# Supplementary material for: Sex‐Specific Methylomic and Transcriptomic Responses of the Avian Pineal Gland to Unpredictable Illumination Patterns
Source: J Pineal Res. 2025 Mar 17;77(2):e70040. doi: 10.1111/jpi.70040 (PMC11911909; doi:10.1111/jpi.70040)
Supplement: Supplementary file 2 — Supporting information. [file JPI-77-e70040-s009.xlsx]

## Sheet: MSvFS_DMR
chr	start	end	loc_id	logFC	AveExpr	t	P.Value	adj.P.Val	B	annotation	geneChr	geneStart	geneEnd	geneLength	geneStrand	geneId	transcriptId	distanceToTSS	ENTREZID	SYMBOL	GENENAME				Consequence	Counts	%	Consequence	Counts	%
chr1	100047480	100048736	chr1_100047480_100048736	0.0312875	5.35998	0.0446712	0.964369	0.990238	-5.49458	Exon (ENSGALT00000046605.2/ENSGALG00000015693.6, exon 14 of 24)	1	100074665	100103792	29128	1	ENSGALG00000047787.1	ENSGALT00000091532.1	-25929	NA	NA	NA				Exon	3429	9.17311	Exon	3429	9.17311
chr1	100052509	100052881	chr1_100052509_100052881	0.489208	4.29161	0.579002	0.562588	0.955796	-5.21394	Exon (ENSGALT00000046605.2/ENSGALG00000015693.6, exon 16 of 24)	1	100074665	100103792	29128	1	ENSGALG00000047787.1	ENSGALT00000091532.1	-21784	NA	NA	NA				Intron	12369	33.089	Intron	12369	33.089
chr1	100085583	100085879	chr1_100085583_100085879	1.05913	3.77619	1.1756	0.239754	0.891075	-4.77441	Exon (ENSGALT00000091532.1/ENSGALG00000047787.1, exon 2 of 4)	1	100074665	100103792	29128	1	ENSGALG00000047787.1	ENSGALT00000091532.1	10919	NA	NA	NA				3' UTR	641	1.71477	3' UTR	641	1.71477
chr1	1002700	1003088	chr1_1002700_1003088	-0.165289	4.25491	-0.194573	0.845727	0.986412	-5.32522	Promoter (<=1kb)	1	999121	1002498	3378	2	ENSGALG00000053334.1	ENSGALT00000098211.1	-203	NA	NA	NA				5' UTR	100	0.267516	5' UTR	100	0.267516
chr1	1002877	1003104	chr1_1002877_1003104	0.140539	3.82835	0.156836	0.875374	0.986412	-5.28975	Promoter (<=1kb)	1	999121	1002498	3378	2	ENSGALG00000053334.1	ENSGALT00000098211.1	-380	NA	NA	NA				Promoter (<=1kb)	3150	8.42674	Promoter	7319	19.5795
chr1	100435023	100435370	chr1_100435023_100435370	-0.687112	3.4879	-0.744551	0.456544	0.938681	-5.07067	Distal Intergenic	1	100428097	100428186	90	1	ENSGALG00000018244.2	ENSGALT00000028951.2	6927	777929	MIR125B-2	microRNA mir-125b-2				Promoter (1-2kb)	2213	5.92012	Downstream	705	1.88598
chr1	100512099	100512971	chr1_100512099_100512971	-0.254532	4.31158	-0.302146	0.762541	0.978604	-5.31089	Promoter (<=1kb)	1	100511952	100512965	1014	1	ENSGALG00000050117.1	ENSGALT00000094985.1	148	NA	NA	NA				Promoter (2-3kb)	1956	5.2326	Distal Intergenic	12818	34.2901
chr1	100888447	100888780	chr1_100888447_100888780	0.608683	3.35582	0.654489	0.512798	0.938681	-5.11245	Distal Intergenic	1	100912368	100941544	29177	1	ENSGALG00000015720.6	ENSGALT00000025349.6	-23588	418474	CHODL	chondrolectin				Downstream (<1kb)	210	0.561783	Total	37381	100
chr1	100916509	100916830	chr1_100916509_100916830	0.118792	3.38604	0.127941	0.898196	0.986412	-5.26637	Intron (ENSGALT00000025349.6/ENSGALG00000015720.6, intron 1 of 6)	1	100912470	100941011	28542	1	ENSGALG00000015720.6	ENSGALT00000074939.2	4040	418474	CHODL	chondrolectin				Downstream (1-2kb)	252	0.674139
chr1	100987967	100988490	chr1_100987967_100988490	-0.431587	3.31537	-0.463099	0.643294	0.971401	-5.19028	Intron (ENSGALT00000074579.2/ENSGALG00000015730.5, intron 9 of 28)	1	100944153	101000642	56490	2	ENSGALG00000015730.5	ENSGALT00000074579.2	12152	427967	TMPRSS15	transmembrane serine protease 15				Downstream (2-3kb)	243	0.650063
chr1	100988051	100988356	chr1_100988051_100988356	-0.431587	3.31537	-0.463099	0.643294	0.971401	-5.19028	Intron (ENSGALT00000074579.2/ENSGALG00000015730.5, intron 9 of 28)	1	100944153	101000642	56490	2	ENSGALG00000015730.5	ENSGALT00000074579.2	12286	427967	TMPRSS15	transmembrane serine protease 15				Distal Intergenic	12818	34.2901
chr1	101021300	101022332	chr1_101021300_101022332	-0.239419	4.87803	-0.312039	0.755011	0.975877	-5.38114	Distal Intergenic	1	100944153	101000642	56490	2	ENSGALG00000015730.5	ENSGALT00000074579.2	-20659	427967	TMPRSS15	transmembrane serine protease 15				Total	37381	100
chr1	101024457	101024867	chr1_101024457_101024867	0.321022	4.2743	0.378975	0.704707	0.971401	-5.2864	Distal Intergenic	1	100944153	101000642	56490	2	ENSGALG00000015730.5	ENSGALT00000074579.2	-23816	427967	TMPRSS15	transmembrane serine protease 15				Total	37381
chr1	101024593	101024810	chr1_101024593_101024810	0.363375	4.01013	0.413908	0.678942	0.971401	-5.24925	Distal Intergenic	1	100944153	101000642	56490	2	ENSGALG00000015730.5	ENSGALT00000074579.2	-23952	427967	TMPRSS15	transmembrane serine protease 15
chr1	101025860	101026072	chr1_101025860_101026072	-0.547907	5.26952	-0.768966	0.441914	0.938681	-5.23572	Distal Intergenic	1	100944153	101000642	56490	2	ENSGALG00000015730.5	ENSGALT00000074579.2	-25219	427967	TMPRSS15	transmembrane serine protease 15
chr1	101110609	101111029	chr1_101110609_101111029	0.915368	3.9246	1.0323	0.301934	0.91554	-4.90248	Distal Intergenic	1	101186723	101205362	18640	1	ENSGALG00000046773.1	ENSGALT00000098419.1	-75694	NA	NA	NA
chr1	101188518	101188737	chr1_101188518_101188737	-0.381854	4.28818	-0.451714	0.651475	0.971401	-5.26449	Promoter (1-2kb)	1	101186723	101205362	18640	1	ENSGALG00000046773.1	ENSGALT00000098419.1	1796	NA	NA	NA
chr1	101222266	101222477	chr1_101222266_101222477	0.0630802	3.84468	0.0705164	0.943783	0.987574	-5.29846	Distal Intergenic	1	101186723	101205362	18640	1	ENSGALG00000046773.1	ENSGALT00000098419.1	35544	NA	NA	NA
chr1	101222274	101222602	chr1_101222274_101222602	0.0591566	3.90609	0.0665747	0.94692	0.987813	-5.30373	Distal Intergenic	1	101186723	101205362	18640	1	ENSGALG00000046773.1	ENSGALT00000098419.1	35552	NA	NA	NA
chr1	101235039	101236296	chr1_101235039_101236296	-0.989368	4.48787	-1.20681	0.227505	0.890965	-4.79477	Distal Intergenic	1	101276400	101277587	1188	2	ENSGALG00000052484.1	ENSGALT00000099943.1	41291	NA	NA	NA
chr1	3429	101238240	chr1_101237485_101238240	-0.297945	3.98917	-0.338524	0.734969	0.974194	-5.26901	Distal Intergenic	1	101276400	101277587	1188	2	ENSGALG00000052484.1	ENSGALT00000099943.1	39347	NA	NA	NA
chr1	101244861	101245128	chr1_101244861_101245128	-1.29642	3.4567	-1.40201	0.160914	0.876614	-4.54474	Distal Intergenic	1	101276400	101277587	1188	2	ENSGALG00000052484.1	ENSGALT00000099943.1	32459	NA	NA	NA
chr1	101245506	101245829	chr1_101245506_101245829	0.642429	3.16233	0.684351	0.493754	0.938681	-5.09157	Distal Intergenic	1	101276400	101277587	1188	2	ENSGALG00000052484.1	ENSGALT00000099943.1	31758	NA	NA	NA
chr1	101352581	101353410	chr1_101352581_101353410	-0.882883	3.69065	-0.971931	0.331086	0.91554	-4.93442	Distal Intergenic	1	101362549	101390355	27807	1	ENSGALG00000052264.1	ENSGALT00000105851.1	-9139	NA	NA	NA
chr1	101359367	101360118	chr1_101359367_101360118	0.0921289	4.36691	0.110281	0.912186	0.986412	-5.34815	Promoter (2-3kb)	1	101362549	101390355	27807	1	ENSGALG00000052264.1	ENSGALT00000105851.1	-2431	NA	NA	NA
chr1	101422209	101422461	chr1_101422209_101422461	0.378033	3.38604	0.407148	0.683899	0.971401	-5.21095	Distal Intergenic	1	101362549	101390355	27807	1	ENSGALG00000052264.1	ENSGALT00000105851.1	59661	NA	NA	NA
chr1	101444715	101445119	chr1_101444715_101445119	0.831435	3.25396	0.889423	0.373776	0.91554	-4.97498	Distal Intergenic	1	101504351	101504390	40	2	ENSGALG00000053300.1	ENSGALT00000098153.1	59271	NA	NA	NA
chr1	1018395	1019000	chr1_1018395_1019000	-0.143245	3.26419	-0.153311	0.878153	0.986412	-5.2591	Promoter (<=1kb)	1	1017506	1019124	1619	1	ENSGALG00000050519.1	ENSGALT00000106351.1	890	NA	NA	NA
chr1	101915323	101915939	chr1_101915323_101915939	0.354654	3.12188	0.37716	0.706055	0.971401	-5.21065	Distal Intergenic	1	101866829	101870908	4080	2	ENSGALG00000047373.1	ENSGALT00000097813.1	-44416	NA	NA	NA
chr1	102058844	102059837	chr1_102058844_102059837	-1.06261	3.54136	-1.15562	0.247837	0.891075	-4.78177	Promoter (<=1kb)	1	102059323	102061191	1869	1	ENSGALG00000052645.1	ENSGALT00000101232.1	0	NA	NA	NA
chr1	102060510	102061606	chr1_102060510_102061606	-0.751079	4.45059	-0.910782	0.362411	0.91554	-5.03756	Promoter (<=1kb)	1	102062024	102064114	2091	1	ENSGALG00000047472.1	ENSGALT00000105510.1	-418	NA	NA	NA
chr1	102060697	102060958	chr1_102060697_102060958	-0.0721588	3.19353	-0.0769724	0.938646	0.98742	-5.26314	Promoter (1-2kb)	1	102062024	102064114	2091	1	ENSGALG00000047472.1	ENSGALT00000105510.1	-1066	NA	NA	NA
chr1	102062942	102064210	chr1_102062942_102064210	-0.82074	4.97183	-1.08852	0.276367	0.904141	-4.95271	Promoter (<=1kb)	1	102062024	102064114	2091	1	ENSGALG00000047472.1	ENSGALT00000105510.1	919	NA	NA	NA
chr1	102149369	102149721	chr1_102149369_102149721	0.101952	2.72564	0.107627	0.914291	0.986412	-5.25341	Intron (ENSGALT00000025378.6/ENSGALG00000015737.6, intron 1 of 17)	1	102077385	102329583	252199	1	ENSGALG00000015737.6	ENSGALT00000025378.6	71985	427968	NCAM2	neural cell adhesion molecule 2
chr1	102165131	102165439	chr1_102165131_102165439	0.0999914	3.7623	0.110831	0.91175	0.986412	-5.28929	Intron (ENSGALT00000025378.6/ENSGALG00000015737.6, intron 1 of 17)	1	102077385	102329583	252199	1	ENSGALG00000015737.6	ENSGALT00000025378.6	87747	427968	NCAM2	neural cell adhesion molecule 2
chr1	102165199	102165435	chr1_102165199_102165435	0.111186	3.43673	0.120097	0.904406	0.986412	-5.26924	Intron (ENSGALT00000025378.6/ENSGALG00000015737.6, intron 1 of 17)	1	102077385	102329583	252199	1	ENSGALG00000015737.6	ENSGALT00000025378.6	87815	427968	NCAM2	neural cell adhesion molecule 2
chr1	102190079	102191034	chr1_102190079_102191034	-0.218846	4.72586	-0.277613	0.781309	0.979594	-5.36792	Intron (ENSGALT00000025378.6/ENSGALG00000015737.6, intron 1 of 17)	1	102077385	102329583	252199	1	ENSGALG00000015737.6	ENSGALT00000025378.6	112695	427968	NCAM2	neural cell adhesion molecule 2
chr1	102190096	102190732	chr1_102190096_102190732	-0.397554	4.68541	-0.500851	0.616477	0.971401	-5.29323	Intron (ENSGALT00000025378.6/ENSGALG00000015737.6, intron 1 of 17)	1	102077385	102329583	252199	1	ENSGALG00000015737.6	ENSGALT00000025378.6	112712	427968	NCAM2	neural cell adhesion molecule 2
chr1	102190117	102190994	chr1_102190117_102190994	-0.218846	4.72586	-0.277613	0.781309	0.979594	-5.36792	Intron (ENSGALT00000025378.6/ENSGALG00000015737.6, intron 1 of 17)	1	102077385	102329583	252199	1	ENSGALG00000015737.6	ENSGALT00000025378.6	112733	427968	NCAM2	neural cell adhesion molecule 2
chr1	102191735	102192478	chr1_102191735_102192478	0.107747	3.33486	0.115731	0.907866	0.986412	-5.26547	Intron (ENSGALT00000025378.6/ENSGALG00000015737.6, intron 1 of 17)	1	102077385	102329583	252199	1	ENSGALG00000015737.6	ENSGALT00000025378.6	114351	427968	NCAM2	neural cell adhesion molecule 2
chr1	102215026	102215412	chr1_102215026_102215412	-1.08298	4.37616	-1.29819	0.194222	0.888674	-4.69606	Intron (ENSGALT00000025378.6/ENSGALG00000015737.6, intron 6 of 17)	1	102077385	102329583	252199	1	ENSGALG00000015737.6	ENSGALT00000025378.6	137642	427968	NCAM2	neural cell adhesion molecule 2
chr1	102351859	102352280	chr1_102351859_102352280	-0.0636685	3.86792	-0.0713546	0.943116	0.98747	-5.30033	Promoter (1-2kb)	1	102352594	102353847	1254	2	ENSGALG00000054620.1	ENSGALT00000099364.1	1567	NA	NA	NA
chr1	102358686	102359282	chr1_102358686_102359282	-0.819938	4.77503	-1.04906	0.29415	0.91554	-4.96412	Distal Intergenic	1	102352594	102353847	1254	2	ENSGALG00000054620.1	ENSGALT00000099364.1	-4840	NA	NA	NA
chr1	102375925	102376274	chr1_102375925_102376274	-1.20972	4.09104	-1.39198	0.163929	0.880332	-4.57978	Distal Intergenic	1	102352594	102353847	1254	2	ENSGALG00000054620.1	ENSGALT00000099364.1	-22079	NA	NA	NA
chr1	102382068	102382650	chr1_102382068_102382650	1.18494	4.35204	1.4152	0.157012	0.870704	-4.57051	Distal Intergenic	1	102352594	102353847	1254	2	ENSGALG00000054620.1	ENSGALT00000099364.1	-28222	NA	NA	NA
chr1	102382081	102382649	chr1_102382081_102382649	1.18494	4.35204	1.4152	0.157012	0.870704	-4.57051	Distal Intergenic	1	102352594	102353847	1254	2	ENSGALG00000054620.1	ENSGALT00000099364.1	-28235	NA	NA	NA
chr1	102382095	102382428	chr1_102382095_102382428	2.62956	3.36508	2.8288	0.00467266	0.621258	-2.30474	Distal Intergenic	1	102352594	102353847	1254	2	ENSGALG00000054620.1	ENSGALT00000099364.1	-28249	NA	NA	NA
chr1	102385435	102385753	chr1_102385435_102385753	0.552528	4.6038	0.686697	0.492274	0.938681	-5.19548	Distal Intergenic	1	102352594	102353847	1254	2	ENSGALG00000054620.1	ENSGALT00000099364.1	-31589	NA	NA	NA
chr1	102386230	102386528	chr1_102386230_102386528	-1.25519	4.53353	-1.54226	0.123012	0.848696	-4.43488	Distal Intergenic	1	102352594	102353847	1254	2	ENSGALG00000054620.1	ENSGALT00000099364.1	-32384	NA	NA	NA
chr1	102389175	102389948	chr1_102389175_102389948	1.29362	4.41735	1.56057	0.118626	0.848696	-4.40556	Distal Intergenic	1	102352594	102353847	1254	2	ENSGALG00000054620.1	ENSGALT00000099364.1	-35329	NA	NA	NA
chr1	102389200	102390594	chr1_102389200_102390594	1.19801	4.79391	1.53788	0.12408	0.848696	-4.45828	Distal Intergenic	1	102352594	102353847	1254	2	ENSGALG00000054620.1	ENSGALT00000099364.1	-35354	NA	NA	NA
chr1	102391364	102391613	chr1_102391364_102391613	0.251204	3.80756	0.279731	0.779684	0.979594	-5.26789	Distal Intergenic	1	102352594	102353847	1254	2	ENSGALG00000054620.1	ENSGALT00000099364.1	-37518	NA	NA	NA
chr1	102391375	102391645	chr1_102391375_102391645	0.251204	3.80756	0.279731	0.779684	0.979594	-5.26789	Distal Intergenic	1	102352594	102353847	1254	2	ENSGALG00000054620.1	ENSGALT00000099364.1	-37529	NA	NA	NA
chr1	102392783	102393452	chr1_102392783_102393452	-0.63235	3.9516	-0.715349	0.474394	0.938681	-5.11481	Distal Intergenic	1	102352594	102353847	1254	2	ENSGALG00000054620.1	ENSGALT00000099364.1	-38937	NA	NA	NA
chr1	102395028	102397714	chr1_102395028_102397714	1.63103	5.22151	2.26829	0.0233123	0.799469	-3.34497	Distal Intergenic	1	102352594	102353847	1254	2	ENSGALG00000054620.1	ENSGALT00000099364.1	-41182	NA	NA	NA
chr1	102396417	102397705	chr1_102396417_102397705	1.70317	4.61072	2.11916	0.0340781	0.80621	-3.60208	Distal Intergenic	1	102352594	102353847	1254	2	ENSGALG00000054620.1	ENSGALT00000099364.1	-42571	NA	NA	NA
chr1	102399087	102399936	chr1_102399087_102399936	1.85267	3.87098	2.07702	0.0378007	0.80621	-3.66961	Distal Intergenic	1	102441912	102662926	221015	1	ENSGALG00000047694.1	ENSGALT00000102136.1	-41976	NA	NA	NA
chr1	102399180	102399956	chr1_102399180_102399956	1.78433	3.62603	1.95327	0.0507881	0.825665	-3.85738	Distal Intergenic	1	102441912	102662926	221015	1	ENSGALG00000047694.1	ENSGALT00000102136.1	-41956	NA	NA	NA
chr1	102464664	102465036	chr1_102464664_102465036	-0.0355636	4.30451	-0.0421718	0.966362	0.991121	-5.34487	Intron (ENSGALT00000102136.1/ENSGALG00000047694.1, intron 1 of 2)	1	102474013	102639243	165231	1	ENSGALG00000047496.1	ENSGALT00000094939.1	-8977	NA	NA	NA
chr1	102464684	102465026	chr1_102464684_102465026	-0.0355636	4.30451	-0.0421718	0.966362	0.991121	-5.34487	Intron (ENSGALT00000102136.1/ENSGALG00000047694.1, intron 1 of 2)	1	102474013	102639243	165231	1	ENSGALG00000047496.1	ENSGALT00000094939.1	-8987	NA	NA	NA
chr1	102491659	102491982	chr1_102491659_102491982	-1.21102	3.55857	-1.31868	0.187276	0.888674	-4.63187	Intron (ENSGALT00000102136.1/ENSGALG00000047694.1, intron 2 of 2)	1	102474013	102639243	165231	1	ENSGALG00000047496.1	ENSGALT00000094939.1	17647	NA	NA	NA
chr1	102732480	102732698	chr1_102732480_102732698	-0.843753	3.41724	-0.910352	0.362638	0.91554	-4.96603	Distal Intergenic	1	102740024	102772256	32233	2	ENSGALG00000048861.1	ENSGALT00000091980.1	39558	NA	NA	NA
chr1	102732501	102732761	chr1_102732501_102732761	-0.728741	3.42649	-0.786682	0.431469	0.938681	-5.0443	Distal Intergenic	1	102740024	102772256	32233	2	ENSGALG00000048861.1	ENSGALT00000091980.1	39495	NA	NA	NA
chr1	102734705	102734977	chr1_102734705_102734977	0.63316	2.89817	0.669177	0.503383	0.938681	-5.09402	Distal Intergenic	1	102740024	102772256	32233	2	ENSGALG00000048861.1	ENSGALT00000091980.1	37279	NA	NA	NA
chr1	102735961	102736348	chr1_102735961_102736348	-0.275513	4.03022	-0.314597	0.753068	0.975328	-5.27867	Distal Intergenic	1	102740024	102772256	32233	2	ENSGALG00000048861.1	ENSGALT00000091980.1	35908	NA	NA	NA
chr1	102780636	102780895	chr1_102780636_102780895	0.323114	3.16233	0.344199	0.730697	0.974194	-5.22062	Distal Intergenic	1	102761458	102772256	10799	2	ENSGALG00000048861.1	ENSGALT00000091524.1	-8381	NA	NA	NA
chr1	102812540	102812759	chr1_102812540_102812759	0.346325	2.85772	0.365858	0.714472	0.971401	-5.20902	Distal Intergenic	1	102761458	102772256	10799	2	ENSGALG00000048861.1	ENSGALT00000091524.1	-40285	NA	NA	NA
chr1	102812541	102812761	chr1_102812541_102812761	0.346325	2.85772	0.365858	0.714472	0.971401	-5.20902	Distal Intergenic	1	102761458	102772256	10799	2	ENSGALG00000048861.1	ENSGALT00000091524.1	-40286	NA	NA	NA
chr1	102814272	102815081	chr1_102814272_102815081	-0.748717	3.75206	-0.829058	0.407073	0.929136	-5.03458	Distal Intergenic	1	102761458	102772256	10799	2	ENSGALG00000048861.1	ENSGALT00000091524.1	-42017	NA	NA	NA
chr1	102814409	102814852	chr1_102814409_102814852	0.630519	2.89817	0.666386	0.505165	0.938681	-5.09539	Distal Intergenic	1	102761458	102772256	10799	2	ENSGALG00000048861.1	ENSGALT00000091524.1	-42154	NA	NA	NA
chr1	102912712	102913010	chr1_102912712_102913010	0.513711	3.79252	0.571158	0.567893	0.95895	-5.17326	Distal Intergenic	1	102987853	102989325	1473	1	ENSGALG00000046958.1	ENSGALT00000091087.1	-74843	107055200	LOC107055200	uncharacterized LOC107055200
chr1	102986771	102987287	chr1_102986771_102987287	-0.763068	3.51812	-0.828511	0.407382	0.929331	-5.02275	Promoter (<=1kb)	1	102987853	102989325	1473	1	ENSGALG00000046958.1	ENSGALT00000091087.1	-566	107055200	LOC107055200	uncharacterized LOC107055200
chr1	103086306	103086803	chr1_103086306_103086803	-0.445889	3.51812	-0.48413	0.628294	0.971401	-5.19114	Distal Intergenic	1	103096628	103097941	1314	2	ENSGALG00000050918.1	ENSGALT00000089061.2	11138	NA	NA	NA
chr1	103086468	103086796	chr1_103086468_103086796	-0.439914	3.44745	-0.475468	0.634454	0.971401	-5.19104	Distal Intergenic	1	103096628	103097941	1314	2	ENSGALG00000050918.1	ENSGALT00000089061.2	11145	NA	NA	NA
chr1	103185296	103185867	chr1_103185296_103185867	-0.833433	2.76609	-0.879923	0.378902	0.91554	-4.97349	Distal Intergenic	1	103150676	103166162	15487	2	ENSGALG00000050722.1	ENSGALT00000103730.1	-19135	NA	NA	NA
chr1	103211896	103212775	chr1_103211896_103212775	1.05932	3.19353	1.12998	0.258485	0.898527	-4.794	Distal Intergenic	1	103219548	103244212	24665	1	ENSGALG00000052860.1	ENSGALT00000097920.1	-6773	NA	NA	NA
chr1	103342999	103343791	chr1_103342999_103343791	-1.07533	3.22374	-1.14864	0.250705	0.892157	-4.77897	Distal Intergenic	1	103464967	103465071	105	1	ENSGALG00000017896.2	ENSGALT00000028603.2	-121176	NA	NA	NA
chr1	103642610	103643153	chr1_103642610_103643153	-0.212459	4.07155	-0.243848	0.807349	0.986412	-5.29763	Exon (ENSGALT00000091073.1/ENSGALG00000053698.1, exon 4 of 4)	1	103621663	103643070	21408	1	ENSGALG00000053698.1	ENSGALT00000091073.1	20948	NA	NA	NA
chr1	103642789	103643230	chr1_103642789_103643230	-0.215591	4.0311	-0.246201	0.805527	0.986412	-5.2934	Exon (ENSGALT00000091073.1/ENSGALG00000053698.1, exon 4 of 4)	1	103621663	103643070	21408	1	ENSGALG00000053698.1	ENSGALT00000091073.1	21127	NA	NA	NA
chr1	103898908	103899354	chr1_103898908_103899354	0.0172844	3.4879	0.0187292	0.985057	0.995775	-5.27684	Distal Intergenic	1	103860753	103890491	29739	1	ENSGALG00000015763.6	ENSGALT00000025419.6	38156	418478	GABPA	GA binding protein transcription factor subunit alpha
chr1	103899016	103899350	chr1_103899016_103899350	0.0864952	3.38604	0.0931569	0.925779	0.986412	-5.26923	Distal Intergenic	1	103860753	103890491	29739	1	ENSGALG00000015763.6	ENSGALT00000025419.6	38264	418478	GABPA	GA binding protein transcription factor subunit alpha
chr1	103923026	103923348	chr1_103923026_103923348	-0.132412	3.58269	-0.144451	0.885145	0.986412	-5.2742	3' UTR	1	103860753	103890491	29739	1	ENSGALG00000015763.6	ENSGALT00000025419.6	62274	418478	GABPA	GA binding protein transcription factor subunit alpha
chr1	1040765	1041795	chr1_1040765_1041795	-0.821008	3.7311	-0.907273	0.364263	0.91554	-4.98228	Promoter (2-3kb)	1	1036129	1038036	1908	2	ENSGALG00000053590.1	ENSGALT00000097002.1	-2730	NA	NA	NA
chr1	104154411	104154682	chr1_104154411_104154682	-1.5185	3.72185	-1.67656	0.0936291	0.840651	-4.23501	Distal Intergenic	1	103922338	104122132	199795	2	ENSGALG00000015770.7	ENSGALT00000036803.4	-32280	374198	APP	amyloid beta (A4) precursor protein
chr1	104154492	104154730	chr1_104154492_104154730	-1.36098	3.6814	-1.49698	0.1344	0.848696	-4.44786	Distal Intergenic	1	104184895	104187031	2137	2	ENSGALG00000054665.1	ENSGALT00000099642.1	32301	NA	NA	NA
chr1	104249995	104250539	chr1_104249995_104250539	1.01166	3.61998	1.10689	0.268342	0.902917	-4.82599	Promoter (<=1kb)	1	104196793	104250028	53236	2	ENSGALG00000053764.1	ENSGALT00000096138.1	0	770067	CYYR1	cysteine and tyrosine rich 1
chr1	104323780	104323986	chr1_104323780_104323986	-0.456942	3.44745	-0.493873	0.621396	0.971401	-5.18441	Distal Intergenic	1	104340407	104345964	5558	2	ENSGALG00000040342.2	ENSGALT00000078634.2	21978	418479	ADAMTS1	ADAM metallopeptidase with thrombospondin type 1 motif 1
chr1	104491265	104491483	chr1_104491265_104491483	-2.16015	4.03127	-2.46691	0.0136291	0.750732	-2.99259	Intron (ENSGALT00000090525.1/ENSGALG00000049590.1, intron 1 of 1)	1	104471059	104534440	63382	1	ENSGALG00000049590.1	ENSGALT00000090525.1	20207	NA	NA	NA
chr1	104492103	104492401	chr1_104492103_104492401	-0.786451	4.44268	-0.952498	0.340845	0.91554	-5.00628	Intron (ENSGALT00000090525.1/ENSGALG00000049590.1, intron 1 of 1)	1	104471059	104534440	63382	1	ENSGALG00000049590.1	ENSGALT00000090525.1	21045	NA	NA	NA
chr1	104702254	104703015	chr1_104702254_104703015	0.878415	7.43215	1.88705	0.059155	0.827789	-4.21822	Promoter (<=1kb)	1	104702968	104703216	249	1	ENSGALG00000055068.1	ENSGALT00000096392.1	0	NA	NA	NA
chr1	104703577	104703838	chr1_104703577_104703838	0.0824141	6.99711	0.161942	0.871351	0.986412	-5.76232	Promoter (<=1kb)	1	104702968	104703216	249	1	ENSGALG00000055068.1	ENSGALT00000096392.1	610	NA	NA	NA
chr1	104705020	104705324	chr1_104705020_104705324	-0.255448	6.68056	-0.471159	0.637528	0.971401	-5.618	Promoter (<=1kb)	1	104705264	104705512	249	1	ENSGALG00000048235.1	ENSGALT00000091717.1	0	NA	NA	NA
chr1	104705896	104706265	chr1_104705896_104706265	0.0974737	7.27176	0.202559	0.83948	0.986412	-5.80636	Promoter (<=1kb)	1	104705264	104705512	249	1	ENSGALG00000048235.1	ENSGALT00000091717.1	633	NA	NA	NA
chr1	104706872	104708436	chr1_104706872_104708436	0.57583	8.43393	1.53765	0.124136	0.848696	-4.93985	Promoter (<=1kb)	1	104707560	104707808	249	1	ENSGALG00000050583.1	ENSGALT00000094090.1	0	NA	NA	NA
chr1	104706909	104707141	chr1_104706909_104707141	1.88526	6.14804	3.13091	0.00174283	0.500617	-1.34866	Promoter (<=1kb)	1	104707560	104707808	249	1	ENSGALG00000050583.1	ENSGALT00000094090.1	-419	NA	NA	NA
chr1	104708293	104708521	chr1_104708293_104708521	-0.0382145	6.59948	-0.0693616	0.944702	0.987605	-5.70075	Promoter (<=1kb)	1	104707560	104707808	249	1	ENSGALG00000050583.1	ENSGALT00000094090.1	734	NA	NA	NA
chr1	104710486	104710808	chr1_104710486_104710808	0.0161412	7.04418	0.0320204	0.974456	0.99362	-5.78235	Promoter (1-2kb)	1	104712143	104712391	249	1	ENSGALG00000053665.1	ENSGALT00000091459.1	-1335	NA	NA	NA
chr1	104711443	104712166	chr1_104711443_104712166	1.24475	8.00955	3.0243	0.00249232	0.558235	-1.68916	Promoter (<=1kb)	1	104712143	104712391	249	1	ENSGALG00000053665.1	ENSGALT00000091459.1	0	NA	NA	NA
chr1	104711453	104711724	chr1_104711453_104711724	0.892689	6.68735	1.64873	0.0992036	0.84808	-4.50301	Promoter (<=1kb)	1	104712143	104712391	249	1	ENSGALG00000053665.1	ENSGALT00000091459.1	-419	NA	NA	NA
chr1	104714233	104714504	chr1_104714233_104714504	-0.378787	6.7509	-0.708482	0.478647	0.938681	-5.50471	Promoter (<=1kb)	1	104714440	104714688	249	1	ENSGALG00000050657.1	ENSGALT00000107054.1	0	NA	NA	NA
chr1	104715103	104715312	chr1_104715103_104715312	-0.265426	6.18612	-0.4441	0.656971	0.971401	-5.54485	Promoter (<=1kb)	1	104714440	104714688	249	1	ENSGALG00000050657.1	ENSGALT00000107054.1	664	NA	NA	NA
chr1	105056686	105057084	chr1_105056686_105057084	-0.118683	3.55857	-0.129234	0.897173	0.986412	-5.27438	Distal Intergenic	1	105065152	105086755	21604	1	ENSGALG00000052922.1	ENSGALT00000102960.1	-8068	NA	NA	NA
chr1	105056735	105057054	chr1_105056735_105057054	-0.12731	3.36508	-0.136956	0.891066	0.986412	-5.26463	Distal Intergenic	1	105065152	105086755	21604	1	ENSGALG00000052922.1	ENSGALT00000102960.1	-8098	NA	NA	NA
chr1	105122297	105122747	chr1_105122297_105122747	0.806514	3.97894	0.915269	0.360051	0.91554	-4.99281	Distal Intergenic	1	105099392	105119091	19700	2	ENSGALG00000047095.1	ENSGALT00000094474.1	-3207	NA	NA	NA
chr1	105145502	105146178	chr1_105145502_105146178	-1.21028	3.16233	-1.28926	0.19731	0.888674	-4.6512	Distal Intergenic	1	105099392	105119091	19700	2	ENSGALG00000047095.1	ENSGALT00000094474.1	-26412	NA	NA	NA
chr1	105210750	105211267	chr1_105210750_105211267	0.721844	4.32459	0.858545	0.390592	0.920902	-5.06113	Distal Intergenic	1	105242139	105242284	146	2	ENSGALG00000027781.2	ENSGALT00000043712.2	31017	NA	NA	NA
chr1	105210778	105211065	chr1_105210778_105211065	0.70301	4.1311	0.813257	0.416072	0.935154	-5.07234	Distal Intergenic	1	105242139	105242284	146	2	ENSGALG00000027781.2	ENSGALT00000043712.2	31219	NA	NA	NA
chr1	105297648	105297880	chr1_105297648_105297880	-0.647244	3.71161	-0.713922	0.475276	0.938681	-5.09887	Downstream (<1kb)	1	105292679	105296811	4133	1	ENSGALG00000015802.7	ENSGALT00000025479.5	4970	418481	N6AMT1	N-6 adenine-specific DNA methyltransferase 1 (putative)
chr1	105457952	105458295	chr1_105457952_105458295	0.0734895	3.33486	0.0789346	0.937085	0.987208	-5.26812	Intron (ENSGALT00000025518.6/ENSGALG00000015828.7, intron 4 of 4)	1	105444523	105470343	25821	1	ENSGALG00000015828.7	ENSGALT00000025518.6	13430	418488	BACH1	BTB domain and CNC homolog 1
chr1	105457960	105458316	chr1_105457960_105458316	0.0734895	3.33486	0.0789346	0.937085	0.987208	-5.26812	Intron (ENSGALT00000025518.6/ENSGALG00000015828.7, intron 4 of 4)	1	105444523	105470343	25821	1	ENSGALG00000015828.7	ENSGALT00000025518.6	13438	418488	BACH1	BTB domain and CNC homolog 1
chr1	105565344	105566014	chr1_105565344_105566014	-1.44064	3.45769	-1.55807	0.119219	0.848696	-4.37302	Intron (ENSGALT00000025530.6/ENSGALG00000015835.6, intron 4 of 15)	1	105503331	105581069	77739	2	ENSGALG00000015835.6	ENSGALT00000025530.6	15055	418489	GRIK1	glutamate ionotropic receptor kainate type subunit 1
chr1	105649433	105649934	chr1_105649433_105649934	0.599963	3.72086	0.662351	0.507747	0.938681	-5.12611	Distal Intergenic	1	105513848	105582844	68997	2	ENSGALG00000015835.6	ENSGALT00000068529.2	-66590	418489	GRIK1	glutamate ionotropic receptor kainate type subunit 1
chr1	105671028	105671466	chr1_105671028_105671466	-0.895507	4.09713	-1.03125	0.302424	0.91554	-4.91524	Distal Intergenic	1	105739075	105739743	669	2	ENSGALG00000044073.2	ENSGALT00000083217.2	68277	427973	CLDN17	claudin 17
chr1	105676157	105676369	chr1_105676157_105676369	-0.579641	3.92923	-0.654033	0.513091	0.938681	-5.14498	Distal Intergenic	1	105739075	105739743	669	2	ENSGALG00000044073.2	ENSGALT00000083217.2	63374	427973	CLDN17	claudin 17
chr1	105739155	105739682	chr1_105739155_105739682	-1.09402	4.67429	-1.3757	0.168914	0.887843	-4.63781	Promoter (<=1kb)	1	105739075	105739743	669	2	ENSGALG00000044073.2	ENSGALT00000083217.2	61	427973	CLDN17	claudin 17
chr1	105805494	105806142	chr1_105805494_105806142	1.63476	3.25396	1.74878	0.0803301	0.827789	-4.13686	Exon (ENSGALT00000025542.5/ENSGALG00000015842.5, exon 13 of 13)	1	105805720	105823680	17961	2	ENSGALG00000015842.5	ENSGALT00000025542.5	17538	418491	TIAM1	T cell lymphoma invasion and metastasis 1
chr1	105805523	105806291	chr1_105805523_105806291	0.856384	3.51812	0.92983	0.35246	0.91554	-4.95638	Exon (ENSGALT00000025542.5/ENSGALG00000015842.5, exon 13 of 13)	1	105805720	105823680	17961	2	ENSGALG00000015842.5	ENSGALT00000025542.5	17389	418491	TIAM1	T cell lymphoma invasion and metastasis 1
chr1	105816366	105816568	chr1_105816366_105816568	0.87639	3.25396	0.937513	0.348495	0.91554	-4.9425	Intron (ENSGALT00000025542.5/ENSGALG00000015842.5, intron 5 of 12)	1	105805720	105823680	17961	2	ENSGALG00000015842.5	ENSGALT00000025542.5	7112	418491	TIAM1	T cell lymphoma invasion and metastasis 1
chr1	105850129	105850451	chr1_105850129_105850451	0.600184	3.61998	0.656679	0.511388	0.938681	-5.12292	Intron (ENSGALT00000064200.2/ENSGALG00000015842.5, intron 9 of 24)	1	105805720	105823680	17961	2	ENSGALG00000015842.5	ENSGALT00000025542.5	-26450	418491	TIAM1	T cell lymphoma invasion and metastasis 1
chr1	105853012	105853288	chr1_105853012_105853288	1.30145	3.16233	1.38638	0.165632	0.883424	-4.55534	Intron (ENSGALT00000064200.2/ENSGALG00000015842.5, intron 8 of 24)	1	105805720	105823680	17961	2	ENSGALG00000015842.5	ENSGALT00000025542.5	-29333	418491	TIAM1	T cell lymphoma invasion and metastasis 1
chr1	105853028	105853312	chr1_105853028_105853312	1.06425	3.22374	1.13681	0.25562	0.895669	-4.78896	Intron (ENSGALT00000064200.2/ENSGALG00000015842.5, intron 8 of 24)	1	105805720	105823680	17961	2	ENSGALG00000015842.5	ENSGALT00000025542.5	-29349	418491	TIAM1	T cell lymphoma invasion and metastasis 1
chr1	105854647	105855367	chr1_105854647_105855367	-0.725095	3.3892	-0.781079	0.434756	0.938681	-5.04623	Intron (ENSGALT00000064200.2/ENSGALG00000015842.5, intron 8 of 24)	1	105805720	105885857	80138	2	ENSGALG00000015842.5	ENSGALT00000064200.2	30490	418491	TIAM1	T cell lymphoma invasion and metastasis 1
chr1	105867462	105868399	chr1_105867462_105868399	0.684135	3.79252	0.760642	0.446872	0.938681	-5.07813	Exon (ENSGALT00000064200.2/ENSGALG00000015842.5, exon 3 of 25)	1	105805720	105885857	80138	2	ENSGALG00000015842.5	ENSGALT00000064200.2	17458	418491	TIAM1	T cell lymphoma invasion and metastasis 1
chr1	105868055	105868840	chr1_105868055_105868840	1.27847	3.29441	1.37032	0.170588	0.888674	-4.57399	Exon (ENSGALT00000064200.2/ENSGALG00000015842.5, exon 3 of 25)	1	105805720	105885857	80138	2	ENSGALG00000015842.5	ENSGALT00000064200.2	17017	418491	TIAM1	T cell lymphoma invasion and metastasis 1
chr1	105883192	105883997	chr1_105883192_105883997	0.56252	3.25396	0.601753	0.547339	0.948022	-5.13356	Promoter (1-2kb)	1	105805720	105885857	80138	2	ENSGALG00000015842.5	ENSGALT00000064200.2	1860	418491	TIAM1	T cell lymphoma invasion and metastasis 1
chr1	105885688	105885922	chr1_105885688_105885922	-2.3017	3.99625	-2.61738	0.00886122	0.736007	-2.70247	Promoter (<=1kb)	1	105805720	105885857	80138	2	ENSGALG00000015842.5	ENSGALT00000064200.2	0	418491	TIAM1	T cell lymphoma invasion and metastasis 1
chr1	105903314	105903923	chr1_105903314_105903923	0.348487	3.44745	0.376652	0.706432	0.971401	-5.22234	Distal Intergenic	1	105805720	105885857	80138	2	ENSGALG00000015842.5	ENSGALT00000064200.2	-17458	418491	TIAM1	T cell lymphoma invasion and metastasis 1
chr1	105912852	105913645	chr1_105912852_105913645	-0.649502	4.66926	-0.816039	0.414479	0.934215	-5.12588	Distal Intergenic	1	105805720	105885857	80138	2	ENSGALG00000015842.5	ENSGALT00000064200.2	-26996	418491	TIAM1	T cell lymphoma invasion and metastasis 1
chr1	105916797	105917333	chr1_105916797_105917333	-1.13856	4.40345	-1.37056	0.170514	0.888674	-4.6226	Distal Intergenic	1	105805720	105885857	80138	2	ENSGALG00000015842.5	ENSGALT00000064200.2	-30941	418491	TIAM1	T cell lymphoma invasion and metastasis 1
chr1	105920133	105920545	chr1_105920133_105920545	0.110465	3.46694	0.119539	0.904849	0.986412	-5.27065	Distal Intergenic	1	105805720	105885857	80138	2	ENSGALG00000015842.5	ENSGALT00000064200.2	-34277	418491	TIAM1	T cell lymphoma invasion and metastasis 1
chr1	105920217	105920532	chr1_105920217_105920532	0.110465	3.46694	0.119539	0.904849	0.986412	-5.27065	Distal Intergenic	1	105805720	105885857	80138	2	ENSGALG00000015842.5	ENSGALT00000064200.2	-34361	418491	TIAM1	T cell lymphoma invasion and metastasis 1
chr1	105932069	105932531	chr1_105932069_105932531	0.271661	3.35582	0.292104	0.770207	0.979594	-5.2396	Distal Intergenic	1	105805720	105885857	80138	2	ENSGALG00000015842.5	ENSGALT00000064200.2	-46213	418491	TIAM1	T cell lymphoma invasion and metastasis 1
chr1	105932092	105932575	chr1_105932092_105932575	0.271661	3.35582	0.292104	0.770207	0.979594	-5.2396	Distal Intergenic	1	105805720	105885857	80138	2	ENSGALG00000015842.5	ENSGALT00000064200.2	-46236	418491	TIAM1	T cell lymphoma invasion and metastasis 1
chr1	105935256	105935874	chr1_105935256_105935874	-2.31076	3.67345	-2.53991	0.0110885	0.749631	-2.86947	Distal Intergenic	1	105805720	105885857	80138	2	ENSGALG00000015842.5	ENSGALT00000064200.2	-49400	418491	TIAM1	T cell lymphoma invasion and metastasis 1
chr1	105951299	105952207	chr1_105951299_105952207	-2.3056	3.98601	-2.61865	0.0088283	0.736007	-2.70052	Distal Intergenic	1	105995337	105999776	4440	1	ENSGALG00000015844.7	ENSGALT00000087816.2	-43130	395938	SOD1	superoxide dismutase 1, soluble
chr1	105956532	105956876	chr1_105956532_105956876	-0.571219	3.29441	-0.612258	0.540368	0.945836	-5.13016	Distal Intergenic	1	105995337	105999776	4440	1	ENSGALG00000015844.7	ENSGALT00000087816.2	-38461	395938	SOD1	superoxide dismutase 1, soluble
chr1	105958805	105959834	chr1_105958805_105959834	-0.236175	4.04035	-0.270017	0.787147	0.982125	-5.28957	Distal Intergenic	1	105995337	105999776	4440	1	ENSGALG00000015844.7	ENSGALT00000087816.2	-35503	395938	SOD1	superoxide dismutase 1, soluble
chr1	105960573	105961358	chr1_105960573_105961358	1.01207	3.9363	1.14289	0.253084	0.893074	-4.81186	Distal Intergenic	1	105995337	105999776	4440	1	ENSGALG00000015844.7	ENSGALT00000087816.2	-33979	395938	SOD1	superoxide dismutase 1, soluble
chr1	105961918	105962199	chr1_105961918_105962199	0.0989063	3.25396	0.105804	0.915738	0.986412	-5.26329	Distal Intergenic	1	105995337	105999776	4440	1	ENSGALG00000015844.7	ENSGALT00000087816.2	-33138	395938	SOD1	superoxide dismutase 1, soluble
chr1	105965634	105966952	chr1_105965634_105966952	-0.372729	4.886	-0.486496	0.626616	0.971401	-5.32598	Distal Intergenic	1	105995337	105999776	4440	1	ENSGALG00000015844.7	ENSGALT00000087816.2	-28385	395938	SOD1	superoxide dismutase 1, soluble
chr1	105976440	105977210	chr1_105976440_105977210	-0.302818	3.7126	-0.334045	0.738346	0.974194	-5.24842	Distal Intergenic	1	105995337	105999776	4440	1	ENSGALG00000015844.7	ENSGALT00000087816.2	-18127	395938	SOD1	superoxide dismutase 1, soluble
chr1	105976461	105977344	chr1_105976461_105977344	-0.131372	3.69163	-0.144636	0.884998	0.986412	-5.281	Distal Intergenic	1	105995337	105999776	4440	1	ENSGALG00000015844.7	ENSGALT00000087816.2	-17993	395938	SOD1	superoxide dismutase 1, soluble
chr1	105979578	105980256	chr1_105979578_105980256	-0.67891	3.4567	-0.734202	0.462826	0.938681	-5.07509	Distal Intergenic	1	105995337	105999776	4440	1	ENSGALG00000015844.7	ENSGALT00000087816.2	-15081	395938	SOD1	superoxide dismutase 1, soluble
chr1	105979597	105980267	chr1_105979597_105980267	-0.67891	3.4567	-0.734202	0.462826	0.938681	-5.07509	Distal Intergenic	1	105995337	105999776	4440	1	ENSGALG00000015844.7	ENSGALT00000087816.2	-15070	395938	SOD1	superoxide dismutase 1, soluble
chr1	106003312	106003941	chr1_106003312_106003941	0.809154	3.42649	0.87349	0.382397	0.915556	-4.99077	Exon (ENSGALT00000068388.2/ENSGALG00000033965.2, exon 19 of 19)	1	105995645	106000048	4404	1	ENSGALG00000015844.7	ENSGALT00000036785.4	7668	395938	SOD1	superoxide dismutase 1, soluble
chr1	106004293	106004615	chr1_106004293_106004615	-0.433408	3.61998	-0.474204	0.635354	0.971401	-5.20009	Exon (ENSGALT00000068388.2/ENSGALG00000033965.2, exon 19 of 19)	1	105995645	106000048	4404	1	ENSGALG00000015844.7	ENSGALT00000036785.4	8649	395938	SOD1	superoxide dismutase 1, soluble
chr1	106034665	106035162	chr1_106034665_106035162	0.601475	3.57028	0.655536	0.512123	0.938681	-5.12089	Promoter (<=1kb)	1	106003474	106035553	32080	2	ENSGALG00000033965.2	ENSGALT00000068388.2	391	418492	SCAF4	SR-related CTD associated factor 4
chr1	106034666	106035168	chr1_106034666_106035168	0.601475	3.57028	0.655536	0.512123	0.938681	-5.12089	Promoter (<=1kb)	1	106003474	106035553	32080	2	ENSGALG00000033965.2	ENSGALT00000068388.2	385	418492	SCAF4	SR-related CTD associated factor 4
chr1	106045265	106045534	chr1_106045265_106045534	0.0602236	3.6502	0.0660617	0.947329	0.987946	-5.28447	Promoter (1-2kb)	1	106003474	106047070	43597	2	ENSGALG00000033965.2	ENSGALT00000074844.2	1536	418492	SCAF4	SR-related CTD associated factor 4
chr1	106084258	106084961	chr1_106084258_106084961	-0.547591	4.42734	-0.66162	0.508215	0.938681	-5.1887	Intron (ENSGALT00000025595.7/ENSGALG00000015879.7, intron 1 of 9)	1	106074483	106129164	54682	1	ENSGALG00000015879.7	ENSGALT00000025595.7	9776	418493	HUNK	hormonally up-regulated Neu-associated kinase
chr1	106084574	106084953	chr1_106084574_106084953	-0.329705	4.1311	-0.381409	0.7029	0.971401	-5.27055	Intron (ENSGALT00000025595.7/ENSGALG00000015879.7, intron 1 of 9)	1	106074483	106129164	54682	1	ENSGALG00000015879.7	ENSGALT00000025595.7	10092	418493	HUNK	hormonally up-regulated Neu-associated kinase
chr1	106105478	106105880	chr1_106105478_106105880	-0.44317	4.45766	-0.537997	0.59058	0.970138	-5.25028	Intron (ENSGALT00000025595.7/ENSGALG00000015879.7, intron 3 of 9)	1	106098897	106098987	91	1	ENSGALG00000025522.2	ENSGALT00000042435.2	6582	100315812	MIR1738	microRNA mir-1738
chr1	106113211	106113440	chr1_106113211_106113440	-0.393948	3.25396	-0.421423	0.673446	0.971401	-5.20177	Intron (ENSGALT00000025595.7/ENSGALG00000015879.7, intron 5 of 9)	1	106098897	106098987	91	1	ENSGALG00000025522.2	ENSGALT00000042435.2	14315	100315812	MIR1738	microRNA mir-1738
chr1	106123736	106124250	chr1_106123736_106124250	0.154446	4.41444	0.186234	0.852261	0.986412	-5.34504	Intron (ENSGALT00000025595.7/ENSGALG00000015879.7, intron 8 of 9)	1	106098897	106098987	91	1	ENSGALG00000025522.2	ENSGALT00000042435.2	24840	100315812	MIR1738	microRNA mir-1738
chr1	106123739	106124216	chr1_106123739_106124216	0.154446	4.41444	0.186234	0.852261	0.986412	-5.34504	Intron (ENSGALT00000025595.7/ENSGALG00000015879.7, intron 8 of 9)	1	106098897	106098987	91	1	ENSGALG00000025522.2	ENSGALT00000042435.2	24843	100315812	MIR1738	microRNA mir-1738
chr1	106123777	106124110	chr1_106123777_106124110	0.11787	4.01721	0.134378	0.893104	0.986412	-5.30836	Intron (ENSGALT00000025595.7/ENSGALG00000015879.7, intron 8 of 9)	1	106098897	106098987	91	1	ENSGALG00000025522.2	ENSGALT00000042435.2	24881	100315812	MIR1738	microRNA mir-1738
chr1	106200977	106201841	chr1_106200977_106201841	-0.976565	3.37678	-1.05123	0.293152	0.91554	-4.8622	Distal Intergenic	1	106220400	106223709	3310	2	ENSGALG00000015884.6	ENSGALT00000025604.6	21868	418494	MIS18A	MIS18 kinetochore protein A
chr1	106335344	106336250	chr1_106335344_106336250	0.112768	3.10091	0.119829	0.904619	0.986412	-5.2572	Distal Intergenic	1	106340924	106348250	7327	2	ENSGALG00000037962.3	ENSGALT00000047798.3	12000	418497	C1H21ORF59	chromosome 1 open reading frame, human C21orf59
chr1	106357717	106357953	chr1_106357717_106357953	-1.07025	3.42649	-1.15534	0.247952	0.891075	-4.77838	Exon (ENSGALT00000058604.2/ENSGALG00000034317.2, exon 26 of 27)	1	106340924	106348250	7327	2	ENSGALG00000037962.3	ENSGALT00000047798.3	-9468	418497	C1H21ORF59	chromosome 1 open reading frame, human C21orf59
chr1	106368852	106369054	chr1_106368852_106369054	-0.418937	3.19254	-0.446864	0.654974	0.971401	-5.19158	Exon (ENSGALT00000058604.2/ENSGALG00000034317.2, exon 23 of 27)	1	106340924	106348250	7327	2	ENSGALG00000037962.3	ENSGALT00000047798.3	-20603	418497	C1H21ORF59	chromosome 1 open reading frame, human C21orf59
chr1	106470168	106471135	chr1_106470168_106471135	-0.295544	3.80422	-0.328992	0.742162	0.974194	-5.25632	Distal Intergenic	1	106444683	106445360	678	2	ENSGALG00000040059.2	ENSGALT00000071817.2	-24809	418501	C1H21ORF62	chromosome 1 open reading frame, human C21orf62
chr1	106505944	106506192	chr1_106505944_106506192	0.348416	2.89817	0.368236	0.712698	0.971401	-5.2087	Promoter (<=1kb)	1	106505764	106511201	5438	1	ENSGALG00000036823.3	ENSGALT00000054446.2	181	NA	NA	NA
chr1	106528523	106530161	chr1_106528523_106530161	-0.535893	3.75206	-0.593396	0.552916	0.951119	-5.16069	Distal Intergenic	1	106522741	106524533	1793	1	ENSGALG00000031010.2	ENSGALT00000049196.2	5783	428612	OLIG2	oligodendrocyte transcription factor 2
chr1	106532172	106532926	chr1_106532172_106532926	-1.07594	3.87489	-1.20674	0.227532	0.890965	-4.75152	Distal Intergenic	1	106522741	106524533	1793	1	ENSGALG00000031010.2	ENSGALT00000049196.2	9432	428612	OLIG2	oligodendrocyte transcription factor 2
chr1	106590682	106590888	chr1_106590682_106590888	-0.744675	3.69065	-0.819783	0.41234	0.93247	-5.03668	Exon (ENSGALT00000046822.2/ENSGALG00000041867.2, exon 10 of 10)	1	106593970	106604799	10830	1	ENSGALG00000037989.3	ENSGALT00000073701.2	-3082	395663	IL10RB	interleukin 10 receptor subunit beta
chr1	106602086	106602595	chr1_106602086_106602595	-0.769507	4.63423	-0.961167	0.336469	0.91554	-5.01938	3' UTR	1	106593975	106604515	10541	1	ENSGALG00000037989.3	ENSGALT00000046620.2	8112	395663	IL10RB	interleukin 10 receptor subunit beta
chr1	106602131	106602592	chr1_106602131_106602592	-0.675235	4.56966	-0.83453	0.403983	0.926957	-5.10254	3' UTR	1	106593975	106604515	10541	1	ENSGALG00000037989.3	ENSGALT00000046620.2	8157	395663	IL10RB	interleukin 10 receptor subunit beta
chr1	106686145	106686540	chr1_106686145_106686540	-0.916477	2.9898	-0.97036	0.331868	0.91554	-4.91362	Exon (ENSGALT00000072113.2/ENSGALG00000033199.2, exon 11 of 19)	1	106676341	106692460	16120	1	ENSGALG00000033199.2	ENSGALT00000072113.2	9805	427977	GART-B	trifunctional purine biosynthetic protein adenosine-3
chr1	106744195	106744472	chr1_106744195_106744472	0.0498576	4.15756	0.0578839	0.953841	0.988119	-5.32791	Promoter (2-3kb)	1	106741761	106772088	30328	1	ENSGALG00000052354.1	ENSGALT00000098755.1	2435	770637	SON	SON DNA binding protein
chr1	106747807	106748196	chr1_106747807_106748196	-0.78215	3.78326	-0.868795	0.38496	0.916703	-5.01111	Exon (ENSGALT00000091495.1/ENSGALG00000052354.1, exon 1 of 8)	1	106741761	106772088	30328	1	ENSGALG00000052354.1	ENSGALT00000098755.1	6047	770637	SON	SON DNA binding protein
chr1	106766018	106766470	chr1_106766018_106766470	1.23097	3.82372	1.37305	0.169738	0.888674	-4.58685	Exon (ENSGALT00000091495.1/ENSGALG00000052354.1, exon 7 of 8)	1	106776186	106781484	5299	2	ENSGALG00000038649.3	ENSGALT00000068186.3	15014	418504	DONSON	downstream neighbor of SON
chr1	106775689	106776216	chr1_106775689_106776216	0.246573	4.33483	0.293719	0.768973	0.979594	-5.31551	Exon (ENSGALT00000068186.3/ENSGALG00000038649.3, exon 10 of 10)	1	106776186	106781484	5299	2	ENSGALG00000038649.3	ENSGALT00000068186.3	5268	418504	DONSON	downstream neighbor of SON
chr1	106775713	106776109	chr1_106775713_106776109	0.058512	3.94556	0.0661458	0.947262	0.98793	-5.30716	Downstream (<1kb)	1	106776186	106781484	5299	2	ENSGALG00000038649.3	ENSGALT00000068186.3	5375	418504	DONSON	downstream neighbor of SON
chr1	106946776	106947031	chr1_106946776_106947031	0.497204	3.33486	0.534044	0.593311	0.97043	-5.16477	Distal Intergenic	1	106936316	106939687	3372	1	ENSGALG00000029644.3	ENSGALT00000094067.1	10461	NA	NA	NA
chr1	106960014	106960602	chr1_106960014_106960602	-0.40419	3.38604	-0.43532	0.663331	0.971401	-5.20214	Distal Intergenic	1	106936316	106939687	3372	1	ENSGALG00000029644.3	ENSGALT00000094067.1	23699	NA	NA	NA
chr1	107042299	107042764	chr1_107042299_107042764	-0.975451	3.42649	-1.05301	0.292338	0.91554	-4.86232	Distal Intergenic	1	107048777	107062664	13888	2	ENSGALG00000050828.1	ENSGALT00000096758.1	19900	NA	NA	NA
chr1	107143352	107143602	chr1_107143352_107143602	0.722481	3.69065	0.795351	0.42641	0.938681	-5.05148	Distal Intergenic	1	107174347	107174462	116	2	ENSGALG00000028382.3	ENSGALT00000043354.3	30860	100498681	MIR3524A	microRNA mir-3524a
chr1	107143447	107143727	chr1_107143447_107143727	0.550243	3.9051	0.619175	0.535801	0.944691	-5.15995	Distal Intergenic	1	107174347	107174462	116	2	ENSGALG00000028382.3	ENSGALT00000043354.3	30735	100498681	MIR3524A	microRNA mir-3524a
chr1	107239228	107239996	chr1_107239228_107239996	-0.297997	3.85393	-0.333462	0.738786	0.974194	-5.25905	Distal Intergenic	1	107251544	107260854	9311	2	ENSGALG00000016014.6	ENSGALT00000025800.6	20858	418510	RCAN1	regulator of calcineurin 1
chr1	107347628	107348085	chr1_107347628_107348085	-0.962753	3.61998	-1.05338	0.292169	0.91554	-4.86922	Promoter (1-2kb)	1	107333865	107346574	12710	2	ENSGALG00000051733.1	ENSGALT00000104099.1	-1055	NA	NA	NA
chr1	107359205	107359619	chr1_107359205_107359619	-0.620266	4.70771	-0.784386	0.432814	0.938681	-5.15059	Exon (ENSGALT00000025809.6/ENSGALG00000016022.6, exon 6 of 6)	1	107333865	107346574	12710	2	ENSGALG00000051733.1	ENSGALT00000104099.1	-12632	NA	NA	NA
chr1	107363697	107364185	chr1_107363697_107364185	-1.79095	3.11115	-1.90382	0.0569343	0.827789	-3.92727	Intron (ENSGALT00000025809.6/ENSGALG00000016022.6, intron 4 of 5)	1	107333865	107346574	12710	2	ENSGALG00000051733.1	ENSGALT00000104099.1	-17124	NA	NA	NA
chr1	107390084	107390423	chr1_107390084_107390423	0.910674	3.56233	0.991919	0.321238	0.91554	-4.9137	Intron (ENSGALT00000025809.6/ENSGALG00000016022.6, intron 4 of 5)	1	107333865	107346574	12710	2	ENSGALG00000051733.1	ENSGALT00000104099.1	-43511	NA	NA	NA
chr1	107391081	107391604	chr1_107391081_107391604	0.520455	3.54224	0.566048	0.571361	0.960497	-5.16026	Intron (ENSGALT00000025809.6/ENSGALG00000016022.6, intron 4 of 5)	1	107333865	107346574	12710	2	ENSGALG00000051733.1	ENSGALT00000104099.1	-44508	NA	NA	NA
chr1	107391153	107391571	chr1_107391153_107391571	0.746063	3.34875	0.801915	0.422603	0.938681	-5.03264	Intron (ENSGALT00000025809.6/ENSGALG00000016022.6, intron 4 of 5)	1	107333865	107346574	12710	2	ENSGALG00000051733.1	ENSGALT00000104099.1	-44580	NA	NA	NA
chr1	107408210	107408806	chr1_107408210_107408806	-0.940819	3.57953	-1.02611	0.304841	0.91554	-4.88868	Intron (ENSGALT00000025809.6/ENSGALG00000016022.6, intron 3 of 5)	1	107333865	107346574	12710	2	ENSGALG00000051733.1	ENSGALT00000104099.1	-61637	NA	NA	NA
chr1	107408216	107408757	chr1_107408216_107408757	-0.940819	3.57953	-1.02611	0.304841	0.91554	-4.88868	Intron (ENSGALT00000025809.6/ENSGALG00000016022.6, intron 3 of 5)	1	107333865	107346574	12710	2	ENSGALG00000051733.1	ENSGALT00000104099.1	-61643	NA	NA	NA
chr1	107412351	107412603	chr1_107412351_107412603	1.16366	3.16233	1.2396	0.215125	0.890965	-4.69752	Intron (ENSGALT00000025809.6/ENSGALG00000016022.6, intron 3 of 5)	1	107333865	107346574	12710	2	ENSGALG00000051733.1	ENSGALT00000104099.1	-65778	NA	NA	NA
chr1	107412397	107412597	chr1_107412397_107412597	0.627476	3.03025	0.665155	0.505952	0.938681	-5.09793	Intron (ENSGALT00000025809.6/ENSGALG00000016022.6, intron 3 of 5)	1	107333865	107346574	12710	2	ENSGALG00000051733.1	ENSGALT00000104099.1	-65824	NA	NA	NA
chr1	107420829	107421559	chr1_107420829_107421559	0.119301	4.31475	0.141684	0.887329	0.986412	-5.33894	Intron (ENSGALT00000025809.6/ENSGALG00000016022.6, intron 2 of 5)	1	107333865	107346574	12710	2	ENSGALG00000051733.1	ENSGALT00000104099.1	-74256	NA	NA	NA
chr1	107420854	107421213	chr1_107420854_107421213	0.959226	3.7623	1.06321	0.287686	0.914996	-4.86842	Intron (ENSGALT00000025809.6/ENSGALG00000016022.6, intron 2 of 5)	1	107333865	107346574	12710	2	ENSGALG00000051733.1	ENSGALT00000104099.1	-74281	NA	NA	NA
chr1	107427407	107428453	chr1_107427407_107428453	0.592526	3.3084	0.635558	0.525065	0.940069	-5.11988	Intron (ENSGALT00000025809.6/ENSGALG00000016022.6, intron 1 of 5)	1	107359042	107506665	147624	2	ENSGALG00000016022.6	ENSGALT00000095981.1	78212	396152	RUNX1	runt-related transcription factor 1
chr1	107427448	107427912	chr1_107427448_107427912	1.26107	2.99296	1.33534	0.181768	0.888674	-4.60424	Intron (ENSGALT00000025809.6/ENSGALG00000016022.6, intron 1 of 5)	1	107359042	107506665	147624	2	ENSGALG00000016022.6	ENSGALT00000095981.1	78753	396152	RUNX1	runt-related transcription factor 1
chr1	107432593	107433458	chr1_107432593_107433458	-0.238379	4.4539	-0.289215	0.772417	0.979594	-5.33061	Intron (ENSGALT00000025809.6/ENSGALG00000016022.6, intron 1 of 5)	1	107359042	107506665	147624	2	ENSGALG00000016022.6	ENSGALT00000095981.1	73207	396152	RUNX1	runt-related transcription factor 1
chr1	107432915	107433136	chr1_107432915_107433136	0.0998571	3.84369	0.111617	0.911127	0.986412	-5.29555	Intron (ENSGALT00000025809.6/ENSGALG00000016022.6, intron 1 of 5)	1	107359042	107506665	147624	2	ENSGALG00000016022.6	ENSGALT00000095981.1	73529	396152	RUNX1	runt-related transcription factor 1
chr1	107434711	107435243	chr1_107434711_107435243	-0.0763587	4.31904	-0.0907437	0.927696	0.986532	-5.34405	Intron (ENSGALT00000025809.6/ENSGALG00000016022.6, intron 1 of 5)	1	107359042	107506665	147624	2	ENSGALG00000016022.6	ENSGALT00000095981.1	71422	396152	RUNX1	runt-related transcription factor 1
chr1	107434829	107435157	chr1_107434829_107435157	0.108812	4.12185	0.125719	0.899955	0.986412	-5.31941	Intron (ENSGALT00000025809.6/ENSGALG00000016022.6, intron 1 of 5)	1	107359042	107506665	147624	2	ENSGALG00000016022.6	ENSGALT00000095981.1	71508	396152	RUNX1	runt-related transcription factor 1
chr1	107468516	107469701	chr1_107468516_107469701	-0.48557	3.69065	-0.534545	0.592965	0.97043	-5.18159	Intron (ENSGALT00000025809.6/ENSGALG00000016022.6, intron 1 of 5)	1	107359042	107506665	147624	2	ENSGALG00000016022.6	ENSGALT00000095981.1	36964	396152	RUNX1	runt-related transcription factor 1
chr1	107516676	107517284	chr1_107516676_107517284	0.0362142	3.79252	0.040264	0.967883	0.991653	-5.29563	Distal Intergenic	1	107358560	107506805	148246	2	ENSGALG00000016022.6	ENSGALT00000025809.6	-9872	396152	RUNX1	runt-related transcription factor 1
chr1	107521304	107522079	chr1_107521304_107522079	-1.39477	3.49716	-1.5123	0.13046	0.848696	-4.42605	Distal Intergenic	1	107358560	107506805	148246	2	ENSGALG00000016022.6	ENSGALT00000025809.6	-14500	396152	RUNX1	runt-related transcription factor 1
chr1	107691462	107691853	chr1_107691462_107691853	-0.49345	4.07155	-0.566353	0.571154	0.96036	-5.19761	Distal Intergenic	1	107702690	107702743	54	1	ENSGALG00000049981.1	ENSGALT00000090671.1	-10837	NA	NA	NA
chr1	107885051	107885620	chr1_107885051_107885620	0.321697	3.61998	0.351978	0.724855	0.973184	-5.23786	Distal Intergenic	1	107902287	107912598	10312	2	ENSGALG00000016024.2	ENSGALT00000025813.2	26978	418511	SETD4	SET domain containing 4
chr1	107885066	107885595	chr1_107885066_107885595	0.0820162	3.46694	0.088753	0.929278	0.986532	-5.27304	Distal Intergenic	1	107902287	107912598	10312	2	ENSGALG00000016024.2	ENSGALT00000025813.2	27003	418511	SETD4	SET domain containing 4
chr1	108117473	108117683	chr1_108117473_108117683	-0.404922	3.51812	-0.43965	0.660191	0.971401	-5.20645	Distal Intergenic	1	108142878	108198091	55214	1	ENSGALG00000016044.7	ENSGALT00000025849.6	-25195	418515	SIM2	SIM bHLH transcription factor 2
chr1	108150252	108150656	chr1_108150252_108150656	0.346972	2.89817	0.36671	0.713836	0.971401	-5.20911	Intron (ENSGALT00000025849.6/ENSGALG00000016044.7, intron 2 of 13)	1	108142878	108198091	55214	1	ENSGALG00000016044.7	ENSGALT00000025849.6	7375	418515	SIM2	SIM bHLH transcription factor 2
chr1	108150262	108150481	chr1_108150262_108150481	0.347608	2.85772	0.367212	0.713461	0.971401	-5.20865	Intron (ENSGALT00000025849.6/ENSGALG00000016044.7, intron 2 of 13)	1	108142878	108198091	55214	1	ENSGALG00000016044.7	ENSGALT00000025849.6	7385	418515	SIM2	SIM bHLH transcription factor 2
chr1	108258648	108259140	chr1_108258648_108259140	-0.566262	4.05668	-0.648719	0.51652	0.938681	-5.15803	Intron (ENSGALT00000030355.5/ENSGALG00000016047.6, intron 6 of 11)	1	108202036	108318093	116058	2	ENSGALG00000016047.6	ENSGALT00000030355.5	58953	418516	HLCS	holocarboxylase synthetase
chr1	108300403	108300776	chr1_108300403_108300776	-1.45629	3.61291	-1.59243	0.111289	0.848696	-4.33569	Intron (ENSGALT00000030355.5/ENSGALG00000016047.6, intron 5 of 11)	1	108202036	108318093	116058	2	ENSGALG00000016047.6	ENSGALT00000030355.5	17317	418516	HLCS	holocarboxylase synthetase
chr1	108300429	108300747	chr1_108300429_108300747	-1.45629	3.61291	-1.59243	0.111289	0.848696	-4.33569	Intron (ENSGALT00000030355.5/ENSGALG00000016047.6, intron 5 of 11)	1	108202036	108318093	116058	2	ENSGALG00000016047.6	ENSGALT00000030355.5	17346	418516	HLCS	holocarboxylase synthetase
chr1	108318936	108319776	chr1_108318936_108319776	1.14721	3.12188	1.22001	0.222461	0.890965	-4.71453	Promoter (<=1kb)	1	108202036	108318093	116058	2	ENSGALG00000016047.6	ENSGALT00000030355.5	-844	418516	HLCS	holocarboxylase synthetase
chr1	108387250	108387779	chr1_108387250_108387779	-0.913812	3.38604	-0.984193	0.325022	0.91554	-4.9131	Exon (ENSGALT00000103367.1/ENSGALG00000016050.6, exon 33 of 47)	1	108406439	108421192	14754	2	ENSGALG00000016052.6	ENSGALT00000107782.1	33413	418519	VPS26C	VPS26 endosomal protein sorting factor C
chr1	108649671	108650074	chr1_108649671_108650074	-0.894108	4.25709	-1.05285	0.292412	0.91554	-4.9108	Intron (ENSGALT00000104495.1/ENSGALG00000016054.6, intron 3 of 4)	1	108556236	108714513	158278	2	ENSGALG00000016054.6	ENSGALT00000104495.1	64439	427983	KCNJ6	potassium voltage-gated channel subfamily J member 6
chr1	10880167	10880631	chr1_10880167_10880631	-0.345176	3.6636	-0.37908	0.704629	0.971401	-5.23314	Promoter (1-2kb)	1	10881727	10884579	2853	1	ENSGALG00000055032.1	ENSGALT00000101376.1	-1096	NA	NA	NA
chr1	108869560	108869778	chr1_108869560_108869778	-0.283328	3.45061	-0.306287	0.759386	0.977356	-5.24034	Promoter (<=1kb)	1	108868789	108871402	2614	1	ENSGALG00000016055.6	ENSGALT00000025868.6	772	427984	KCNJ15	potassium voltage-gated channel subfamily J member 15
chr1	109035507	109035946	chr1_109035507_109035946	1.42013	4.07982	1.6317	0.102744	0.848696	-4.30158	Distal Intergenic	1	108908763	109023131	114369	2	ENSGALG00000016058.7	ENSGALT00000051538.2	-12377	374146	ERG	ERG, ETS transcription factor
chr1	109035535	109035913	chr1_109035535_109035913	1.42013	4.07982	1.6317	0.102744	0.848696	-4.30158	Distal Intergenic	1	108908763	109023131	114369	2	ENSGALG00000016058.7	ENSGALT00000051538.2	-12405	374146	ERG	ERG, ETS transcription factor
chr1	109054815	109055956	chr1_109054815_109055956	-0.29771	5.35819	-0.424915	0.670899	0.971401	-5.41977	Distal Intergenic	1	108908763	109023131	114369	2	ENSGALG00000016058.7	ENSGALT00000051538.2	-31685	374146	ERG	ERG, ETS transcription factor
chr1	109054956	109055748	chr1_109054956_109055748	0.0388271	4.66445	0.0487431	0.961124	0.989624	-5.38947	Distal Intergenic	1	108908763	109023131	114369	2	ENSGALG00000016058.7	ENSGALT00000051538.2	-31826	374146	ERG	ERG, ETS transcription factor
chr1	109056776	109057178	chr1_109056776_109057178	0.193956	3.27345	0.207678	0.83548	0.986412	-5.25217	Distal Intergenic	1	108908763	109023131	114369	2	ENSGALG00000016058.7	ENSGALT00000051538.2	-33646	374146	ERG	ERG, ETS transcription factor
chr1	109056780	109057166	chr1_109056780_109057166	0.193956	3.27345	0.207678	0.83548	0.986412	-5.25217	Distal Intergenic	1	108908763	109023131	114369	2	ENSGALG00000016058.7	ENSGALT00000051538.2	-33650	374146	ERG	ERG, ETS transcription factor
chr1	109144044	109144593	chr1_109144044_109144593	-0.134801	4.13296	-0.15598	0.876049	0.986412	-5.31728	3' UTR	1	109133198	109144361	11164	1	ENSGALG00000016059.7	ENSGALT00000094617.1	10847	396250	ETS2	ETS proto-oncogene 2, transcription factor
chr1	109144097	109144540	chr1_109144097_109144540	-0.0856411	3.75523	-0.0948597	0.924426	0.986412	-5.29001	3' UTR	1	109133198	109144361	11164	1	ENSGALG00000016059.7	ENSGALT00000094617.1	10900	396250	ETS2	ETS proto-oncogene 2, transcription factor
chr1	109293172	109293675	chr1_109293172_109293675	-0.580436	3.89438	-0.652387	0.514152	0.938681	-5.14314	Exon (ENSGALT00000082609.2/ENSGALG00000016065.6, exon 25 of 40)	1	109260958	109269904	8947	2	ENSGALG00000016062.5	ENSGALT00000030348.3	-23269	418520	PSMG1	proteasome assembly chaperone 1
chr1	10933946	10934252	chr1_10933946_10934252	-0.00962442	4.373	-0.0115315	0.990799	0.996928	-5.35357	Promoter (1-2kb)	1	10932924	10934159	1236	1	ENSGALG00000052917.1	ENSGALT00000099084.1	1023	NA	NA	NA
chr1	109389933	109390190	chr1_109389933_109390190	-0.181459	3.38604	-0.195435	0.845053	0.986412	-5.25828	Distal Intergenic	1	109397569	109410287	12719	1	ENSGALG00000016128.6	ENSGALT00000025981.6	-7379	427985	B3GALT5	beta-1,3-galactosyltransferase 5
chr1	109394818	109395283	chr1_109394818_109395283	0.335216	3.82372	0.373908	0.708473	0.971401	-5.24589	Promoter (2-3kb)	1	109397569	109410287	12719	1	ENSGALG00000016128.6	ENSGALT00000025981.6	-2286	427985	B3GALT5	beta-1,3-galactosyltransferase 5
chr1	109394934	109395400	chr1_109394934_109395400	0.467951	3.85393	0.523642	0.600528	0.971401	-5.19741	Promoter (2-3kb)	1	109397569	109410287	12719	1	ENSGALG00000016128.6	ENSGALT00000025981.6	-2169	427985	B3GALT5	beta-1,3-galactosyltransferase 5
chr1	109409828	109410351	chr1_109409828_109410351	-0.698461	3.41016	-0.753284	0.45128	0.938681	-5.0628	Exon (ENSGALT00000025981.6/ENSGALG00000016128.6, exon 5 of 5)	1	109397569	109410287	12719	1	ENSGALG00000016128.6	ENSGALT00000025981.6	12260	427985	B3GALT5	beta-1,3-galactosyltransferase 5
chr1	109528123	109528323	chr1_109528123_109528323	0.281538	4.15854	0.326906	0.743739	0.974194	-5.28818	Promoter (1-2kb)	1	109527378	109529419	2042	2	ENSGALG00000049718.1	ENSGALT00000090467.1	1096	NA	NA	NA
chr1	109551252	109551961	chr1_109551252_109551961	0.395593	4.14929	0.458754	0.646411	0.971401	-5.24737	Distal Intergenic	1	109527378	109529419	2042	2	ENSGALG00000049718.1	ENSGALT00000090467.1	-21834	NA	NA	NA
chr1	109551302	109551985	chr1_109551302_109551985	0.395593	4.14929	0.458754	0.646411	0.971401	-5.24737	Distal Intergenic	1	109527378	109529419	2042	2	ENSGALG00000049718.1	ENSGALT00000090467.1	-21884	NA	NA	NA
chr1	1095520	1095863	chr1_1095520_1095863	-0.798499	4.07764	-0.917197	0.35904	0.91554	-4.99887	Downstream (<1kb)	1	1096008	1102807	6800	2	ENSGALG00000043476.2	ENSGALT00000056542.2	6944	396265	ARF5	ADP-ribosylation factor 5
chr1	109565467	109566113	chr1_109565467_109566113	0.179497	3.42649	0.193768	0.846357	0.986412	-5.26021	Exon (ENSGALT00000025993.6/ENSGALG00000016138.6, exon 34 of 34)	1	109527378	109529419	2042	2	ENSGALG00000049718.1	ENSGALT00000090467.1	-36049	NA	NA	NA
chr1	109972096	109972543	chr1_109972096_109972543	2.32136	3.35582	2.49605	0.0125589	0.749631	-2.96187	Promoter (<=1kb)	1	109972126	109981397	9272	1	ENSGALG00000054341.1	ENSGALT00000101482.1	0	NA	NA	NA
chr1	109972206	109972578	chr1_109972206_109972578	2.16691	3.12188	2.30442	0.0211997	0.799469	-3.30599	Promoter (<=1kb)	1	109972126	109981397	9272	1	ENSGALG00000054341.1	ENSGALT00000101482.1	81	NA	NA	NA
chr1	110057370	110057853	chr1_110057370_110057853	-0.149406	4.14222	-0.173095	0.862577	0.986412	-5.31607	Intron (ENSGALT00000093061.1/ENSGALG00000050551.1, intron 1 of 2)	1	109565520	110029599	464080	2	ENSGALG00000016138.6	ENSGALT00000025993.6	-27772	418525	DSCAM	DS cell adhesion molecule
chr1	110075030	110075414	chr1_110075030_110075414	-0.639566	3.61998	-0.699768	0.484073	0.938681	-5.10106	Intron (ENSGALT00000093061.1/ENSGALG00000050551.1, intron 1 of 2)	1	110114652	110137766	23115	1	ENSGALG00000051164.1	ENSGALT00000097049.1	-39238	NA	NA	NA
chr1	110103224	110103585	chr1_110103224_110103585	0.304255	4.17243	0.353967	0.723364	0.972436	-5.28253	Intron (ENSGALT00000093061.1/ENSGALG00000050551.1, intron 1 of 2)	1	110114652	110137766	23115	1	ENSGALG00000051164.1	ENSGALT00000097049.1	-11067	NA	NA	NA
chr1	110104650	110105079	chr1_110104650_110105079	1.65169	3.37678	1.77798	0.0754076	0.827789	-4.09962	Intron (ENSGALT00000093061.1/ENSGALG00000050551.1, intron 1 of 2)	1	110114652	110137766	23115	1	ENSGALG00000051164.1	ENSGALT00000097049.1	-9573	NA	NA	NA
chr1	11024682	11025096	chr1_11024682_11025096	0.343638	3.12188	0.365444	0.71478	0.971401	-5.21386	Distal Intergenic	1	11009879	11016787	6909	2	ENSGALG00000042096.3	ENSGALT00000073049.2	-7896	NA	NA	NA
chr1	110342584	110342823	chr1_110342584_110342823	-1.85673	3.65118	-2.03689	0.0416615	0.806432	-3.7325	Exon (ENSGALT00000070155.2/ENSGALG00000040189.2, exon 8 of 8)	1	110342171	110362181	20011	2	ENSGALG00000040189.2	ENSGALT00000070155.2	19358	418529	RIPK4	receptor interacting serine/threonine kinase 4
chr1	110359410	110359750	chr1_110359410_110359750	-0.297806	4.06447	-0.341502	0.732726	0.974194	-5.27509	Promoter (2-3kb)	1	110342171	110362181	20011	2	ENSGALG00000040189.2	ENSGALT00000070155.2	2431	418529	RIPK4	receptor interacting serine/threonine kinase 4
chr1	110399491	110399908	chr1_110399491_110399908	1.87437	3.72086	2.06928	0.0385211	0.80621	-3.68237	Exon (ENSGALT00000090664.1/ENSGALG00000019178.5, exon 15 of 25)	1	110372023	110383467	11445	2	ENSGALG00000051940.1	ENSGALT00000092440.1	-16025	NA	NA	NA
chr1	110399550	110399916	chr1_110399550_110399916	1.34101	3.58878	1.46362	0.1433	0.849389	-4.48222	Exon (ENSGALT00000090664.1/ENSGALG00000019178.5, exon 15 of 25)	1	110372023	110383467	11445	2	ENSGALG00000051940.1	ENSGALT00000092440.1	-16084	NA	NA	NA
chr1	1104264	1106270	chr1_1104264_1106270	0.627039	3.16233	0.667957	0.504162	0.938681	-5.09974	Promoter (1-2kb)	1	1103223	1108108	4886	1	ENSGALG00000033149.2	ENSGALT00000050474.2	1042	430581	GCC1	GRIP and coiled-coil domain containing 1
chr1	110435987	110436512	chr1_110435987_110436512	0.640629	3.38604	0.68997	0.490214	0.938681	-5.09584	Exon (ENSGALT00000026021.6/ENSGALG00000016148.6, exon 8 of 13)	1	110390796	110421676	30881	2	ENSGALG00000019178.5	ENSGALT00000093673.1	-14312	418531	PRDM15	PR/SET domain 15
chr1	110487754	110488065	chr1_110487754_110488065	-1.44114	3.55857	-1.56926	0.116588	0.848696	-4.36189	Distal Intergenic	1	110474372	110480252	5881	2	ENSGALG00000016147.6	ENSGALT00000026015.6	-7503	427986	ZBTB21	zinc finger and BTB domain containing 21
chr1	110487792	110488022	chr1_110487792_110488022	-1.44114	3.55857	-1.56926	0.116588	0.848696	-4.36189	Distal Intergenic	1	110474372	110480252	5881	2	ENSGALG00000016147.6	ENSGALT00000026015.6	-7541	427986	ZBTB21	zinc finger and BTB domain containing 21
chr1	110491213	110491582	chr1_110491213_110491582	-0.45559	3.42649	-0.491813	0.622852	0.971401	-5.18432	Distal Intergenic	1	110474372	110480252	5881	2	ENSGALG00000016147.6	ENSGALT00000026015.6	-10962	427986	ZBTB21	zinc finger and BTB domain containing 21
chr1	110531636	110531963	chr1_110531636_110531963	0.362574	3.2447	0.387689	0.698247	0.971401	-5.21154	Exon (ENSGALT00000108280.1/ENSGALG00000052523.1, exon 12 of 12)	1	110541743	110553350	11608	1	ENSGALG00000016157.6	ENSGALT00000036707.3	-9780	NA	NA	NA
chr1	110577278	110580901	chr1_110577278_110580901	1.64645	4.44099	1.99354	0.0462027	0.825665	-3.80353	Distal Intergenic	1	110587792	110605006	17215	1	ENSGALG00000048672.1	ENSGALT00000104539.1	-6891	112530909	LOC112530909	uncharacterized LOC112530909
chr1	110577535	110580019	chr1_110577535_110580019	1.81952	4.0927	2.09411	0.0362511	0.80621	-3.64174	Distal Intergenic	1	110587792	110605006	17215	1	ENSGALG00000048672.1	ENSGALT00000104539.1	-7773	112530909	LOC112530909	uncharacterized LOC112530909
chr1	110582266	110582885	chr1_110582266_110582885	0.490413	3.20654	0.523425	0.600679	0.971401	-5.16458	Distal Intergenic	1	110587792	110605006	17215	1	ENSGALG00000048672.1	ENSGALT00000104539.1	-4907	112530909	LOC112530909	uncharacterized LOC112530909
chr1	110582320	110582832	chr1_110582320_110582832	0.490413	3.20654	0.523425	0.600679	0.971401	-5.16458	Distal Intergenic	1	110587792	110605006	17215	1	ENSGALG00000048672.1	ENSGALT00000104539.1	-4960	112530909	LOC112530909	uncharacterized LOC112530909
chr1	110583267	110591021	chr1_110583267_110591021	-0.0359916	6.61636	-0.0655454	0.94774	0.988031	-5.70396	Promoter (<=1kb)	1	110587792	110605006	17215	1	ENSGALG00000048672.1	ENSGALT00000104539.1	0	112530909	LOC112530909	uncharacterized LOC112530909
chr1	110583924	110588701	chr1_110583924_110588701	0.504803	6.13624	0.83641	0.402925	0.9266	-5.31754	Promoter (<=1kb)	1	110587792	110605006	17215	1	ENSGALG00000048672.1	ENSGALT00000104539.1	0	112530909	LOC112530909	uncharacterized LOC112530909
chr1	110589187	110590366	chr1_110589187_110590366	-0.430955	4.48232	-0.525207	0.59944	0.971401	-5.25849	Promoter (1-2kb)	1	110587792	110605006	17215	1	ENSGALG00000048672.1	ENSGALT00000104539.1	1396	112530909	LOC112530909	uncharacterized LOC112530909
chr1	110812525	110812851	chr1_110812525_110812851	-0.890571	4.25432	-1.04826	0.294519	0.91554	-4.91429	Promoter (<=1kb)	1	110811598	110816431	4834	1	ENSGALG00000055008.1	ENSGALT00000108116.1	928	NA	NA	NA
chr1	110815551	110815934	chr1_110815551_110815934	-0.994684	3.78228	-1.10476	0.269264	0.902936	-4.83559	Exon (ENSGALT00000108116.1/ENSGALG00000055008.1, exon 3 of 3)	1	110811598	110816431	4834	1	ENSGALG00000055008.1	ENSGALT00000108116.1	3954	NA	NA	NA
chr1	110847617	110848361	chr1_110847617_110848361	-0.290377	3.29441	-0.311239	0.75562	0.976252	-5.23303	Intron (ENSGALT00000026084.6/ENSGALG00000016186.6, intron 6 of 17)	1	110824235	110867346	43112	1	ENSGALG00000016186.6	ENSGALT00000026084.6	23383	418538	PDE9A	phosphodiesterase 9A
chr1	1108522	1109002	chr1_1108522_1109002	0.0627895	3.55857	0.0683714	0.94549	0.987619	-5.27886	Downstream (1-2kb)	1	1103223	1108108	4886	1	ENSGALG00000033149.2	ENSGALT00000050474.2	5300	430581	GCC1	GRIP and coiled-coil domain containing 1
chr1	110853874	110854535	chr1_110853874_110854535	-1.22508	3.89438	-1.37694	0.168531	0.887318	-4.58591	Intron (ENSGALT00000026084.6/ENSGALG00000016186.6, intron 8 of 17)	1	110824235	110867346	43112	1	ENSGALG00000016186.6	ENSGALT00000026084.6	29640	418538	PDE9A	phosphodiesterase 9A
chr1	110871644	110872123	chr1_110871644_110872123	-1.20065	2.92838	-1.26957	0.204239	0.888674	-4.66664	Distal Intergenic	1	110880693	110902129	21437	2	ENSGALG00000016187.7	ENSGALT00000026088.7	30006	418540	WDR4	WD repeat domain 4
chr1	110871725	110872095	chr1_110871725_110872095	-1.20065	2.92838	-1.26957	0.204239	0.888674	-4.66664	Distal Intergenic	1	110880693	110902129	21437	2	ENSGALG00000016187.7	ENSGALT00000026088.7	30034	418540	WDR4	WD repeat domain 4
chr1	110904583	110904813	chr1_110904583_110904813	1.80612	2.89817	1.90886	0.0562805	0.826235	-3.92003	Promoter (<=1kb)	1	110903952	110909178	5227	1	ENSGALG00000022813.4	ENSGALT00000093412.1	632	418541	NDUFV3	NADH:ubiquinone oxidoreductase subunit V3
chr1	110938479	110938873	chr1_110938479_110938873	-0.124095	3.91203	-0.139747	0.88886	0.986412	-5.2985	Promoter (2-3kb)	1	110936342	110962763	26422	1	ENSGALG00000016191.6	ENSGALT00000050498.2	2138	418542	PKNOX1	PBX/knotted 1 homeobox 1
chr1	110938692	110939092	chr1_110938692_110939092	-0.0998382	4.12185	-0.115351	0.908167	0.986412	-5.32037	Promoter (2-3kb)	1	110936342	110962763	26422	1	ENSGALG00000016191.6	ENSGALT00000050498.2	2351	418542	PKNOX1	PBX/knotted 1 homeobox 1
chr1	110962914	110963440	chr1_110962914_110963440	0.0741821	3.62924	0.0812277	0.935261	0.987129	-5.2823	3' UTR	1	110944064	110964004	19941	1	ENSGALG00000016191.6	ENSGALT00000091443.1	18851	418542	PKNOX1	PBX/knotted 1 homeobox 1
chr1	110980982	110981298	chr1_110980982_110981298	0.487397	4.05668	0.55837	0.576592	0.96325	-5.19974	Intron (ENSGALT00000026104.6/ENSGALG00000019175.5, intron 15 of 15)	1	110980772	110999784	19013	2	ENSGALG00000019175.5	ENSGALT00000026104.6	18486	418544	LOC418544	cystathionine beta-synthase-like
chr1	110981151	110981807	chr1_110981151_110981807	-0.721343	3.7623	-0.799543	0.423976	0.938681	-5.05329	Intron (ENSGALT00000026104.6/ENSGALG00000019175.5, intron 15 of 15)	1	110980772	110999784	19013	2	ENSGALG00000019175.5	ENSGALT00000026104.6	17977	418544	LOC418544	cystathionine beta-synthase-like
chr1	111000910	111001563	chr1_111000910_111001563	-0.236062	3.4879	-0.255795	0.798109	0.986114	-5.25262	Promoter (1-2kb)	1	110980772	110999784	19013	2	ENSGALG00000019175.5	ENSGALT00000026104.6	-1127	418544	LOC418544	cystathionine beta-synthase-like
chr1	111000934	111001605	chr1_111000934_111001605	-0.236062	3.4879	-0.255795	0.798109	0.986114	-5.25262	Promoter (1-2kb)	1	110980772	110999784	19013	2	ENSGALG00000019175.5	ENSGALT00000026104.6	-1151	418544	LOC418544	cystathionine beta-synthase-like
chr1	111046609	111046988	chr1_111046609_111046988	0.130502	3.61073	0.142675	0.886547	0.986412	-5.276	3' UTR	1	111041981	111057778	15798	2	ENSGALG00000016198.7	ENSGALT00000085018.2	10790	395370	U2AF1	U2 small nuclear RNA auxiliary factor 1
chr1	111074773	111075553	chr1_111074773_111075553	-0.679244	3.46694	-0.735037	0.462317	0.938681	-5.07505	5' UTR	1	111071770	111078627	6858	1	ENSGALG00000016199.6	ENSGALT00000064401.2	3004	418546	CRYAA	crystallin alpha A
chr1	111077418	111078071	chr1_111077418_111078071	0.302317	3.66044	0.331919	0.73995	0.974194	-5.2455	3' UTR	1	111071770	111078627	6858	1	ENSGALG00000016199.6	ENSGALT00000064401.2	5649	418546	CRYAA	crystallin alpha A
chr1	111111642	111111927	chr1_111111642_111111927	1.15471	2.9898	1.2226	0.221483	0.890965	-4.71024	Distal Intergenic	1	111071770	111078627	6858	1	ENSGALG00000016199.6	ENSGALT00000064401.2	39873	418546	CRYAA	crystallin alpha A
chr1	111115709	111116018	chr1_111115709_111116018	-0.420363	3.25396	-0.44968	0.652941	0.971401	-5.19267	Distal Intergenic	1	111071770	111078627	6858	1	ENSGALG00000016199.6	ENSGALT00000064401.2	43940	418546	CRYAA	crystallin alpha A
chr1	111124321	111125033	chr1_111124321_111125033	0.819999	3.84369	0.916567	0.35937	0.91554	-4.98273	Distal Intergenic	1	111170277	111175817	5541	2	ENSGALG00000047387.1	ENSGALT00000096366.1	50784	NA	NA	NA
chr1	111129672	111130098	chr1_111129672_111130098	-0.946613	3.97676	-1.07399	0.282829	0.910903	-4.87246	Distal Intergenic	1	111170277	111175817	5541	2	ENSGALG00000047387.1	ENSGALT00000096366.1	45719	NA	NA	NA
chr1	111134769	111135174	chr1_111134769_111135174	-0.41754	3.06046	-0.443024	0.657749	0.971401	-5.18915	Distal Intergenic	1	111170277	111175817	5541	2	ENSGALG00000047387.1	ENSGALT00000096366.1	40643	NA	NA	NA
chr1	111134810	111135175	chr1_111134810_111135175	-0.41754	3.06046	-0.443024	0.657749	0.971401	-5.18915	Distal Intergenic	1	111170277	111175817	5541	2	ENSGALG00000047387.1	ENSGALT00000096366.1	40642	NA	NA	NA
chr1	111137563	111137845	chr1_111137563_111137845	-0.834849	2.93862	-0.882945	0.377267	0.91554	-4.97254	Distal Intergenic	1	111170277	111175817	5541	2	ENSGALG00000047387.1	ENSGALT00000096366.1	37972	NA	NA	NA
chr1	111144307	111144526	chr1_111144307_111144526	0.522175	3.25712	0.558678	0.576382	0.96325	-5.15214	Distal Intergenic	1	111170277	111175817	5541	2	ENSGALG00000047387.1	ENSGALT00000096366.1	31291	NA	NA	NA
chr1	111169917	111170176	chr1_111169917_111170176	-1.07241	3.61998	-1.17335	0.240655	0.891075	-4.76931	Downstream (<1kb)	1	111170277	111175817	5541	2	ENSGALG00000047387.1	ENSGALT00000096366.1	5641	NA	NA	NA
chr1	111190965	111191469	chr1_111190965_111191469	-0.550524	3.42649	-0.594296	0.552315	0.950691	-5.14298	Distal Intergenic	1	111170277	111179934	9658	2	ENSGALG00000047387.1	ENSGALT00000093293.1	-11032	NA	NA	NA
chr1	111208130	111208631	chr1_111208130_111208631	-0.303066	3.20278	-0.323414	0.746382	0.974194	-5.22701	Downstream (1-2kb)	1	111210237	111222987	12751	2	ENSGALG00000041988.3	ENSGALT00000052958.3	14356	395417	SIK1	salt inducible kinase 1
chr1	111351848	111352308	chr1_111351848_111352308	0.657301	4.35204	0.785026	0.432439	0.938681	-5.11092	Intron (ENSGALT00000049988.2/ENSGALG00000035696.2, intron 13 of 15)	1	111336046	111358043	21998	1	ENSGALG00000035696.2	ENSGALT00000049988.2	15803	425237	RRP1B	ribosomal RNA processing 1B
chr1	111382491	111382951	chr1_111382491_111382951	0.851773	3.25396	0.91118	0.362201	0.91554	-4.9605	Intron (ENSGALT00000053468.2/ENSGALG00000016205.7, intron 1 of 7)	1	111372236	111410212	37977	1	ENSGALG00000016205.7	ENSGALT00000095185.1	10256	418549	PDXK	pyridoxal kinase
chr1	111419028	111419328	chr1_111419028_111419328	-1.10157	3.42649	-1.18915	0.234381	0.890965	-4.74894	Distal Intergenic	1	111443592	111447711	4120	1	ENSGALG00000051855.1	ENSGALT00000105194.1	-24264	NA	NA	NA
chr1	111468199	111468822	chr1_111468199_111468822	-0.176767	3.57953	-0.192792	0.847122	0.986412	-5.26793	Distal Intergenic	1	111443592	111447711	4120	1	ENSGALG00000051855.1	ENSGALT00000105194.1	24608	NA	NA	NA
chr1	111717111	111717410	chr1_111717111_111717410	-0.939588	3.45769	-1.01617	0.309548	0.91554	-4.89164	Distal Intergenic	1	111698033	111710719	12687	2	ENSGALG00000031637.2	ENSGALT00000078073.2	-6393	395968	ICOSLG	inducible T cell costimulator ligand
chr1	111918680	111919260	chr1_111918680_111919260	0.0462653	3.6502	0.0507503	0.959524	0.989407	-5.28514	Distal Intergenic	1	111944588	111945784	1197	2	ENSGALG00000050699.1	ENSGALT00000091908.1	26524	NA	NA	NA
chr1	111939247	111940194	chr1_111939247_111940194	-0.895003	3.9246	-1.00933	0.312817	0.91554	-4.92028	Distal Intergenic	1	111944588	111945784	1197	2	ENSGALG00000050699.1	ENSGALT00000091908.1	5590	NA	NA	NA
chr1	1122495	1123065	chr1_1122495_1123065	-1.10827	3.45769	-1.19861	0.230682	0.890965	-4.74142	Exon (ENSGALT00000050431.2/ENSGALG00000043771.2, exon 4 of 17)	1	1110497	1128266	17770	2	ENSGALG00000043771.2	ENSGALT00000050431.2	5201	426252	DENND6B	DENN domain containing 6B
chr1	112345350	112345823	chr1_112345350_112345823	0.876455	2.72564	0.925244	0.35484	0.91554	-4.94339	Intron (ENSGALT00000043269.3/ENSGALG00000028187.4, intron 3 of 4)	1	112334358	112351015	16658	1	ENSGALG00000028187.4	ENSGALT00000043269.3	10993	418558	FUNDC1	FUN14 domain containing 1
chr1	112366654	112367156	chr1_112366654_112367156	0.868162	3.03025	0.920293	0.35742	0.91554	-4.94911	Distal Intergenic	1	112372336	112431837	59502	1	ENSGALG00000016221.7	ENSGALT00000026150.6	-5180	418559	EFHC2	EF-hand domain containing 2
chr1	112440031	112440635	chr1_112440031_112440635	-1.02301	3.93152	-1.15461	0.24825	0.891075	-4.80135	Distal Intergenic	1	112473604	112473703	100	1	ENSGALG00000017897.2	ENSGALT00000028604.2	-32969	NA	NA	NA
chr1	112447771	112448151	chr1_112447771_112448151	0.207758	3.55857	0.226227	0.821025	0.986412	-5.26151	Distal Intergenic	1	112473604	112473703	100	1	ENSGALG00000017897.2	ENSGALT00000028604.2	-25453	NA	NA	NA
chr1	112477295	112477834	chr1_112477295_112477834	-1.82143	4.31573	-2.16349	0.0305042	0.80621	-3.5269	Distal Intergenic	1	112473604	112473703	100	1	ENSGALG00000017897.2	ENSGALT00000028604.2	3692	NA	NA	NA
chr1	112666001	112666374	chr1_112666001_112666374	-0.402796	3.57953	-0.439312	0.660436	0.971401	-5.20975	Distal Intergenic	1	112605271	112660963	55693	2	ENSGALG00000016224.6	ENSGALT00000079405.2	-5039	418563	MAOA	monoamine oxidase A
chr1	112681736	112682296	chr1_112681736_112682296	-0.528881	3.92923	-0.596758	0.550669	0.949509	-5.17218	Distal Intergenic	1	112605271	112660963	55693	2	ENSGALG00000016224.6	ENSGALT00000079405.2	-20774	418563	MAOA	monoamine oxidase A
chr1	112683381	112684114	chr1_112683381_112684114	-1.21004	3.15525	-1.2886	0.197538	0.888674	-4.65169	Distal Intergenic	1	112605271	112660963	55693	2	ENSGALG00000016224.6	ENSGALT00000079405.2	-22419	418563	MAOA	monoamine oxidase A
chr1	112683462	112684128	chr1_112683462_112684128	-1.20519	3.02317	-1.27728	0.201503	0.888674	-4.66038	Distal Intergenic	1	112605271	112660963	55693	2	ENSGALG00000016224.6	ENSGALT00000079405.2	-22500	418563	MAOA	monoamine oxidase A
chr1	112692574	112694267	chr1_112692574_112694267	-0.276053	4.73887	-0.350971	0.72561	0.973448	-5.35124	Distal Intergenic	1	112605271	112660963	55693	2	ENSGALG00000016224.6	ENSGALT00000079405.2	-31612	418563	MAOA	monoamine oxidase A
chr1	112696621	112696949	chr1_112696621_112696949	-0.144278	4.66041	-0.181002	0.856366	0.986412	-5.37684	Distal Intergenic	1	112605271	112660963	55693	2	ENSGALG00000016224.6	ENSGALT00000079405.2	-35659	418563	MAOA	monoamine oxidase A
chr1	112696633	112696871	chr1_112696633_112696871	-0.141179	4.59987	-0.175348	0.860806	0.986412	-5.36973	Distal Intergenic	1	112605271	112660963	55693	2	ENSGALG00000016224.6	ENSGALT00000079405.2	-35671	418563	MAOA	monoamine oxidase A
chr1	113187293	113187610	chr1_113187293_113187610	-1.36114	3.42649	-1.46936	0.141736	0.848696	-4.47225	Promoter (1-2kb)	1	113186826	113189557	2732	2	ENSGALG00000044763.2	ENSGALT00000084514.2	1947	101750076	GPR82	G protein-coupled receptor 82
chr1	113187295	113187596	chr1_113187295_113187596	-1.36114	3.42649	-1.46936	0.141736	0.848696	-4.47225	Promoter (1-2kb)	1	113186826	113189557	2732	2	ENSGALG00000044763.2	ENSGALT00000084514.2	1961	101750076	GPR82	G protein-coupled receptor 82
chr1	113288513	113288992	chr1_113288513_113288992	-1.10656	3.36508	-1.1904	0.233888	0.890965	-4.74619	Intron (ENSGALT00000059980.2/ENSGALG00000042400.2, intron 26 of 26)	1	113301915	113303342	1428	2	ENSGALG00000016228.6	ENSGALT00000030326.3	14350	NA	NA	NA
chr1	113391349	113391654	chr1_113391349_113391654	0.0748588	4.13209	0.0866096	0.930982	0.986532	-5.32365	Intron (ENSGALT00000026178.6/ENSGALG00000016236.6, intron 39 of 43)	1	113370872	113375131	4260	1	ENSGALG00000016232.6	ENSGALT00000026174.5	20478	418568	RPL8	ribosomal protein L8
chr1	113391368	113391678	chr1_113391368_113391678	0.0749672	4.09163	0.0862688	0.931253	0.986532	-5.31955	Intron (ENSGALT00000026178.6/ENSGALG00000016236.6, intron 39 of 43)	1	113370872	113375131	4260	1	ENSGALG00000016232.6	ENSGALT00000026174.5	20497	418568	RPL8	ribosomal protein L8
chr1	113394197	113394515	chr1_113394197_113394515	0.405811	3.28733	0.434812	0.663699	0.971401	-5.19866	Intron (ENSGALT00000026178.6/ENSGALG00000016236.6, intron 37 of 43)	1	113370872	113375131	4260	1	ENSGALG00000016232.6	ENSGALT00000026174.5	23326	418568	RPL8	ribosomal protein L8
chr1	113406150	113406814	chr1_113406150_113406814	-0.41754	3.06046	-0.443024	0.657749	0.971401	-5.18915	Exon (ENSGALT00000026178.6/ENSGALG00000016236.6, exon 26 of 44)	1	113370872	113375131	4260	1	ENSGALG00000016232.6	ENSGALT00000026174.5	35279	418568	RPL8	ribosomal protein L8
chr1	113483627	113484182	chr1_113483627_113484182	-1.60146	3.23398	-1.7115	0.0869905	0.83075	-4.18438	Distal Intergenic	1	113500610	113567673	67064	1	ENSGALG00000016238.6	ENSGALT00000093474.1	-16428	418572	MED14	mediator complex subunit 14
chr1	113506106	113506538	chr1_113506106_113506538	0.333351	4.16171	0.387239	0.69858	0.971401	-5.27192	Intron (ENSGALT00000093474.1/ENSGALG00000016238.6, intron 1 of 30)	1	113500610	113567673	67064	1	ENSGALG00000016238.6	ENSGALT00000093474.1	5497	418572	MED14	mediator complex subunit 14
chr1	113513052	113513446	chr1_113513052_113513446	-0.51509	3.94556	-0.582291	0.560371	0.954132	-5.17997	Intron (ENSGALT00000093474.1/ENSGALG00000016238.6, intron 1 of 30)	1	113500610	113567673	67064	1	ENSGALG00000016238.6	ENSGALT00000093474.1	12443	418572	MED14	mediator complex subunit 14
chr1	113544925	113545370	chr1_113544925_113545370	0.804054	3.84598	0.898967	0.368671	0.91554	-4.99496	Exon (ENSGALT00000093474.1/ENSGALG00000016238.6, exon 6 of 31)	1	113533610	113567673	34064	1	ENSGALG00000016238.6	ENSGALT00000026181.6	11316	418572	MED14	mediator complex subunit 14
chr1	113553131	113553331	chr1_113553131_113553331	-1.08664	4.56258	-1.34144	0.17978	0.888674	-4.66569	Intron (ENSGALT00000093474.1/ENSGALG00000016238.6, intron 14 of 30)	1	113570698	113573783	3086	1	ENSGALG00000053145.1	ENSGALT00000098141.1	-17367	NA	NA	NA
chr1	113589122	113589357	chr1_113589122_113589357	-0.188626	3.4879	-0.204394	0.838046	0.986412	-5.26142	Promoter (<=1kb)	1	113588364	113610319	21956	1	ENSGALG00000032773.3	ENSGALT00000107482.1	759	NA	NA	NA
chr1	113623155	113623653	chr1_113623155_113623653	-0.576127	3.79252	-0.640555	0.521812	0.939265	-5.14156	Distal Intergenic	1	113654960	113658000	3041	2	ENSGALG00000046706.1	ENSGALT00000101536.1	34347	NA	NA	NA
chr1	113623196	113623621	chr1_113623196_113623621	-0.576127	3.79252	-0.640555	0.521812	0.939265	-5.14156	Distal Intergenic	1	113654960	113658000	3041	2	ENSGALG00000046706.1	ENSGALT00000101536.1	34379	NA	NA	NA
chr1	113631672	113632245	chr1_113631672_113632245	-0.310774	3.49008	-0.336801	0.736267	0.974194	-5.23486	Distal Intergenic	1	113654960	113658000	3041	2	ENSGALG00000046706.1	ENSGALT00000101536.1	25755	NA	NA	NA
chr1	113631994	113632276	chr1_113631994_113632276	-0.139935	3.33486	-0.150304	0.880525	0.986412	-5.26206	Distal Intergenic	1	113654960	113658000	3041	2	ENSGALG00000046706.1	ENSGALT00000101536.1	25724	NA	NA	NA
chr1	113635954	113636474	chr1_113635954_113636474	-1.02831	3.47865	-1.1136	0.265454	0.901952	-4.81517	Distal Intergenic	1	113654960	113658000	3041	2	ENSGALG00000046706.1	ENSGALT00000101536.1	21526	NA	NA	NA
chr1	113635961	113636342	chr1_113635961_113636342	-0.26312	2.89817	-0.278087	0.780946	0.979594	-5.2301	Distal Intergenic	1	113654960	113658000	3041	2	ENSGALG00000046706.1	ENSGALT00000101536.1	21658	NA	NA	NA
chr1	113637045	113637592	chr1_113637045_113637592	-0.544502	4.51809	-0.667381	0.504529	0.938681	-5.19588	Distal Intergenic	1	113654960	113658000	3041	2	ENSGALG00000046706.1	ENSGALT00000101536.1	20408	NA	NA	NA
chr1	113639386	113640410	chr1_113639386_113640410	0.0990081	3.42649	0.10688	0.914884	0.986412	-5.26992	Distal Intergenic	1	113654960	113658000	3041	2	ENSGALG00000046706.1	ENSGALT00000101536.1	17590	NA	NA	NA
chr1	113655992	113656538	chr1_113655992_113656538	0.625235	3.51812	0.678857	0.497229	0.938681	-5.10678	Promoter (1-2kb)	1	113654960	113658000	3041	2	ENSGALG00000046706.1	ENSGALT00000101536.1	1462	NA	NA	NA
chr1	113656502	113657775	chr1_113656502_113657775	-0.95647	3.38604	-1.03014	0.302947	0.91554	-4.87877	Promoter (<=1kb)	1	113654960	113658000	3041	2	ENSGALG00000046706.1	ENSGALT00000101536.1	225	NA	NA	NA
chr1	113675515	113677618	chr1_113675515_113677618	-1.187	4.0808	-1.36401	0.172565	0.888674	-4.60874	Intron (ENSGALT00000036653.4/ENSGALG00000016245.6, intron 1 of 14)	1	113671430	113729288	57859	1	ENSGALG00000016245.6	ENSGALT00000082179.2	4086	418574	BCOR	BCL6 corepressor
chr1	113675576	113675951	chr1_113675576_113675951	-0.321277	3.46694	-0.347666	0.728091	0.974188	-5.23102	Intron (ENSGALT00000036653.4/ENSGALG00000016245.6, intron 1 of 14)	1	113671430	113729288	57859	1	ENSGALG00000016245.6	ENSGALT00000082179.2	4147	418574	BCOR	BCL6 corepressor
chr1	113675586	113678164	chr1_113675586_113678164	-1.187	4.0808	-1.36401	0.172565	0.888674	-4.60874	Intron (ENSGALT00000036653.4/ENSGALG00000016245.6, intron 1 of 14)	1	113671430	113729288	57859	1	ENSGALG00000016245.6	ENSGALT00000082179.2	4157	418574	BCOR	BCL6 corepressor
chr1	113707004	113707939	chr1_113707004_113707939	0.813013	3.59902	0.888036	0.374522	0.91554	-4.98825	Exon (ENSGALT00000036653.4/ENSGALG00000016245.6, exon 6 of 15)	1	113671430	113729288	57859	1	ENSGALG00000016245.6	ENSGALT00000082179.2	35575	418574	BCOR	BCL6 corepressor
chr1	113707167	113707904	chr1_113707167_113707904	0.239586	3.14137	0.254986	0.798734	0.986251	-5.23967	Exon (ENSGALT00000036653.4/ENSGALG00000016245.6, exon 6 of 15)	1	113671430	113729288	57859	1	ENSGALG00000016245.6	ENSGALT00000082179.2	35738	418574	BCOR	BCL6 corepressor
chr1	113709003	113710651	chr1_113709003_113710651	1.02386	4.86916	1.33225	0.182779	0.888674	-4.70248	Intron (ENSGALT00000036653.4/ENSGALG00000016245.6, intron 6 of 14)	1	113671430	113729288	57859	1	ENSGALG00000016245.6	ENSGALT00000082179.2	37574	418574	BCOR	BCL6 corepressor
chr1	113719892	113721135	chr1_113719892_113721135	1.18568	3.49716	1.28558	0.198591	0.888674	-4.66218	Intron (ENSGALT00000036653.4/ENSGALG00000016245.6, intron 10 of 14)	1	113671430	113729288	57859	1	ENSGALG00000016245.6	ENSGALT00000082179.2	48463	418574	BCOR	BCL6 corepressor
chr1	113724214	113724529	chr1_113724214_113724529	0.538644	3.68358	0.592586	0.553458	0.951331	-5.15661	Intron (ENSGALT00000036653.4/ENSGALG00000016245.6, intron 11 of 14)	1	113671430	113729288	57859	1	ENSGALG00000016245.6	ENSGALT00000082179.2	52785	418574	BCOR	BCL6 corepressor
chr1	113724291	113724626	chr1_113724291_113724626	0.636012	3.97894	0.721775	0.470433	0.938681	-5.11341	Intron (ENSGALT00000036653.4/ENSGALG00000016245.6, intron 11 of 14)	1	113671430	113729288	57859	1	ENSGALG00000016245.6	ENSGALT00000082179.2	52862	418574	BCOR	BCL6 corepressor
chr1	113726586	113726958	chr1_113726586_113726958	-0.659903	3.3892	-0.710854	0.477176	0.938681	-5.0851	Exon (ENSGALT00000036653.4/ENSGALG00000016245.6, exon 12 of 15)	1	113671430	113729288	57859	1	ENSGALG00000016245.6	ENSGALT00000082179.2	55157	418574	BCOR	BCL6 corepressor
chr1	113740272	113740706	chr1_113740272_113740706	-2.20499	4.16536	-2.56274	0.0103856	0.749631	-2.80139	Distal Intergenic	1	113795242	113805888	10647	1	ENSGALG00000052407.1	ENSGALT00000102506.1	-54536	NA	NA	NA
chr1	113743175	113743521	chr1_113743175_113743521	-0.146504	2.9898	-0.155118	0.876728	0.986412	-5.25099	Distal Intergenic	1	113795242	113805888	10647	1	ENSGALG00000052407.1	ENSGALT00000102506.1	-51721	NA	NA	NA
chr1	113755488	113756076	chr1_113755488_113756076	-1.36244	3.78544	-1.5137	0.130102	0.848696	-4.43223	Distal Intergenic	1	113795242	113805888	10647	1	ENSGALG00000052407.1	ENSGALT00000102506.1	-39166	NA	NA	NA
chr1	113827025	113827339	chr1_113827025_113827339	0.352555	3.75206	0.390386	0.696252	0.971401	-5.23583	Promoter (<=1kb)	1	113826540	113830912	4373	1	ENSGALG00000034279.3	ENSGALT00000047459.2	486	101751443	LOC101751443	uncharacterized LOC101751443
chr1	113857736	113858037	chr1_113857736_113858037	-0.334778	3.87707	-0.375567	0.707239	0.971401	-5.2496	Distal Intergenic	1	113828932	113830912	1981	1	ENSGALG00000034279.3	ENSGALT00000064404.2	28805	101751443	LOC101751443	uncharacterized LOC101751443
chr1	113874516	113874975	chr1_113874516_113874975	1.55938	3.16233	1.66114	0.0966859	0.844476	-4.24647	Distal Intergenic	1	113828932	113830912	1981	1	ENSGALG00000034279.3	ENSGALT00000064404.2	45585	101751443	LOC101751443	uncharacterized LOC101751443
chr1	113874520	113874965	chr1_113874520_113874965	1.55938	3.16233	1.66114	0.0966859	0.844476	-4.24647	Distal Intergenic	1	113828932	113830912	1981	1	ENSGALG00000034279.3	ENSGALT00000064404.2	45589	101751443	LOC101751443	uncharacterized LOC101751443
chr1	113878532	113879007	chr1_113878532_113879007	0.545803	3.74597	0.604016	0.545833	0.947608	-5.15551	Distal Intergenic	1	113828932	113830912	1981	1	ENSGALG00000034279.3	ENSGALT00000064404.2	49601	101751443	LOC101751443	uncharacterized LOC101751443
chr1	113878540	113878995	chr1_113878540_113878995	0.545803	3.74597	0.604016	0.545833	0.947608	-5.15551	Distal Intergenic	1	113828932	113830912	1981	1	ENSGALG00000034279.3	ENSGALT00000064404.2	49609	101751443	LOC101751443	uncharacterized LOC101751443
chr1	113921723	113922151	chr1_113921723_113922151	-0.00586637	3.85393	-0.00656454	0.994762	0.99815	-5.30108	Distal Intergenic	1	113933365	113933474	110	1	ENSGALG00000027310.2	ENSGALT00000045462.2	-11214	102465394	MIR6672	microRNA mir-6672
chr1	113945816	113946618	chr1_113945816_113946618	0.652377	3.39627	0.703025	0.482041	0.938681	-5.08946	Promoter (2-3kb)	1	113943709	113966641	22933	1	ENSGALG00000037064.3	ENSGALT00000107812.1	2108	NA	NA	NA
chr1	114070901	114071130	chr1_114070901_114071130	-0.974404	3.38604	-1.04945	0.293972	0.91554	-4.86387	Distal Intergenic	1	114054050	114068005	13956	1	ENSGALG00000050389.1	ENSGALT00000096467.1	16852	NA	NA	NA
chr1	114075142	114075961	chr1_114075142_114075961	-1.14646	3.87489	-1.28584	0.198501	0.888674	-4.67688	3' UTR	1	114054050	114068005	13956	1	ENSGALG00000050389.1	ENSGALT00000096467.1	21093	NA	NA	NA
chr1	114294929	114295549	chr1_114294929_114295549	-0.151665	3.29441	-0.162561	0.870864	0.986412	-5.2591	Intron (ENSGALT00000094542.1/ENSGALG00000036284.2, intron 17 of 17)	1	114302896	114343550	40655	1	ENSGALG00000043100.2	ENSGALT00000065472.2	-7347	418579	SRPX	sushi repeat containing protein X-linked
chr1	114306954	114307154	chr1_114306954_114307154	-1.17148	3.86898	-1.31305	0.189166	0.888674	-4.64982	Intron (ENSGALT00000065472.2/ENSGALG00000043100.2, intron 1 of 9)	1	114302967	114343550	40584	1	ENSGALG00000043100.2	ENSGALT00000107799.1	3988	418579	SRPX	sushi repeat containing protein X-linked
chr1	114424445	114424965	chr1_114424445_114424965	0.455213	3.54224	0.495091	0.620536	0.971401	-5.18833	Distal Intergenic	1	114440914	114448263	7350	1	ENSGALG00000016259.5	ENSGALT00000026220.5	-15949	418580	DYNLT3	dynein light chain Tctex-type 3
chr1	114447001	114447331	chr1_114447001_114447331	-1.78731	4.70562	-2.25942	0.0238579	0.801515	-3.35794	3' UTR	1	114440914	114448263	7350	1	ENSGALG00000016259.5	ENSGALT00000026220.5	6088	418580	DYNLT3	dynein light chain Tctex-type 3
chr1	114476328	114476659	chr1_114476328_114476659	-0.272341	3.96652	-0.30862	0.757611	0.976808	-5.27443	Promoter (2-3kb)	1	114457437	114478974	21538	2	ENSGALG00000016261.6	ENSGALT00000026222.6	2315	418581	CYBB	cytochrome b-245 beta chain
chr1	114524670	114525475	chr1_114524670_114525475	-1.62514	5.01425	-2.1727	0.0298034	0.80621	-3.51546	Intron (ENSGALT00000036649.4/ENSGALG00000016265.6, intron 1 of 4)	1	114494391	114509421	15031	2	ENSGALG00000016262.6	ENSGALT00000026223.6	-15250	427991	XK	X-linked Kx blood group
chr1	114524887	114525360	chr1_114524887_114525360	-1.2825	4.49484	-1.56611	0.117324	0.848696	-4.40329	Intron (ENSGALT00000036649.4/ENSGALG00000016265.6, intron 1 of 4)	1	114494391	114509421	15031	2	ENSGALG00000016262.6	ENSGALT00000026223.6	-15467	427991	XK	X-linked Kx blood group
chr1	114556202	114556545	chr1_114556202_114556545	-0.406742	3.44745	-0.439616	0.660216	0.971401	-5.20324	Distal Intergenic	1	114517355	114546887	29533	2	ENSGALG00000016265.6	ENSGALT00000036649.4	-9316	427992	LANCL3	LanC like 3
chr1	114582783	114583451	chr1_114582783_114583451	0.473118	4.76691	0.604467	0.545534	0.947603	-5.25796	3' UTR	1	114579211	114609539	30329	2	ENSGALG00000016266.6	ENSGALT00000026229.6	26088	418582	PRRG1	proline rich and Gla domain 1
chr1	114617814	114618131	chr1_114617814_114618131	0.373383	3.71161	0.411848	0.680451	0.971401	-5.22656	Distal Intergenic	1	114579211	114609539	30329	2	ENSGALG00000016266.6	ENSGALT00000026229.6	-8276	418582	PRRG1	proline rich and Gla domain 1
chr1	114622927	114625006	chr1_114622927_114625006	-0.415767	3.44745	-0.44937	0.653165	0.971401	-5.20001	Distal Intergenic	1	114579211	114609539	30329	2	ENSGALG00000016266.6	ENSGALT00000026229.6	-13389	418582	PRRG1	proline rich and Gla domain 1
chr1	114625398	114626183	chr1_114625398_114626183	-0.223982	3.72185	-0.247296	0.804679	0.986412	-5.26801	Distal Intergenic	1	114579211	114609539	30329	2	ENSGALG00000016266.6	ENSGALT00000026229.6	-15860	418582	PRRG1	proline rich and Gla domain 1
chr1	114630260	114632358	chr1_114630260_114632358	-0.355985	6.50163	-0.633765	0.526235	0.940752	-5.50756	Distal Intergenic	1	114579211	114609539	30329	2	ENSGALG00000016266.6	ENSGALT00000026229.6	-20722	418582	PRRG1	proline rich and Gla domain 1
chr1	114630287	114631148	chr1_114630287_114631148	0.269919	4.41497	0.3255	0.744803	0.974194	-5.3172	Distal Intergenic	1	114579211	114609539	30329	2	ENSGALG00000016266.6	ENSGALT00000026229.6	-20749	418582	PRRG1	proline rich and Gla domain 1
chr1	114630780	114631056	chr1_114630780_114631056	0.564363	3.97361	0.64007	0.522128	0.939288	-5.15536	Distal Intergenic	1	114579211	114609539	30329	2	ENSGALG00000016266.6	ENSGALT00000026229.6	-21242	418582	PRRG1	proline rich and Gla domain 1
chr1	114634048	114634250	chr1_114634048_114634250	0.293307	4.01622	0.334343	0.738121	0.974194	-5.27251	Distal Intergenic	1	114579211	114609539	30329	2	ENSGALG00000016266.6	ENSGALT00000026229.6	-24510	418582	PRRG1	proline rich and Gla domain 1
chr1	114637908	114638621	chr1_114637908_114638621	1.26767	3.39627	1.36609	0.171912	0.888674	-4.58034	Distal Intergenic	1	114579211	114609539	30329	2	ENSGALG00000016266.6	ENSGALT00000026229.6	-28370	418582	PRRG1	proline rich and Gla domain 1
chr1	114647187	114648881	chr1_114647187_114648881	0.379545	3.42649	0.409722	0.68201	0.971401	-5.21181	Distal Intergenic	1	114682658	114695039	12382	1	ENSGALG00000047504.1	ENSGALT00000107436.1	-33777	NA	NA	NA
chr1	114651407	114651943	chr1_114651407_114651943	-0.738559	3.79627	-0.821469	0.41138	0.931545	-5.04209	Distal Intergenic	1	114682658	114695039	12382	1	ENSGALG00000047504.1	ENSGALT00000107436.1	-30715	NA	NA	NA
chr1	114668262	114668774	chr1_114668262_114668774	-2.4592	3.80553	-2.73789	0.00618383	0.66815	-2.46955	Distal Intergenic	1	114682658	114695039	12382	1	ENSGALG00000047504.1	ENSGALT00000107436.1	-13884	NA	NA	NA
chr1	114668365	114668658	chr1_114668365_114668658	-2.37052	3.68358	-2.60792	0.00910986	0.741981	-2.73778	Distal Intergenic	1	114682658	114695039	12382	1	ENSGALG00000047504.1	ENSGALT00000107436.1	-14000	NA	NA	NA
chr1	114670443	114670835	chr1_114670443_114670835	-0.335103	4.26357	-0.394972	0.692864	0.971401	-5.28042	Distal Intergenic	1	114682658	114695039	12382	1	ENSGALG00000047504.1	ENSGALT00000107436.1	-11823	NA	NA	NA
chr1	114692155	114692935	chr1_114692155_114692935	-0.759683	6.40033	-1.32574	0.184928	0.888674	-4.89204	Promoter (<=1kb)	1	114692141	114698418	6278	1	ENSGALG00000047504.1	ENSGALT00000094458.1	15	NA	NA	NA
chr1	114695272	114695843	chr1_114695272_114695843	-0.204509	7.24061	-0.422278	0.672823	0.971401	-5.73782	Promoter (1-2kb)	1	114697118	114702956	5839	1	ENSGALG00000047677.1	ENSGALT00000097608.1	-1275	NA	NA	NA
chr1	114695320	114695780	chr1_114695320_114695780	-0.193945	6.95502	-0.377877	0.705522	0.971401	-5.70197	Promoter (1-2kb)	1	114697118	114702956	5839	1	ENSGALG00000047677.1	ENSGALT00000097608.1	-1338	NA	NA	NA
chr1	114704465	114704894	chr1_114704465_114704894	-0.777536	6.53739	-1.39407	0.163299	0.879831	-4.82862	Promoter (<=1kb)	1	114695506	114704477	8972	2	ENSGALG00000051691.1	ENSGALT00000101744.1	0	NA	NA	NA
chr1	114715989	114717160	chr1_114715989_114717160	0.251746	4.72167	0.319118	0.749637	0.974194	-5.35745	Distal Intergenic	1	114695506	114707816	12311	2	ENSGALG00000051691.1	ENSGALT00000100774.1	-8174	NA	NA	NA
chr1	114716131	114716583	chr1_114716131_114716583	0.104355	3.22374	0.11147	0.911244	0.986412	-5.26175	Distal Intergenic	1	114695506	114707816	12311	2	ENSGALG00000051691.1	ENSGALT00000100774.1	-8316	NA	NA	NA
chr1	114815188	114815494	chr1_114815188_114815494	0.576176	3.12188	0.612739	0.540049	0.945643	-5.12471	Intron (ENSGALT00000026231.7/ENSGALG00000016268.7, intron 28 of 61)	1	114751100	115013873	262774	1	ENSGALG00000016268.7	ENSGALT00000106505.1	64089	418583	C1HXORF59	chromosome 1 open reading frame, human CXORF59
chr1	115162979	115166873	chr1_115162979_115166873	0.787952	4.65056	0.986884	0.3237	0.91554	-5.00121	Distal Intergenic	1	115192827	115197686	4860	1	ENSGALG00000049103.1	ENSGALT00000096932.1	-25954	NA	NA	NA
chr1	115223820	115224195	chr1_115223820_115224195	0.517879	4.2107	0.605763	0.544672	0.947447	-5.19327	Intron (ENSGALT00000107874.1/ENSGALG00000053945.1, intron 3 of 3)	1	115215142	115243065	27924	2	ENSGALG00000053945.1	ENSGALT00000107874.1	18870	NA	NA	NA
chr1	115223853	115224177	chr1_115223853_115224177	0.254411	4.10884	0.293428	0.769195	0.979594	-5.2911	Intron (ENSGALT00000107874.1/ENSGALG00000053945.1, intron 3 of 3)	1	115215142	115243065	27924	2	ENSGALG00000053945.1	ENSGALT00000107874.1	18888	NA	NA	NA
chr1	115333837	115334454	chr1_115333837_115334454	0.319608	5.63292	0.480566	0.630825	0.971401	-5.44099	Distal Intergenic	1	115288951	115314447	25497	1	ENSGALG00000027198.3	ENSGALT00000045548.3	44887	418585	TMEM47	transmembrane protein 47
chr1	115333992	115334388	chr1_115333992_115334388	0.475292	5.08353	0.643859	0.519667	0.938995	-5.282	Distal Intergenic	1	115288951	115314447	25497	1	ENSGALG00000027198.3	ENSGALT00000045548.3	45042	418585	TMEM47	transmembrane protein 47
chr1	115337387	115338346	chr1_115337387_115338346	-0.100609	6.34428	-0.173647	0.862143	0.986412	-5.64503	Distal Intergenic	1	115288951	115314447	25497	1	ENSGALG00000027198.3	ENSGALT00000045548.3	48437	418585	TMEM47	transmembrane protein 47
chr1	115343469	115343879	chr1_115343469_115343879	1.10545	3.76507	1.22563	0.220337	0.890965	-4.72862	Distal Intergenic	1	115288951	115314447	25497	1	ENSGALG00000027198.3	ENSGALT00000045548.3	54519	418585	TMEM47	transmembrane protein 47
chr1	115353292	115353759	chr1_115353292_115353759	0.194297	4.498	0.237382	0.81236	0.986412	-5.34674	Distal Intergenic	1	115401503	115421689	20187	1	ENSGALG00000051708.1	ENSGALT00000105247.1	-47744	NA	NA	NA
chr1	115353302	115353736	chr1_115353302_115353736	0.194297	4.498	0.237382	0.81236	0.986412	-5.34674	Distal Intergenic	1	115401503	115421689	20187	1	ENSGALG00000051708.1	ENSGALT00000105247.1	-47767	NA	NA	NA
chr1	115353362	115353704	chr1_115353362_115353704	-0.235313	4.29526	-0.278656	0.780509	0.979594	-5.31435	Distal Intergenic	1	115401503	115421689	20187	1	ENSGALG00000051708.1	ENSGALT00000105247.1	-47799	NA	NA	NA
chr1	115399304	115400117	chr1_115399304_115400117	-0.15339	3.09166	-0.162938	0.870568	0.986412	-5.25245	Promoter (1-2kb)	1	115401503	115421689	20187	1	ENSGALG00000051708.1	ENSGALT00000105247.1	-1386	NA	NA	NA
chr1	115417000	115417366	chr1_115417000_115417366	-1.38088	3.27345	-1.47858	0.139254	0.848696	-4.45953	Intron (ENSGALT00000105247.1/ENSGALG00000051708.1, intron 3 of 3)	1	115401503	115421689	20187	1	ENSGALG00000051708.1	ENSGALT00000105247.1	15498	NA	NA	NA
chr1	115450986	115451298	chr1_115450986_115451298	0.268191	3.16233	0.285692	0.775114	0.979594	-5.23421	Intron (ENSGALT00000099075.1/ENSGALG00000049245.1, intron 1 of 2)	1	115401503	115421689	20187	1	ENSGALG00000051708.1	ENSGALT00000105247.1	49484	NA	NA	NA
chr1	115585355	115585621	chr1_115585355_115585621	-0.820698	4.54929	-1.01095	0.312041	0.91554	-4.9717	Distal Intergenic	1	115607710	115609699	1990	2	ENSGALG00000045985.2	ENSGALT00000103474.1	24078	NA	NA	NA
chr1	115586291	115587169	chr1_115586291_115587169	-0.503105	3.66969	-0.552815	0.580391	0.964902	-5.17285	Distal Intergenic	1	115607710	115609699	1990	2	ENSGALG00000045985.2	ENSGALT00000103474.1	22530	NA	NA	NA
chr1	115608721	115609619	chr1_115608721_115609619	-0.835408	3.29441	-0.895427	0.37056	0.91554	-4.97217	Promoter (<=1kb)	1	115607710	115609699	1990	2	ENSGALG00000045985.2	ENSGALT00000103474.1	80	NA	NA	NA
chr1	115623935	115624266	chr1_115623935_115624266	2.02386	3.54932	2.2023	0.0276451	0.80621	-3.47129	Intron (ENSGALT00000107666.1/ENSGALG00000052851.1, intron 1 of 1)	1	115607710	115628088	20379	2	ENSGALG00000045985.2	ENSGALT00000088597.2	3822	NA	NA	NA
chr1	115627661	115629335	chr1_115627661_115629335	-0.742622	5.71252	-1.13368	0.256929	0.897649	-5.00409	Promoter (<=1kb)	1	115607710	115628088	20379	2	ENSGALG00000045985.2	ENSGALT00000088597.2	0	NA	NA	NA
chr1	115633286	115633950	chr1_115633286_115633950	0.0401982	4.02646	0.0458794	0.963406	0.990005	-5.31531	Intron (ENSGALT00000107666.1/ENSGALG00000052851.1, intron 1 of 1)	1	115607710	115628088	20379	2	ENSGALG00000045985.2	ENSGALT00000088597.2	-5199	NA	NA	NA
chr1	115633305	115633766	chr1_115633305_115633766	-0.956653	3.46694	-1.03523	0.300561	0.91554	-4.87741	Intron (ENSGALT00000107666.1/ENSGALG00000052851.1, intron 1 of 1)	1	115607710	115628088	20379	2	ENSGALG00000045985.2	ENSGALT00000088597.2	-5218	NA	NA	NA
chr1	115633323	115633739	chr1_115633323_115633739	-0.956314	3.42649	-1.03235	0.301909	0.91554	-4.87832	Intron (ENSGALT00000107666.1/ENSGALG00000052851.1, intron 1 of 1)	1	115607710	115628088	20379	2	ENSGALG00000045985.2	ENSGALT00000088597.2	-5236	NA	NA	NA
chr1	115639587	115640140	chr1_115639587_115640140	-0.978569	5.01145	-1.30759	0.191015	0.888674	-4.74338	Intron (ENSGALT00000107666.1/ENSGALG00000052851.1, intron 1 of 1)	1	115607710	115628088	20379	2	ENSGALG00000045985.2	ENSGALT00000088597.2	-11500	NA	NA	NA
chr1	115642195	115642405	chr1_115642195_115642405	-0.389768	5.09206	-0.528861	0.596902	0.971209	-5.33855	Intron (ENSGALT00000107666.1/ENSGALG00000052851.1, intron 1 of 1)	1	115607710	115628088	20379	2	ENSGALG00000045985.2	ENSGALT00000088597.2	-14108	NA	NA	NA
chr1	115643734	115644109	chr1_115643734_115644109	0.423784	5.11255	0.57727	0.563758	0.956668	-5.3196	Intron (ENSGALT00000107666.1/ENSGALG00000052851.1, intron 1 of 1)	1	115593325	115656635	63311	2	ENSGALG00000052851.1	ENSGALT00000107666.1	12526	NA	NA	NA
chr1	115647246	115647471	chr1_115647246_115647471	-0.00538374	3.71477	-0.00594012	0.995261	0.998234	-5.29046	Intron (ENSGALT00000107666.1/ENSGALG00000052851.1, intron 1 of 1)	1	115593325	115656635	63311	2	ENSGALG00000052851.1	ENSGALT00000107666.1	9164	NA	NA	NA
chr1	115647318	115647866	chr1_115647318_115647866	-0.233306	5.43135	-0.337644	0.735632	0.974194	-5.45894	Intron (ENSGALT00000107666.1/ENSGALG00000052851.1, intron 1 of 1)	1	115593325	115656635	63311	2	ENSGALG00000052851.1	ENSGALT00000107666.1	8769	NA	NA	NA
chr1	115647826	115649049	chr1_115647826_115649049	-0.963569	4.8227	-1.24331	0.213756	0.890965	-4.79023	Intron (ENSGALT00000107666.1/ENSGALG00000052851.1, intron 1 of 1)	1	115593325	115656635	63311	2	ENSGALG00000052851.1	ENSGALT00000107666.1	7586	NA	NA	NA
chr1	115653020	115653675	chr1_115653020_115653675	-0.834704	3.03025	-0.884826	0.376251	0.91554	-4.97266	Promoter (2-3kb)	1	115593325	115656635	63311	2	ENSGALG00000052851.1	ENSGALT00000107666.1	2960	NA	NA	NA
chr1	115653050	115653638	chr1_115653050_115653638	-0.834704	3.03025	-0.884826	0.376251	0.91554	-4.97266	Promoter (2-3kb)	1	115593325	115656635	63311	2	ENSGALG00000052851.1	ENSGALT00000107666.1	2997	NA	NA	NA
chr1	115811120	115811669	chr1_115811120_115811669	-0.122082	5.42051	-0.176318	0.860044	0.986412	-5.49199	Distal Intergenic	1	115814798	115861383	46586	1	ENSGALG00000049698.1	ENSGALT00000105748.1	-3129	NA	NA	NA
chr1	115813444	115814603	chr1_115813444_115814603	1.08529	4.03032	1.23927	0.215248	0.890965	-4.73003	Promoter (<=1kb)	1	115814798	115861383	46586	1	ENSGALG00000049698.1	ENSGALT00000105748.1	-195	NA	NA	NA
chr1	115813445	115814279	chr1_115813445_115814279	1.36006	3.66044	1.49323	0.135378	0.848696	-4.45146	Promoter (<=1kb)	1	115814798	115861383	46586	1	ENSGALG00000049698.1	ENSGALT00000105748.1	-519	NA	NA	NA
chr1	115815590	115816616	chr1_115815590_115816616	0.917925	3.50091	0.995515	0.319487	0.91554	-4.90863	Promoter (<=1kb)	1	115814798	115861383	46586	1	ENSGALG00000049698.1	ENSGALT00000105748.1	793	NA	NA	NA
chr1	115816136	115816607	chr1_115816136_115816607	0.79284	2.96883	0.839044	0.401445	0.925656	-5.0007	Promoter (<=1kb)	1	115817431	115818998	1568	1	ENSGALG00000053984.1	ENSGALT00000101065.1	-824	NA	NA	NA
chr1	115823424	115823929	chr1_115823424_115823929	0.470076	5.07468	0.635721	0.524959	0.940069	-5.28499	Intron (ENSGALT00000105748.1/ENSGALG00000049698.1, intron 1 of 1)	1	115817431	115818998	1568	1	ENSGALG00000053984.1	ENSGALT00000101065.1	5994	NA	NA	NA
chr1	115823492	115823915	chr1_115823492_115823915	0.375425	5.01011	0.501524	0.616002	0.971401	-5.33794	Intron (ENSGALT00000105748.1/ENSGALG00000049698.1, intron 1 of 1)	1	115817431	115818998	1568	1	ENSGALG00000053984.1	ENSGALT00000101065.1	6062	NA	NA	NA
chr1	115823500	115823904	chr1_115823500_115823904	0.375425	5.01011	0.501524	0.616002	0.971401	-5.33794	Intron (ENSGALT00000105748.1/ENSGALG00000049698.1, intron 1 of 1)	1	115817431	115818998	1568	1	ENSGALG00000053984.1	ENSGALT00000101065.1	6070	NA	NA	NA
chr1	115835512	115836976	chr1_115835512_115836976	-0.461442	4.20972	-0.539673	0.589423	0.969717	-5.2224	Promoter (1-2kb)	1	115838274	115840775	2502	1	ENSGALG00000050326.1	ENSGALT00000097172.1	-1298	NA	NA	NA
chr1	115835922	115836501	chr1_115835922_115836501	-0.622875	3.86782	-0.69806	0.48514	0.938681	-5.11783	Promoter (1-2kb)	1	115838274	115840775	2502	1	ENSGALG00000050326.1	ENSGALT00000097172.1	-1773	NA	NA	NA
chr1	115836305	115836948	chr1_115836305_115836948	-0.720406	3.6814	-0.792396	0.42813	0.938681	-5.05271	Promoter (1-2kb)	1	115838274	115840775	2502	1	ENSGALG00000050326.1	ENSGALT00000097172.1	-1326	NA	NA	NA
chr1	115838008	115838898	chr1_115838008_115838898	0.825328	3.84686	0.922841	0.356091	0.91554	-4.97858	Promoter (<=1kb)	1	115838274	115840775	2502	1	ENSGALG00000050326.1	ENSGALT00000097172.1	0	NA	NA	NA
chr1	115839613	115839825	chr1_115839613_115839825	-0.276673	4.61703	-0.344603	0.730393	0.974194	-5.33703	Promoter (1-2kb)	1	115838274	115865673	27400	1	ENSGALG00000050326.1	ENSGALT00000104551.1	1340	NA	NA	NA
chr1	115842954	115843401	chr1_115842954_115843401	-0.811526	5.33074	-1.15226	0.249213	0.891916	-4.93762	Intron (ENSGALT00000105748.1/ENSGALG00000049698.1, intron 1 of 1)	1	115838274	115865673	27400	1	ENSGALG00000050326.1	ENSGALT00000104551.1	4681	NA	NA	NA
chr1	115843094	115843326	chr1_115843094_115843326	-0.90462	4.86767	-1.17678	0.239285	0.891075	-4.85983	Intron (ENSGALT00000105748.1/ENSGALG00000049698.1, intron 1 of 1)	1	115838274	115865673	27400	1	ENSGALG00000050326.1	ENSGALT00000104551.1	4821	NA	NA	NA
chr1	115844546	115844915	chr1_115844546_115844915	0.130062	3.51812	0.141216	0.887699	0.986412	-5.27103	Intron (ENSGALT00000105748.1/ENSGALG00000049698.1, intron 1 of 1)	1	115838274	115865673	27400	1	ENSGALG00000050326.1	ENSGALT00000104551.1	6273	NA	NA	NA
chr1	115880702	115881955	chr1_115880702_115881955	1.4164	3.74597	1.56746	0.117008	0.848696	-4.36865	Intron (ENSGALT00000101838.1/ENSGALG00000049698.1, intron 2 of 2)	1	115886252	115906399	20148	1	ENSGALG00000048023.1	ENSGALT00000094842.1	-4297	NA	NA	NA
chr1	115880816	115881268	chr1_115880816_115881268	1.15785	3.42649	1.24991	0.211334	0.890965	-4.6939	Intron (ENSGALT00000101838.1/ENSGALG00000049698.1, intron 2 of 2)	1	115886252	115906399	20148	1	ENSGALG00000048023.1	ENSGALT00000094842.1	-4984	NA	NA	NA
chr1	115886727	115887117	chr1_115886727_115887117	-0.266346	4.73195	-0.338223	0.735195	0.974194	-5.35382	Promoter (<=1kb)	1	115886252	115906399	20148	1	ENSGALG00000048023.1	ENSGALT00000094842.1	476	NA	NA	NA
chr1	115887725	115888574	chr1_115887725_115888574	0.385471	3.34875	0.414329	0.678634	0.971401	-5.20734	Promoter (1-2kb)	1	115886252	115906399	20148	1	ENSGALG00000048023.1	ENSGALT00000094842.1	1474	NA	NA	NA
chr1	115889080	115889424	chr1_115889080_115889424	-0.962883	4.36909	-1.15299	0.248917	0.8916	-4.83441	Promoter (2-3kb)	1	115886252	115906399	20148	1	ENSGALG00000048023.1	ENSGALT00000094842.1	2829	NA	NA	NA
chr1	115897672	115900379	chr1_115897672_115900379	0.704197	4.11477	0.812842	0.416309	0.935297	-5.07117	Promoter (2-3kb)	1	115902737	115904114	1378	1	ENSGALG00000048023.1	ENSGALT00000102919.1	-2358	NA	NA	NA
chr1	115898608	115900380	chr1_115898608_115900380	0.992432	3.78544	1.10262	0.270195	0.903082	-4.83754	Promoter (2-3kb)	1	115902737	115904114	1378	1	ENSGALG00000048023.1	ENSGALT00000102919.1	-2357	NA	NA	NA
chr1	115903988	115905328	chr1_115903988_115905328	0.903466	3.25396	0.966478	0.333806	0.91554	-4.92212	Promoter (1-2kb)	1	115902737	115904114	1378	1	ENSGALG00000048023.1	ENSGALT00000102919.1	1252	NA	NA	NA
chr1	115905841	115906231	chr1_115905841_115906231	-0.660142	5.05304	-0.889093	0.373954	0.91554	-5.12384	Exon (ENSGALT00000094842.1/ENSGALG00000048023.1, exon 2 of 2)	1	115902737	115904114	1378	1	ENSGALG00000048023.1	ENSGALT00000102919.1	3105	NA	NA	NA
chr1	115905853	115906209	chr1_115905853_115906209	-0.664086	4.9675	-0.880033	0.378842	0.91554	-5.11907	Exon (ENSGALT00000094842.1/ENSGALG00000048023.1, exon 2 of 2)	1	115902737	115904114	1378	1	ENSGALG00000048023.1	ENSGALT00000102919.1	3117	NA	NA	NA
chr1	115927696	115928158	chr1_115927696_115928158	-0.161114	3.58878	-0.175845	0.860416	0.986412	-5.27079	Distal Intergenic	1	115902737	115904114	1378	1	ENSGALG00000048023.1	ENSGALT00000102919.1	24960	NA	NA	NA
chr1	115930874	115931104	chr1_115930874_115931104	0.112839	3.59902	0.123251	0.901908	0.986412	-5.27724	Distal Intergenic	1	115902737	115904114	1378	1	ENSGALG00000048023.1	ENSGALT00000102919.1	28138	NA	NA	NA
chr1	115933126	115934880	chr1_115933126_115934880	-1.60176	5.98702	-2.57791	0.00994038	0.749631	-2.72222	Distal Intergenic	1	115902737	115904114	1378	1	ENSGALG00000048023.1	ENSGALT00000102919.1	30390	NA	NA	NA
chr1	115933157	115933358	chr1_115933157_115933358	-1.63542	3.88414	-1.83609	0.066345	0.827789	-4.02666	Distal Intergenic	1	115902737	115904114	1378	1	ENSGALG00000048023.1	ENSGALT00000102919.1	30421	NA	NA	NA
chr1	115935295	115936019	chr1_115935295_115936019	1.61242	4.13486	1.86622	0.0620116	0.827789	-3.98847	Distal Intergenic	1	115902737	115904114	1378	1	ENSGALG00000048023.1	ENSGALT00000102919.1	32559	NA	NA	NA
chr1	115938989	115939626	chr1_115938989_115939626	-0.720631	4.54855	-0.887578	0.374768	0.91554	-5.06414	Distal Intergenic	1	115902737	115904114	1378	1	ENSGALG00000048023.1	ENSGALT00000102919.1	36253	NA	NA	NA
chr1	115939017	115939506	chr1_115939017_115939506	-1.04553	4.35076	-1.24845	0.211866	0.890965	-4.74352	Distal Intergenic	1	115902737	115904114	1378	1	ENSGALG00000048023.1	ENSGALT00000102919.1	36281	NA	NA	NA
chr1	115940530	115941767	chr1_115940530_115941767	1.48787	4.00926	1.69461	0.0901507	0.832612	-4.21927	Distal Intergenic	1	115902737	115904114	1378	1	ENSGALG00000048023.1	ENSGALT00000102919.1	37794	NA	NA	NA
chr1	115940619	115941698	chr1_115940619_115941698	1.39508	3.97714	1.58287	0.113453	0.848696	-4.35777	Distal Intergenic	1	115902737	115904114	1378	1	ENSGALG00000048023.1	ENSGALT00000102919.1	37883	NA	NA	NA
chr1	115971728	115972055	chr1_115971728_115972055	0.860604	3.12188	0.915216	0.360079	0.91554	-4.95438	Distal Intergenic	1	116011137	116024459	13323	1	ENSGALG00000016284.6	ENSGALT00000026255.6	-39082	418588	TAB3	TGF-beta activated kinase 1 (MAP3K7) binding protein 3
chr1	116119058	116119568	chr1_116119058_116119568	0.896496	3.41724	0.967258	0.333416	0.91554	-4.92636	Intron (ENSGALT00000026259.6/ENSGALG00000016286.6, intron 1 of 1)	1	116112612	116121679	9068	1	ENSGALG00000016286.6	ENSGALT00000026259.6	6447	100857674	CXorf21	chromosome X open reading frame 21
chr1	116119085	116119574	chr1_116119085_116119574	0.896496	3.41724	0.967258	0.333416	0.91554	-4.92636	Intron (ENSGALT00000026259.6/ENSGALG00000016286.6, intron 1 of 1)	1	116112612	116121679	9068	1	ENSGALG00000016286.6	ENSGALT00000026259.6	6474	100857674	CXorf21	chromosome X open reading frame 21
chr1	116163269	116163610	chr1_116163269_116163610	0.511511	3.13211	0.544182	0.586317	0.968486	-5.1542	Distal Intergenic	1	116112612	116121679	9068	1	ENSGALG00000016286.6	ENSGALT00000026259.6	50658	100857674	CXorf21	chromosome X open reading frame 21
chr1	116171524	116172496	chr1_116171524_116172496	0.225789	5.14911	0.309713	0.75678	0.976477	-5.4227	Distal Intergenic	1	116112612	116121679	9068	1	ENSGALG00000016286.6	ENSGALT00000026259.6	58913	100857674	CXorf21	chromosome X open reading frame 21
chr1	116172239	116172535	chr1_116172239_116172535	0.475808	3.6814	0.523356	0.600727	0.971401	-5.18544	Distal Intergenic	1	116112612	116121679	9068	1	ENSGALG00000016286.6	ENSGALT00000026259.6	59628	100857674	CXorf21	chromosome X open reading frame 21
chr1	116175612	116176193	chr1_116175612_116176193	-0.412572	3.29441	-0.442213	0.658335	0.971401	-5.19651	Distal Intergenic	1	116112612	116121679	9068	1	ENSGALG00000016286.6	ENSGALT00000026259.6	63001	100857674	CXorf21	chromosome X open reading frame 21
chr1	116184995	116185244	chr1_116184995_116185244	-0.900773	3.38604	-0.970149	0.331973	0.91554	-4.92328	Distal Intergenic	1	116112612	116121679	9068	1	ENSGALG00000016286.6	ENSGALT00000026259.6	72384	100857674	CXorf21	chromosome X open reading frame 21
chr1	116201489	116202028	chr1_116201489_116202028	0.324882	3.7451	0.359502	0.71922	0.971518	-5.24405	Intron (ENSGALT00000026250.6/ENSGALG00000016281.6, intron 77 of 77)	1	116112612	116121679	9068	1	ENSGALG00000016286.6	ENSGALT00000026259.6	88878	100857674	CXorf21	chromosome X open reading frame 21
chr1	116367948	116368211	chr1_116367948_116368211	-0.815816	3.73574	-0.901937	0.367091	0.91554	-4.98617	Intron (ENSGALT00000026250.6/ENSGALG00000016281.6, intron 59 of 77)	1	116112612	116121679	9068	1	ENSGALG00000016286.6	ENSGALT00000026259.6	255337	100857674	CXorf21	chromosome X open reading frame 21
chr1	116880759	116881229	chr1_116880759_116881229	-0.638636	4.33483	-0.760748	0.446808	0.938681	-5.12378	Intron (ENSGALT00000026250.6/ENSGALG00000016281.6, intron 17 of 77)	1	116841247	116841300	54	1	ENSGALG00000049126.1	ENSGALT00000105511.1	39513	NA	NA	NA
chr1	116922731	116922943	chr1_116922731_116922943	-1.23971	3.42649	-1.33828	0.180806	0.888674	-4.60894	Intron (ENSGALT00000026250.6/ENSGALG00000016281.6, intron 9 of 77)	1	116841247	116841300	54	1	ENSGALG00000049126.1	ENSGALT00000105511.1	81485	NA	NA	NA
chr1	117168299	117168603	chr1_117168299_117168603	-0.11648	3.71161	-0.128479	0.89777	0.986412	-5.28405	Intron (ENSGALT00000026250.6/ENSGALG00000016281.6, intron 1 of 77)	1	116194238	117188416	994179	2	ENSGALG00000016281.6	ENSGALT00000075829.2	19813	396236	DMD	dystrophin
chr1	117168465	117168675	chr1_117168465_117168675	-0.119289	3.4567	-0.129004	0.897354	0.986412	-5.2693	Intron (ENSGALT00000026250.6/ENSGALG00000016281.6, intron 1 of 77)	1	116194238	117188416	994179	2	ENSGALG00000016281.6	ENSGALT00000075829.2	19741	396236	DMD	dystrophin
chr1	117203799	117204145	chr1_117203799_117204145	-1.36752	3.45769	-1.47898	0.139145	0.848696	-4.46231	Intron (ENSGALT00000091819.1/ENSGALG00000016281.6, intron 1 of 75)	1	116192489	117188566	996078	2	ENSGALG00000016281.6	ENSGALT00000026250.6	-15234	396236	DMD	dystrophin
chr1	117426675	117427039	chr1_117426675_117427039	-0.259455	5.78282	-0.401446	0.688092	0.971401	-5.49441	Intron (ENSGALT00000103458.1/ENSGALG00000054734.1, intron 2 of 2)	1	117426042	117438827	12786	2	ENSGALG00000054734.1	ENSGALT00000103458.1	11788	NA	NA	NA
chr1	117447019	117447718	chr1_117447019_117447718	0.739647	4.53846	0.909524	0.363074	0.91554	-5.0475	Intron (ENSGALT00000095493.1/ENSGALG00000050955.1, intron 1 of 2)	1	117442306	117459072	16767	1	ENSGALG00000050955.1	ENSGALT00000095493.1	4714	NA	NA	NA
chr1	117452559	117453142	chr1_117452559_117453142	-0.642918	4.22921	-0.75401	0.450844	0.938681	-5.11721	Intron (ENSGALT00000095493.1/ENSGALG00000050955.1, intron 1 of 2)	1	117442306	117459072	16767	1	ENSGALG00000050955.1	ENSGALT00000095493.1	10254	NA	NA	NA
chr1	117465099	117465850	chr1_117465099_117465850	-0.00720788	5.06069	-0.00972187	0.992243	0.997279	-5.44833	Distal Intergenic	1	117442306	117459072	16767	1	ENSGALG00000050955.1	ENSGALT00000095493.1	22794	NA	NA	NA
chr1	117469485	117469907	chr1_117469485_117469907	-1.26035	4.36592	-1.50845	0.13144	0.848696	-4.46506	Distal Intergenic	1	117442306	117459072	16767	1	ENSGALG00000050955.1	ENSGALT00000095493.1	27180	NA	NA	NA
chr1	117472902	117473414	chr1_117472902_117473414	0.424271	4.92139	0.557414	0.577245	0.963415	-5.30104	Distal Intergenic	1	117442306	117459072	16767	1	ENSGALG00000050955.1	ENSGALT00000095493.1	30597	NA	NA	NA
chr1	117476959	117477433	chr1_117476959_117477433	-0.692166	4.74828	-0.881458	0.378071	0.91554	-5.09075	Distal Intergenic	1	117442306	117459072	16767	1	ENSGALG00000050955.1	ENSGALT00000095493.1	34654	NA	NA	NA
chr1	117482719	117483720	chr1_117482719_117483720	-0.951825	3.39529	-1.02566	0.305051	0.91554	-4.88246	Distal Intergenic	1	117442306	117459072	16767	1	ENSGALG00000050955.1	ENSGALT00000095493.1	40414	NA	NA	NA
chr1	117487813	117489548	chr1_117487813_117489548	-0.115265	5.72565	-0.176405	0.859976	0.986412	-5.54075	Distal Intergenic	1	117442306	117459072	16767	1	ENSGALG00000050955.1	ENSGALT00000095493.1	45508	NA	NA	NA
chr1	117487822	117488320	chr1_117487822_117488320	1.81227	2.76609	1.91336	0.0557027	0.825665	-3.91369	Distal Intergenic	1	117442306	117459072	16767	1	ENSGALG00000050955.1	ENSGALT00000095493.1	45517	NA	NA	NA
chr1	117492920	117493435	chr1_117492920_117493435	-1.72724	4.90696	-2.26321	0.0236233	0.801515	-3.351	Distal Intergenic	1	117442306	117459072	16767	1	ENSGALG00000050955.1	ENSGALT00000095493.1	50615	NA	NA	NA
chr1	117492988	117493348	chr1_117492988_117493348	-1.76964	4.749	-2.25388	0.0242043	0.801515	-3.36782	Distal Intergenic	1	117442306	117459072	16767	1	ENSGALG00000050955.1	ENSGALT00000095493.1	50683	NA	NA	NA
chr1	117683493	117683991	chr1_117683493_117683991	-0.840781	3.03025	-0.891268	0.372786	0.91554	-4.96845	Intron (ENSGALT00000026261.6/ENSGALG00000016288.6, intron 6 of 10)	1	117442306	117459072	16767	1	ENSGALG00000050955.1	ENSGALT00000095493.1	241188	NA	NA	NA
chr1	118073224	118073576	chr1_118073224_118073576	-0.338113	4.13296	-0.391235	0.695624	0.971401	-5.26782	Intron (ENSGALT00000026261.6/ENSGALG00000016288.6, intron 1 of 10)	1	117527572	118143733	616162	2	ENSGALG00000016288.6	ENSGALT00000026261.6	70157	427993	IL1RAPL1	interleukin 1 receptor accessory protein like 1
chr1	118150307	118150516	chr1_118150307_118150516	0.422226	3.42649	0.455797	0.648536	0.971401	-5.197	Distal Intergenic	1	117527572	118143733	616162	2	ENSGALG00000016288.6	ENSGALT00000026261.6	-6575	427993	IL1RAPL1	interleukin 1 receptor accessory protein like 1
chr1	118250415	118251003	chr1_118250415_118251003	1.36818	3.34875	1.47061	0.141398	0.848696	-4.46947	Distal Intergenic	1	117527572	118143733	616162	2	ENSGALG00000016288.6	ENSGALT00000026261.6	-106683	427993	IL1RAPL1	interleukin 1 receptor accessory protein like 1
chr1	118307859	118309776	chr1_118307859_118309776	1.30089	3.72185	1.4363	0.150918	0.858691	-4.51598	Distal Intergenic	1	117527572	118143733	616162	2	ENSGALG00000016288.6	ENSGALT00000026261.6	-164127	427993	IL1RAPL1	interleukin 1 receptor accessory protein like 1
chr1	118313980	118314461	chr1_118313980_118314461	0.397176	3.6502	0.435678	0.66307	0.971401	-5.21503	Distal Intergenic	1	118440387	118481445	41059	2	ENSGALG00000054669.1	ENSGALT00000090834.1	166984	NA	NA	NA
chr1	118583813	118584264	chr1_118583813_118584264	0.346284	3.42649	0.373816	0.708541	0.971401	-5.22226	Distal Intergenic	1	118609289	118610518	1230	1	ENSGALG00000053127.1	ENSGALT00000102988.1	-25025	NA	NA	NA
chr1	118592832	118593239	chr1_118592832_118593239	-0.193479	3.54932	-0.210537	0.833249	0.986412	-5.26357	Distal Intergenic	1	118609289	118610518	1230	1	ENSGALG00000053127.1	ENSGALT00000102988.1	-16050	NA	NA	NA
chr1	118662921	118664096	chr1_118662921_118664096	0.0901839	4.59987	0.112011	0.910815	0.986412	-5.37695	Promoter (2-3kb)	1	118666731	118751516	84786	1	ENSGALG00000054586.1	ENSGALT00000097509.1	-2635	NA	NA	NA
chr1	118697314	118697749	chr1_118697314_118697749	-1.03729	4.05059	-1.18743	0.235057	0.890965	-4.77934	Promoter (<=1kb)	1	118697446	118698606	1161	2	ENSGALG00000047469.1	ENSGALT00000096792.1	857	NA	NA	NA
chr1	118800006	118800392	chr1_118800006_118800392	0.445915	3.39627	0.480534	0.630848	0.971401	-5.18718	Distal Intergenic	1	118718131	118723083	4953	2	ENSGALG00000054881.1	ENSGALT00000095792.1	-76924	NA	NA	NA
chr1	118858807	118859281	chr1_118858807_118859281	-1.07991	3.39627	-1.16375	0.244528	0.891075	-4.7703	Distal Intergenic	1	118718131	118723083	4953	2	ENSGALG00000054881.1	ENSGALT00000095792.1	-135725	NA	NA	NA
chr1	118890587	118891156	chr1_118890587_118891156	0.525446	4.02923	0.599911	0.548566	0.94849	-5.17895	Distal Intergenic	1	118718131	118723083	4953	2	ENSGALG00000054881.1	ENSGALT00000095792.1	-167505	NA	NA	NA
chr1	118894804	118895328	chr1_118894804_118895328	-2.14037	4.38225	-2.56811	0.0102258	0.749631	-2.77891	Distal Intergenic	1	118718131	118723083	4953	2	ENSGALG00000054881.1	ENSGALT00000095792.1	-171722	NA	NA	NA
chr1	118910591	118911134	chr1_118910591_118911134	0.339055	4.05059	0.388133	0.697918	0.971401	-5.2608	Distal Intergenic	1	118718131	118723083	4953	2	ENSGALG00000054881.1	ENSGALT00000095792.1	-187509	NA	NA	NA
chr1	118916060	118916641	chr1_118916060_118916641	1.24899	3.75523	1.38343	0.166534	0.883851	-4.57325	Distal Intergenic	1	118718131	118723083	4953	2	ENSGALG00000054881.1	ENSGALT00000095792.1	-192978	NA	NA	NA
chr1	11902551	11903141	chr1_11902551_11903141	-1.19814	3.29441	-1.28422	0.199065	0.888674	-4.65857	Intron (ENSGALT00000091933.1/ENSGALG00000038834.2, intron 1 of 22)	1	11833981	12556826	722846	1	ENSGALG00000038834.2	ENSGALT00000091933.1	68571	417729	MAGI2	membrane associated guanylate kinase, WW and PDZ domain containing 2
chr1	11902563	11903502	chr1_11902563_11903502	-0.922014	4.09614	-1.06164	0.288401	0.91554	-4.89078	Intron (ENSGALT00000091933.1/ENSGALG00000038834.2, intron 1 of 22)	1	11833981	12556826	722846	1	ENSGALG00000038834.2	ENSGALT00000091933.1	68583	417729	MAGI2	membrane associated guanylate kinase, WW and PDZ domain containing 2
chr1	119032874	119033548	chr1_119032874_119033548	-0.609701	3.61998	-0.667092	0.504714	0.938681	-5.11776	Distal Intergenic	1	119120181	119121178	998	2	ENSGALG00000049335.1	ENSGALT00000104010.1	87630	112531404	LOC112531404	uncharacterized LOC112531404
chr1	119032893	119033478	chr1_119032893_119033478	-0.609701	3.61998	-0.667092	0.504714	0.938681	-5.11776	Distal Intergenic	1	119120181	119121178	998	2	ENSGALG00000049335.1	ENSGALT00000104010.1	87700	112531404	LOC112531404	uncharacterized LOC112531404
chr1	1191572	1191943	chr1_1191572_1191943	-0.744479	3.20278	-0.794463	0.426927	0.938681	-5.03259	Intron (ENSGALT00000048920.2/ENSGALG00000029341.2, intron 21 of 23)	1	1178464	1178547	84	1	ENSGALG00000035085.2	ENSGALT00000060014.2	13109	100315880	MIR1651	microRNA mir-1651
chr1	1191587	1191949	chr1_1191587_1191949	-0.744479	3.20278	-0.794463	0.426927	0.938681	-5.03259	Intron (ENSGALT00000048920.2/ENSGALG00000029341.2, intron 21 of 23)	1	1178464	1178547	84	1	ENSGALG00000035085.2	ENSGALT00000060014.2	13124	100315880	MIR1651	microRNA mir-1651
chr1	119209753	119210064	chr1_119209753_119210064	0.85593	3.59902	0.934913	0.349834	0.91554	-4.95632	Distal Intergenic	1	119203521	119206538	3018	2	ENSGALG00000052190.1	ENSGALT00000106659.1	-3216	NA	NA	NA
chr1	119257487	119257963	chr1_119257487_119257963	-0.776263	4.10493	-0.894844	0.370871	0.91554	-5.0166	Distal Intergenic	1	119266982	119271182	4201	1	ENSGALG00000042604.2	ENSGALT00000075667.2	-9019	107057587	ARX	aristaless related homeobox
chr1	119257497	119257901	chr1_119257497_119257901	-0.684222	4.0808	-0.786256	0.431718	0.938681	-5.08455	Distal Intergenic	1	119266982	119271182	4201	1	ENSGALG00000042604.2	ENSGALT00000075667.2	-9081	107057587	ARX	aristaless related homeobox
chr1	119261788	119262201	chr1_119261788_119262201	-0.407389	3.25396	-0.435802	0.662981	0.971401	-5.19721	Distal Intergenic	1	119266982	119271182	4201	1	ENSGALG00000042604.2	ENSGALT00000075667.2	-4781	107057587	ARX	aristaless related homeobox
chr1	119273974	119274929	chr1_119273974_119274929	-0.164198	5.29233	-0.231445	0.81697	0.986412	-5.46245	3' UTR	1	119266982	119271182	4201	1	ENSGALG00000042604.2	ENSGALT00000075667.2	6993	107057587	ARX	aristaless related homeobox
chr1	119274055	119274600	chr1_119274055_119274600	-0.30828	4.94713	-0.406969	0.684031	0.971401	-5.36361	3' UTR	1	119266982	119271182	4201	1	ENSGALG00000042604.2	ENSGALT00000075667.2	7074	107057587	ARX	aristaless related homeobox
chr1	119276645	119277229	chr1_119276645_119277229	-0.688526	3.29441	-0.737992	0.46052	0.938681	-5.06733	Intron (ENSGALT00000095933.1/ENSGALG00000016312.6, intron 36 of 36)	1	119266982	119271182	4201	1	ENSGALG00000042604.2	ENSGALT00000075667.2	9664	107057587	ARX	aristaless related homeobox
chr1	119278395	119278689	chr1_119278395_119278689	0.821885	3.70236	0.90577	0.365058	0.91554	-4.98167	Intron (ENSGALT00000095933.1/ENSGALG00000016312.6, intron 36 of 36)	1	119266982	119271182	4201	1	ENSGALG00000042604.2	ENSGALT00000075667.2	11414	107057587	ARX	aristaless related homeobox
chr1	119282370	119282673	chr1_119282370_119282673	0.184225	3.95797	0.208559	0.834793	0.986412	-5.29337	Intron (ENSGALT00000095933.1/ENSGALG00000016312.6, intron 36 of 36)	1	119266982	119271182	4201	1	ENSGALG00000042604.2	ENSGALT00000075667.2	15389	107057587	ARX	aristaless related homeobox
chr1	119282416	119282737	chr1_119282416_119282737	0.00904288	3.91752	0.0101897	0.99187	0.99715	-5.30633	Intron (ENSGALT00000095933.1/ENSGALG00000016312.6, intron 36 of 36)	1	119266982	119271182	4201	1	ENSGALG00000042604.2	ENSGALT00000075667.2	15435	107057587	ARX	aristaless related homeobox
chr1	119283255	119283458	chr1_119283255_119283458	0.497929	3.61998	0.544799	0.585892	0.968129	-5.17319	Intron (ENSGALT00000095933.1/ENSGALG00000016312.6, intron 36 of 36)	1	119266982	119271182	4201	1	ENSGALG00000042604.2	ENSGALT00000075667.2	16274	107057587	ARX	aristaless related homeobox
chr1	119285983	119287264	chr1_119285983_119287264	-0.6441	5.13267	-0.880751	0.378453	0.91554	-5.14059	Intron (ENSGALT00000095933.1/ENSGALG00000016312.6, intron 36 of 36)	1	119266982	119271182	4201	1	ENSGALG00000042604.2	ENSGALT00000075667.2	19002	107057587	ARX	aristaless related homeobox
chr1	119285995	119286878	chr1_119285995_119286878	-0.644962	5.07126	-0.871664	0.383392	0.915746	-5.13884	Intron (ENSGALT00000095933.1/ENSGALG00000016312.6, intron 36 of 36)	1	119266982	119271182	4201	1	ENSGALG00000042604.2	ENSGALT00000075667.2	19014	107057587	ARX	aristaless related homeobox
chr1	119286337	119286821	chr1_119286337_119286821	0.0475375	4.66634	0.0596971	0.952397	0.988119	-5.38926	Intron (ENSGALT00000095933.1/ENSGALG00000016312.6, intron 36 of 36)	1	119266982	119271182	4201	1	ENSGALG00000042604.2	ENSGALT00000075667.2	19356	107057587	ARX	aristaless related homeobox
chr1	119309583	119310136	chr1_119309583_119310136	0.253733	3.81348	0.28272	0.777392	0.979594	-5.26771	Intron (ENSGALT00000095933.1/ENSGALG00000016312.6, intron 36 of 36)	1	119266982	119271182	4201	1	ENSGALG00000042604.2	ENSGALT00000075667.2	42602	107057587	ARX	aristaless related homeobox
chr1	11940375	11940857	chr1_11940375_11940857	1.45467	3.42649	1.57033	0.116339	0.848696	-4.35825	Intron (ENSGALT00000091933.1/ENSGALG00000038834.2, intron 1 of 22)	1	11833981	12556826	722846	1	ENSGALG00000038834.2	ENSGALT00000091933.1	106395	417729	MAGI2	membrane associated guanylate kinase, WW and PDZ domain containing 2
chr1	119409115	119409434	chr1_119409115_119409434	0.950863	3.67432	1.04524	0.295914	0.91554	-4.87815	Intron (ENSGALT00000095933.1/ENSGALG00000016312.6, intron 26 of 36)	1	119430992	119431122	131	2	ENSGALG00000025616.2	ENSGALT00000042529.2	21688	112531632	LOC112531632	small Cajal body-specific RNA 24
chr1	119434606	119434954	chr1_119434606_119434954	-1.45699	3.38604	-1.5692	0.116602	0.848696	-4.35895	Exon (ENSGALT00000095933.1/ENSGALG00000016312.6, exon 20 of 37)	1	119430992	119431122	131	2	ENSGALG00000025616.2	ENSGALT00000042529.2	-3485	112531632	LOC112531632	small Cajal body-specific RNA 24
chr1	119446220	119446483	chr1_119446220_119446483	1.09589	3.38604	1.18029	0.237885	0.891075	-4.75563	Intron (ENSGALT00000095933.1/ENSGALG00000016312.6, intron 12 of 36)	1	119430992	119431122	131	2	ENSGALG00000025616.2	ENSGALT00000042529.2	-15099	112531632	LOC112531632	small Cajal body-specific RNA 24
chr1	119451943	119452156	chr1_119451943_119452156	-1.26305	4.59666	-1.56792	0.1169	0.848696	-4.40733	Intron (ENSGALT00000095933.1/ENSGALG00000016312.6, intron 11 of 36)	1	119273945	119465002	191058	2	ENSGALG00000016312.6	ENSGALT00000095933.1	12846	418593	POLA1	DNA polymerase alpha 1, catalytic subunit
chr1	119496604	119496820	chr1_119496604_119496820	2.33686	3.61998	2.55682	0.0105638	0.749631	-2.83938	Exon (ENSGALT00000026327.6/ENSGALG00000016318.6, exon 5 of 8)	1	119478993	119508528	29536	1	ENSGALG00000016318.6	ENSGALT00000100483.1	17612	418594	PCYT1B	phosphate cytidylyltransferase 1, choline, beta
chr1	119503926	119504555	chr1_119503926_119504555	0.519798	3.7623	0.576149	0.564515	0.956834	-5.16897	Intron (ENSGALT00000026327.6/ENSGALG00000016318.6, intron 7 of 7)	1	119478993	119508528	29536	1	ENSGALG00000016318.6	ENSGALT00000100483.1	24934	418594	PCYT1B	phosphate cytidylyltransferase 1, choline, beta
chr1	119612880	119613558	chr1_119612880_119613558	0.371968	3.18329	0.396604	0.69166	0.971401	-5.20695	Distal Intergenic	1	119590936	119599200	8265	2	ENSGALG00000016326.6	ENSGALT00000026337.6	-13681	772218	SLC51AL	organic solute transporter subunit alpha-like
chr1	119613007	119613553	chr1_119613007_119613553	0.371968	3.18329	0.396604	0.69166	0.971401	-5.20695	Distal Intergenic	1	119590936	119599200	8265	2	ENSGALG00000016326.6	ENSGALT00000026337.6	-13808	772218	SLC51AL	organic solute transporter subunit alpha-like
chr1	119615778	119616266	chr1_119615778_119616266	-0.436419	3.29441	-0.467773	0.639948	0.971401	-5.1879	Downstream (1-2kb)	1	119617268	119631662	14395	2	ENSGALG00000016327.6	ENSGALT00000026338.6	15396	418596	ZFX	zinc finger protein X-linked
chr1	119617243	119617508	chr1_119617243_119617508	-0.41628	3.78326	-0.462395	0.643799	0.971401	-5.21496	Exon (ENSGALT00000026338.6/ENSGALG00000016327.6, exon 7 of 7)	1	119617268	119631662	14395	2	ENSGALG00000016327.6	ENSGALT00000026338.6	14154	418596	ZFX	zinc finger protein X-linked
chr1	119655374	119655693	chr1_119655374_119655693	-0.65621	3.46694	-0.710111	0.477636	0.938681	-5.08844	Exon (ENSGALT00000026357.6/ENSGALG00000016340.7, exon 11 of 12)	1	119665840	119687262	21423	1	ENSGALG00000054564.1	ENSGALT00000064964.2	-10147	418598	KLHL15	kelch like family member 15
chr1	119655439	119655703	chr1_119655439_119655703	-0.663653	3.12188	-0.705767	0.480333	0.938681	-5.0795	Exon (ENSGALT00000026357.6/ENSGALG00000016340.7, exon 11 of 12)	1	119665840	119687262	21423	1	ENSGALG00000054564.1	ENSGALT00000064964.2	-10137	418598	KLHL15	kelch like family member 15
chr1	119668914	119669308	chr1_119668914_119669308	-0.789709	3.42649	-0.852498	0.393939	0.923064	-5.00423	Promoter (<=1kb)	1	119670127	119689160	19034	1	ENSGALG00000054564.1	ENSGALT00000026363.5	-819	418598	KLHL15	kelch like family member 15
chr1	119671853	119672682	chr1_119671853_119672682	-1.69397	3.50886	-1.83813	0.0660445	0.827789	-4.01974	Promoter (1-2kb)	1	119670287	119687072	16786	1	ENSGALG00000054564.1	ENSGALT00000080089.2	1567	418598	KLHL15	kelch like family member 15
chr1	119671874	119672755	chr1_119671874_119672755	-1.69465	3.57028	-1.84696	0.0647533	0.827789	-4.00805	Promoter (1-2kb)	1	119670287	119687072	16786	1	ENSGALG00000054564.1	ENSGALT00000080089.2	1588	418598	KLHL15	kelch like family member 15
chr1	119682670	119683098	chr1_119682670_119683098	0.282771	3.49814	0.306616	0.759136	0.977356	-5.24247	Intron (ENSGALT00000064964.2/ENSGALG00000054564.1, intron 3 of 3)	1	119670287	119687072	16786	1	ENSGALG00000054564.1	ENSGALT00000080089.2	12384	418598	KLHL15	kelch like family member 15
chr1	119788640	119789001	chr1_119788640_119789001	-1.33227	3.67432	-1.4645	0.143059	0.849351	-4.48372	Promoter (1-2kb)	1	119778665	119787144	8480	2	ENSGALG00000016357.7	ENSGALT00000026387.5	-1497	418601	PRDX4	peroxiredoxin 4
chr1	119840971	119841469	chr1_119840971_119841469	-0.776787	3.91534	-0.87508	0.381531	0.91554	-5.01565	Distal Intergenic	1	119862721	119892355	29635	2	ENSGALG00000016358.6	ENSGALT00000026389.6	50886	427995	PTCHD1	patched domain containing 1
chr1	119893793	119894198	chr1_119893793_119894198	0.923506	3.13113	0.982455	0.325877	0.91554	-4.90755	Promoter (<=1kb)	1	119894013	119901128	7116	1	ENSGALG00000049410.1	ENSGALT00000107192.1	0	NA	NA	NA
chr1	119898935	119899154	chr1_119898935_119899154	1.03415	3.39627	1.11444	0.265091	0.901952	-4.81198	Promoter (<=1kb)	1	119898762	119901128	2367	1	ENSGALG00000049410.1	ENSGALT00000099948.1	174	NA	NA	NA
chr1	119927751	119928066	chr1_119927751_119928066	-1.20782	3.55857	-1.31519	0.188446	0.888674	-4.63529	Intron (ENSGALT00000053288.2/ENSGALG00000036226.3, intron 4 of 4)	1	119902097	119930627	28531	1	ENSGALG00000036226.3	ENSGALT00000053288.2	25655	NA	NA	NA
chr1	1199713	1200453	chr1_1199713_1200453	-0.555022	3.73574	-0.613612	0.539472	0.945643	-5.15044	Exon (ENSGALT00000048920.2/ENSGALG00000029341.2, exon 23 of 24)	1	1178464	1178547	84	1	ENSGALG00000035085.2	ENSGALT00000060014.2	21250	100315880	MIR1651	microRNA mir-1651
chr1	120073092	120073657	chr1_120073092_120073657	0.102605	2.72564	0.108317	0.913744	0.986412	-5.25336	Distal Intergenic	1	120086887	120088704	1818	2	ENSGALG00000049338.1	ENSGALT00000108305.1	15047	NA	NA	NA
chr1	120255699	120256369	chr1_120255699_120256369	-1.73781	3.22374	-1.85629	0.0634135	0.827789	-3.99347	Distal Intergenic	1	120192514	120194856	2343	1	ENSGALG00000050891.1	ENSGALT00000098060.1	63186	NA	NA	NA
chr1	12035190	12035422	chr1_12035190_12035422	-1.64757	3.75206	-1.82436	0.068099	0.827789	-4.041	Intron (ENSGALT00000091933.1/ENSGALG00000038834.2, intron 1 of 22)	1	11833981	12556826	722846	1	ENSGALG00000038834.2	ENSGALT00000091933.1	201210	417729	MAGI2	membrane associated guanylate kinase, WW and PDZ domain containing 2
chr1	12035255	12035480	chr1_12035255_12035480	-0.833834	3.87489	-0.935205	0.349683	0.91554	-4.97171	Intron (ENSGALT00000091933.1/ENSGALG00000038834.2, intron 1 of 22)	1	11833981	12556826	722846	1	ENSGALG00000038834.2	ENSGALT00000091933.1	201275	417729	MAGI2	membrane associated guanylate kinase, WW and PDZ domain containing 2
chr1	120415881	120416149	chr1_120415881_120416149	1.13311	3.62924	1.24073	0.214708	0.890965	-4.70884	Distal Intergenic	1	120317314	120408886	91573	2	ENSGALG00000016375.7	ENSGALT00000105485.1	-6996	395777	PHEX	phosphate regulating endopeptidase homolog, X-linked
chr1	1204318	1205501	chr1_1204318_1205501	0.269813	3.35582	0.290117	0.771727	0.979594	-5.24003	Distal Intergenic	1	1178464	1178547	84	1	ENSGALG00000035085.2	ENSGALT00000060014.2	25855	100315880	MIR1651	microRNA mir-1651
chr1	120497	120975	chr1_120497_120975	0.313075	4.15854	0.363525	0.716213	0.971401	-5.27845	Promoter (1-2kb)	1	106317	118568	12252	2	ENSGALG00000052679.1	ENSGALT00000095864.1	-1930	NA	NA	NA
chr1	120502098	120502375	chr1_120502098_120502375	-1.65188	3.33486	-1.77427	0.0760191	0.827789	-4.10421	Intron (ENSGALT00000090823.1/ENSGALG00000016382.6, intron 8 of 10)	1	120493608	120520635	27028	2	ENSGALG00000016382.6	ENSGALT00000026423.6	18260	427996	MBTPS2	membrane bound transcription factor peptidase, site 2
chr1	120564023	120564479	chr1_120564023_120564479	0.685004	3.51812	0.743752	0.457027	0.938681	-5.07239	Intron (ENSGALT00000030302.5/ENSGALG00000019157.5, intron 4 of 4)	1	120537159	120578001	40843	1	ENSGALG00000019157.5	ENSGALT00000093946.1	26865	771780	SMPX	small muscle protein X-linked
chr1	120564181	120564475	chr1_120564181_120564475	0.934097	3.19254	0.996365	0.319074	0.91554	-4.89885	Intron (ENSGALT00000030302.5/ENSGALG00000019157.5, intron 4 of 4)	1	120537159	120578001	40843	1	ENSGALG00000019157.5	ENSGALT00000093946.1	27023	771780	SMPX	small muscle protein X-linked
chr1	120599	120919	chr1_120599_120919	0.485357	4.05668	0.556033	0.578188	0.963729	-5.20073	Promoter (2-3kb)	1	106317	118568	12252	2	ENSGALG00000052679.1	ENSGALT00000095864.1	-2032	NA	NA	NA
chr1	120718215	120718559	chr1_120718215_120718559	-0.0520599	3.09166	-0.0553002	0.955899	0.988593	-5.26111	Intron (ENSGALT00000026441.6/ENSGALG00000016391.6, intron 6 of 21)	1	120614498	120789797	175300	2	ENSGALG00000016391.6	ENSGALT00000095562.1	71238	427997	CNKSR2	connector enhancer of kinase suppressor of Ras 2
chr1	1207632	1208677	chr1_1207632_1208677	-0.687308	3.25396	-0.735244	0.462191	0.938681	-5.06758	Distal Intergenic	1	1178464	1178547	84	1	ENSGALG00000035085.2	ENSGALT00000060014.2	29169	100315880	MIR1651	microRNA mir-1651
chr1	120915780	120916067	chr1_120915780_120916067	-0.210812	3.4567	-0.227981	0.819661	0.986412	-5.25617	Distal Intergenic	1	120925203	120944864	19662	1	ENSGALG00000049135.1	ENSGALT00000101411.1	-9136	NA	NA	NA
chr1	121026911	121027190	chr1_121026911_121027190	1.07364	3.54932	1.16829	0.242689	0.891075	-4.77107	Distal Intergenic	1	121049580	121064074	14495	2	ENSGALG00000055062.1	ENSGALT00000091580.1	36884	NA	NA	NA
chr1	121031264	121031561	chr1_121031264_121031561	-1.19895	3.25396	-1.28257	0.199643	0.888674	-4.65931	Distal Intergenic	1	121049580	121064074	14495	2	ENSGALG00000055062.1	ENSGALT00000091580.1	32513	NA	NA	NA
chr1	121386030	121386629	chr1_121386030_121386629	-0.957696	2.9898	-1.014	0.310582	0.91554	-4.88178	Promoter (<=1kb)	1	121385060	121606919	221860	1	ENSGALG00000016420.6	ENSGALT00000026488.5	971	418608	SH3KBP1	SH3 domain containing kinase binding protein 1
chr1	121391900	121392615	chr1_121391900_121392615	-0.428408	2.9898	-0.453596	0.65012	0.971401	-5.18419	Intron (ENSGALT00000026488.5/ENSGALG00000016420.6, intron 1 of 17)	1	121385060	121606919	221860	1	ENSGALG00000016420.6	ENSGALT00000026488.5	6841	418608	SH3KBP1	SH3 domain containing kinase binding protein 1
chr1	121422091	121422292	chr1_121422091_121422292	-1.46002	3.50886	-1.58426	0.113135	0.848696	-4.3433	Intron (ENSGALT00000026488.5/ENSGALG00000016420.6, intron 2 of 17)	1	121385060	121606919	221860	1	ENSGALG00000016420.6	ENSGALT00000026488.5	37032	418608	SH3KBP1	SH3 domain containing kinase binding protein 1
chr1	12149872	12150398	chr1_12149872_12150398	1.37585	3.42649	1.48524	0.137482	0.848696	-4.45482	Intron (ENSGALT00000091933.1/ENSGALG00000038834.2, intron 2 of 22)	1	12258643	12556083	297441	1	ENSGALG00000038834.2	ENSGALT00000072390.2	-108245	417729	MAGI2	membrane associated guanylate kinase, WW and PDZ domain containing 2
chr1	121536247	121536453	chr1_121536247_121536453	-1.22095	4.06838	-1.40079	0.161279	0.877689	-4.56914	Intron (ENSGALT00000026488.5/ENSGALG00000016420.6, intron 6 of 17)	1	121619269	121702537	83269	1	ENSGALG00000016426.6	ENSGALT00000026498.6	-82816	418609	MAP3K15	mitogen-activated protein kinase kinase kinase 15
chr1	121562	122015	chr1_121562_122015	-0.195301	4.5292	-0.239801	0.810484	0.986412	-5.35016	Promoter (2-3kb)	1	106317	118568	12252	2	ENSGALG00000052679.1	ENSGALT00000095864.1	-2995	NA	NA	NA
chr1	121592681	121592977	chr1_121592681_121592977	0.630672	3.13211	0.670954	0.502251	0.938681	-5.09742	Intron (ENSGALT00000026488.5/ENSGALG00000016420.6, intron 13 of 17)	1	121619269	121702537	83269	1	ENSGALG00000016426.6	ENSGALT00000026498.6	-26292	418609	MAP3K15	mitogen-activated protein kinase kinase kinase 15
chr1	121624426	121624782	chr1_121624426_121624782	-1.49921	3.38604	-1.61468	0.106381	0.848696	-4.30523	Intron (ENSGALT00000026498.6/ENSGALG00000016426.6, intron 1 of 29)	1	121619269	121702537	83269	1	ENSGALG00000016426.6	ENSGALT00000026498.6	5158	418609	MAP3K15	mitogen-activated protein kinase kinase kinase 15
chr1	121694796	121695206	chr1_121694796_121695206	2.03837	3.65118	2.23617	0.0253415	0.80621	-3.41363	Exon (ENSGALT00000026507.6/ENSGALG00000016430.6, exon 8 of 11)	1	121691899	121703895	11997	2	ENSGALG00000016430.6	ENSGALT00000026507.6	8689	418610	PDHA1	pyruvate dehydrogenase E1 alpha 1 subunit
chr1	121733	121948	chr1_121733_121948	-0.175547	4.30451	-0.208167	0.835099	0.986412	-5.32873	Intron (ENSGALT00000075758.2/ENSGALG00000051297.1, intron 4 of 4)	1	106317	118568	12252	2	ENSGALG00000052679.1	ENSGALT00000095864.1	-3166	NA	NA	NA
chr1	121818796	121819512	chr1_121818796_121819512	1.09508	3.97285	1.24186	0.214288	0.890965	-4.72424	Promoter (2-3kb)	1	121822368	121859658	37291	1	ENSGALG00000016518.6	ENSGALT00000026654.6	-2856	418612	PHKA2	phosphorylase kinase regulatory subunit alpha 2
chr1	1218551	1218992	chr1_1218551_1218992	-0.604518	4.5335	-0.74277	0.457622	0.938681	-5.1557	Intron (ENSGALT00000066854.2/ENSGALG00000043178.2, intron 36 of 40)	1	1178464	1178547	84	1	ENSGALG00000035085.2	ENSGALT00000060014.2	40088	100315880	MIR1651	microRNA mir-1651
chr1	1218602	1218909	chr1_1218602_1218909	-0.604063	4.52013	-0.740624	0.458922	0.938681	-5.15546	Intron (ENSGALT00000066854.2/ENSGALG00000043178.2, intron 36 of 40)	1	1178464	1178547	84	1	ENSGALG00000035085.2	ENSGALT00000060014.2	40139	100315880	MIR1651	microRNA mir-1651
chr1	121868448	121868958	chr1_121868448_121868958	0.333606	2.9898	0.35322	0.723924	0.972668	-5.21396	Intron (ENSGALT00000026662.6/ENSGALG00000016522.6, intron 11 of 17)	1	121862320	121891645	29326	2	ENSGALG00000016522.6	ENSGALT00000061130.2	22687	427999	PPEF1	protein phosphatase with EF-hand domain 1
chr1	121880745	121881069	chr1_121880745_121881069	-0.617588	4.21387	-0.722719	0.469853	0.938681	-5.13358	Intron (ENSGALT00000026662.6/ENSGALG00000016522.6, intron 5 of 17)	1	121862320	121891645	29326	2	ENSGALG00000016522.6	ENSGALT00000061130.2	10576	427999	PPEF1	protein phosphatase with EF-hand domain 1
chr1	121901766	121902005	chr1_121901766_121902005	-0.675713	3.13211	-0.718872	0.472221	0.938681	-5.07287	Promoter (<=1kb)	1	121900872	121912941	12070	1	ENSGALG00000016523.5	ENSGALT00000026665.5	895	772315	RS1	retinoschisin 1
chr1	12191406	12191816	chr1_12191406_12191816	1.31655	3.47865	1.42575	0.153942	0.865356	-4.52028	Intron (ENSGALT00000091933.1/ENSGALG00000038834.2, intron 2 of 22)	1	12258643	12556083	297441	1	ENSGALG00000038834.2	ENSGALT00000072390.2	-66827	417729	MAGI2	membrane associated guanylate kinase, WW and PDZ domain containing 2
chr1	121923250	121923563	chr1_121923250_121923563	-0.435199	3.78228	-0.48336	0.628841	0.971401	-5.20742	Downstream (<1kb)	1	121900872	121912941	12070	1	ENSGALG00000016523.5	ENSGALT00000026665.5	22379	772315	RS1	retinoschisin 1
chr1	121944314	121944585	chr1_121944314_121944585	-0.634381	4.14222	-0.734965	0.462361	0.938681	-5.11991	Exon (ENSGALT00000097670.1/ENSGALG00000016529.6, exon 12 of 19)	1	121900872	121912941	12070	1	ENSGALG00000016523.5	ENSGALT00000026665.5	43443	772315	RS1	retinoschisin 1
chr1	122025825	122026188	chr1_122025825_122026188	1.4093	3.03025	1.49392	0.135197	0.848696	-4.43959	Promoter (2-3kb)	1	121923761	122022946	99186	2	ENSGALG00000016529.6	ENSGALT00000105548.1	-2880	428001	CDKL5	cyclin dependent kinase like 5
chr1	122030462	122030782	chr1_122030462_122030782	-1.01757	3.4879	-1.10263	0.270189	0.903082	-4.82452	Distal Intergenic	1	121923761	122022946	99186	2	ENSGALG00000016529.6	ENSGALT00000105548.1	-7517	428001	CDKL5	cyclin dependent kinase like 5
chr1	122033768	122034086	chr1_122033768_122034086	-2.27757	4.747	-2.89979	0.0037344	0.595431	-2.03509	Distal Intergenic	1	121923761	122022946	99186	2	ENSGALG00000016529.6	ENSGALT00000105548.1	-10823	428001	CDKL5	cyclin dependent kinase like 5
chr1	122033774	122034060	chr1_122033774_122034060	-2.27757	4.747	-2.89979	0.0037344	0.595431	-2.03509	Distal Intergenic	1	121923761	122022946	99186	2	ENSGALG00000016529.6	ENSGALT00000105548.1	-10829	428001	CDKL5	cyclin dependent kinase like 5
chr1	122110565	122111072	chr1_122110565_122111072	-0.167073	3.35582	-0.179646	0.857431	0.986412	-5.25927	Intron (ENSGALT00000026687.6/ENSGALG00000016537.6, intron 5 of 12)	1	122093312	122134183	40872	1	ENSGALG00000016537.6	ENSGALT00000106008.1	17254	418613	SCML2	sex comb on midleg-like 2 (Drosophila)
chr1	122134212	122134948	chr1_122134212_122134948	1.08743	3.88414	1.22086	0.22214	0.890965	-4.73903	Distal Intergenic	1	122146582	122148228	1647	2	ENSGALG00000016538.4	ENSGALT00000026689.4	13280	418614	RAI2	retinoic acid induced 2
chr1	122145874	122146864	chr1_122145874_122146864	-0.237776	3.35582	-0.255669	0.798206	0.986135	-5.247	Promoter (1-2kb)	1	122146582	122148228	1647	2	ENSGALG00000016538.4	ENSGALT00000026689.4	1364	418614	RAI2	retinoic acid induced 2
chr1	122145875	122146853	chr1_122145875_122146853	-0.237776	3.35582	-0.255669	0.798206	0.986135	-5.247	Promoter (1-2kb)	1	122146582	122148228	1647	2	ENSGALG00000016538.4	ENSGALT00000026689.4	1375	418614	RAI2	retinoic acid induced 2
chr1	122166969	122167512	chr1_122166969_122167512	-0.945839	3.6502	-1.03753	0.29949	0.91554	-4.88301	Distal Intergenic	1	122146582	122148228	1647	2	ENSGALG00000016538.4	ENSGALT00000026689.4	-18742	418614	RAI2	retinoic acid induced 2
chr1	122176716	122177552	chr1_122176716_122177552	-0.387428	3.78326	-0.430346	0.666944	0.971401	-5.22574	Distal Intergenic	1	122146582	122148228	1647	2	ENSGALG00000016538.4	ENSGALT00000026689.4	-28489	418614	RAI2	retinoic acid induced 2
chr1	122188148	122188583	chr1_122188148_122188583	-0.834273	2.89817	-0.881731	0.377923	0.91554	-4.97293	Distal Intergenic	1	122146582	122148228	1647	2	ENSGALG00000016538.4	ENSGALT00000026689.4	-39921	418614	RAI2	retinoic acid induced 2
chr1	122193770	122194090	chr1_122193770_122194090	-1.42376	4.14222	-1.64951	0.0990444	0.84808	-4.28153	Distal Intergenic	1	122146582	122148228	1647	2	ENSGALG00000016538.4	ENSGALT00000026689.4	-45543	418614	RAI2	retinoic acid induced 2
chr1	122193914	122194210	chr1_122193914_122194210	-0.923873	3.42649	-0.997329	0.318606	0.91554	-4.90472	Distal Intergenic	1	122146582	122148228	1647	2	ENSGALG00000016538.4	ENSGALT00000026689.4	-45687	418614	RAI2	retinoic acid induced 2
chr1	122230908	122231613	chr1_122230908_122231613	0.622275	3.25396	0.665675	0.505619	0.938681	-5.10361	Distal Intergenic	1	122146582	122148228	1647	2	ENSGALG00000016538.4	ENSGALT00000026689.4	-82681	418614	RAI2	retinoic acid induced 2
chr1	122237171	122237983	chr1_122237171_122237983	-0.479865	4.35579	-0.573439	0.566348	0.95791	-5.22337	Distal Intergenic	1	122146582	122148228	1647	2	ENSGALG00000016538.4	ENSGALT00000026689.4	-88944	418614	RAI2	retinoic acid induced 2
chr1	122237446	122238059	chr1_122237446_122238059	-0.176786	3.94556	-0.199851	0.841597	0.986412	-5.29364	Distal Intergenic	1	122146582	122148228	1647	2	ENSGALG00000016538.4	ENSGALT00000026689.4	-89219	418614	RAI2	retinoic acid induced 2
chr1	122308885	122309665	chr1_122308885_122309665	0.0392928	3.58878	0.0428852	0.965793	0.990975	-5.28165	Intron (ENSGALT00000092397.1/ENSGALG00000016541.6, intron 10 of 10)	1	122317523	122339650	22128	2	ENSGALG00000016541.6	ENSGALT00000105203.1	29985	772331	BEND2	BEN domain containing 2
chr1	122322808	122323091	chr1_122322808_122323091	0.75222	3.45769	0.813533	0.415913	0.935036	-5.02948	Exon (ENSGALT00000092397.1/ENSGALG00000016541.6, exon 7 of 11)	1	122317523	122339650	22128	2	ENSGALG00000016541.6	ENSGALT00000105203.1	16559	772331	BEND2	BEN domain containing 2
chr1	122353910	122354723	chr1_122353910_122354723	1.50138	3.4567	1.62365	0.104451	0.848696	-4.29543	Exon (ENSGALT00000057355.2/ENSGALG00000016543.6, exon 4 of 6)	1	122317523	122340369	22847	2	ENSGALG00000016541.6	ENSGALT00000026692.5	-13542	772331	BEND2	BEN domain containing 2
chr1	122353989	122354561	chr1_122353989_122354561	1.37124	3.39627	1.47769	0.139491	0.848696	-4.46256	Exon (ENSGALT00000057355.2/ENSGALG00000016543.6, exon 4 of 6)	1	122317523	122340369	22847	2	ENSGALG00000016541.6	ENSGALT00000026692.5	-13621	772331	BEND2	BEN domain containing 2
chr1	122355072	122355711	chr1_122355072_122355711	0.821362	3.99526	0.933899	0.350357	0.91554	-4.98085	Exon (ENSGALT00000057355.2/ENSGALG00000016543.6, exon 4 of 6)	1	122317523	122340369	22847	2	ENSGALG00000016541.6	ENSGALT00000026692.5	-14704	772331	BEND2	BEN domain containing 2
chr1	122355185	122355542	chr1_122355185_122355542	0.502561	3.77531	0.55778	0.576995	0.963315	-5.17773	Exon (ENSGALT00000057355.2/ENSGALG00000016543.6, exon 4 of 6)	1	122317523	122340369	22847	2	ENSGALG00000016541.6	ENSGALT00000026692.5	-14817	772331	BEND2	BEN domain containing 2
chr1	122355213	122355628	chr1_122355213_122355628	0.502561	3.77531	0.55778	0.576995	0.963315	-5.17773	Exon (ENSGALT00000057355.2/ENSGALG00000016543.6, exon 4 of 6)	1	122317523	122340369	22847	2	ENSGALG00000016541.6	ENSGALT00000026692.5	-14845	772331	BEND2	BEN domain containing 2
chr1	122403529	122404137	chr1_122403529_122404137	-0.866433	4.29161	-1.02547	0.305144	0.91554	-4.93585	Intron (ENSGALT00000036628.4/ENSGALG00000016543.6, intron 1 of 8)	1	122350876	122371270	20395	2	ENSGALG00000016543.6	ENSGALT00000057355.2	-32260	418616	NHS	NHS actin remodeling regulator
chr1	122413237	122413926	chr1_122413237_122413926	0.356837	3.81664	0.397732	0.690828	0.971401	-5.23841	Intron (ENSGALT00000036628.4/ENSGALG00000016543.6, intron 1 of 8)	1	122350876	122371270	20395	2	ENSGALG00000016543.6	ENSGALT00000057355.2	-41968	418616	NHS	NHS actin remodeling regulator
chr1	122502044	122502827	chr1_122502044_122502827	1.04857	3.81664	1.16874	0.242509	0.891075	-4.78256	Distal Intergenic	1	122350876	122496961	146086	2	ENSGALG00000016543.6	ENSGALT00000090875.1	-5084	418616	NHS	NHS actin remodeling regulator
chr1	1225414	1226085	chr1_1225414_1226085	0.379301	3.83297	0.423488	0.67194	0.971401	-5.23165	Exon (ENSGALT00000066854.2/ENSGALG00000043178.2, exon 25 of 41)	1	1178464	1178547	84	1	ENSGALG00000035085.2	ENSGALT00000060014.2	46951	100315880	MIR1651	microRNA mir-1651
chr1	122660083	122660493	chr1_122660083_122660493	-1.38257	4.67126	-1.73766	0.0822717	0.827789	-4.18873	Distal Intergenic	1	122624571	122626068	1498	2	ENSGALG00000050378.1	ENSGALT00000098990.1	-34016	NA	NA	NA
chr1	122775350	122775610	chr1_122775350_122775610	1.08994	3.34875	1.17154	0.241383	0.891075	-4.76231	Distal Intergenic	1	122670755	122766511	95757	2	ENSGALG00000016545.7	ENSGALT00000063515.2	-8840	418617	REPS2	RALBP1 associated Eps domain containing 2
chr1	122775373	122775626	chr1_122775373_122775626	1.07852	3.48083	1.16814	0.242752	0.891075	-4.76894	Distal Intergenic	1	122670755	122766511	95757	2	ENSGALG00000016545.7	ENSGALT00000063515.2	-8863	418617	REPS2	RALBP1 associated Eps domain containing 2
chr1	122798604	122799101	chr1_122798604_122799101	-0.115634	4.62312	-0.144169	0.885367	0.986412	-5.37669	Downstream (1-2kb)	1	122788545	122796822	8278	1	ENSGALG00000016546.5	ENSGALT00000026698.5	10060	395390	RBBP7	RB binding protein 7, chromatin remodeling factor
chr1	122798723	122799154	chr1_122798723_122799154	-0.489295	4.67469	-0.615316	0.538347	0.945538	-5.24096	Downstream (1-2kb)	1	122788545	122796822	8278	1	ENSGALG00000016546.5	ENSGALT00000026698.5	10179	395390	RBBP7	RB binding protein 7, chromatin remodeling factor
chr1	1229827	1231663	chr1_1229827_1231663	0.902477	3.39529	0.972488	0.330808	0.91554	-4.92189	Exon (ENSGALT00000066854.2/ENSGALG00000043178.2, exon 18 of 41)	1	1216193	1274411	58219	2	ENSGALG00000043178.2	ENSGALT00000066854.2	42748	417071	SBF1	SET binding factor 1
chr1	123010005	123011822	chr1_123010005_123011822	-0.209935	6.25296	-0.355891	0.721923	0.972104	-5.58699	Distal Intergenic	1	123085239	123107985	22747	2	ENSGALG00000027960.3	ENSGALT00000042836.3	96163	378928	GRPR	gastrin releasing peptide receptor
chr1	123010342	123010649	chr1_123010342_123010649	-0.451666	5.77928	-0.698373	0.484945	0.938681	-5.35414	Distal Intergenic	1	123085239	123107985	22747	2	ENSGALG00000027960.3	ENSGALT00000042836.3	97336	378928	GRPR	gastrin releasing peptide receptor
chr1	123015791	123016588	chr1_123015791_123016588	0.784247	3.6814	0.862617	0.388349	0.919063	-5.00913	Distal Intergenic	1	123085239	123107985	22747	2	ENSGALG00000027960.3	ENSGALT00000042836.3	91397	378928	GRPR	gastrin releasing peptide receptor
chr1	123015826	123016524	chr1_123015826_123016524	0.784247	3.6814	0.862617	0.388349	0.919063	-5.00913	Distal Intergenic	1	123085239	123107985	22747	2	ENSGALG00000027960.3	ENSGALT00000042836.3	91461	378928	GRPR	gastrin releasing peptide receptor
chr1	123015833	123016310	chr1_123015833_123016310	1.8256	3.15308	1.94394	0.0519035	0.825665	-3.8704	Distal Intergenic	1	123085239	123107985	22747	2	ENSGALG00000027960.3	ENSGALT00000042836.3	91675	378928	GRPR	gastrin releasing peptide receptor
chr1	123016990	123018998	chr1_123016990_123018998	0.305929	3.94931	0.345991	0.729349	0.974194	-5.26365	Distal Intergenic	1	123085239	123107985	22747	2	ENSGALG00000027960.3	ENSGALT00000042836.3	88987	378928	GRPR	gastrin releasing peptide receptor
chr1	123020310	123020962	chr1_123020310_123020962	1.66248	3.18329	1.77259	0.0762972	0.827789	-4.10543	Distal Intergenic	1	123085239	123107985	22747	2	ENSGALG00000027960.3	ENSGALT00000042836.3	87023	378928	GRPR	gastrin releasing peptide receptor
chr1	123239955	123240303	chr1_123239955_123240303	0.337413	3.16233	0.359431	0.719273	0.971518	-5.21667	Intron (ENSGALT00000026710.6/ENSGALG00000016551.7, intron 4 of 4)	1	123221244	123254519	33276	1	ENSGALG00000016551.7	ENSGALT00000098009.1	18712	418621	AP1S2	adaptor related protein complex 1 subunit sigma 2
chr1	123520130	123520388	chr1_123520130_123520388	0.518591	3.55857	0.564693	0.572283	0.961401	-5.16164	Distal Intergenic	1	123496180	123509692	13513	1	ENSGALG00000016563.6	ENSGALT00000070842.2	23951	418625	ASB9	ankyrin repeat and SOCS box containing 9
chr1	123524157	123524539	chr1_123524157_123524539	-1.4591	3.61073	-1.59521	0.110667	0.848696	-4.33233	Distal Intergenic	1	123496180	123509692	13513	1	ENSGALG00000016563.6	ENSGALT00000070842.2	27978	418625	ASB9	ankyrin repeat and SOCS box containing 9
chr1	123524257	123524535	chr1_123524257_123524535	-1.20379	3.54932	-1.30992	0.190224	0.888674	-4.64018	Distal Intergenic	1	123496180	123509692	13513	1	ENSGALG00000016563.6	ENSGALT00000070842.2	28078	418625	ASB9	ankyrin repeat and SOCS box containing 9
chr1	123714603	123715034	chr1_123714603_123715034	-0.437475	3.37678	-0.470925	0.637695	0.971401	-5.18981	Promoter (<=1kb)	1	123713870	123728313	14444	1	ENSGALG00000016569.7	ENSGALT00000026744.6	734	418628	FANCB	FA complementation group B
chr1	124100858	124101144	chr1_124100858_124101144	-1.84956	3.45061	-1.99944	0.0455619	0.821883	-3.78927	Distal Intergenic	1	124121407	124122032	626	2	ENSGALG00000050177.1	ENSGALT00000091445.1	20888	NA	NA	NA
chr1	124104507	124105111	chr1_124104507_124105111	-0.515272	5.03853	-0.692065	0.488897	0.938681	-5.2492	Distal Intergenic	1	124121407	124122032	626	2	ENSGALG00000050177.1	ENSGALT00000091445.1	16921	NA	NA	NA
chr1	124104511	124106250	chr1_124104511_124106250	-0.318336	5.30812	-0.450058	0.652669	0.971401	-5.40294	Distal Intergenic	1	124121407	124122032	626	2	ENSGALG00000050177.1	ENSGALT00000091445.1	15782	NA	NA	NA
chr1	124111446	124113498	chr1_124111446_124113498	0.608278	3.81664	0.67799	0.497778	0.938681	-5.12462	Distal Intergenic	1	124121407	124122032	626	2	ENSGALG00000050177.1	ENSGALT00000091445.1	8534	NA	NA	NA
chr1	124121436	124121854	chr1_124121436_124121854	-0.0665452	4.47873	-0.0810526	0.9354	0.987129	-5.36392	Promoter (<=1kb)	1	124121407	124122032	626	2	ENSGALG00000050177.1	ENSGALT00000091445.1	178	NA	NA	NA
chr1	124121577	124122000	chr1_124121577_124122000	-0.515252	4.62164	-0.642246	0.520714	0.939162	-5.22102	Promoter (<=1kb)	1	124121407	124122032	626	2	ENSGALG00000050177.1	ENSGALT00000091445.1	32	NA	NA	NA
chr1	124182552	124182911	chr1_124182552_124182911	-0.477589	3.36606	-0.513801	0.607392	0.971401	-5.17374	Intron (ENSGALT00000026750.6/ENSGALG00000016574.7, intron 3 of 3)	1	124185843	124187111	1269	2	ENSGALG00000054387.1	ENSGALT00000100786.1	4200	NA	NA	NA
chr1	124275975	124276614	chr1_124275975_124276614	-1.44575	2.72564	-1.52623	0.126955	0.848696	-4.40253	Promoter (<=1kb)	1	124277180	124304999	27820	1	ENSGALG00000016575.7	ENSGALT00000046627.2	-566	418632	GPM6B	glycoprotein M6B
chr1	124289572	124289857	chr1_124289572_124289857	-0.671494	2.9898	-0.710974	0.477101	0.938681	-5.07398	Promoter (1-2kb)	1	124291684	124304999	13316	1	ENSGALG00000016575.7	ENSGALT00000083351.2	-1827	418632	GPM6B	glycoprotein M6B
chr1	124289681	124289889	chr1_124289681_124289889	-0.671494	2.9898	-0.710974	0.477101	0.938681	-5.07398	Promoter (1-2kb)	1	124291684	124304999	13316	1	ENSGALG00000016575.7	ENSGALT00000083351.2	-1795	418632	GPM6B	glycoprotein M6B
chr1	124370	124996	chr1_124370_124996	-0.132473	4.4285	-0.160088	0.872812	0.986412	-5.35028	Intron (ENSGALT00000075758.2/ENSGALG00000051297.1, intron 4 of 4)	1	106317	118568	12252	2	ENSGALG00000052679.1	ENSGALT00000095864.1	-5803	NA	NA	NA
chr1	124374212	124374801	chr1_124374212_124374801	0.519691	3.46694	0.562378	0.573859	0.962378	-5.15835	Distal Intergenic	1	124357476	124367398	9923	2	ENSGALG00000016581.5	ENSGALT00000079685.2	-6815	418636	TCEANC	transcription elongation factor A N-terminal and central domain containing
chr1	124376584	124378194	chr1_124376584_124378194	0.279283	4.29955	0.330934	0.740694	0.974194	-5.30246	Distal Intergenic	1	124357476	124367398	9923	2	ENSGALG00000016581.5	ENSGALT00000079685.2	-9187	418636	TCEANC	transcription elongation factor A N-terminal and central domain containing
chr1	124383411	124385185	chr1_124383411_124385185	-1.38217	5.62846	-2.07648	0.0378508	0.80621	-3.70929	Distal Intergenic	1	124357476	124367398	9923	2	ENSGALG00000016581.5	ENSGALT00000079685.2	-16014	418636	TCEANC	transcription elongation factor A N-terminal and central domain containing
chr1	124384555	124385018	chr1_124384555_124385018	-1.37549	5.1417	-1.88409	0.059554	0.827789	-4.00023	Distal Intergenic	1	124357476	124367398	9923	2	ENSGALG00000016581.5	ENSGALT00000079685.2	-17158	418636	TCEANC	transcription elongation factor A N-terminal and central domain containing
chr1	124384571	124385169	chr1_124384571_124385169	-1.36978	5.22467	-1.90611	0.0566363	0.827789	-3.97063	Distal Intergenic	1	124357476	124367398	9923	2	ENSGALG00000016581.5	ENSGALT00000079685.2	-17174	418636	TCEANC	transcription elongation factor A N-terminal and central domain containing
chr1	124386986	124387649	chr1_124386986_124387649	-1.59183	5.06866	-2.15029	0.0315333	0.80621	-3.55631	Distal Intergenic	1	124357476	124367398	9923	2	ENSGALG00000016581.5	ENSGALT00000079685.2	-19589	418636	TCEANC	transcription elongation factor A N-terminal and central domain containing
chr1	124387033	124387635	chr1_124387033_124387635	-1.53616	4.99927	-2.04793	0.0405674	0.806228	-3.72976	Distal Intergenic	1	124357476	124367398	9923	2	ENSGALG00000016581.5	ENSGALT00000079685.2	-19636	418636	TCEANC	transcription elongation factor A N-terminal and central domain containing
chr1	124390135	124390429	chr1_124390135_124390429	-2.57535	3.51421	-2.79549	0.00518239	0.639711	-2.36746	Distal Intergenic	1	124357476	124367398	9923	2	ENSGALG00000016581.5	ENSGALT00000079685.2	-22738	418636	TCEANC	transcription elongation factor A N-terminal and central domain containing
chr1	124390155	124390431	chr1_124390155_124390431	-2.57535	3.51421	-2.79549	0.00518239	0.639711	-2.36746	Distal Intergenic	1	124357476	124367398	9923	2	ENSGALG00000016581.5	ENSGALT00000079685.2	-22758	418636	TCEANC	transcription elongation factor A N-terminal and central domain containing
chr1	124392893	124393541	chr1_124392893_124393541	1.41803	3.29441	1.5199	0.128536	0.848696	-4.414	Distal Intergenic	1	124357476	124367398	9923	2	ENSGALG00000016581.5	ENSGALT00000079685.2	-25496	418636	TCEANC	transcription elongation factor A N-terminal and central domain containing
chr1	124395550	124398124	chr1_124395550_124398124	0.909304	4.0574	1.04181	0.297501	0.91554	-4.90393	Distal Intergenic	1	124357476	124367398	9923	2	ENSGALG00000016581.5	ENSGALT00000079685.2	-28153	418636	TCEANC	transcription elongation factor A N-terminal and central domain containing
chr1	124402149	124403938	chr1_124402149_124403938	0.0412369	6.03899	0.0670414	0.946549	0.987727	-5.60407	Distal Intergenic	1	124357476	124367398	9923	2	ENSGALG00000016581.5	ENSGALT00000079685.2	-34752	418636	TCEANC	transcription elongation factor A N-terminal and central domain containing
chr1	124402997	124403785	chr1_124402997_124403785	0.0747882	5.93397	0.119135	0.905168	0.986412	-5.58226	Distal Intergenic	1	124357476	124367398	9923	2	ENSGALG00000016581.5	ENSGALT00000079685.2	-35600	418636	TCEANC	transcription elongation factor A N-terminal and central domain containing
chr1	124403325	124403902	chr1_124403325_124403902	0.12415	5.72936	0.190138	0.849201	0.986412	-5.53921	Distal Intergenic	1	124357476	124367398	9923	2	ENSGALG00000016581.5	ENSGALT00000079685.2	-35928	418636	TCEANC	transcription elongation factor A N-terminal and central domain containing
chr1	124405205	124405792	chr1_124405205_124405792	-0.9632	4.6877	-1.21394	0.224773	0.890965	-4.80595	Distal Intergenic	1	124357476	124367398	9923	2	ENSGALG00000016581.5	ENSGALT00000079685.2	-37808	418636	TCEANC	transcription elongation factor A N-terminal and central domain containing
chr1	124405390	124405857	chr1_124405390_124405857	-1.53606	4.43975	-1.85952	0.0629537	0.827789	-4.00597	Distal Intergenic	1	124357476	124367398	9923	2	ENSGALG00000016581.5	ENSGALT00000079685.2	-37993	418636	TCEANC	transcription elongation factor A N-terminal and central domain containing
chr1	124413939	124415778	chr1_124413939_124415778	0.814263	4.02602	0.929294	0.352737	0.91554	-4.98638	Distal Intergenic	1	124459466	124485720	26255	1	ENSGALG00000016592.6	ENSGALT00000026780.4	-43688	418639	PRPS2	phosphoribosyl pyrophosphate synthetase 2
chr1	124414209	124415638	chr1_124414209_124415638	0.801921	3.74178	0.887091	0.375031	0.91554	-4.99651	Distal Intergenic	1	124459466	124485720	26255	1	ENSGALG00000016592.6	ENSGALT00000026780.4	-43828	418639	PRPS2	phosphoribosyl pyrophosphate synthetase 2
chr1	124420807	124422580	chr1_124420807_124422580	0.350202	5.7128	0.534644	0.592896	0.97043	-5.43009	Distal Intergenic	1	124459466	124485720	26255	1	ENSGALG00000016592.6	ENSGALT00000026780.4	-36886	418639	PRPS2	phosphoribosyl pyrophosphate synthetase 2
chr1	124421863	124422538	chr1_124421863_124422538	0.312841	5.51495	0.459977	0.645533	0.971401	-5.4309	Distal Intergenic	1	124459466	124485720	26255	1	ENSGALG00000016592.6	ENSGALT00000026780.4	-36928	418639	PRPS2	phosphoribosyl pyrophosphate synthetase 2
chr1	124421959	124422540	chr1_124421959_124422540	0.26918	5.37597	0.385492	0.699873	0.971401	-5.43585	Distal Intergenic	1	124459466	124485720	26255	1	ENSGALG00000016592.6	ENSGALT00000026780.4	-36926	418639	PRPS2	phosphoribosyl pyrophosphate synthetase 2
chr1	124423856	124424718	chr1_124423856_124424718	-1.07967	5.06192	-1.45658	0.145233	0.850187	-4.58021	Distal Intergenic	1	124459466	124485720	26255	1	ENSGALG00000016592.6	ENSGALT00000026780.4	-34748	418639	PRPS2	phosphoribosyl pyrophosphate synthetase 2
chr1	124423902	124425027	chr1_124423902_124425027	-1.18808	5.69796	-1.80867	0.0705036	0.827789	-4.15637	Distal Intergenic	1	124459466	124485720	26255	1	ENSGALG00000016592.6	ENSGALT00000026780.4	-34439	418639	PRPS2	phosphoribosyl pyrophosphate synthetase 2
chr1	124431132	124432884	chr1_124431132_124432884	0.833774	5.25691	1.16737	0.243062	0.891075	-4.91405	Distal Intergenic	1	124459466	124485720	26255	1	ENSGALG00000016592.6	ENSGALT00000026780.4	-26582	418639	PRPS2	phosphoribosyl pyrophosphate synthetase 2
chr1	124431248	124431748	chr1_124431248_124431748	1.1269	5.06146	1.52016	0.128471	0.848696	-4.5027	Distal Intergenic	1	124459466	124485720	26255	1	ENSGALG00000016592.6	ENSGALT00000026780.4	-27718	418639	PRPS2	phosphoribosyl pyrophosphate synthetase 2
chr1	124436957	124437592	chr1_124436957_124437592	1.05946	3.16233	1.1286	0.259067	0.89855	-4.79448	Distal Intergenic	1	124459466	124485720	26255	1	ENSGALG00000016592.6	ENSGALT00000026780.4	-21874	418639	PRPS2	phosphoribosyl pyrophosphate synthetase 2
chr1	124438071	124440694	chr1_124438071_124440694	0.824499	3.89755	0.927023	0.353915	0.91554	-4.97896	Distal Intergenic	1	124459466	124485720	26255	1	ENSGALG00000016592.6	ENSGALT00000026780.4	-18772	418639	PRPS2	phosphoribosyl pyrophosphate synthetase 2
chr1	124438226	124438737	chr1_124438226_124438737	-0.140378	3.12188	-0.149286	0.881328	0.986412	-5.25486	Distal Intergenic	1	124459466	124485720	26255	1	ENSGALG00000016592.6	ENSGALT00000026780.4	-20729	418639	PRPS2	phosphoribosyl pyrophosphate synthetase 2
chr1	124454494	124455369	chr1_124454494_124455369	-0.223416	3.66044	-0.245292	0.80623	0.986412	-5.26423	Distal Intergenic	1	124459466	124485720	26255	1	ENSGALG00000016592.6	ENSGALT00000026780.4	-4097	418639	PRPS2	phosphoribosyl pyrophosphate synthetase 2
chr1	124631904	124632166	chr1_124631904_124632166	0.611673	3.03025	0.648403	0.516725	0.938681	-5.10603	Distal Intergenic	1	124604517	124608432	3916	2	ENSGALG00000049782.1	ENSGALT00000093632.1	-23473	NA	NA	NA
chr1	124715	124918	chr1_124715_124918	0.253608	4.15621	0.29438	0.768468	0.979594	-5.29571	Intron (ENSGALT00000075758.2/ENSGALG00000051297.1, intron 4 of 4)	1	106317	118568	12252	2	ENSGALG00000052679.1	ENSGALT00000095864.1	-6148	NA	NA	NA
chr1	1248004	1248247	chr1_1248004_1248247	0.270394	3.32561	0.290291	0.771594	0.979594	-5.23887	Intron (ENSGALT00000066854.2/ENSGALG00000043178.2, intron 2 of 40)	1	1216193	1274411	58219	2	ENSGALG00000043178.2	ENSGALT00000066854.2	26164	417071	SBF1	SET binding factor 1
chr1	124838642	124839364	chr1_124838642_124839364	-0.707016	3.4567	-0.764596	0.444513	0.938681	-5.05815	Distal Intergenic	1	124845633	124876994	31362	1	ENSGALG00000016584.6	ENSGALT00000026770.6	-6269	NA	NA	NA
chr1	124885244	124885747	chr1_124885244_124885747	-0.380462	7.29525	-0.79447	0.426922	0.938681	-5.54068	Promoter (<=1kb)	1	124885136	124890404	5269	1	ENSGALG00000035904.3	ENSGALT00000061323.2	109	NA	NA	NA
chr1	124888007	124888547	chr1_124888007_124888547	-0.48989	8.30954	-1.27197	0.203383	0.888674	-5.26894	Promoter (1-2kb)	1	124886114	124889514	3401	1	ENSGALG00000035904.3	ENSGALT00000108360.1	1894	NA	NA	NA
chr1	124890106	124890312	chr1_124890106_124890312	0.269894	6.38311	0.469403	0.638782	0.971401	-5.56784	Exon (ENSGALT00000061323.2/ENSGALG00000035904.3, exon 4 of 4)	1	124886114	124889514	3401	1	ENSGALG00000035904.3	ENSGALT00000108360.1	3993	NA	NA	NA
chr1	124894181	124894608	chr1_124894181_124894608	-0.903555	3.72086	-0.997513	0.318517	0.91554	-4.91712	Distal Intergenic	1	124886114	124889514	3401	1	ENSGALG00000035904.3	ENSGALT00000108360.1	8068	NA	NA	NA
chr1	124894206	124894520	chr1_124894206_124894520	-0.903555	3.72086	-0.997513	0.318517	0.91554	-4.91712	Distal Intergenic	1	124886114	124889514	3401	1	ENSGALG00000035904.3	ENSGALT00000108360.1	8093	NA	NA	NA
chr1	124992578	124993084	chr1_124992578_124993084	-1.22318	4.51793	-1.49918	0.133828	0.848696	-4.48555	Intron (ENSGALT00000049598.2/ENSGALG00000033541.2, intron 4 of 16)	1	124886114	124889514	3401	1	ENSGALG00000035904.3	ENSGALT00000108360.1	106465	NA	NA	NA
chr1	125022947	125023325	chr1_125022947_125023325	-0.441337	3.41724	-0.476173	0.633952	0.971401	-5.18957	Intron (ENSGALT00000049598.2/ENSGALG00000033541.2, intron 2 of 16)	1	125146330	125162235	15906	1	ENSGALG00000052492.1	ENSGALT00000098634.1	-123005	NA	NA	NA
chr1	125118187	125118433	chr1_125118187_125118433	-0.947501	3.38604	-1.02048	0.307503	0.91554	-4.88612	Intron (ENSGALT00000049598.2/ENSGALG00000033541.2, intron 1 of 16)	1	125146330	125162235	15906	1	ENSGALG00000052492.1	ENSGALT00000098634.1	-27897	NA	NA	NA
chr1	125129637	125129978	chr1_125129637_125129978	-0.172685	3.48083	-0.187033	0.851635	0.986412	-5.26361	Intron (ENSGALT00000049598.2/ENSGALG00000033541.2, intron 1 of 16)	1	125146330	125162235	15906	1	ENSGALG00000052492.1	ENSGALT00000098634.1	-16352	NA	NA	NA
chr1	125129673	125129963	chr1_125129673_125129963	-0.172685	3.48083	-0.187033	0.851635	0.986412	-5.26361	Intron (ENSGALT00000049598.2/ENSGALG00000033541.2, intron 1 of 16)	1	125146330	125162235	15906	1	ENSGALG00000052492.1	ENSGALT00000098634.1	-16367	NA	NA	NA
chr1	125182073	125182440	chr1_125182073_125182440	1.21128	3.89814	1.36199	0.173203	0.888674	-4.6016	Intron (ENSGALT00000049598.2/ENSGALG00000033541.2, intron 1 of 16)	1	125146330	125162235	15906	1	ENSGALG00000052492.1	ENSGALT00000098634.1	35744	NA	NA	NA
chr1	125182357	125182843	chr1_125182357_125182843	-0.112377	3.49107	-0.121797	0.90306	0.986412	-5.2716	Intron (ENSGALT00000049598.2/ENSGALG00000033541.2, intron 1 of 16)	1	125146330	125162235	15906	1	ENSGALG00000052492.1	ENSGALT00000098634.1	36028	NA	NA	NA
chr1	125314082	125314386	chr1_125314082_125314386	-1.38493	3.59902	-1.51273	0.13035	0.848696	-4.42786	Distal Intergenic	1	125370650	125384687	14038	2	ENSGALG00000041433.3	ENSGALT00000081705.2	70301	418641	MSL3	MSL complex subunit 3
chr1	12539198	12539685	chr1_12539198_12539685	0.540717	3.9246	0.609788	0.542003	0.946591	-5.16584	Intron (ENSGALT00000091933.1/ENSGALG00000038834.2, intron 22 of 22)	1	12479100	12492108	13009	2	ENSGALG00000041737.3	ENSGALT00000080231.2	-47091	NA	NA	NA
chr1	125423363	125423830	chr1_125423363_125423830	-1.13659	4.27342	-1.3416	0.179726	0.888674	-4.64411	Distal Intergenic	1	125430574	125479589	49016	1	ENSGALG00000049321.1	ENSGALT00000091987.1	-6744	NA	NA	NA
chr1	125426535	125426902	chr1_125426535_125426902	-0.856593	3.52836	-0.930701	0.352009	0.91554	-4.95618	Distal Intergenic	1	125430574	125479589	49016	1	ENSGALG00000049321.1	ENSGALT00000091987.1	-3672	NA	NA	NA
chr1	125464267	125464498	chr1_125464267_125464498	-2.15128	3.20278	-2.29572	0.0216927	0.799469	-3.31977	Intron (ENSGALT00000091987.1/ENSGALG00000049321.1, intron 2 of 2)	1	125430574	125479589	49016	1	ENSGALG00000049321.1	ENSGALT00000091987.1	33694	NA	NA	NA
chr1	125464283	125464591	chr1_125464283_125464591	-1.62174	3.52836	-1.76204	0.0780634	0.827789	-4.12196	Intron (ENSGALT00000091987.1/ENSGALG00000049321.1, intron 2 of 2)	1	125430574	125479589	49016	1	ENSGALG00000049321.1	ENSGALT00000091987.1	33710	NA	NA	NA
chr1	125471898	125472174	chr1_125471898_125472174	-0.287915	4.18876	-0.335724	0.737079	0.974194	-5.28909	Intron (ENSGALT00000091987.1/ENSGALG00000049321.1, intron 2 of 2)	1	125430574	125479589	49016	1	ENSGALG00000049321.1	ENSGALT00000091987.1	41325	NA	NA	NA
chr1	125471934	125472159	chr1_125471934_125472159	-0.287915	4.18876	-0.335724	0.737079	0.974194	-5.28909	Intron (ENSGALT00000091987.1/ENSGALG00000049321.1, intron 2 of 2)	1	125430574	125479589	49016	1	ENSGALG00000049321.1	ENSGALT00000091987.1	41361	NA	NA	NA
chr1	125509768	125510232	chr1_125509768_125510232	-0.532041	3.59195	-0.580824	0.56136	0.954936	-5.1565	Distal Intergenic	1	125515319	125520971	5653	1	ENSGALG00000048136.1	ENSGALT00000099446.1	-5087	NA	NA	NA
chr1	125509909	125510160	chr1_125509909_125510160	-0.532607	3.5515	-0.579656	0.562147	0.955555	-5.1549	Distal Intergenic	1	125515319	125520971	5653	1	ENSGALG00000048136.1	ENSGALT00000099446.1	-5159	NA	NA	NA
chr1	125547841	125548174	chr1_125547841_125548174	-0.298675	3.55955	-0.325252	0.744991	0.974194	-5.2412	Distal Intergenic	1	125571190	125715142	143953	1	ENSGALG00000016602.5	ENSGALT00000036617.4	-23016	418642	ARHGAP6	Rho GTPase activating protein 6
chr1	125549	126022	chr1_125549_126022	-0.815845	5.31749	-1.15548	0.247894	0.891075	-4.9329	Intron (ENSGALT00000075758.2/ENSGALG00000051297.1, intron 4 of 4)	1	106317	118568	12252	2	ENSGALG00000052679.1	ENSGALT00000095864.1	-6982	NA	NA	NA
chr1	12555715	12556562	chr1_12555715_12556562	-0.88257	4.19251	-1.02967	0.303165	0.91554	-4.92405	Exon (ENSGALT00000091933.1/ENSGALG00000038834.2, exon 23 of 23)	1	12479100	12492108	13009	2	ENSGALG00000041737.3	ENSGALT00000080231.2	-63608	NA	NA	NA
chr1	12555757	12556547	chr1_12555757_12556547	-0.77651	4.10089	-0.894655	0.370972	0.91554	-5.0164	Exon (ENSGALT00000091933.1/ENSGALG00000038834.2, exon 23 of 23)	1	12479100	12492108	13009	2	ENSGALG00000041737.3	ENSGALT00000080231.2	-63650	NA	NA	NA
chr1	125576424	125576812	chr1_125576424_125576812	-0.634261	4.33483	-0.755536	0.449928	0.938681	-5.12686	Intron (ENSGALT00000036617.4/ENSGALG00000016602.5, intron 1 of 9)	1	125571190	125715142	143953	1	ENSGALG00000016602.5	ENSGALT00000036617.4	5235	418642	ARHGAP6	Rho GTPase activating protein 6
chr1	125632708	125633111	chr1_125632708_125633111	-1.39941	4.31158	-1.66119	0.0966773	0.844476	-4.27371	Intron (ENSGALT00000036617.4/ENSGALG00000016602.5, intron 1 of 9)	1	125676679	125724317	47639	1	ENSGALG00000016602.5	ENSGALT00000092717.1	-43568	418642	ARHGAP6	Rho GTPase activating protein 6
chr1	125698028	125698309	chr1_125698028_125698309	-2.45743	3.55857	-2.6759	0.00745339	0.702945	-2.60927	Intron (ENSGALT00000036617.4/ENSGALG00000016602.5, intron 4 of 9)	1	125690936	125724317	33382	1	ENSGALG00000016602.5	ENSGALT00000102910.1	7093	418642	ARHGAP6	Rho GTPase activating protein 6
chr1	125727747	125727947	chr1_125727747_125727947	0.315099	3.31537	0.338105	0.735284	0.974194	-5.22736	Distal Intergenic	1	125741725	125752383	10659	1	ENSGALG00000052463.1	ENSGALT00000092694.1	-13778	NA	NA	NA
chr1	12573051	12573515	chr1_12573051_12573515	-1.23587	3.86318	-1.38435	0.166253	0.883424	-4.57678	Distal Intergenic	1	12582016	12628002	45987	2	ENSGALG00000008335.7	ENSGALT00000098786.1	54487	417728	PHTF2	putative homeodomain transcription factor 2
chr1	125753502	125753991	chr1_125753502_125753991	-0.672649	2.89817	-0.710913	0.477139	0.938681	-5.07286	Promoter (<=1kb)	1	125753636	125763528	9893	1	ENSGALG00000049697.1	ENSGALT00000097756.1	0	NA	NA	NA
chr1	125768428	125768947	chr1_125768428_125768947	0.130005	4.25611	0.153064	0.878348	0.986412	-5.33095	Distal Intergenic	1	125753636	125763528	9893	1	ENSGALG00000049697.1	ENSGALT00000097756.1	14793	NA	NA	NA
chr1	125769692	125770139	chr1_125769692_125770139	-0.459063	5.89846	-0.726273	0.467672	0.938681	-5.35534	Distal Intergenic	1	125753636	125763528	9893	1	ENSGALG00000049697.1	ENSGALT00000097756.1	16057	NA	NA	NA
chr1	125770790	125772685	chr1_125770790_125772685	-0.737666	7.55673	-1.62654	0.103836	0.848696	-4.65813	Distal Intergenic	1	125753636	125763528	9893	1	ENSGALG00000049697.1	ENSGALT00000097756.1	17155	NA	NA	NA
chr1	125774109	125774339	chr1_125774109_125774339	-0.955786	3.29817	-1.02466	0.305527	0.91554	-4.88045	Distal Intergenic	1	125753636	125763528	9893	1	ENSGALG00000049697.1	ENSGALT00000097756.1	20474	NA	NA	NA
chr1	125775035	125775981	chr1_125775035_125775981	0.855802	3.50091	0.928141	0.353335	0.91554	-4.95689	Distal Intergenic	1	125753636	125763528	9893	1	ENSGALG00000049697.1	ENSGALT00000097756.1	21400	NA	NA	NA
chr1	125775457	125775900	chr1_125775457_125775900	0.782922	3.48371	0.848135	0.396364	0.924682	-5.00911	Distal Intergenic	1	125753636	125763528	9893	1	ENSGALG00000049697.1	ENSGALT00000097756.1	21822	NA	NA	NA
chr1	125776705	125777462	chr1_125776705_125777462	0.0944217	5.00517	0.126019	0.899717	0.986412	-5.43328	Distal Intergenic	1	125753636	125763528	9893	1	ENSGALG00000049697.1	ENSGALT00000097756.1	23070	NA	NA	NA
chr1	125776714	125777139	chr1_125776714_125777139	0.37771	3.93152	0.426298	0.669891	0.971401	-5.23858	Distal Intergenic	1	125753636	125763528	9893	1	ENSGALG00000049697.1	ENSGALT00000097756.1	23079	NA	NA	NA
chr1	125777932	125779936	chr1_125777932_125779936	1.24277	5.02731	1.66562	0.0957898	0.843471	-4.31042	Distal Intergenic	1	125753636	125763528	9893	1	ENSGALG00000049697.1	ENSGALT00000097756.1	24297	NA	NA	NA
chr1	125777993	125779901	chr1_125777993_125779901	1.24277	5.02731	1.66562	0.0957898	0.843471	-4.31042	Distal Intergenic	1	125753636	125763528	9893	1	ENSGALG00000049697.1	ENSGALT00000097756.1	24358	NA	NA	NA
chr1	12577949	12578526	chr1_12577949_12578526	1.46703	3.17257	1.56347	0.117944	0.848696	-4.36277	Downstream (1-2kb)	1	12582016	12628002	45987	2	ENSGALG00000008335.7	ENSGALT00000098786.1	49476	417728	PHTF2	putative homeodomain transcription factor 2
chr1	125781244	125781627	chr1_125781244_125781627	0.632751	3.5191	0.687063	0.492044	0.938681	-5.10265	Distal Intergenic	1	125753636	125763528	9893	1	ENSGALG00000049697.1	ENSGALT00000097756.1	27609	NA	NA	NA
chr1	125782189	125783219	chr1_125782189_125783219	0.126078	5.84815	0.19754	0.843405	0.986412	-5.55737	Distal Intergenic	1	125753636	125763528	9893	1	ENSGALG00000049697.1	ENSGALT00000097756.1	28554	NA	NA	NA
chr1	125920989	125921248	chr1_125920989_125921248	-1.30914	4.06593	-1.5015	0.133228	0.848696	-4.45717	Distal Intergenic	1	125930064	126095983	165920	1	ENSGALG00000038504.2	ENSGALT00000065715.2	-8816	373920	MID1	midline 1
chr1	126168880	126169145	chr1_126168880_126169145	-0.160339	3.18329	-0.170959	0.864256	0.986412	-5.25421	Distal Intergenic	1	126199878	126236135	36258	2	ENSGALG00000016607.5	ENSGALT00000026803.5	66990	428005	CLCN4	chloride voltage-gated channel 4
chr1	126168989	126169413	chr1_126168989_126169413	-1.23662	3.38604	-1.33186	0.182908	0.888674	-4.61438	Distal Intergenic	1	126199878	126236135	36258	2	ENSGALG00000016607.5	ENSGALT00000026803.5	66722	428005	CLCN4	chloride voltage-gated channel 4
chr1	12621319	12621611	chr1_12621319_12621611	-2.00416	3.54932	-2.18085	0.0291952	0.80621	-3.50635	Intron (ENSGALT00000013567.6/ENSGALG00000008335.7, intron 2 of 17)	1	12582016	12628002	45987	2	ENSGALG00000008335.7	ENSGALT00000098786.1	6391	417728	PHTF2	putative homeodomain transcription factor 2
chr1	126217221	126217456	chr1_126217221_126217456	-1.51119	3.60278	-1.65111	0.0987165	0.847889	-4.26433	Intron (ENSGALT00000026803.5/ENSGALG00000016607.5, intron 4 of 11)	1	126199878	126236135	36258	2	ENSGALG00000016607.5	ENSGALT00000026803.5	18679	428005	CLCN4	chloride voltage-gated channel 4
chr1	126257268	126257764	chr1_126257268_126257764	-0.143533	3.28516	-0.153774	0.877788	0.986412	-5.25979	Intron (ENSGALT00000074297.2/ENSGALG00000034834.2, intron 10 of 20)	1	126199878	126236135	36258	2	ENSGALG00000016607.5	ENSGALT00000026803.5	-21134	428005	CLCN4	chloride voltage-gated channel 4
chr1	126257635	126258327	chr1_126257635_126258327	-0.451883	3.97894	-0.512818	0.608079	0.971401	-5.21164	Intron (ENSGALT00000074297.2/ENSGALG00000034834.2, intron 10 of 20)	1	126199878	126236135	36258	2	ENSGALG00000016607.5	ENSGALT00000026803.5	-21501	428005	CLCN4	chloride voltage-gated channel 4
chr1	126261692	126262495	chr1_126261692_126262495	0.0169743	4.08689	0.0195211	0.984425	0.995417	-5.32178	Exon (ENSGALT00000074297.2/ENSGALG00000034834.2, exon 10 of 21)	1	126199878	126236135	36258	2	ENSGALG00000016607.5	ENSGALT00000026803.5	-25558	428005	CLCN4	chloride voltage-gated channel 4
chr1	126363874	126364499	chr1_126363874_126364499	0.265195	3.35582	0.285152	0.775528	0.979594	-5.24109	Distal Intergenic	1	126383801	126390485	6685	2	ENSGALG00000030802.2	ENSGALT00000056079.2	25986	418651	SHROOM2	shroom family member 2
chr1	126486211	126486977	chr1_126486211_126486977	-0.0199812	4.14222	-0.0231493	0.981531	0.995161	-5.32738	Intron (ENSGALT00000071858.2/ENSGALG00000030802.2, intron 1 of 9)	1	126382713	126504702	121990	2	ENSGALG00000030802.2	ENSGALT00000071858.2	17725	418651	SHROOM2	shroom family member 2
chr1	126486862	126487246	chr1_126486862_126487246	1.63058	3.12188	1.73405	0.08291	0.827789	-4.1549	Intron (ENSGALT00000071858.2/ENSGALG00000030802.2, intron 1 of 9)	1	126382713	126504702	121990	2	ENSGALG00000030802.2	ENSGALT00000071858.2	17456	418651	SHROOM2	shroom family member 2
chr1	126539671	126540162	chr1_126539671_126540162	-0.707534	3.94556	-0.799842	0.423803	0.938681	-5.0657	Distal Intergenic	1	126518232	126531997	13766	1	ENSGALG00000016615.6	ENSGALT00000026816.5	21440	418652	GPR143	G protein-coupled receptor 143
chr1	126703559	126703850	chr1_126703559_126703850	1.15547	3.35582	1.24242	0.214083	0.890965	-4.69906	Intron (ENSGALT00000101597.1/ENSGALG00000040006.2, intron 1 of 16)	1	126549120	126708607	159488	2	ENSGALG00000040006.2	ENSGALT00000101597.1	4757	426045	TBL1X	transducin beta like 1 X-linked
chr1	126728703	126729226	chr1_126728703_126729226	1.39209	3.16233	1.48293	0.138095	0.848696	-4.45315	Intron (ENSGALT00000057245.2/ENSGALG00000040006.2, intron 1 of 15)	1	126549433	126745367	195935	2	ENSGALG00000040006.2	ENSGALT00000057245.2	16141	426045	TBL1X	transducin beta like 1 X-linked
chr1	126756641	126757224	chr1_126756641_126757224	1.6686	3.32462	1.79129	0.0732471	0.827789	-4.08166	Distal Intergenic	1	126549433	126745367	195935	2	ENSGALG00000040006.2	ENSGALT00000057245.2	-11275	426045	TBL1X	transducin beta like 1 X-linked
chr1	126866710	126866957	chr1_126866710_126866957	-0.746739	3.39627	-0.804714	0.420986	0.938681	-5.03257	Distal Intergenic	1	126879724	126914569	34846	1	ENSGALG00000052807.1	ENSGALT00000102466.1	-12767	107049917	LOC107049917	uncharacterized LOC107049917
chr1	12707121	12707953	chr1_12707121_12707953	0.357366	3.34875	0.38412	0.70089	0.971401	-5.21628	Distal Intergenic	1	12655370	12700021	44652	2	ENSGALG00000008328.6	ENSGALT00000083648.2	-7101	768780	RSBN1L	round spermatid basic protein 1 like
chr1	127189	128743	chr1_127189_128743	-0.563989	5.86194	-0.88601	0.375613	0.91554	-5.23905	Intron (ENSGALT00000075758.2/ENSGALG00000051297.1, intron 4 of 4)	1	106317	118568	12252	2	ENSGALG00000052679.1	ENSGALT00000095864.1	-8622	NA	NA	NA
chr1	127315422	127315974	chr1_127315422_127315974	-1.79926	3.75206	-1.99233	0.0463359	0.825665	-3.79981	Distal Intergenic	1	127301127	127305229	4103	2	ENSGALG00000048400.1	ENSGALT00000096584.1	-10194	NA	NA	NA
chr1	127315435	127315885	chr1_127315435_127315885	-1.77496	3.57953	-1.93587	0.052884	0.825665	-3.88255	Distal Intergenic	1	127301127	127305229	4103	2	ENSGALG00000048400.1	ENSGALT00000096584.1	-10207	NA	NA	NA
chr1	127559328	127559724	chr1_127559328_127559724	0.612566	4.19655	0.715077	0.474562	0.938681	-5.13614	Distal Intergenic	1	127515943	127524655	8713	2	ENSGALG00000050327.1	ENSGALT00000092630.1	-34674	101750509	LOC101750509	uncharacterized LOC101750509
chr1	127652915	127653115	chr1_127652915_127653115	0.842205	3.69163	0.927235	0.353805	0.91554	-4.96631	Promoter (<=1kb)	1	127650836	127652071	1236	2	ENSGALG00000050043.1	ENSGALT00000094665.1	-845	NA	NA	NA
chr1	127735894	127736206	chr1_127735894_127736206	1.66948	3.7311	1.84489	0.065054	0.827789	-4.01242	Intron (ENSGALT00000026830.5/ENSGALG00000016622.6, intron 11 of 11)	1	127723990	127812350	88361	2	ENSGALG00000016622.6	ENSGALT00000105431.1	76144	418654	STS	steroid sulfatase
chr1	12783431	12783999	chr1_12783431_12783999	-0.661445	3.25396	-0.707577	0.479209	0.938681	-5.08234	Promoter (2-3kb)	1	12711371	12781126	69756	2	ENSGALG00000051957.1	ENSGALT00000090831.1	-2306	417725	PTPN12	protein tyrosine phosphatase, non-receptor type 12
chr1	127912850	127913167	chr1_127912850_127913167	-0.85099	5.22711	-1.18474	0.236121	0.890965	-4.89354	Distal Intergenic	1	127889893	127894272	4380	1	ENSGALG00000052885.1	ENSGALT00000091204.1	22958	NA	NA	NA
chr1	127913009	127913211	chr1_127913009_127913211	-0.625672	5.04184	-0.840873	0.40042	0.925402	-5.15644	Distal Intergenic	1	127889893	127894272	4380	1	ENSGALG00000052885.1	ENSGALT00000091204.1	23117	NA	NA	NA
chr1	12797197	12797496	chr1_12797197_12797496	0.68872	3.75206	0.762622	0.445689	0.938681	-5.07436	Distal Intergenic	1	12711371	12781126	69756	2	ENSGALG00000051957.1	ENSGALT00000090831.1	-16072	417725	PTPN12	protein tyrosine phosphatase, non-receptor type 12
chr1	128085534	128085820	chr1_128085534_128085820	-0.19574	4.10884	-0.225758	0.82139	0.986412	-5.30458	Distal Intergenic	1	128198874	128363633	164760	1	ENSGALG00000016628.7	ENSGALT00000045890.3	-113054	428006	NLGN4X	neuroligin 4 X-linked
chr1	128119051	128119420	chr1_128119051_128119420	-0.151299	2.9898	-0.160194	0.872728	0.986412	-5.2504	Distal Intergenic	1	128198874	128363633	164760	1	ENSGALG00000016628.7	ENSGALT00000045890.3	-79454	428006	NLGN4X	neuroligin 4 X-linked
chr1	128119052	128119277	chr1_128119052_128119277	-0.151299	2.9898	-0.160194	0.872728	0.986412	-5.2504	Distal Intergenic	1	128198874	128363633	164760	1	ENSGALG00000016628.7	ENSGALT00000045890.3	-79597	428006	NLGN4X	neuroligin 4 X-linked
chr1	128126929	128127154	chr1_128126929_128127154	-0.81249	3.67345	-0.893062	0.371825	0.91554	-4.98867	Distal Intergenic	1	128198874	128363633	164760	1	ENSGALG00000016628.7	ENSGALT00000045890.3	-71720	428006	NLGN4X	neuroligin 4 X-linked
chr1	128151144	128151506	chr1_128151144_128151506	0.740062	3.97806	0.83977	0.401038	0.925463	-5.0432	Distal Intergenic	1	128198874	128363633	164760	1	ENSGALG00000016628.7	ENSGALT00000045890.3	-47368	428006	NLGN4X	neuroligin 4 X-linked
chr1	128151185	128151657	chr1_128151185_128151657	0.952598	4.03947	1.08898	0.276163	0.904139	-4.86426	Distal Intergenic	1	128198874	128363633	164760	1	ENSGALG00000016628.7	ENSGALT00000045890.3	-47217	428006	NLGN4X	neuroligin 4 X-linked
chr1	12831205	12831508	chr1_12831205_12831508	-1.20098	2.9898	-1.27159	0.203521	0.888674	-4.66531	Intron (ENSGALT00000091345.1/ENSGALG00000008312.7, intron 11 of 29)	1	12815093	12861596	46504	1	ENSGALG00000008312.7	ENSGALT00000013530.7	16113	417724	GSAP	gamma-secretase activating protein
chr1	128340190	128340456	chr1_128340190_128340456	0.856692	3.19254	0.913801	0.360822	0.91554	-4.95706	Intron (ENSGALT00000045890.3/ENSGALG00000016628.7, intron 4 of 6)	1	128273775	128273879	105	1	ENSGALG00000025476.2	ENSGALT00000042389.2	66416	100315695	MIR1397	microRNA mir-1397
chr1	128394901	128396157	chr1_128394901_128396157	-1.20805	3.51203	-1.31113	0.189814	0.888674	-4.6379	Distal Intergenic	1	128273775	128273879	105	1	ENSGALG00000025476.2	ENSGALT00000042389.2	121127	100315695	MIR1397	microRNA mir-1397
chr1	128395014	128396027	chr1_128395014_128396027	-0.962581	3.42649	-1.03911	0.298752	0.91554	-4.87311	Distal Intergenic	1	128273775	128273879	105	1	ENSGALG00000025476.2	ENSGALT00000042389.2	121240	100315695	MIR1397	microRNA mir-1397
chr1	128403834	128404152	chr1_128403834_128404152	1.10633	3.12188	1.17654	0.239381	0.891075	-4.75293	Distal Intergenic	1	128273775	128273879	105	1	ENSGALG00000025476.2	ENSGALT00000042389.2	130060	100315695	MIR1397	microRNA mir-1397
chr1	128538679	128539557	chr1_128538679_128539557	-1.00718	3.85393	-1.12704	0.259725	0.89855	-4.82074	Distal Intergenic	1	128273775	128273879	105	1	ENSGALG00000025476.2	ENSGALT00000042389.2	264905	100315695	MIR1397	microRNA mir-1397
chr1	128619475	128620018	chr1_128619475_128620018	0.389159	3.4567	0.420853	0.673863	0.971401	-5.20964	Distal Intergenic	1	128273775	128273879	105	1	ENSGALG00000025476.2	ENSGALT00000042389.2	345701	100315695	MIR1397	microRNA mir-1397
chr1	128765174	128765729	chr1_128765174_128765729	-1.3095	3.6814	-1.44036	0.149766	0.855762	-4.51022	Distal Intergenic	1	129058820	129060055	1236	2	ENSGALG00000052489.1	ENSGALT00000108262.1	294326	NA	NA	NA
chr1	128784584	128784921	chr1_128784584_128784921	-0.477195	3.88414	-0.535749	0.592132	0.970217	-5.19488	Distal Intergenic	1	129058820	129060055	1236	2	ENSGALG00000052489.1	ENSGALT00000108262.1	275134	NA	NA	NA
chr1	128823077	128823546	chr1_128823077_128823546	0.567401	4.13905	0.657085	0.511127	0.938681	-5.1613	Distal Intergenic	1	129058820	129060055	1236	2	ENSGALG00000052489.1	ENSGALT00000108262.1	236509	NA	NA	NA
chr1	128933532	128933967	chr1_128933532_128933967	0.471511	3.22374	0.503655	0.614504	0.971401	-5.17264	Distal Intergenic	1	129058820	129060055	1236	2	ENSGALG00000052489.1	ENSGALT00000108262.1	126088	NA	NA	NA
chr1	128933592	128933891	chr1_128933592_128933891	0.471511	3.22374	0.503655	0.614504	0.971401	-5.17264	Distal Intergenic	1	129058820	129060055	1236	2	ENSGALG00000052489.1	ENSGALT00000108262.1	126164	NA	NA	NA
chr1	129044701	129045300	chr1_129044701_129045300	0.849647	3.37678	0.914611	0.360396	0.91554	-4.96181	Distal Intergenic	1	129058820	129060055	1236	2	ENSGALG00000052489.1	ENSGALT00000108262.1	14755	NA	NA	NA
chr1	129044741	129045308	chr1_129044741_129045308	0.849647	3.37678	0.914611	0.360396	0.91554	-4.96181	Distal Intergenic	1	129058820	129060055	1236	2	ENSGALG00000052489.1	ENSGALT00000108262.1	14747	NA	NA	NA
chr1	129112003	129112548	chr1_129112003_129112548	1.91919	3.57953	2.09318	0.0363341	0.80621	-3.6459	Distal Intergenic	1	129058820	129060055	1236	2	ENSGALG00000052489.1	ENSGALT00000108262.1	-51949	NA	NA	NA
chr1	129112120	129112681	chr1_129112120_129112681	1.5497	3.41724	1.67203	0.0945204	0.841825	-4.23567	Distal Intergenic	1	129058820	129060055	1236	2	ENSGALG00000052489.1	ENSGALT00000108262.1	-52066	NA	NA	NA
chr1	129143652	129144553	chr1_129143652_129144553	-0.340439	4.27113	-0.401708	0.687899	0.971401	-5.27917	Distal Intergenic	1	129058820	129060055	1236	2	ENSGALG00000052489.1	ENSGALT00000108262.1	-83598	NA	NA	NA
chr1	12919191	12919461	chr1_12919191_12919461	0.189873	4.07764	0.218098	0.827353	0.986412	-5.30278	Exon (ENSGALT00000013522.5/ENSGALG00000008306.5, exon 2 of 2)	1	12915252	12921296	6045	1	ENSGALG00000008306.5	ENSGALT00000013522.5	3940	768821	FGL2	fibrinogen like 2
chr1	129265115	129265798	chr1_129265115_129265798	-2.43061	4.06691	-2.7881	0.00530216	0.643699	-2.34523	Distal Intergenic	1	129332312	129333880	1569	2	ENSGALG00000049563.1	ENSGALT00000098533.1	68082	NA	NA	NA
chr1	129265487	129266120	chr1_129265487_129266120	-0.650555	3.82372	-0.725645	0.468057	0.938681	-5.09986	Distal Intergenic	1	129332312	129333880	1569	2	ENSGALG00000049563.1	ENSGALT00000098533.1	67760	NA	NA	NA
chr1	129456865	129457662	chr1_129456865_129457662	-1.57674	4.01721	-1.79755	0.0722487	0.827789	-4.08233	Exon (ENSGALT00000055324.2/ENSGALG00000042759.2, exon 2 of 9)	1	129430004	129482027	52024	1	ENSGALG00000042759.2	ENSGALT00000055324.2	26862	418656	PRKX	protein kinase X-linked
chr1	129811795	129812352	chr1_129811795_129812352	0.624961	3.3892	0.673214	0.500812	0.938681	-5.10443	Distal Intergenic	1	129791262	129808979	17718	1	ENSGALG00000016654.5	ENSGALT00000026882.5	20534	418659	ARSE	arylsulfatase E (chondrodysplasia punctata 1)
chr1	129883965	129884231	chr1_129883965_129884231	0.812761	3.64094	0.890838	0.373017	0.91554	-4.98846	Promoter (2-3kb)	1	129864255	129887227	22973	2	ENSGALG00000024488.4	ENSGALT00000041401.4	2996	418662	CD99	CD99 molecule (Xg blood group)
chr1	129922324	129923321	chr1_129922324_129923321	-0.212961	4.26504	-0.251062	0.801766	0.986412	-5.31661	Intron (ENSGALT00000105414.1/ENSGALG00000049881.1, intron 2 of 6)	1	129918435	129937266	18832	1	ENSGALG00000049881.1	ENSGALT00000096970.1	3890	NA	NA	NA
chr1	129982240	129982832	chr1_129982240_129982832	-0.136405	3.10091	-0.144946	0.884754	0.986412	-5.25475	Promoter (<=1kb)	1	129981583	129990958	9376	1	ENSGALG00000016681.7	ENSGALT00000091411.1	658	418663	ZBED1	zinc finger BED-type containing 1
chr1	129982388	129982696	chr1_129982388_129982696	-0.425083	2.9898	-0.450076	0.652656	0.971401	-5.18536	Promoter (<=1kb)	1	129981583	129990958	9376	1	ENSGALG00000016681.7	ENSGALT00000091411.1	806	418663	ZBED1	zinc finger BED-type containing 1
chr1	130101094	130101453	chr1_130101094_130101453	-0.407389	3.25396	-0.435802	0.662981	0.971401	-5.19721	Exon (ENSGALT00000077454.2/ENSGALG00000016681.7, exon 5 of 6)	1	129988604	130018601	29998	1	ENSGALG00000016681.7	ENSGALT00000100793.1	112491	418663	ZBED1	zinc finger BED-type containing 1
chr1	130114943	130115177	chr1_130114943_130115177	0.359386	3.71161	0.396409	0.691803	0.971401	-5.23125	Intron (ENSGALT00000077454.2/ENSGALG00000016681.7, intron 5 of 5)	1	130218368	130244693	26326	1	ENSGALG00000053988.1	ENSGALT00000092982.1	-103191	NA	NA	NA
chr1	130115112	130115462	chr1_130115112_130115462	1.01856	3.82372	1.13612	0.255907	0.895944	-4.81131	Intron (ENSGALT00000077454.2/ENSGALG00000016681.7, intron 5 of 5)	1	130218368	130244693	26326	1	ENSGALG00000053988.1	ENSGALT00000092982.1	-102906	NA	NA	NA
chr1	130117270	130117847	chr1_130117270_130117847	-0.105595	3.63703	-0.115699	0.907891	0.986412	-5.28025	Exon (ENSGALT00000077454.2/ENSGALG00000016681.7, exon 6 of 6)	1	130218368	130244693	26326	1	ENSGALG00000053988.1	ENSGALT00000092982.1	-100521	NA	NA	NA
chr1	130118920	130119365	chr1_130118920_130119365	0.484836	3.29441	0.519669	0.603295	0.971401	-5.16894	Intron (ENSGALT00000026917.6/ENSGALG00000016681.7, intron 6 of 6)	1	130218368	130244693	26326	1	ENSGALG00000053988.1	ENSGALT00000092982.1	-99003	NA	NA	NA
chr1	130387406	130388146	chr1_130387406_130388146	-0.77984	3.41941	-0.841501	0.400068	0.925402	-5.0109	Promoter (<=1kb)	1	130386966	130413516	26551	1	ENSGALG00000016687.3	ENSGALT00000026926.2	441	418665	P2RY8	P2Y receptor family member 8
chr1	130415458	130415688	chr1_130415458_130415688	-1.36437	3.81664	-1.52073	0.128328	0.848696	-4.42524	Distal Intergenic	1	130423704	130445168	21465	1	ENSGALG00000016689.7	ENSGALT00000026928.6	-8016	769097	ASMTL	acetylserotonin O-methyltransferase like
chr1	1304935	1305714	chr1_1304935_1305714	-0.374977	5.09634	-0.509207	0.610607	0.971401	-5.34755	Promoter (1-2kb)	1	1303775	1313361	9587	1	ENSGALG00000039982.2	ENSGALT00000068201.2	1161	430409	IRF5	interferon regulatory factor 5
chr1	1305162	1305668	chr1_1305162_1305668	-0.785021	4.80523	-1.00975	0.312616	0.91554	-5	Promoter (1-2kb)	1	1303775	1313361	9587	1	ENSGALG00000039982.2	ENSGALT00000068201.2	1388	430409	IRF5	interferon regulatory factor 5
chr1	130655240	130655558	chr1_130655240_130655558	-0.209541	3.12188	-0.222838	0.823662	0.986412	-5.24477	Distal Intergenic	1	130586577	130603216	16640	1	ENSGALG00000045814.2	ENSGALT00000084062.2	68664	418668	CRLF2	cytokine receptor-like factor 2
chr1	130825655	130826230	chr1_130825655_130826230	1.40706	3.35582	1.51295	0.130293	0.848696	-4.42276	Distal Intergenic	1	131032587	131040414	7828	2	ENSGALG00000016698.6	ENSGALT00000026949.6	214184	418669	SHOX	short stature homeobox
chr1	13085482	13086329	chr1_13085482_13086329	-0.244152	3.74597	-0.270192	0.787013	0.982125	-5.26527	Promoter (<=1kb)	1	13065354	13085319	19966	2	ENSGALG00000008285.5	ENSGALT00000013482.4	-164	417719	NAPEPLD	N-acyl phosphatidylethanolamine phospholipase D
chr1	13085508	13086085	chr1_13085508_13086085	-1.20098	2.9898	-1.27159	0.203521	0.888674	-4.66531	Promoter (<=1kb)	1	13065354	13085319	19966	2	ENSGALG00000008285.5	ENSGALT00000013482.4	-190	417719	NAPEPLD	N-acyl phosphatidylethanolamine phospholipase D
chr1	131135272	131135619	chr1_131135272_131135619	-0.837689	3.03025	-0.88799	0.374547	0.91554	-4.9706	Downstream (1-2kb)	1	131137495	131142444	4950	2	ENSGALG00000054509.1	ENSGALT00000097258.1	6825	NA	NA	NA
chr1	131135904	131136569	chr1_131135904_131136569	0.0271578	4.02646	0.0309961	0.975273	0.993822	-5.31574	Downstream (<1kb)	1	131137495	131142444	4950	2	ENSGALG00000054509.1	ENSGALT00000097258.1	5875	NA	NA	NA
chr1	131136214	131136564	chr1_131136214_131136564	0.512344	3.79252	0.569639	0.568923	0.959617	-5.17391	Downstream (<1kb)	1	131137495	131142444	4950	2	ENSGALG00000054509.1	ENSGALT00000097258.1	5880	NA	NA	NA
chr1	131330108	131330325	chr1_131330108_131330325	0.258106	3.79252	0.28697	0.774136	0.979594	-5.26519	Intron (ENSGALT00000026974.6/ENSGALG00000016716.6, intron 12 of 31)	1	131301183	131358862	57680	2	ENSGALG00000016716.6	ENSGALT00000026974.6	28537	418671	STAGL	stromal antigen-like
chr1	1313701	1314419	chr1_1313701_1314419	-0.838115	3.09166	-0.890281	0.373316	0.91554	-4.9703	Distal Intergenic	1	1303775	1313361	9587	1	ENSGALG00000039982.2	ENSGALT00000068201.2	9927	430409	IRF5	interferon regulatory factor 5
chr1	131380737	131381041	chr1_131380737_131381041	1.6447	2.9898	1.7414	0.0816145	0.827789	-4.14484	Intron (ENSGALT00000097102.1/ENSGALG00000016721.5, intron 3 of 5)	1	131370530	131388761	18232	2	ENSGALG00000016721.5	ENSGALT00000026984.5	7720	418673	PLCXD1	phosphatidylinositol specific phospholipase C X domain containing 1
chr1	131380751	131381167	chr1_131380751_131381167	1.80593	3.03025	1.91437	0.0555736	0.825665	-3.91236	Intron (ENSGALT00000097102.1/ENSGALG00000016721.5, intron 3 of 5)	1	131370530	131388761	18232	2	ENSGALG00000016721.5	ENSGALT00000026984.5	7594	418673	PLCXD1	phosphatidylinositol specific phospholipase C X domain containing 1
chr1	131410710	131411324	chr1_131410710_131411324	-1.21988	3.3451	-1.31095	0.189874	0.888674	-4.63397	Promoter (1-2kb)	1	131405635	131412658	7024	2	ENSGALG00000016722.6	ENSGALT00000026986.6	1334	428008	RGNL	regucalcin-like
chr1	1314249	1314478	chr1_1314249_1314478	-0.837164	3.03025	-0.887433	0.374846	0.91554	-4.97096	Distal Intergenic	1	1303775	1313361	9587	1	ENSGALG00000039982.2	ENSGALT00000068201.2	10475	430409	IRF5	interferon regulatory factor 5
chr1	131429986	131430433	chr1_131429986_131430433	-0.94294	3.41724	-1.01737	0.308979	0.91554	-4.88943	Promoter (<=1kb)	1	131416725	131429820	13096	2	ENSGALG00000016724.6	ENSGALT00000091030.1	-167	395480	RGN	regucalcin
chr1	131437964	131438369	chr1_131437964_131438369	-0.771258	3.9558	-0.872912	0.382712	0.915556	-5.01998	Exon (ENSGALT00000026992.4/ENSGALG00000016727.6, exon 8 of 8)	1	131416725	131429820	13096	2	ENSGALG00000016724.6	ENSGALT00000091030.1	-8145	395480	RGN	regucalcin
chr1	131470983	131471293	chr1_131470983_131471293	-0.277274	4.35204	-0.331153	0.740529	0.974194	-5.30838	Distal Intergenic	1	131438266	131455659	17394	2	ENSGALG00000016727.6	ENSGALT00000026992.4	-15325	418674	JADE3	jade family PHD finger 3
chr1	131472741	131473292	chr1_131472741_131473292	0.600399	3.9246	0.677094	0.498347	0.938681	-5.13296	Distal Intergenic	1	131438266	131455659	17394	2	ENSGALG00000016727.6	ENSGALT00000026992.4	-17083	418674	JADE3	jade family PHD finger 3
chr1	131490284	131490648	chr1_131490284_131490648	0.74021	3.43673	0.799537	0.42398	0.938681	-5.03709	Distal Intergenic	1	131504408	131522595	18188	2	ENSGALG00000016728.6	ENSGALT00000026993.6	31947	418675	RP2	RP2, ARL3 GTPase activating protein
chr1	131492125	131492742	chr1_131492125_131492742	-1.49711	3.59902	-1.63526	0.101995	0.848696	-4.28373	Distal Intergenic	1	131504408	131522595	18188	2	ENSGALG00000016728.6	ENSGALT00000026993.6	29853	418675	RP2	RP2, ARL3 GTPase activating protein
chr1	131492174	131493045	chr1_131492174_131493045	-1.0523	3.81348	-1.17251	0.240991	0.891075	-4.77906	Distal Intergenic	1	131504408	131522595	18188	2	ENSGALG00000016728.6	ENSGALT00000026993.6	29550	418675	RP2	RP2, ARL3 GTPase activating protein
chr1	131500905	131501313	chr1_131500905_131501313	-0.436421	3.35582	-0.469264	0.638882	0.971401	-5.1896	Distal Intergenic	1	131504408	131522595	18188	2	ENSGALG00000016728.6	ENSGALT00000026993.6	21282	418675	RP2	RP2, ARL3 GTPase activating protein
chr1	131562554	131562895	chr1_131562554_131562895	0.461581	4.21996	0.540624	0.588768	0.969148	-5.22305	Intron (ENSGALT00000062891.2/ENSGALG00000016734.6, intron 1 of 16)	1	131537500	131605265	67766	1	ENSGALG00000016734.6	ENSGALT00000062891.2	25055	418676	SLC9A7	solute carrier family 9 member A7
chr1	131625932	131626336	chr1_131625932_131626336	0.533492	3.29441	0.57182	0.567444	0.958708	-5.14788	Promoter (1-2kb)	1	131623105	131624499	1395	2	ENSGALG00000031375.2	ENSGALT00000050048.2	-1434	107051963	CHST7	carbohydrate sulfotransferase 7
chr1	131672809	131673106	chr1_131672809_131673106	0.575771	3.89106	0.646909	0.517691	0.938681	-5.14559	Intron (ENSGALT00000066931.2/ENSGALG00000016735.6, intron 22 of 22)	1	131681532	131744672	63141	1	ENSGALG00000016736.6	ENSGALT00000027008.6	-8426	418677	CYFIP1	cytoplasmic FMR1 interacting protein 1
chr1	131672820	131673243	chr1_131672820_131673243	1.17124	4.05336	1.34124	0.179843	0.888674	-4.6308	Intron (ENSGALT00000066931.2/ENSGALG00000016735.6, intron 22 of 22)	1	131681532	131744672	63141	1	ENSGALG00000016736.6	ENSGALT00000027008.6	-8289	418677	CYFIP1	cytoplasmic FMR1 interacting protein 1
chr1	131742567	131743060	chr1_131742567_131743060	-0.131941	3.38604	-0.142103	0.886999	0.986412	-5.26495	Exon (ENSGALT00000027008.6/ENSGALG00000016736.6, exon 29 of 31)	1	131746791	131757444	10654	2	ENSGALG00000016737.5	ENSGALT00000027011.3	14384	418680	NIPA2	NIPA magnesium transporter 2
chr1	131763383	131763763	chr1_131763383_131763763	0.994657	3.87489	1.11558	0.264603	0.901798	-4.83167	Promoter (1-2kb)	1	131765367	131765540	174	1	ENSGALG00000026482.2	ENSGALT00000043302.2	-1604	NA	NA	NA
chr1	131832810	131833113	chr1_131832810_131833113	0.020597	3.39627	0.0221961	0.982292	0.995161	-5.27269	Promoter (1-2kb)	1	131831690	131910662	78973	1	ENSGALG00000016739.6	ENSGALT00000104941.1	1121	418682	HERC2	HECT and RLD domain containing E3 ubiquitin protein ligase 2
chr1	1320777	1321272	chr1_1320777_1321272	-0.921492	3.66969	-1.01254	0.311281	0.91554	-4.90314	Downstream (2-3kb)	1	1323611	1333029	9419	2	ENSGALG00000039420.2	ENSGALT00000057435.2	11757	NA	NA	NA
chr1	13216034	13216655	chr1_13216034_13216655	-0.429401	3.0707	-0.455778	0.64855	0.971401	-5.18518	Exon (ENSGALT00000013344.7/ENSGALG00000008193.7, exon 44 of 65)	1	13143893	13176986	33094	2	ENSGALG00000008222.5	ENSGALT00000097094.1	-39049	417715	SLC26A5	solute carrier family 26 member 5
chr1	1321755	1322739	chr1_1321755_1322739	1.9499	3.45769	2.10883	0.0349598	0.80621	-3.62218	Downstream (<1kb)	1	1323611	1333029	9419	2	ENSGALG00000039420.2	ENSGALT00000057435.2	10290	NA	NA	NA
chr1	1322269	1322793	chr1_1322269_1322793	1.34471	3.16233	1.43246	0.152014	0.861855	-4.50743	Downstream (<1kb)	1	1323611	1333029	9419	2	ENSGALG00000039420.2	ENSGALT00000057435.2	10236	NA	NA	NA
chr1	132454403	132454646	chr1_132454403_132454646	0.253629	3.16233	0.27018	0.787022	0.982125	-5.23739	Intron (ENSGALT00000053696.2/ENSGALG00000041042.2, intron 3 of 9)	1	132368976	132369031	56	2	ENSGALG00000050721.1	ENSGALT00000101783.1	-85373	NA	NA	NA
chr1	132623043	132623273	chr1_132623043_132623273	1.20007	3.32462	1.28831	0.19764	0.888674	-4.65534	Distal Intergenic	1	132566482	132611904	45423	2	ENSGALG00000016744.6	ENSGALT00000027027.4	-11140	418684	GABRA5	gamma-aminobutyric acid type A receptor alpha5 subunit
chr1	13268661	13269243	chr1_13268661_13269243	0.34783	3.03025	0.368716	0.712339	0.971401	-5.21069	Intron (ENSGALT00000013344.7/ENSGALG00000008193.7, intron 20 of 64)	1	13309513	13309558	46	2	ENSGALG00000047635.1	ENSGALT00000090857.1	40315	NA	NA	NA
chr1	132702995	132703329	chr1_132702995_132703329	0.392845	3.12188	0.417774	0.676113	0.971401	-5.19875	Intron (ENSGALT00000077202.3/ENSGALG00000029392.3, intron 3 of 8)	1	132652407	132762481	110075	1	ENSGALG00000029392.3	ENSGALT00000077202.3	50589	396290	GABRB3	gamma-aminobutyric acid type A receptor beta3 subunit
chr1	132968707	132969068	chr1_132968707_132969068	-0.605876	3.35582	-0.65147	0.514743	0.938681	-5.11391	Distal Intergenic	1	132986041	133096377	110337	1	ENSGALG00000043118.2	ENSGALT00000055338.2	-16973	418685	ATP10A	ATPase phospholipid transporting 10A (putative)
chr1	1330406	1330985	chr1_1330406_1330985	-0.385632	4.18876	-0.449666	0.652951	0.971401	-5.25459	Promoter (2-3kb)	1	1323611	1333029	9419	2	ENSGALG00000039420.2	ENSGALT00000057435.2	2044	NA	NA	NA
chr1	133100314	133100805	chr1_133100314_133100805	0.459548	3.66044	0.504546	0.613878	0.971401	-5.19141	Distal Intergenic	1	133155814	133180767	24954	2	ENSGALG00000052362.1	ENSGALT00000098698.1	79962	NA	NA	NA
chr1	133100332	133100718	chr1_133100332_133100718	0.370607	3.38604	0.399151	0.689782	0.971401	-5.21334	Distal Intergenic	1	133155814	133180767	24954	2	ENSGALG00000052362.1	ENSGALT00000098698.1	80049	NA	NA	NA
chr1	133108168	133108461	chr1_133108168_133108461	-0.236558	3.5515	-0.257455	0.796828	0.98563	-5.2555	Distal Intergenic	1	133155814	133180767	24954	2	ENSGALG00000052362.1	ENSGALT00000098698.1	72306	NA	NA	NA
chr1	133108194	133108466	chr1_133108194_133108466	-0.134138	3.65945	-0.14726	0.882927	0.986412	-5.27859	Distal Intergenic	1	133155814	133180767	24954	2	ENSGALG00000052362.1	ENSGALT00000098698.1	72301	NA	NA	NA
chr1	133134647	133134942	chr1_133134647_133134942	-0.851883	3.96603	-0.965309	0.334391	0.91554	-4.9561	Distal Intergenic	1	133155814	133180767	24954	2	ENSGALG00000052362.1	ENSGALT00000098698.1	45825	NA	NA	NA
chr1	133134718	133135049	chr1_133134718_133135049	-1.17553	4.29062	-1.3911	0.164197	0.881128	-4.59278	Distal Intergenic	1	133155814	133180767	24954	2	ENSGALG00000052362.1	ENSGALT00000098698.1	45718	NA	NA	NA
chr1	133142691	133143273	chr1_133142691_133143273	-0.70238	3.52836	-0.763146	0.445377	0.938681	-5.06194	Distal Intergenic	1	133155814	133180767	24954	2	ENSGALG00000052362.1	ENSGALT00000098698.1	37494	NA	NA	NA
chr1	133143179	133143971	chr1_133143179_133143971	0.620385	3.29441	0.664956	0.506079	0.938681	-5.10525	Distal Intergenic	1	133155814	133180767	24954	2	ENSGALG00000052362.1	ENSGALT00000098698.1	36796	NA	NA	NA
chr1	133228549	133228902	chr1_133228549_133228902	0.86352	3.38604	0.930027	0.352358	0.91554	-4.95156	Exon (ENSGALT00000074831.2/ENSGALG00000034944.2, exon 11 of 12)	1	133236289	133256347	20059	2	ENSGALG00000039826.2	ENSGALT00000057421.2	27445	396144	CNGA3	cyclic nucleotide gated channel alpha 3
chr1	133232758	133233452	chr1_133232758_133233452	1.07111	3.41724	1.15565	0.247824	0.891075	-4.77785	Downstream (2-3kb)	1	133236289	133256347	20059	2	ENSGALG00000039826.2	ENSGALT00000057421.2	22895	396144	CNGA3	cyclic nucleotide gated channel alpha 3
chr1	133232767	133233500	chr1_133232767_133233500	1.07111	3.41724	1.15565	0.247824	0.891075	-4.77785	Downstream (2-3kb)	1	133236289	133256347	20059	2	ENSGALG00000039826.2	ENSGALT00000057421.2	22847	396144	CNGA3	cyclic nucleotide gated channel alpha 3
chr1	133284100	133284422	chr1_133284100_133284422	-0.895943	3.54224	-0.974431	0.329844	0.91554	-4.9257	Intron (ENSGALT00000076958.3/ENSGALG00000040709.3, intron 9 of 9)	1	133283029	133309570	26542	2	ENSGALG00000040709.3	ENSGALT00000076958.3	25148	NA	NA	NA
chr1	133284190	133284405	chr1_133284190_133284405	-0.895943	3.54224	-0.974431	0.329844	0.91554	-4.9257	Intron (ENSGALT00000076958.3/ENSGALG00000040709.3, intron 9 of 9)	1	133283029	133309570	26542	2	ENSGALG00000040709.3	ENSGALT00000076958.3	25165	NA	NA	NA
chr1	13342248	13342557	chr1_13342248_13342557	-1.00294	3.38604	-1.08019	0.280059	0.90859	-4.83958	Intron (ENSGALT00000013344.7/ENSGALG00000008193.7, intron 4 of 64)	1	13367684	13372180	4497	1	ENSGALG00000049743.1	ENSGALT00000093699.1	-25127	NA	NA	NA
chr1	133443770	133444440	chr1_133443770_133444440	1.25929	3.31853	1.35145	0.176551	0.888674	-4.59348	Intron (ENSGALT00000084342.2/ENSGALG00000037353.3, intron 12 of 41)	1	133387917	133479417	91501	1	ENSGALG00000037353.3	ENSGALT00000084342.2	55854	418689	TMEM131	transmembrane protein 131
chr1	133589027	133589712	chr1_133589027_133589712	-0.596883	4.19899	-0.697012	0.485796	0.938681	-5.14622	Distal Intergenic	1	133608232	133610545	2314	2	ENSGALG00000036791.2	ENSGALT00000097638.1	20833	769722	COA5	cytochrome c oxidase assembly factor 5
chr1	133594149	133594415	chr1_133594149_133594415	-1.1997	3.31537	-1.2873	0.197991	0.888674	-4.6561	Distal Intergenic	1	133608232	133610545	2314	2	ENSGALG00000036791.2	ENSGALT00000097638.1	16130	769722	COA5	cytochrome c oxidase assembly factor 5
chr1	133689515	133690287	chr1_133689515_133690287	0.928584	3.82372	1.03576	0.300313	0.91554	-4.89361	5' UTR	1	133618531	133693798	75268	2	ENSGALG00000030780.2	ENSGALT00000061416.2	3511	418692	MGAT4A	mannosyl (alpha-1,3-)-glycoprotein beta-1,4-N-acetylglucosaminyltransferase, isozyme A
chr1	133711100	133711354	chr1_133711100_133711354	-0.675011	2.89817	-0.713409	0.475593	0.938681	-5.07156	Intron (ENSGALT00000027054.7/ENSGALG00000016755.7, intron 4 of 4)	1	133708781	133728300	19520	2	ENSGALG00000016755.7	ENSGALT00000027054.7	16946	NA	NA	NA
chr1	133753183	133753556	chr1_133753183_133753556	-1.29989	3.6502	-1.4259	0.153897	0.865233	-4.52476	Distal Intergenic	1	133708781	133728300	19520	2	ENSGALG00000016755.7	ENSGALT00000027054.7	-24884	NA	NA	NA
chr1	133967060	133967265	chr1_133967060_133967265	-2.03813	3.29441	-2.18456	0.0289222	0.80621	-3.50286	Distal Intergenic	1	133979056	133979173	118	2	ENSGALG00000025192.2	ENSGALT00000042105.2	11908	112531643	LOC112531643	U6atac minor spliceosomal RNA
chr1	134081508	134082027	chr1_134081508_134082027	-0.47588	3.25396	-0.50907	0.610703	0.971401	-5.17162	Intron (ENSGALT00000027071.6/ENSGALG00000016767.6, intron 6 of 19)	1	133979056	133979173	118	2	ENSGALG00000025192.2	ENSGALT00000042105.2	-102336	112531643	LOC112531643	U6atac minor spliceosomal RNA
chr1	134081553	134082099	chr1_134081553_134082099	-0.891941	3.41724	-0.962343	0.335878	0.91554	-4.92988	Intron (ENSGALT00000027071.6/ENSGALG00000016767.6, intron 6 of 19)	1	133979056	133979173	118	2	ENSGALG00000025192.2	ENSGALT00000042105.2	-102381	112531643	LOC112531643	U6atac minor spliceosomal RNA
chr1	134199212	134199809	chr1_134199212_134199809	-1.83843	3.72185	-2.0298	0.0423782	0.809331	-3.74317	Intron (ENSGALT00000027071.6/ENSGALG00000016767.6, intron 3 of 19)	1	133973567	134294259	320693	2	ENSGALG00000016767.6	ENSGALT00000027071.6	94450	418705	AFF3	AF4/FMR2 family member 3
chr1	134266580	134266871	chr1_134266580_134266871	-0.684167	3.37678	-0.736478	0.46144	0.938681	-5.07089	Intron (ENSGALT00000027071.6/ENSGALG00000016767.6, intron 1 of 19)	1	133973567	134294259	320693	2	ENSGALG00000016767.6	ENSGALT00000027071.6	27388	418705	AFF3	AF4/FMR2 family member 3
chr1	1342770	1344754	chr1_1342770_1344754	0.518094	3.96968	0.587325	0.556986	0.95321	-5.17968	Exon (ENSGALT00000068986.2/ENSGALG00000036114.2, exon 3 of 12)	1	1339503	1348245	8743	1	ENSGALG00000036114.2	ENSGALT00000068986.2	3268	395949	SMO	smoothened, frizzled class receptor
chr1	134297426	134297935	chr1_134297426_134297935	-1.0584	3.77155	-1.17424	0.2403	0.891075	-4.77538	Distal Intergenic	1	133973567	134294259	320693	2	ENSGALG00000016767.6	ENSGALT00000075851.2	-3168	418705	AFF3	AF4/FMR2 family member 3
chr1	134409404	134410008	chr1_134409404_134410008	-1.38531	4.64496	-1.73344	0.0830193	0.827789	-4.19321	3' UTR	1	134408808	134420307	11500	2	ENSGALG00000016769.7	ENSGALT00000094331.1	10299	395206	CHST10	carbohydrate sulfotransferase 10
chr1	134515872	134516404	chr1_134515872_134516404	0.305004	3.36883	0.328178	0.742777	0.974194	-5.23179	Distal Intergenic	1	134540472	134667456	126985	1	ENSGALG00000016774.6	ENSGALT00000066852.2	-24068	395433	NPAS2	neuronal PAS domain protein 2
chr1	134636752	134637723	chr1_134636752_134637723	0.124607	4.59987	0.154765	0.877006	0.986412	-5.37243	Intron (ENSGALT00000066852.2/ENSGALG00000016774.6, intron 7 of 20)	1	134671350	134676353	5004	1	ENSGALG00000016775.6	ENSGALT00000085319.2	-33627	418710	RPL31	ribosomal protein L31
chr1	13477243	13478286	chr1_13477243_13478286	0.764428	3.27808	0.818692	0.412963	0.932922	-5.02035	Distal Intergenic	1	13185663	13457234	271572	2	ENSGALG00000008193.7	ENSGALT00000013344.7	-20010	427850	RELN	reelin
chr1	13477263	13478150	chr1_13477263_13478150	0.37103	3.18329	0.395603	0.692398	0.971401	-5.20724	Distal Intergenic	1	13185663	13457234	271572	2	ENSGALG00000008193.7	ENSGALT00000013344.7	-20030	427850	RELN	reelin
chr1	134902115	134902332	chr1_134902115_134902332	0.390321	3.03025	0.413759	0.679051	0.971401	-5.19772	Intron (ENSGALT00000008104.6/ENSGALG00000016781.6, intron 2 of 30)	1	134912417	134912499	83	1	ENSGALG00000037742.2	ENSGALT00000064913.2	-10085	100315905	MIR1552	microRNA mir-1552
chr1	134902212	134902432	chr1_134902212_134902432	0.351611	3.16233	0.374556	0.707991	0.971401	-5.21257	Intron (ENSGALT00000008104.6/ENSGALG00000016781.6, intron 2 of 30)	1	134912417	134912499	83	1	ENSGALG00000037742.2	ENSGALT00000064913.2	-9985	100315905	MIR1552	microRNA mir-1552
chr1	134958203	134958436	chr1_134958203_134958436	-0.0497148	3.27345	-0.053232	0.957547	0.98913	-5.26707	Intron (ENSGALT00000008104.6/ENSGALG00000016781.6, intron 3 of 30)	1	134973125	135030233	57109	1	ENSGALG00000016781.6	ENSGALT00000056835.2	-14689	418714	MAP4K4	mitogen-activated protein kinase kinase kinase kinase 4
chr1	134958218	134958497	chr1_134958218_134958497	-0.0497148	3.27345	-0.053232	0.957547	0.98913	-5.26707	Intron (ENSGALT00000008104.6/ENSGALG00000016781.6, intron 3 of 30)	1	134973125	135030233	57109	1	ENSGALG00000016781.6	ENSGALT00000056835.2	-14628	418714	MAP4K4	mitogen-activated protein kinase kinase kinase kinase 4
chr1	13500404	13500632	chr1_13500404_13500632	-1.20652	2.9898	-1.27745	0.201444	0.888674	-4.65982	Intron (ENSGALT00000013290.5/ENSGALG00000008175.5, intron 13 of 14)	1	13185663	13457234	271572	2	ENSGALG00000008193.7	ENSGALT00000013344.7	-43171	427850	RELN	reelin
chr1	135018359	135018833	chr1_135018359_135018833	-1.02955	3.55857	-1.12108	0.262255	0.898944	-4.81173	Intron (ENSGALT00000008104.6/ENSGALG00000016781.6, intron 25 of 30)	1	135054624	135066732	12109	1	ENSGALG00000046326.2	ENSGALT00000088120.2	-35791	418715	IL1R2	interleukin 1 receptor type 2
chr1	1350344	1350841	chr1_1350344_1350841	2.70718	3.69163	2.9805	0.00287805	0.569363	-1.9563	Distal Intergenic	1	1354962	1392842	37881	1	ENSGALG00000032868.2	ENSGALT00000000439.6	-4121	416675	AHCYL2	adenosylhomocysteinase like 2
chr1	135069561	135070206	chr1_135069561_135070206	-0.163115	3.33486	-0.175201	0.860922	0.986412	-5.25906	Distal Intergenic	1	135054624	135066732	12109	1	ENSGALG00000046326.2	ENSGALT00000088120.2	14938	418715	IL1R2	interleukin 1 receptor type 2
chr1	135103	135506	chr1_135103_135506	-1.35995	6.98796	-2.66735	0.00764561	0.7052	-2.55278	Intron (ENSGALT00000075758.2/ENSGALG00000051297.1, intron 4 of 4)	1	106317	118568	12252	2	ENSGALG00000052679.1	ENSGALT00000095864.1	-16536	NA	NA	NA
chr1	135119	135444	chr1_135119_135444	-1.34383	6.78042	-2.52831	0.0114617	0.749631	-2.86582	Intron (ENSGALT00000075758.2/ENSGALG00000051297.1, intron 4 of 4)	1	106317	118568	12252	2	ENSGALG00000052679.1	ENSGALT00000095864.1	-16552	NA	NA	NA
chr1	135152837	135153183	chr1_135152837_135153183	1.07463	3.71161	1.18533	0.235887	0.890965	-4.76268	3' UTR	1	135138720	135153025	14306	1	ENSGALG00000030526.2	ENSGALT00000066391.2	14118	418716	IL1RL2	interleukin 1 receptor-like 2
chr1	135204744	135205313	chr1_135204744_135205313	0.713846	3.29441	0.765131	0.444194	0.938681	-5.05223	Promoter (<=1kb)	1	135205160	135223617	18458	1	ENSGALG00000040621.2	ENSGALT00000074418.2	0	418717	IL18R1	interleukin 18 receptor 1
chr1	135306115	135306813	chr1_135306115_135306813	0.0589284	3.25396	0.0630383	0.949736	0.988119	-5.26596	Exon (ENSGALT00000027110.6/ENSGALG00000016791.6, exon 2 of 12)	1	135300958	135332438	31481	1	ENSGALG00000016791.6	ENSGALT00000027110.6	5158	418719	SLC9A2	solute carrier family 9 member A2
chr1	135522743	135523155	chr1_135522743_135523155	0.85131	3.87342	0.954652	0.339754	0.91554	-4.95771	Distal Intergenic	1	135354534	135378734	24201	1	ENSGALG00000038936.3	ENSGALT00000064494.2	168210	418721	TMEM182	transmembrane protein 182
chr1	135601954	135602402	chr1_135601954_135602402	0.866034	3.12188	0.92099	0.357056	0.91554	-4.95047	Distal Intergenic	1	135815461	135860676	45216	1	ENSGALG00000051186.1	ENSGALT00000096488.1	-213059	112531514	LOC112531514	uncharacterized LOC112531514
chr1	135640790	135641045	chr1_135640790_135641045	0.0870461	3.05121	0.092332	0.926434	0.986412	-5.25804	Distal Intergenic	1	135815461	135860676	45216	1	ENSGALG00000051186.1	ENSGALT00000096488.1	-174416	112531514	LOC112531514	uncharacterized LOC112531514
chr1	135640888	135641117	chr1_135640888_135641117	0.0918134	2.9898	0.0972115	0.922558	0.986412	-5.25636	Distal Intergenic	1	135815461	135860676	45216	1	ENSGALG00000051186.1	ENSGALT00000096488.1	-174344	112531514	LOC112531514	uncharacterized LOC112531514
chr1	1357740	1358127	chr1_1357740_1358127	-0.737897	4.23019	-0.865525	0.386752	0.917725	-5.04747	Promoter (2-3kb)	1	1354962	1392842	37881	1	ENSGALG00000032868.2	ENSGALT00000000439.6	2779	416675	AHCYL2	adenosylhomocysteinase like 2
chr1	13584761	13585071	chr1_13584761_13585071	0.217709	3.0707	0.231083	0.817251	0.986412	-5.24201	Promoter (<=1kb)	1	13585764	13587750	1987	1	ENSGALG00000051514.1	ENSGALT00000104415.1	-693	NA	NA	NA
chr1	13588271	13588615	chr1_13588271_13588615	-0.791596	3.53859	-0.860714	0.389396	0.919465	-5.00334	Promoter (2-3kb)	1	13585764	13587750	1987	1	ENSGALG00000051514.1	ENSGALT00000104415.1	2508	NA	NA	NA
chr1	13588297	13588835	chr1_13588297_13588835	-0.279779	3.92167	-0.315412	0.752449	0.975006	-5.26898	Promoter (2-3kb)	1	13585764	13587750	1987	1	ENSGALG00000051514.1	ENSGALT00000104415.1	2534	NA	NA	NA
chr1	13590130	13590508	chr1_13590130_13590508	0.0837619	3.75206	0.09275	0.926102	0.986412	-5.28993	Distal Intergenic	1	13585764	13587750	1987	1	ENSGALG00000051514.1	ENSGALT00000104415.1	4367	NA	NA	NA
chr1	136237686	136238675	chr1_136237686_136238675	-1.05154	5.07108	-1.42111	0.155287	0.868852	-4.62289	Distal Intergenic	1	136223868	136229368	5501	2	ENSGALG00000054182.1	ENSGALT00000097823.1	-8319	NA	NA	NA
chr1	136240140	136240495	chr1_136240140_136240495	-1.69243	3.31537	-1.816	0.0693712	0.827789	-4.0486	Distal Intergenic	1	136223868	136229368	5501	2	ENSGALG00000054182.1	ENSGALT00000097823.1	-10773	NA	NA	NA
chr1	136244905	136245214	chr1_136244905_136245214	0.376743	3.91534	0.424416	0.671263	0.971401	-5.23784	Distal Intergenic	1	136252366	136256566	4201	1	ENSGALG00000048602.1	ENSGALT00000092564.1	-7152	NA	NA	NA
chr1	136271480	136271997	chr1_136271480_136271997	-0.347238	3.91752	-0.391275	0.695595	0.971401	-5.24828	Downstream (1-2kb)	1	136273711	136276066	2356	2	ENSGALG00000047670.1	ENSGALT00000097964.1	4069	NA	NA	NA
chr1	136277825	136278184	chr1_136277825_136278184	-0.0274983	3.90827	-0.0309539	0.975306	0.993822	-5.30523	Promoter (1-2kb)	1	136273711	136276075	2365	2	ENSGALG00000047670.1	ENSGALT00000096723.1	-1751	NA	NA	NA
chr1	136302569	136303096	chr1_136302569_136303096	-0.142841	4.12734	-0.165158	0.86882	0.986412	-5.31557	Distal Intergenic	1	136273711	136276075	2365	2	ENSGALG00000047670.1	ENSGALT00000096723.1	-26495	NA	NA	NA
chr1	136373022	136373266	chr1_136373022_136373266	1.1031	3.72086	1.21781	0.223298	0.890965	-4.73379	Distal Intergenic	1	136339083	136370991	31909	1	ENSGALG00000016794.6	ENSGALT00000076173.2	33940	418723	MRPS9	mitochondrial ribosomal protein S9
chr1	13638467	13639020	chr1_13638467_13639020	-0.472042	3.54932	-0.513659	0.607491	0.971401	-5.1817	Intron (ENSGALT00000081575.2/ENSGALG00000043367.2, intron 1 of 1)	1	13612065	13772223	160159	1	ENSGALG00000043367.2	ENSGALT00000081575.2	26403	NA	NA	NA
chr1	136385116	136385438	chr1_136385116_136385438	0.715413	3.42649	0.772295	0.43994	0.938681	-5.05263	Distal Intergenic	1	136395665	136422412	26748	2	ENSGALG00000016795.4	ENSGALT00000027116.4	36974	418724	TGFBRAP1	transforming growth factor beta receptor associated protein 1
chr1	13642282	13642492	chr1_13642282_13642492	0.677298	3.61073	0.740479	0.45901	0.938681	-5.07863	Intron (ENSGALT00000081575.2/ENSGALG00000043367.2, intron 1 of 1)	1	13612065	13772223	160159	1	ENSGALG00000043367.2	ENSGALT00000081575.2	30218	NA	NA	NA
chr1	136496565	136497103	chr1_136496565_136497103	0.641119	3.18329	0.68358	0.494241	0.938681	-5.09255	Distal Intergenic	1	136506644	136508612	1969	1	ENSGALG00000053982.1	ENSGALT00000105958.1	-9541	101751432	LOC101751432	uncharacterized LOC101751432
chr1	136504172	136504467	chr1_136504172_136504467	0.103173	3.03025	0.109368	0.912911	0.986412	-5.25631	Promoter (2-3kb)	1	136506644	136508612	1969	1	ENSGALG00000053982.1	ENSGALT00000105958.1	-2177	101751432	LOC101751432	uncharacterized LOC101751432
chr1	136511432	136511925	chr1_136511432_136511925	0.355253	3.06046	0.376935	0.706222	0.971401	-5.20909	Intron (ENSGALT00000096196.1/ENSGALG00000053982.1, intron 2 of 3)	1	136506907	136514754	7848	1	ENSGALG00000053982.1	ENSGALT00000104575.1	4526	101751432	LOC101751432	uncharacterized LOC101751432
chr1	136570714	136571519	chr1_136570714_136571519	0.12216	4.25596	0.143825	0.885639	0.986412	-5.33199	Distal Intergenic	1	136574847	136577295	2449	2	ENSGALG00000046809.1	ENSGALT00000102908.1	5776	NA	NA	NA
chr1	136667442	136668461	chr1_136667442_136668461	-0.614181	3.42649	-0.663014	0.507322	0.938681	-5.11089	Distal Intergenic	1	136717949	136721234	3286	1	ENSGALG00000043690.3	ENSGALT00000047217.2	-49488	771055	C1H2ORF40	chromosome 1 open reading frame, human C2orf40
chr1	136669158	136669737	chr1_136669158_136669737	-0.428447	3.09166	-0.455114	0.649027	0.971401	-5.18594	Distal Intergenic	1	136717949	136721234	3286	1	ENSGALG00000043690.3	ENSGALT00000047217.2	-48212	771055	C1H2ORF40	chromosome 1 open reading frame, human C2orf40
chr1	136669242	136669744	chr1_136669242_136669744	-0.428447	3.09166	-0.455114	0.649027	0.971401	-5.18594	Distal Intergenic	1	136717949	136721234	3286	1	ENSGALG00000043690.3	ENSGALT00000047217.2	-48205	771055	C1H2ORF40	chromosome 1 open reading frame, human C2orf40
chr1	136945832	136946281	chr1_136945832_136946281	1.31202	3.52836	1.42553	0.154007	0.865391	-4.52169	Intron (ENSGALT00000092870.1/ENSGALG00000016802.6, intron 3 of 3)	1	136953656	136983023	29368	2	ENSGALG00000016803.6	ENSGALT00000096577.1	36742	403122	ST6GAL2	ST6 beta-galactoside alpha-2,6-sialyltransferase 2
chr1	136977681	136978211	chr1_136977681_136978211	-1.98962	3.54932	-2.16504	0.0303858	0.80621	-3.53198	Intron (ENSGALT00000036571.3/ENSGALG00000016803.6, intron 1 of 5)	1	136953656	136983023	29368	2	ENSGALG00000016803.6	ENSGALT00000096577.1	4812	403122	ST6GAL2	ST6 beta-galactoside alpha-2,6-sialyltransferase 2
chr1	136981520	136981817	chr1_136981520_136981817	-0.653041	3.55857	-0.711096	0.477025	0.938681	-5.09196	Promoter (1-2kb)	1	136953656	136983023	29368	2	ENSGALG00000016803.6	ENSGALT00000096577.1	1206	403122	ST6GAL2	ST6 beta-galactoside alpha-2,6-sialyltransferase 2
chr1	137063273	137063577	chr1_137063273_137063577	0.0853758	3.82273	0.0952204	0.92414	0.986412	-5.29517	Intron (ENSGALT00000100025.1/ENSGALG00000049876.1, intron 1 of 6)	1	136953656	137035946	82291	2	ENSGALG00000016803.6	ENSGALT00000095317.1	-27328	403122	ST6GAL2	ST6 beta-galactoside alpha-2,6-sialyltransferase 2
chr1	137096174	137097027	chr1_137096174_137097027	-1.74044	4.1886	-2.0294	0.0424185	0.809331	-3.74449	Intron (ENSGALT00000100025.1/ENSGALG00000049876.1, intron 2 of 6)	1	137104763	137123590	18828	2	ENSGALG00000034536.3	ENSGALT00000071859.2	26563	NA	NA	NA
chr1	1372035	1372256	chr1_1372035_1372256	0.0814241	3.64094	0.0892459	0.928887	0.986532	-5.28253	Promoter (<=1kb)	1	1371121	1392842	21722	1	ENSGALG00000032868.2	ENSGALT00000084136.2	915	416675	AHCYL2	adenosylhomocysteinase like 2
chr1	137230818	137231147	chr1_137230818_137231147	-0.867821	4.40638	-1.04513	0.295965	0.91554	-4.93034	Intron (ENSGALT00000100025.1/ENSGALG00000049876.1, intron 6 of 6)	1	137154846	137158275	3430	2	ENSGALG00000052777.1	ENSGALT00000094293.1	-72544	NA	NA	NA
chr1	13733503	13733744	chr1_13733503_13733744	0.552728	3.69065	0.608477	0.542872	0.946612	-5.14989	Intron (ENSGALT00000081575.2/ENSGALG00000043367.2, intron 1 of 1)	1	13709097	13709134	38	2	ENSGALG00000047191.1	ENSGALT00000095474.1	-24370	NA	NA	NA
chr1	137346146	137346644	chr1_137346146_137346644	0.0749327	3.33486	0.0804848	0.935852	0.987129	-5.26803	Promoter (2-3kb)	1	137344058	137365066	21009	1	ENSGALG00000016804.6	ENSGALT00000027127.5	2089	414870	SLC5A7	solute carrier family 5 member 7
chr1	137369294	137369733	chr1_137369294_137369733	-1.39802	4.65737	-1.75298	0.0796066	0.827789	-4.16674	Distal Intergenic	1	137344058	137365066	21009	1	ENSGALG00000016804.6	ENSGALT00000027127.5	25237	414870	SLC5A7	solute carrier family 5 member 7
chr1	137533	137907	chr1_137533_137907	0.132957	7.57639	0.294383	0.768466	0.979594	-5.84338	Intron (ENSGALT00000075758.2/ENSGALG00000051297.1, intron 4 of 4)	1	106317	118568	12252	2	ENSGALG00000052679.1	ENSGALT00000095864.1	-18966	NA	NA	NA
chr1	137538	137908	chr1_137538_137908	0.132957	7.57639	0.294383	0.768466	0.979594	-5.84338	Intron (ENSGALT00000075758.2/ENSGALG00000051297.1, intron 4 of 4)	1	106317	118568	12252	2	ENSGALG00000052679.1	ENSGALT00000095864.1	-18971	NA	NA	NA
chr1	137549	137896	chr1_137549_137896	0.132957	7.57639	0.294383	0.768466	0.979594	-5.84338	Intron (ENSGALT00000075758.2/ENSGALG00000051297.1, intron 4 of 4)	1	106317	118568	12252	2	ENSGALG00000052679.1	ENSGALT00000095864.1	-18982	NA	NA	NA
chr1	137553255	137553841	chr1_137553255_137553841	-0.872132	4.24408	-1.02503	0.305348	0.91554	-4.93206	Intron (ENSGALT00000091197.1/ENSGALG00000029970.3, intron 2 of 10)	1	137548755	137607327	58573	1	ENSGALG00000029970.3	ENSGALT00000055362.2	4501	414880	LIMS1	LIM zinc finger domain containing 1
chr1	137575151	137575367	chr1_137575151_137575367	1.13396	3.94278	1.28149	0.200023	0.888674	-4.68458	Exon (ENSGALT00000091197.1/ENSGALG00000029970.3, exon 9 of 11)	1	137580308	137590991	10684	1	ENSGALG00000044599.2	ENSGALT00000085848.2	-4941	776067	LOC776067	E3 SUMO-protein ligase RanBP2-like
chr1	137576213	137576587	chr1_137576213_137576587	-0.161585	4.28027	-0.190924	0.848585	0.986412	-5.32864	Intron (ENSGALT00000091197.1/ENSGALG00000029970.3, intron 10 of 10)	1	137580308	137590991	10684	1	ENSGALG00000044599.2	ENSGALT00000085848.2	-3721	776067	LOC776067	E3 SUMO-protein ligase RanBP2-like
chr1	137578358	137579099	chr1_137578358_137579099	0.814692	5.07134	1.10107	0.270867	0.903082	-4.9535	Promoter (1-2kb)	1	137580308	137590991	10684	1	ENSGALG00000044599.2	ENSGALT00000085848.2	-1209	776067	LOC776067	E3 SUMO-protein ligase RanBP2-like
chr1	137580863	137581656	chr1_137580863_137581656	-0.548296	5.51819	-0.806666	0.419859	0.938681	-5.24632	Promoter (<=1kb)	1	137580308	137590991	10684	1	ENSGALG00000044599.2	ENSGALT00000085848.2	556	776067	LOC776067	E3 SUMO-protein ligase RanBP2-like
chr1	137581287	137581632	chr1_137581287_137581632	-0.671022	5.37515	-0.96082	0.336643	0.91554	-5.11212	Promoter (<=1kb)	1	137580308	137590991	10684	1	ENSGALG00000044599.2	ENSGALT00000085848.2	980	776067	LOC776067	E3 SUMO-protein ligase RanBP2-like
chr1	137582581	137583273	chr1_137582581_137583273	-0.30601	6.40099	-0.534092	0.593278	0.97043	-5.54221	Promoter (2-3kb)	1	137580308	137590991	10684	1	ENSGALG00000044599.2	ENSGALT00000085848.2	2274	776067	LOC776067	E3 SUMO-protein ligase RanBP2-like
chr1	137582905	137583206	chr1_137582905_137583206	-0.151242	5.91295	-0.239946	0.810372	0.986412	-5.56007	Promoter (2-3kb)	1	137580308	137590991	10684	1	ENSGALG00000044599.2	ENSGALT00000085848.2	2598	776067	LOC776067	E3 SUMO-protein ligase RanBP2-like
chr1	137583848	137584218	chr1_137583848_137584218	0.594328	5.58682	0.885843	0.375703	0.91554	-5.1995	Exon (ENSGALT00000085848.2/ENSGALG00000044599.2, exon 4 of 16)	1	137580308	137590991	10684	1	ENSGALG00000044599.2	ENSGALT00000085848.2	3541	776067	LOC776067	E3 SUMO-protein ligase RanBP2-like
chr1	137585430	137587041	chr1_137585430_137587041	0.942815	6.35212	1.62978	0.10315	0.848696	-4.48955	Exon (ENSGALT00000085848.2/ENSGALG00000044599.2, exon 7 of 16)	1	137580308	137590991	10684	1	ENSGALG00000044599.2	ENSGALT00000085848.2	5123	776067	LOC776067	E3 SUMO-protein ligase RanBP2-like
chr1	137586728	137587034	chr1_137586728_137587034	0.31908	5.18497	0.440679	0.659446	0.971401	-5.38767	Exon (ENSGALT00000085848.2/ENSGALG00000044599.2, exon 8 of 16)	1	137592636	137662119	69484	1	ENSGALG00000046960.1	ENSGALT00000096965.1	-5602	NA	NA	NA
chr1	137590372	137590671	chr1_137590372_137590671	0.260277	5.27269	0.365507	0.714733	0.971401	-5.42616	Promoter (1-2kb)	1	137592636	137662119	69484	1	ENSGALG00000046960.1	ENSGALT00000096965.1	-1965	NA	NA	NA
chr1	137590387	137590668	chr1_137590387_137590668	0.26086	5.24682	0.36453	0.715463	0.971401	-5.42248	Promoter (1-2kb)	1	137592636	137662119	69484	1	ENSGALG00000046960.1	ENSGALT00000096965.1	-1968	NA	NA	NA
chr1	137591212	137591412	chr1_137591212_137591412	-0.00502658	4.4133	-0.00606008	0.995165	0.998234	-5.35846	Promoter (1-2kb)	1	137592636	137662119	69484	1	ENSGALG00000046960.1	ENSGALT00000096965.1	-1224	NA	NA	NA
chr1	137593098	137593781	chr1_137593098_137593781	-0.382018	5.27217	-0.536416	0.591671	0.970217	-5.3621	Promoter (<=1kb)	1	137592636	137662119	69484	1	ENSGALG00000046960.1	ENSGALT00000096965.1	463	NA	NA	NA
chr1	137597547	137598267	chr1_137597547_137598267	1.43593	5.89043	2.26823	0.0233157	0.799469	-3.36671	Intron (ENSGALT00000091197.1/ENSGALG00000029970.3, intron 10 of 10)	1	137592636	137662119	69484	1	ENSGALG00000046960.1	ENSGALT00000096965.1	4912	NA	NA	NA
chr1	137598849	137599090	chr1_137598849_137599090	0.719982	3.61998	0.787754	0.430841	0.938681	-5.05211	Intron (ENSGALT00000091197.1/ENSGALG00000029970.3, intron 10 of 10)	1	137592636	137662119	69484	1	ENSGALG00000046960.1	ENSGALT00000096965.1	6214	NA	NA	NA
chr1	137603824	137604185	chr1_137603824_137604185	-1.90357	3.85061	-2.12935	0.0332265	0.80621	-3.58647	Intron (ENSGALT00000091197.1/ENSGALG00000029970.3, intron 10 of 10)	1	137609030	137671133	62104	1	ENSGALG00000048911.1	ENSGALT00000095420.1	-4845	112531518	LOC112531518	RANBP2-like and GRIP domain-containing protein 8
chr1	137605273	137605691	chr1_137605273_137605691	0.25832	6.06289	0.421927	0.673079	0.971401	-5.53274	Intron (ENSGALT00000091197.1/ENSGALG00000029970.3, intron 10 of 10)	1	137609030	137671133	62104	1	ENSGALG00000048911.1	ENSGALT00000095420.1	-3339	112531518	LOC112531518	RANBP2-like and GRIP domain-containing protein 8
chr1	137605275	137605680	chr1_137605275_137605680	0.223689	6.02445	0.362638	0.716876	0.971401	-5.54656	Intron (ENSGALT00000091197.1/ENSGALG00000029970.3, intron 10 of 10)	1	137609030	137671133	62104	1	ENSGALG00000048911.1	ENSGALT00000095420.1	-3350	112531518	LOC112531518	RANBP2-like and GRIP domain-containing protein 8
chr1	137607153	137607714	chr1_137607153_137607714	-0.908481	4.16779	-1.05624	0.290861	0.91554	-4.90069	Promoter (1-2kb)	1	137609030	137671133	62104	1	ENSGALG00000048911.1	ENSGALT00000095420.1	-1316	112531518	LOC112531518	RANBP2-like and GRIP domain-containing protein 8
chr1	137607225	137607622	chr1_137607225_137607622	-0.967685	4.09713	-1.11437	0.265122	0.901952	-4.84687	Promoter (1-2kb)	1	137609030	137671133	62104	1	ENSGALG00000048911.1	ENSGALT00000095420.1	-1408	112531518	LOC112531518	RANBP2-like and GRIP domain-containing protein 8
chr1	137609733	137610129	chr1_137609733_137610129	0.138239	5.88331	0.218067	0.827377	0.986412	-5.5595	Promoter (<=1kb)	1	137609030	137671133	62104	1	ENSGALG00000048911.1	ENSGALT00000095420.1	704	112531518	LOC112531518	RANBP2-like and GRIP domain-containing protein 8
chr1	137611388	137611900	chr1_137611388_137611900	-0.355602	4.98266	-0.472587	0.636509	0.971401	-5.34538	Promoter (2-3kb)	1	137609030	137671133	62104	1	ENSGALG00000048911.1	ENSGALT00000095420.1	2359	112531518	LOC112531518	RANBP2-like and GRIP domain-containing protein 8
chr1	137611643	137613348	chr1_137611643_137613348	-0.514359	6.6053	-0.934666	0.349961	0.91554	-5.31467	Promoter (1-2kb)	1	137614511	137617181	2671	1	ENSGALG00000051334.1	ENSGALT00000095596.1	-1163	NA	NA	NA
chr1	137612697	137612965	chr1_137612697_137612965	0.290191	4.96269	0.384207	0.700825	0.971401	-5.37322	Promoter (1-2kb)	1	137614511	137617181	2671	1	ENSGALG00000051334.1	ENSGALT00000095596.1	-1546	NA	NA	NA
chr1	137614540	137614905	chr1_137614540_137614905	0.305831	3.87489	0.343012	0.73159	0.974194	-5.25829	Promoter (<=1kb)	1	137614511	137617543	3033	1	ENSGALG00000051334.1	ENSGALT00000091644.1	30	NA	NA	NA
chr1	137623145	137623551	chr1_137623145_137623551	0.220725	4.98893	0.293685	0.768999	0.979594	-5.40213	Intron (ENSGALT00000093228.1/ENSGALG00000029970.3, intron 10 of 10)	1	137614511	137617543	3033	1	ENSGALG00000051334.1	ENSGALT00000091644.1	8635	NA	NA	NA
chr1	137625764	137626615	chr1_137625764_137626615	0.248853	5.80754	0.386875	0.698849	0.971401	-5.50331	Intron (ENSGALT00000093228.1/ENSGALG00000029970.3, intron 10 of 10)	1	137614511	137617543	3033	1	ENSGALG00000051334.1	ENSGALT00000091644.1	11254	NA	NA	NA
chr1	137631251	137631541	chr1_137631251_137631541	-0.804132	3.33486	-0.863714	0.387746	0.91874	-4.99407	Intron (ENSGALT00000093228.1/ENSGALG00000029970.3, intron 10 of 10)	1	137648236	137745556	97321	1	ENSGALG00000046960.1	ENSGALT00000107414.1	-16695	NA	NA	NA
chr1	137641686	137642407	chr1_137641686_137642407	1.66001	4.19476	1.93731	0.0527078	0.825665	-3.88543	Intron (ENSGALT00000093228.1/ENSGALG00000029970.3, intron 10 of 10)	1	137648236	137745556	97321	1	ENSGALG00000046960.1	ENSGALT00000107414.1	-5829	NA	NA	NA
chr1	137647473	137648247	chr1_137647473_137648247	0.121105	6.22709	0.204262	0.838149	0.986412	-5.61981	Promoter (<=1kb)	1	137648236	137745556	97321	1	ENSGALG00000046960.1	ENSGALT00000107414.1	0	NA	NA	NA
chr1	137648838	137649555	chr1_137648838_137649555	0.339088	7.41976	0.726566	0.467493	0.938681	-5.61057	Promoter (<=1kb)	1	137648550	137723193	74644	1	ENSGALG00000046960.1	ENSGALT00000100327.1	289	NA	NA	NA
chr1	137650721	137651129	chr1_137650721_137651129	0.0286721	5.89901	0.0453664	0.963815	0.990155	-5.58168	Promoter (2-3kb)	1	137648550	137723193	74644	1	ENSGALG00000046960.1	ENSGALT00000100327.1	2172	NA	NA	NA
chr1	137652102	137652880	chr1_137652102_137652880	-0.299718	6.14124	-0.497089	0.619127	0.971401	-5.51563	5' UTR	1	137648550	137723193	74644	1	ENSGALG00000046960.1	ENSGALT00000100327.1	3553	NA	NA	NA
chr1	137653574	137653874	chr1_137653574_137653874	0.109536	5.56494	0.162588	0.870843	0.986412	-5.51688	Intron (ENSGALT00000093228.1/ENSGALG00000029970.3, intron 10 of 10)	1	137648550	137723193	74644	1	ENSGALG00000046960.1	ENSGALT00000100327.1	5025	NA	NA	NA
chr1	137658227	137658934	chr1_137658227_137658934	0.864755	4.57183	1.06914	0.285007	0.913115	-4.9261	3' UTR	1	137648550	137723193	74644	1	ENSGALG00000046960.1	ENSGALT00000100327.1	9678	NA	NA	NA
chr1	137658234	137658936	chr1_137658234_137658936	0.864755	4.57183	1.06914	0.285007	0.913115	-4.9261	3' UTR	1	137648550	137723193	74644	1	ENSGALG00000046960.1	ENSGALT00000100327.1	9685	NA	NA	NA
chr1	137660809	137662056	chr1_137660809_137662056	-0.614073	5.96249	-0.98362	0.325303	0.91554	-5.17513	3' UTR	1	137648550	137723193	74644	1	ENSGALG00000046960.1	ENSGALT00000100327.1	12260	NA	NA	NA
chr1	137661486	137662265	chr1_137661486_137662265	-0.847133	5.52385	-1.24766	0.212156	0.890965	-4.86519	3' UTR	1	137648550	137723193	74644	1	ENSGALG00000046960.1	ENSGALT00000100327.1	12937	NA	NA	NA
chr1	137665971	137666492	chr1_137665971_137666492	0.262267	6.05029	0.427323	0.669144	0.971401	-5.52867	Intron (ENSGALT00000093228.1/ENSGALG00000029970.3, intron 10 of 10)	1	137682471	137691704	9234	1	ENSGALG00000052731.1	ENSGALT00000083559.2	-15979	NA	NA	NA
chr1	137667452	137669084	chr1_137667452_137669084	0.448842	7.67254	1.0142	0.310488	0.91554	-5.42559	Intron (ENSGALT00000093228.1/ENSGALG00000029970.3, intron 10 of 10)	1	137682471	137691704	9234	1	ENSGALG00000052731.1	ENSGALT00000083559.2	-13387	NA	NA	NA
chr1	137668793	137669094	chr1_137668793_137669094	0.169738	6.18869	0.284142	0.776302	0.979594	-5.59619	Intron (ENSGALT00000093228.1/ENSGALG00000029970.3, intron 10 of 10)	1	137682471	137691704	9234	1	ENSGALG00000052731.1	ENSGALT00000083559.2	-13377	NA	NA	NA
chr1	137669593	137669815	chr1_137669593_137669815	0.207481	5.89057	0.327753	0.743099	0.974194	-5.53493	Intron (ENSGALT00000093228.1/ENSGALG00000029970.3, intron 10 of 10)	1	137682471	137691704	9234	1	ENSGALG00000052731.1	ENSGALT00000083559.2	-12656	NA	NA	NA
chr1	137670786	137671036	chr1_137670786_137671036	-0.284873	5.54535	-0.421275	0.673555	0.971401	-5.44999	3' UTR	1	137682471	137691704	9234	1	ENSGALG00000052731.1	ENSGALT00000083559.2	-11435	NA	NA	NA
chr1	137677603	137678270	chr1_137677603_137678270	-0.297691	4.61717	-0.370791	0.710793	0.971401	-5.32961	Intron (ENSGALT00000093228.1/ENSGALG00000029970.3, intron 10 of 10)	1	137682471	137691704	9234	1	ENSGALG00000052731.1	ENSGALT00000083559.2	-4201	NA	NA	NA
chr1	137679027	137679228	chr1_137679027_137679228	0.453855	3.29441	0.486461	0.62664	0.971401	-5.1813	Intron (ENSGALT00000093228.1/ENSGALG00000029970.3, intron 10 of 10)	1	137682471	137691704	9234	1	ENSGALG00000052731.1	ENSGALT00000083559.2	-3243	NA	NA	NA
chr1	137679061	137679383	chr1_137679061_137679383	-0.83108	3.55857	-0.904963	0.365486	0.91554	-4.97508	Intron (ENSGALT00000093228.1/ENSGALG00000029970.3, intron 10 of 10)	1	137682471	137691704	9234	1	ENSGALG00000052731.1	ENSGALT00000083559.2	-3088	NA	NA	NA
chr1	137681017	137681441	chr1_137681017_137681441	0.171919	4.9699	0.227926	0.819704	0.986412	-5.4132	Promoter (1-2kb)	1	137682471	137691704	9234	1	ENSGALG00000052731.1	ENSGALT00000083559.2	-1030	NA	NA	NA
chr1	137681034	137681380	chr1_137681034_137681380	0.518653	4.81549	0.668356	0.503907	0.938681	-5.23165	Promoter (1-2kb)	1	137682471	137691704	9234	1	ENSGALG00000052731.1	ENSGALT00000083559.2	-1091	NA	NA	NA
chr1	137688283	137688900	chr1_137688283_137688900	0.64696	3.65336	0.709871	0.477785	0.938681	-5.09759	Promoter (2-3kb)	1	137685372	137691704	6333	1	ENSGALG00000052731.1	ENSGALT00000089970.2	2912	NA	NA	NA
chr1	137689894	137690115	chr1_137689894_137690115	-0.61256	3.85769	-0.685742	0.492876	0.938681	-5.12354	Intron (ENSGALT00000093228.1/ENSGALG00000029970.3, intron 10 of 10)	1	137685372	137691704	6333	1	ENSGALG00000052731.1	ENSGALT00000089970.2	4523	NA	NA	NA
chr1	137692850	137693401	chr1_137692850_137693401	-0.346892	4.66113	-0.435241	0.663388	0.971401	-5.31458	Promoter (1-2kb)	1	137694905	137705038	10134	1	ENSGALG00000046504.2	ENSGALT00000084137.2	-1504	NA	NA	NA
chr1	137692877	137693406	chr1_137692877_137693406	-0.711259	4.51506	-0.871348	0.383565	0.915831	-5.07186	Promoter (1-2kb)	1	137694905	137705038	10134	1	ENSGALG00000046504.2	ENSGALT00000084137.2	-1499	NA	NA	NA
chr1	137695473	137696032	chr1_137695473_137696032	-0.375354	6.22896	-0.633327	0.52652	0.940752	-5.46274	Promoter (<=1kb)	1	137694905	137705038	10134	1	ENSGALG00000046504.2	ENSGALT00000084137.2	569	NA	NA	NA
chr1	137697259	137697750	chr1_137697259_137697750	0.024839	5.88487	0.0391944	0.968735	0.991744	-5.57956	Promoter (2-3kb)	1	137694905	137705038	10134	1	ENSGALG00000046504.2	ENSGALT00000084137.2	2355	NA	NA	NA
chr1	137698098	137699030	chr1_137698098_137699030	0.436769	5.55573	0.647176	0.517519	0.938681	-5.34966	Exon (ENSGALT00000084137.2/ENSGALG00000046504.2, exon 4 of 18)	1	137694905	137705038	10134	1	ENSGALG00000046504.2	ENSGALT00000084137.2	3194	NA	NA	NA
chr1	137698120	137698671	chr1_137698120_137698671	0.423433	4.97395	0.561808	0.574247	0.96261	-5.30656	Exon (ENSGALT00000084137.2/ENSGALG00000046504.2, exon 4 of 18)	1	137694905	137705038	10134	1	ENSGALG00000046504.2	ENSGALT00000084137.2	3216	NA	NA	NA
chr1	137700288	137700577	chr1_137700288_137700577	0.521409	5.27299	0.732257	0.464013	0.938681	-5.25909	Exon (ENSGALT00000084137.2/ENSGALG00000046504.2, exon 7 of 18)	1	137694905	137705038	10134	1	ENSGALG00000046504.2	ENSGALT00000084137.2	5384	NA	NA	NA
chr1	137700328	137700543	chr1_137700328_137700543	0.593451	5.16315	0.816209	0.414381	0.934215	-5.18984	Exon (ENSGALT00000084137.2/ENSGALG00000046504.2, exon 7 of 18)	1	137694905	137705038	10134	1	ENSGALG00000046504.2	ENSGALT00000084137.2	5424	NA	NA	NA
chr1	137707071	137708011	chr1_137707071_137708011	0.13981	6.55074	0.251331	0.801558	0.986412	-5.66624	Intron (ENSGALT00000093228.1/ENSGALG00000029970.3, intron 10 of 10)	1	137712483	137721326	8844	1	ENSGALG00000045815.2	ENSGALT00000076558.2	-4472	NA	NA	NA
chr1	137708520	137709331	chr1_137708520_137709331	-0.272343	5.07529	-0.368354	0.71261	0.971401	-5.39505	Intron (ENSGALT00000093228.1/ENSGALG00000029970.3, intron 10 of 10)	1	137712483	137721326	8844	1	ENSGALG00000045815.2	ENSGALT00000076558.2	-3152	NA	NA	NA
chr1	137713318	137714299	chr1_137713318_137714299	-0.102011	6.43133	-0.179112	0.85785	0.986412	-5.65925	Promoter (<=1kb)	1	137712483	137721326	8844	1	ENSGALG00000045815.2	ENSGALT00000076558.2	836	NA	NA	NA
chr1	137713610	137714302	chr1_137713610_137714302	-0.228979	6.20551	-0.384578	0.70055	0.971401	-5.56967	Promoter (1-2kb)	1	137712483	137721326	8844	1	ENSGALG00000045815.2	ENSGALT00000076558.2	1128	NA	NA	NA
chr1	137720941	137721187	chr1_137720941_137721187	0.0861925	6.35705	0.14914	0.881443	0.986412	-5.65072	Exon (ENSGALT00000076558.2/ENSGALG00000045815.2, exon 7 of 7)	1	137725174	137735180	10007	1	ENSGALG00000033619.3	ENSGALT00000053440.3	-3987	NA	NA	NA
chr1	137722993	137723549	chr1_137722993_137723549	-0.466689	5.51421	-0.686087	0.492659	0.938681	-5.32159	Promoter (1-2kb)	1	137725174	137735180	10007	1	ENSGALG00000033619.3	ENSGALT00000053440.3	-1625	NA	NA	NA
chr1	137725579	137726474	chr1_137725579_137726474	-0.198269	5.88469	-0.312845	0.754399	0.975776	-5.53808	Promoter (<=1kb)	1	137725174	137735180	10007	1	ENSGALG00000033619.3	ENSGALT00000053440.3	406	NA	NA	NA
chr1	137727374	137727902	chr1_137727374_137727902	-0.136064	6.33324	-0.234331	0.814728	0.986412	-5.63222	Promoter (2-3kb)	1	137725174	137735180	10007	1	ENSGALG00000033619.3	ENSGALT00000053440.3	2201	NA	NA	NA
chr1	137727382	137727769	chr1_137727382_137727769	-0.141837	5.97204	-0.227614	0.819946	0.986412	-5.57236	Promoter (2-3kb)	1	137725174	137735180	10007	1	ENSGALG00000033619.3	ENSGALT00000053440.3	2209	NA	NA	NA
chr1	137730487	137730693	chr1_137730487_137730693	0.240867	5.3415	0.3427	0.731824	0.974194	-5.44353	Intron (ENSGALT00000079965.2/ENSGALG00000029970.3, intron 9 of 9)	1	137725174	137735180	10007	1	ENSGALG00000033619.3	ENSGALT00000053440.3	5314	NA	NA	NA
chr1	137734033	137734790	chr1_137734033_137734790	-0.332781	4.85298	-0.431746	0.665927	0.971401	-5.34161	Exon (ENSGALT00000053440.3/ENSGALG00000033619.3, exon 14 of 17)	1	137725174	137735180	10007	1	ENSGALG00000033619.3	ENSGALT00000053440.3	8860	NA	NA	NA
chr1	137737370	137737960	chr1_137737370_137737960	0.458033	5.9254	0.728424	0.466355	0.938681	-5.35815	Intron (ENSGALT00000079965.2/ENSGALG00000029970.3, intron 9 of 9)	1	137725174	137735180	10007	1	ENSGALG00000033619.3	ENSGALT00000053440.3	12197	NA	NA	NA
chr1	137740606	137741315	chr1_137740606_137741315	2.27707	5.10709	3.09855	0.00194486	0.51903	-1.51386	Intron (ENSGALT00000079965.2/ENSGALG00000029970.3, intron 9 of 9)	1	137753896	137760396	6501	1	ENSGALG00000052894.1	ENSGALT00000098210.1	-12581	NA	NA	NA
chr1	137742515	137743067	chr1_137742515_137743067	0.38853	6.03815	0.631555	0.527678	0.941054	-5.43286	Intron (ENSGALT00000079965.2/ENSGALG00000029970.3, intron 9 of 9)	1	137753896	137760396	6501	1	ENSGALG00000052894.1	ENSGALT00000098210.1	-10829	NA	NA	NA
chr1	137743663	137745110	chr1_137743663_137745110	-0.0351294	6.47048	-0.0621583	0.950437	0.988119	-5.67856	Intron (ENSGALT00000079965.2/ENSGALG00000029970.3, intron 9 of 9)	1	137753896	137760396	6501	1	ENSGALG00000052894.1	ENSGALT00000098210.1	-8786	NA	NA	NA
chr1	137744426	137745074	chr1_137744426_137745074	0.0885441	5.74682	0.136059	0.891774	0.986412	-5.54957	Intron (ENSGALT00000079965.2/ENSGALG00000029970.3, intron 9 of 9)	1	137753896	137760396	6501	1	ENSGALG00000052894.1	ENSGALT00000098210.1	-8822	NA	NA	NA
chr1	137751120	137752466	chr1_137751120_137752466	0.288521	5.82671	0.450197	0.652569	0.971401	-5.48366	Promoter (1-2kb)	1	137753896	137760396	6501	1	ENSGALG00000052894.1	ENSGALT00000098210.1	-1430	NA	NA	NA
chr1	137751127	137751483	chr1_137751127_137751483	0.442282	4.98094	0.587593	0.556806	0.95321	-5.29551	Promoter (2-3kb)	1	137753896	137760396	6501	1	ENSGALG00000052894.1	ENSGALT00000098210.1	-2413	NA	NA	NA
chr1	137756637	137757035	chr1_137756637_137757035	0.0954986	3.29441	0.10236	0.918471	0.986412	-5.265	Promoter (2-3kb)	1	137753896	137760396	6501	1	ENSGALG00000052894.1	ENSGALT00000098210.1	2742	NA	NA	NA
chr1	137773417	137773939	chr1_137773417_137773939	-0.276098	4.83698	-0.357172	0.720963	0.971813	-5.36307	Exon (ENSGALT00000084215.2/ENSGALG00000044260.2, exon 9 of 19)	1	137768865	137788014	19150	1	ENSGALG00000044260.2	ENSGALT00000091971.1	4553	776067	LOC776067	E3 SUMO-protein ligase RanBP2-like
chr1	137773787	137774069	chr1_137773787_137774069	0.268678	4.37992	0.322257	0.747259	0.974194	-5.3139	Exon (ENSGALT00000084215.2/ENSGALG00000044260.2, exon 9 of 19)	1	137768865	137788014	19150	1	ENSGALG00000044260.2	ENSGALT00000091971.1	4923	776067	LOC776067	E3 SUMO-protein ligase RanBP2-like
chr1	137780248	137780626	chr1_137780248_137780626	-0.634734	5.48312	-0.927657	0.353586	0.91554	-5.15306	Intron (ENSGALT00000084215.2/ENSGALG00000044260.2, intron 18 of 18)	1	137784416	137795778	11363	1	ENSGALG00000016808.6	ENSGALT00000036568.4	-3790	NA	NA	NA
chr1	137823806	137824098	chr1_137823806_137824098	-1.35348	3.49716	-1.46752	0.142235	0.849164	-4.47572	Exon (ENSGALT00000027137.6/ENSGALG00000016809.6, exon 11 of 11)	1	137823933	137849975	26043	2	ENSGALG00000016809.6	ENSGALT00000027137.6	25877	428015	EDAR	ectodysplasin A receptor
chr1	137859332	137859726	chr1_137859332_137859726	-1.52896	3.89902	-1.71936	0.0855499	0.83075	-4.18421	Exon (ENSGALT00000103707.1/ENSGALG00000054752.1, exon 2 of 4)	1	137852546	137862928	10383	1	ENSGALG00000054752.1	ENSGALT00000103707.1	6787	NA	NA	NA
chr1	137885260	137885825	chr1_137885260_137885825	-0.676186	3.16609	-0.72043	0.471261	0.938681	-5.07298	Distal Intergenic	1	137852546	137862928	10383	1	ENSGALG00000054752.1	ENSGALT00000103707.1	32715	NA	NA	NA
chr1	137885328	137885861	chr1_137885328_137885861	-0.676186	3.16609	-0.72043	0.471261	0.938681	-5.07298	Distal Intergenic	1	137852546	137862928	10383	1	ENSGALG00000054752.1	ENSGALT00000103707.1	32783	NA	NA	NA
chr1	137897228	137897718	chr1_137897228_137897718	1.11425	3.38604	1.20007	0.230113	0.890965	-4.73817	Distal Intergenic	1	137927597	137931657	4061	1	ENSGALG00000054834.1	ENSGALT00000097355.1	-29879	NA	NA	NA
chr1	137910590	137910876	chr1_137910590_137910876	0.10317	2.85772	0.108989	0.913211	0.986412	-5.25381	Distal Intergenic	1	137927597	137931657	4061	1	ENSGALG00000054834.1	ENSGALT00000097355.1	-16721	NA	NA	NA
chr1	137925284	137926150	chr1_137925284_137926150	0.0392599	4.44366	0.0475563	0.96207	0.989632	-5.36129	Promoter (1-2kb)	1	137927597	137931657	4061	1	ENSGALG00000054834.1	ENSGALT00000097355.1	-1447	NA	NA	NA
chr1	137925892	137926121	chr1_137925892_137926121	-0.231265	3.61998	-0.253034	0.800242	0.986412	-5.26024	Promoter (1-2kb)	1	137927597	137931657	4061	1	ENSGALG00000054834.1	ENSGALT00000097355.1	-1476	NA	NA	NA
chr1	137937547	137937927	chr1_137937547_137937927	0.373294	4.09251	0.429619	0.667473	0.971401	-5.25175	Promoter (<=1kb)	1	137937807	137943339	5533	1	ENSGALG00000049680.1	ENSGALT00000096378.1	0	NA	NA	NA
chr1	137937576	137937827	chr1_137937576_137937827	0.387892	3.8376	0.433287	0.664806	0.971401	-5.22883	Promoter (<=1kb)	1	137937807	137943339	5533	1	ENSGALG00000049680.1	ENSGALT00000096378.1	0	NA	NA	NA
chr1	137964117	137964317	chr1_137964117_137964317	-1.74225	3.4879	-1.88789	0.0590417	0.827789	-3.9506	Distal Intergenic	1	137945335	137949320	3986	1	ENSGALG00000052501.1	ENSGALT00000107890.1	18783	NA	NA	NA
chr1	13810613	13811011	chr1_13810613_13811011	-1.9783	2.9898	-2.09461	0.0362061	0.80621	-3.64665	Distal Intergenic	1	13875133	13899740	24608	2	ENSGALG00000034533.3	ENSGALT00000066961.2	88729	NA	NA	NA
chr1	138115123	138115731	chr1_138115123_138115731	-0.141005	3.57953	-0.153788	0.877777	0.986412	-5.27298	Exon (ENSGALT00000027141.6/ENSGALG00000016810.6, exon 5 of 11)	1	138088445	138088544	100	1	ENSGALG00000025297.2	ENSGALT00000042210.2	26679	100315791	MIR1700	microRNA mir-1700
chr1	138118896	138119467	chr1_138118896_138119467	-1.28284	4.19655	-1.49752	0.13426	0.848696	-4.46825	Exon (ENSGALT00000027141.6/ENSGALG00000016810.6, exon 6 of 11)	1	138088445	138088544	100	1	ENSGALG00000025297.2	ENSGALT00000042210.2	30452	100315791	MIR1700	microRNA mir-1700
chr1	138119993	138120252	chr1_138119993_138120252	0.490324	3.09166	0.520843	0.602476	0.971401	-5.16231	Intron (ENSGALT00000027141.6/ENSGALG00000016810.6, intron 6 of 10)	1	138088445	138088544	100	1	ENSGALG00000025297.2	ENSGALT00000042210.2	31549	100315791	MIR1700	microRNA mir-1700
chr1	138151317	138151842	chr1_138151317_138151842	0.88304	3.01392	0.9356	0.34948	0.91554	-4.93837	Intron (ENSGALT00000027141.6/ENSGALG00000016810.6, intron 10 of 10)	1	138171329	138198192	26864	2	ENSGALG00000016811.6	ENSGALT00000027142.6	46350	418732	2019-09-10	septin 10
chr1	138155944	138156854	chr1_138155944_138156854	0.746961	4.73468	0.948989	0.342627	0.91554	-5.0397	Exon (ENSGALT00000027141.6/ENSGALG00000016810.6, exon 11 of 11)	1	138171329	138198192	26864	2	ENSGALG00000016811.6	ENSGALT00000027142.6	41338	418732	2019-09-10	septin 10
chr1	138242286	138242567	chr1_138242286_138242567	-0.63399	3.96881	-0.718636	0.472366	0.938681	-5.11435	Exon (ENSGALT00000027144.8/ENSGALG00000016813.8, exon 5 of 5)	1	138242421	138251129	8709	2	ENSGALG00000016813.8	ENSGALT00000027144.8	8562	NA	NA	NA
chr1	13824480	13824886	chr1_13824480_13824886	0.497026	3.29441	0.532734	0.594218	0.97066	-5.16385	Distal Intergenic	1	13875133	13899740	24608	2	ENSGALG00000034533.3	ENSGALT00000066961.2	74854	NA	NA	NA
chr1	138314250	138315355	chr1_138314250_138315355	0.158707	4.43061	0.191853	0.847857	0.986412	-5.34616	Intron (ENSGALT00000099286.1/ENSGALG00000051908.1, intron 2 of 3)	1	138304485	138341211	36727	1	ENSGALG00000051908.1	ENSGALT00000099286.1	9766	NA	NA	NA
chr1	138314685	138315329	chr1_138314685_138315329	-0.245566	4.09567	-0.282735	0.77738	0.979594	-5.29216	Intron (ENSGALT00000099286.1/ENSGALG00000051908.1, intron 2 of 3)	1	138304485	138341211	36727	1	ENSGALG00000051908.1	ENSGALT00000099286.1	10201	NA	NA	NA
chr1	1383178	1383542	chr1_1383178_1383542	-1.10887	4.07862	-1.27387	0.202712	0.888674	-4.69968	Exon (ENSGALT00000000439.6/ENSGALG00000032868.2, exon 7 of 17)	1	1374711	1392842	18132	1	ENSGALG00000032868.2	ENSGALT00000068060.2	8468	416675	AHCYL2	adenosylhomocysteinase like 2
chr1	138366701	138367660	chr1_138366701_138367660	-0.859138	4.60547	-1.06805	0.285497	0.913363	-4.93034	Intron (ENSGALT00000027149.6/ENSGALG00000016817.6, intron 1 of 23)	1	138347996	138478854	130859	1	ENSGALG00000016817.6	ENSGALT00000027149.6	18706	418736	RASA3	RAS p21 protein activator 3
chr1	13838964	13839252	chr1_13838964_13839252	-0.898428	3.91436	-1.012	0.311537	0.91554	-4.91756	Distal Intergenic	1	13875133	13899740	24608	2	ENSGALG00000034533.3	ENSGALT00000066961.2	60488	NA	NA	NA
chr1	1383940	1384356	chr1_1383940_1384356	-0.333457	3.94556	-0.376962	0.706202	0.971401	-5.25482	Intron (ENSGALT00000000439.6/ENSGALG00000032868.2, intron 8 of 16)	1	1374711	1392842	18132	1	ENSGALG00000032868.2	ENSGALT00000068060.2	9230	416675	AHCYL2	adenosylhomocysteinase like 2
chr1	138415290	138415785	chr1_138415290_138415785	-1.1365	3.49107	-1.23176	0.218038	0.890965	-4.71243	Intron (ENSGALT00000027149.6/ENSGALG00000016817.6, intron 4 of 23)	1	138347996	138478854	130859	1	ENSGALG00000016817.6	ENSGALT00000027149.6	67295	418736	RASA3	RAS p21 protein activator 3
chr1	138431502	138431801	chr1_138431502_138431801	0.515295	4.2743	0.608318	0.542977	0.946612	-5.1986	Intron (ENSGALT00000027149.6/ENSGALG00000016817.6, intron 5 of 23)	1	138512589	138549860	37272	1	ENSGALG00000016820.6	ENSGALT00000060714.2	-80788	418737	GAS6	growth arrest specific 6
chr1	138524527	138524934	chr1_138524527_138524934	1.25499	3.59902	1.3708	0.170439	0.888674	-4.58079	Intron (ENSGALT00000060714.2/ENSGALG00000016820.6, intron 2 of 14)	1	138512589	138549860	37272	1	ENSGALG00000016820.6	ENSGALT00000060714.2	11939	418737	GAS6	growth arrest specific 6
chr1	138709133	138709457	chr1_138709133_138709457	1.81504	3.29441	1.94544	0.0517236	0.825665	-3.86831	Intron (ENSGALT00000043071.2/ENSGALG00000016824.6, intron 9 of 12)	1	138696217	138727548	31332	2	ENSGALG00000016824.6	ENSGALT00000043071.2	18091	395675	TMCO3	transmembrane and coiled-coil domains 3
chr1	138709136	138709423	chr1_138709136_138709423	1.81504	3.29441	1.94544	0.0517236	0.825665	-3.86831	Intron (ENSGALT00000043071.2/ENSGALG00000016824.6, intron 9 of 12)	1	138696217	138727548	31332	2	ENSGALG00000016824.6	ENSGALT00000043071.2	18125	395675	TMCO3	transmembrane and coiled-coil domains 3
chr1	138794429	138794926	chr1_138794429_138794926	0.338524	3.13211	0.360145	0.718739	0.971518	-5.21555	Distal Intergenic	1	138803178	138831232	28055	1	ENSGALG00000016828.7	ENSGALT00000027169.6	-8252	418742	GRTP1	growth hormone regulated TBC protein 1
chr1	138796544	138796831	chr1_138796544_138796831	1.02527	3.41724	1.10619	0.268644	0.902917	-4.81939	Distal Intergenic	1	138803178	138831232	28055	1	ENSGALG00000016828.7	ENSGALT00000027169.6	-6347	418742	GRTP1	growth hormone regulated TBC protein 1
chr1	138822525	138823006	chr1_138822525_138823006	-0.435008	3.86417	-0.487323	0.62603	0.971401	-5.21209	Intron (ENSGALT00000027169.6/ENSGALG00000016828.7, intron 5 of 7)	1	138803178	138831232	28055	1	ENSGALG00000016828.7	ENSGALT00000027169.6	19348	418742	GRTP1	growth hormone regulated TBC protein 1
chr1	138824929	138825549	chr1_138824929_138825549	0.604674	3.29441	0.648116	0.51691	0.938681	-5.11343	Intron (ENSGALT00000027169.6/ENSGALG00000016828.7, intron 5 of 7)	1	138803178	138831232	28055	1	ENSGALG00000016828.7	ENSGALT00000027169.6	21752	418742	GRTP1	growth hormone regulated TBC protein 1
chr1	138826033	138826291	chr1_138826033_138826291	0.296144	3.54932	0.322253	0.747261	0.974194	-5.24137	Intron (ENSGALT00000027169.6/ENSGALG00000016828.7, intron 5 of 7)	1	138803178	138831232	28055	1	ENSGALG00000016828.7	ENSGALT00000027169.6	22856	418742	GRTP1	growth hormone regulated TBC protein 1
chr1	1388609	1389077	chr1_1388609_1389077	-0.789818	3.12504	-0.840039	0.400887	0.925459	-5.00308	Intron (ENSGALT00000000439.6/ENSGALG00000032868.2, intron 12 of 16)	1	1393886	1407780	13895	1	ENSGALG00000038520.2	ENSGALT00000075048.2	-4809	416676	STRIP2	striatin interacting protein 2
chr1	138919024	138919629	chr1_138919024_138919629	-1.37062	3.23299	-1.46472	0.142997	0.849254	-4.47398	Promoter (<=1kb)	1	138914225	138918510	4286	2	ENSGALG00000054981.1	ENSGALT00000101559.1	-515	NA	NA	NA
chr1	138934846	138935246	chr1_138934846_138935246	-1.33978	4.36592	-1.60352	0.108821	0.848696	-4.34964	Promoter (1-2kb)	1	138924431	138937050	12620	2	ENSGALG00000026677.2	ENSGALT00000044622.2	1804	395876	F10	coagulation factor X
chr1	138990596	138990944	chr1_138990596_138990944	-0.941263	3.46694	-1.01858	0.308404	0.91554	-4.89014	Intron (ENSGALT00000045251.2/ENSGALG00000016834.6, intron 4 of 32)	1	138939079	138948241	9163	2	ENSGALG00000016833.6	ENSGALT00000056481.2	-42356	395086	F7	coagulation factor VII
chr1	139086775	139087038	chr1_139086775_139087038	0.288906	3.84369	0.322929	0.746749	0.974194	-5.26084	Intron (ENSGALT00000045251.2/ENSGALG00000016834.6, intron 2 of 32)	1	138951176	139094938	143763	2	ENSGALG00000016834.6	ENSGALT00000045251.2	7900	418748	MCF2L	MCF.2 cell line derived transforming sequence like
chr1	139086818	139087112	chr1_139086818_139087112	0.0263115	3.9051	0.0296077	0.97638	0.994041	-5.305	Intron (ENSGALT00000045251.2/ENSGALG00000016834.6, intron 2 of 32)	1	138951176	139094938	143763	2	ENSGALG00000016834.6	ENSGALT00000045251.2	7826	418748	MCF2L	MCF.2 cell line derived transforming sequence like
chr1	139098077	139098796	chr1_139098077_139098796	0.352925	3.03025	0.374118	0.708317	0.971401	-5.20921	Distal Intergenic	1	138951176	139094938	143763	2	ENSGALG00000016834.6	ENSGALT00000045251.2	-3140	418748	MCF2L	MCF.2 cell line derived transforming sequence like
chr1	1391342	1392593	chr1_1391342_1392593	-0.0865126	3.78326	-0.0960962	0.923444	0.986412	-5.29205	Promoter (1-2kb)	1	1393886	1407780	13895	1	ENSGALG00000038520.2	ENSGALT00000075048.2	-1293	416676	STRIP2	striatin interacting protein 2
chr1	139137040	139137504	chr1_139137040_139137504	0.72525	4.28038	0.856946	0.391475	0.921159	-5.05792	Exon (ENSGALT00000098323.1/ENSGALG00000041644.2, exon 16 of 28)	1	139115577	139175402	59826	2	ENSGALG00000041644.2	ENSGALT00000098323.1	37898	418749	ATP11A	ATPase phospholipid transporting 11A
chr1	139137084	139137632	chr1_139137084_139137632	1.15187	4.38225	1.38206	0.166954	0.884199	-4.60872	Exon (ENSGALT00000098323.1/ENSGALG00000041644.2, exon 16 of 28)	1	139115577	139175402	59826	2	ENSGALG00000041644.2	ENSGALT00000098323.1	37770	418749	ATP11A	ATPase phospholipid transporting 11A
chr1	1392194	1392585	chr1_1392194_1392585	0.16275	3.66044	0.178687	0.858184	0.986412	-5.27481	Promoter (1-2kb)	1	1393886	1407780	13895	1	ENSGALG00000038520.2	ENSGALT00000075048.2	-1301	416676	STRIP2	striatin interacting protein 2
chr1	139252293	139253145	chr1_139252293_139253145	-1.51298	3.93483	-1.70826	0.087589	0.83075	-4.19954	Distal Intergenic	1	139263988	139303000	39013	1	ENSGALG00000016836.5	ENSGALT00000095024.1	-10843	418750	TUBGCP3	tubulin gamma complex associated protein 3
chr1	139374149	139374524	chr1_139374149_139374524	-0.680011	4.00915	-0.774485	0.438645	0.938681	-5.08573	Distal Intergenic	1	139350668	139354724	4057	1	ENSGALG00000051481.1	ENSGALT00000105590.1	23482	NA	NA	NA
chr1	13968199	13968457	chr1_13968199_13968457	-0.82989	3.03025	-0.879723	0.37901	0.91554	-4.97597	Intron (ENSGALT00000053364.2/ENSGALG00000008154.6, intron 12 of 14)	1	13958935	13963829	4895	2	ENSGALG00000008154.6	ENSGALT00000013245.6	-4371	417711	SRPK2	SRSF protein kinase 2
chr1	13968247	13968453	chr1_13968247_13968453	-0.82989	3.03025	-0.879723	0.37901	0.91554	-4.97597	Intron (ENSGALT00000053364.2/ENSGALG00000008154.6, intron 12 of 14)	1	13958935	13963829	4895	2	ENSGALG00000008154.6	ENSGALT00000013245.6	-4419	417711	SRPK2	SRSF protein kinase 2
chr1	139811520	139811800	chr1_139811520_139811800	0.807669	3.48083	0.874777	0.381696	0.91554	-4.99191	Distal Intergenic	1	139991022	139998296	7275	2	ENSGALG00000049379.1	ENSGALT00000091545.1	186496	101749060	IRS2	insulin receptor substrate 2
chr1	1398437	1398728	chr1_1398437_1398728	-0.14744	2.9898	-0.156109	0.875948	0.986412	-5.25088	Exon (ENSGALT00000075048.2/ENSGALG00000038520.2, exon 10 of 21)	1	1394570	1407780	13211	1	ENSGALG00000038520.2	ENSGALT00000050083.2	3868	416676	STRIP2	striatin interacting protein 2
chr1	139987349	139987607	chr1_139987349_139987607	-0.461896	4.85087	-0.599028	0.549154	0.948854	-5.27177	Distal Intergenic	1	139991022	139998296	7275	2	ENSGALG00000049379.1	ENSGALT00000091545.1	10689	101749060	IRS2	insulin receptor substrate 2
chr1	139994405	139994819	chr1_139994405_139994819	-1.21536	3.44745	-1.31358	0.188988	0.888674	-4.63377	Intron (ENSGALT00000091545.1/ENSGALG00000049379.1, intron 11 of 11)	1	139991022	139998296	7275	2	ENSGALG00000049379.1	ENSGALT00000091545.1	3477	101749060	IRS2	insulin receptor substrate 2
chr1	140076775	140077349	chr1_140076775_140077349	-0.157025	5.12283	-0.214316	0.830301	0.986412	-5.4392	Distal Intergenic	1	139991022	139998296	7275	2	ENSGALG00000049379.1	ENSGALT00000091545.1	-78480	101749060	IRS2	insulin receptor substrate 2
chr1	140222135	140222514	chr1_140222135_140222514	-0.945101	3.44745	-1.02149	0.307025	0.91554	-4.88727	Intron (ENSGALT00000053661.3/ENSGALG00000036798.3, intron 1 of 51)	1	140204552	140207268	2717	1	ENSGALG00000053474.1	ENSGALT00000100632.1	17584	NA	NA	NA
chr1	140408521	140408821	chr1_140408521_140408821	-1.35483	3.85294	-1.51591	0.129544	0.848696	-4.43204	Promoter (<=1kb)	1	140409315	140416170	6856	1	ENSGALG00000047958.1	ENSGALT00000094488.1	-494	NA	NA	NA
chr1	140456400	140456776	chr1_140456400_140456776	-0.536204	4.71678	-0.679134	0.497054	0.938681	-5.21321	Promoter (<=1kb)	1	140455619	140504526	48908	1	ENSGALG00000016845.6	ENSGALT00000068959.2	782	418755	NAXD	NAD(P)HX dehydratase
chr1	140509120	140509459	chr1_140509120_140509459	0.599056	3.36508	0.644445	0.519287	0.938961	-5.1176	Exon (ENSGALT00000093925.1/ENSGALG00000016847.6, exon 13 of 14)	1	140535074	140535172	99	2	ENSGALG00000025357.2	ENSGALT00000042270.2	25713	100315811	MIR1736	microRNA mir-1736
chr1	140516355	140516638	chr1_140516355_140516638	0.894354	3.25396	0.95673	0.338704	0.91554	-4.92905	Intron (ENSGALT00000093925.1/ENSGALG00000016847.6, intron 9 of 13)	1	140535074	140535172	99	2	ENSGALG00000025357.2	ENSGALT00000042270.2	18534	100315811	MIR1736	microRNA mir-1736
chr1	140572524	140573001	chr1_140572524_140573001	0.112407	3.61998	0.122988	0.902117	0.986412	-5.27853	Distal Intergenic	1	140506977	140546009	39033	2	ENSGALG00000016847.6	ENSGALT00000093925.1	-26516	418757	CARS2	cysteinyl-tRNA synthetase 2, mitochondrial
chr1	140580070	140580289	chr1_140580070_140580289	-0.142697	3.31537	-0.153116	0.878307	0.986412	-5.261	Intron (ENSGALT00000071997.2/ENSGALG00000030125.3, intron 5 of 5)	1	140577901	140612165	34265	2	ENSGALG00000030125.3	ENSGALT00000071997.2	31876	418760	ANKRD10	ankyrin repeat domain 10
chr1	1406356	1406687	chr1_1406356_1406687	-1.20375	2.92838	-1.27285	0.203073	0.888674	-4.66358	Exon (ENSGALT00000075048.2/ENSGALG00000038520.2, exon 20 of 21)	1	1415723	1417686	1964	1	ENSGALG00000047596.1	ENSGALT00000100067.1	-9036	NA	NA	NA
chr1	140646642	140647474	chr1_140646642_140647474	0.0955999	3.03025	0.10134	0.91928	0.986412	-5.25693	Promoter (1-2kb)	1	140644742	140749677	104936	1	ENSGALG00000031009.2	ENSGALT00000093353.1	1901	418761	ARHGEF7	Rho guanine nucleotide exchange factor 7
chr1	140754731	140755082	chr1_140754731_140755082	0.631116	3.73209	0.697494	0.485494	0.938681	-5.10886	Distal Intergenic	1	140788038	140788117	80	2	ENSGALG00000051023.1	ENSGALT00000093348.1	33035	NA	NA	NA
chr1	140764087	140764435	chr1_140764087_140764435	0.862995	3.12188	0.917759	0.358746	0.91554	-4.95266	Distal Intergenic	1	140788038	140788117	80	2	ENSGALG00000051023.1	ENSGALT00000093348.1	23682	NA	NA	NA
chr1	140889310	140889535	chr1_140889310_140889535	0.823661	3.54932	0.896279	0.370105	0.91554	-4.98051	Distal Intergenic	1	140926648	140935748	9101	1	ENSGALG00000046786.1	ENSGALT00000091787.1	-37113	NA	NA	NA
chr1	141214401	141214657	chr1_141214401_141214657	0.51825	3.54932	0.563941	0.572795	0.961746	-5.1615	Downstream (1-2kb)	1	141216202	141226614	10413	2	ENSGALG00000042334.3	ENSGALT00000078385.2	11957	NA	NA	NA
chr1	141263573	141264040	chr1_141263573_141264040	-1.311	3.86318	-1.46851	0.141968	0.849164	-4.48594	Distal Intergenic	1	141257124	141259295	2172	2	ENSGALG00000050050.1	ENSGALT00000100080.1	-4279	NA	NA	NA
chr1	141287864	141290042	chr1_141287864_141290042	-0.231995	6.81315	-0.439339	0.660417	0.971401	-5.65412	Promoter (<=1kb)	1	141277993	141287623	9631	2	ENSGALG00000036843.3	ENSGALT00000056964.2	-242	NA	NA	NA
chr1	141294970	141296364	chr1_141294970_141296364	-0.225307	6.40509	-0.393556	0.693909	0.971401	-5.60047	Distal Intergenic	1	141277993	141287623	9631	2	ENSGALG00000036843.3	ENSGALT00000056964.2	-7348	NA	NA	NA
chr1	141294996	141296873	chr1_141294996_141296873	-0.197032	6.96458	-0.384632	0.700511	0.971401	-5.70136	Distal Intergenic	1	141277993	141287623	9631	2	ENSGALG00000036843.3	ENSGALT00000056964.2	-7374	NA	NA	NA
chr1	141300761	141300983	chr1_141300761_141300983	1.51453	3.22374	1.61778	0.105712	0.848696	-4.29956	Distal Intergenic	1	141277993	141287623	9631	2	ENSGALG00000036843.3	ENSGALT00000056964.2	-13139	NA	NA	NA
chr1	141302466	141302857	chr1_141302466_141302857	0.716542	3.75305	0.793506	0.427484	0.938681	-5.05634	Distal Intergenic	1	141308682	141314186	5505	2	ENSGALG00000050382.1	ENSGALT00000093432.1	11329	NA	NA	NA
chr1	141304215	141304516	chr1_141304215_141304516	0.563913	4.23081	0.661507	0.508288	0.938681	-5.16799	Distal Intergenic	1	141308682	141314186	5505	2	ENSGALG00000050382.1	ENSGALT00000093432.1	9670	NA	NA	NA
chr1	141304274	141304511	chr1_141304274_141304511	0.618851	4.13514	0.716289	0.473813	0.938681	-5.12969	Distal Intergenic	1	141308682	141314186	5505	2	ENSGALG00000050382.1	ENSGALT00000093432.1	9675	NA	NA	NA
chr1	141308536	141308962	chr1_141308536_141308962	-0.792072	5.19437	-1.09588	0.273133	0.903086	-4.97334	Exon (ENSGALT00000093432.1/ENSGALG00000050382.1, exon 3 of 3)	1	141308682	141314186	5505	2	ENSGALG00000050382.1	ENSGALT00000093432.1	5224	NA	NA	NA
chr1	141314493	141314733	chr1_141314493_141314733	1.4221	3.55857	1.54853	0.121496	0.848696	-4.38601	Promoter (<=1kb)	1	141308682	141314186	5505	2	ENSGALG00000050382.1	ENSGALT00000093432.1	-308	NA	NA	NA
chr1	141314496	141314755	chr1_141314496_141314755	1.4221	3.55857	1.54853	0.121496	0.848696	-4.38601	Promoter (<=1kb)	1	141308682	141314186	5505	2	ENSGALG00000050382.1	ENSGALT00000093432.1	-311	NA	NA	NA
chr1	141315318	141315640	chr1_141315318_141315640	-0.590557	4.45984	-0.717166	0.473272	0.938681	-5.16224	Promoter (1-2kb)	1	141308682	141314186	5505	2	ENSGALG00000050382.1	ENSGALT00000093432.1	-1133	NA	NA	NA
chr1	141317096	141317301	chr1_141317096_141317301	-0.594551	3.72185	-0.656439	0.511542	0.938681	-5.1291	Promoter (2-3kb)	1	141308682	141314186	5505	2	ENSGALG00000050382.1	ENSGALT00000093432.1	-2911	NA	NA	NA
chr1	141340370	141341096	chr1_141340370_141341096	0.881768	3.44745	0.953034	0.340574	0.91554	-4.9375	Distal Intergenic	1	141332438	141337285	4848	1	ENSGALG00000052140.1	ENSGALT00000094267.1	7933	101751168	LOC101751168	tumor necrosis factor ligand superfamily member 13B-like
chr1	141349095	141349378	chr1_141349095_141349378	-1.04102	4.67746	-1.30975	0.19028	0.888674	-4.70864	Distal Intergenic	1	141332438	141337285	4848	1	ENSGALG00000052140.1	ENSGALT00000094267.1	16658	101751168	LOC101751168	tumor necrosis factor ligand superfamily member 13B-like
chr1	141352751	141353227	chr1_141352751_141353227	0.367632	3.44745	0.397345	0.691114	0.971401	-5.21638	Distal Intergenic	1	141332438	141337285	4848	1	ENSGALG00000052140.1	ENSGALT00000094267.1	20314	101751168	LOC101751168	tumor necrosis factor ligand superfamily member 13B-like
chr1	141357073	141358070	chr1_141357073_141358070	1.42713	4.05836	1.63529	0.10199	0.848696	-4.29631	Distal Intergenic	1	141332438	141337285	4848	1	ENSGALG00000052140.1	ENSGALT00000094267.1	24636	101751168	LOC101751168	tumor necrosis factor ligand superfamily member 13B-like
chr1	141357491	141358091	chr1_141357491_141358091	1.2289	3.39183	1.32398	0.18551	0.888674	-4.62227	Distal Intergenic	1	141332438	141337285	4848	1	ENSGALG00000052140.1	ENSGALT00000094267.1	25054	101751168	LOC101751168	tumor necrosis factor ligand superfamily member 13B-like
chr1	141359410	141361444	chr1_141359410_141361444	-0.437246	6.74578	-0.816991	0.413934	0.933785	-5.42966	Distal Intergenic	1	141332438	141337285	4848	1	ENSGALG00000052140.1	ENSGALT00000094267.1	26973	101751168	LOC101751168	tumor necrosis factor ligand superfamily member 13B-like
chr1	141360381	141361062	chr1_141360381_141361062	0.010214	4.75567	0.0130241	0.989609	0.996467	-5.40281	Distal Intergenic	1	141332438	141337285	4848	1	ENSGALG00000052140.1	ENSGALT00000094267.1	27944	101751168	LOC101751168	tumor necrosis factor ligand superfamily member 13B-like
chr1	141362806	141364452	chr1_141362806_141364452	-0.0498504	6.59386	-0.090381	0.927984	0.986532	-5.69827	Distal Intergenic	1	141332438	141337285	4848	1	ENSGALG00000052140.1	ENSGALT00000094267.1	30369	101751168	LOC101751168	tumor necrosis factor ligand superfamily member 13B-like
chr1	141363743	141364447	chr1_141363743_141364447	-0.0677925	4.71157	-0.0857865	0.931636	0.986657	-5.39383	Distal Intergenic	1	141332438	141337285	4848	1	ENSGALG00000052140.1	ENSGALT00000094267.1	31306	101751168	LOC101751168	tumor necrosis factor ligand superfamily member 13B-like
chr1	141378325	141378597	chr1_141378325_141378597	-0.12103	4.79653	-0.155438	0.876476	0.986412	-5.39892	Distal Intergenic	1	141405139	141411819	6681	2	ENSGALG00000051579.1	ENSGALT00000105007.1	33222	426422	LOC426422	LIM and senescent cell antigen-like-containing domain protein 1-like
chr1	141379781	141380307	chr1_141379781_141380307	-0.224107	4.3418	-0.267239	0.789286	0.982742	-5.32209	Distal Intergenic	1	141405139	141411819	6681	2	ENSGALG00000051579.1	ENSGALT00000105007.1	31512	426422	LOC426422	LIM and senescent cell antigen-like-containing domain protein 1-like
chr1	141381175	141381756	chr1_141381175_141381756	1.08474	3.57953	1.18308	0.236778	0.890965	-4.7592	Distal Intergenic	1	141405139	141411819	6681	2	ENSGALG00000051579.1	ENSGALT00000105007.1	30063	426422	LOC426422	LIM and senescent cell antigen-like-containing domain protein 1-like
chr1	141387610	141388231	chr1_141387610_141388231	0.0274943	3.61998	0.0300824	0.976001	0.993963	-5.28385	Distal Intergenic	1	141405139	141411819	6681	2	ENSGALG00000051579.1	ENSGALT00000105007.1	23588	426422	LOC426422	LIM and senescent cell antigen-like-containing domain protein 1-like
chr1	141387624	141388193	chr1_141387624_141388193	-0.233121	3.4879	-0.252609	0.800571	0.986412	-5.25322	Distal Intergenic	1	141405139	141411819	6681	2	ENSGALG00000051579.1	ENSGALT00000105007.1	23626	426422	LOC426422	LIM and senescent cell antigen-like-containing domain protein 1-like
chr1	141389832	141390606	chr1_141389832_141390606	-0.41644	6.64969	-0.76341	0.44522	0.938681	-5.45159	Distal Intergenic	1	141405139	141411819	6681	2	ENSGALG00000051579.1	ENSGALT00000105007.1	21213	426422	LOC426422	LIM and senescent cell antigen-like-containing domain protein 1-like
chr1	141389982	141390563	chr1_141389982_141390563	-0.376502	6.38811	-0.655463	0.51217	0.938681	-5.47634	Distal Intergenic	1	141405139	141411819	6681	2	ENSGALG00000051579.1	ENSGALT00000105007.1	21256	426422	LOC426422	LIM and senescent cell antigen-like-containing domain protein 1-like
chr1	141396403	141397422	chr1_141396403_141397422	-0.473888	5.70544	-0.722455	0.470015	0.938681	-5.32836	Distal Intergenic	1	141405139	141411819	6681	2	ENSGALG00000051579.1	ENSGALT00000105007.1	14397	426422	LOC426422	LIM and senescent cell antigen-like-containing domain protein 1-like
chr1	141397022	141397726	chr1_141397022_141397726	0.56647	5.69585	0.862018	0.388678	0.919073	-5.23275	Distal Intergenic	1	141405139	141411819	6681	2	ENSGALG00000051579.1	ENSGALT00000105007.1	14093	426422	LOC426422	LIM and senescent cell antigen-like-containing domain protein 1-like
chr1	141400087	141400501	chr1_141400087_141400501	-0.370543	4.04742	-0.424012	0.671557	0.971401	-5.24937	Distal Intergenic	1	141405139	141411819	6681	2	ENSGALG00000051579.1	ENSGALT00000105007.1	11318	426422	LOC426422	LIM and senescent cell antigen-like-containing domain protein 1-like
chr1	141408084	141408830	chr1_141408084_141408830	0.672651	4.86719	0.874945	0.381605	0.91554	-5.10981	Promoter (2-3kb)	1	141405139	141411819	6681	2	ENSGALG00000051579.1	ENSGALT00000105007.1	2989	426422	LOC426422	LIM and senescent cell antigen-like-containing domain protein 1-like
chr1	141408097	141408410	chr1_141408097_141408410	1.09546	3.69065	1.20595	0.227839	0.890965	-4.74323	Exon (ENSGALT00000105007.1/ENSGALG00000051579.1, exon 2 of 6)	1	141405139	141411819	6681	2	ENSGALG00000051579.1	ENSGALT00000105007.1	3409	426422	LOC426422	LIM and senescent cell antigen-like-containing domain protein 1-like
chr1	141410419	141410927	chr1_141410419_141410927	-0.557179	4.24092	-0.654563	0.51275	0.938681	-5.17254	Promoter (<=1kb)	1	141405139	141411819	6681	2	ENSGALG00000051579.1	ENSGALT00000105007.1	892	426422	LOC426422	LIM and senescent cell antigen-like-containing domain protein 1-like
chr1	141411767	141412343	chr1_141411767_141412343	0.360058	4.95273	0.475822	0.634202	0.971401	-5.33975	Promoter (<=1kb)	1	141405139	141411819	6681	2	ENSGALG00000051579.1	ENSGALT00000105007.1	0	426422	LOC426422	LIM and senescent cell antigen-like-containing domain protein 1-like
chr1	141412005	141412299	chr1_141412005_141412299	0.460412	4.74496	0.585986	0.557885	0.95321	-5.26392	Promoter (<=1kb)	1	141405139	141411819	6681	2	ENSGALG00000051579.1	ENSGALT00000105007.1	-187	426422	LOC426422	LIM and senescent cell antigen-like-containing domain protein 1-like
chr1	141412923	141413550	chr1_141412923_141413550	-1.04226	4.59987	-1.29451	0.195489	0.888674	-4.71773	Promoter (<=1kb)	1	141407951	141412833	4883	2	ENSGALG00000051579.1	ENSGALT00000096482.1	-91	426422	LOC426422	LIM and senescent cell antigen-like-containing domain protein 1-like
chr1	141413146	141413448	chr1_141413146_141413448	-1.07502	3.9669	-1.21828	0.223117	0.890965	-4.74598	Promoter (<=1kb)	1	141407951	141412833	4883	2	ENSGALG00000051579.1	ENSGALT00000096482.1	-314	426422	LOC426422	LIM and senescent cell antigen-like-containing domain protein 1-like
chr1	141418359	141418661	chr1_141418359_141418661	0.853241	4.20363	0.997031	0.31875	0.91554	-4.95051	Promoter (<=1kb)	1	141415925	141418777	2853	2	ENSGALG00000048470.1	ENSGALT00000102375.1	116	NA	NA	NA
chr1	141419275	141419521	chr1_141419275_141419521	0.480578	3.5191	0.521828	0.60179	0.971401	-5.17706	Promoter (<=1kb)	1	141415925	141418777	2853	2	ENSGALG00000048470.1	ENSGALT00000102375.1	-499	NA	NA	NA
chr1	141420720	141420978	chr1_141420720_141420978	-0.771727	3.82372	-0.860803	0.389347	0.919465	-5.0189	Promoter (<=1kb)	1	141419508	141421589	2082	2	ENSGALG00000049591.1	ENSGALT00000097829.1	611	NA	NA	NA
chr1	141421527	141421848	chr1_141421527_141421848	0.745526	4.80039	0.958128	0.337999	0.91554	-5.04027	Promoter (<=1kb)	1	141419508	141421589	2082	2	ENSGALG00000049591.1	ENSGALT00000097829.1	0	NA	NA	NA
chr1	141424238	141425252	chr1_141424238_141425252	0.169081	4.78745	0.216801	0.828363	0.986412	-5.38847	Promoter (<=1kb)	1	141421610	141425698	4089	2	ENSGALG00000050358.1	ENSGALT00000100831.1	446	NA	NA	NA
chr1	141424239	141425227	chr1_141424239_141425227	0.169081	4.78745	0.216801	0.828363	0.986412	-5.38847	Promoter (<=1kb)	1	141421610	141425698	4089	2	ENSGALG00000050358.1	ENSGALT00000100831.1	471	NA	NA	NA
chr1	141426000	141426735	chr1_141426000_141426735	1.55347	3.52128	1.68705	0.0915949	0.836437	-4.21825	Promoter (<=1kb)	1	141421610	141425698	4089	2	ENSGALG00000050358.1	ENSGALT00000100831.1	-303	NA	NA	NA
chr1	141426016	141426704	chr1_141426016_141426704	1.55347	3.52128	1.68705	0.0915949	0.836437	-4.21825	Promoter (<=1kb)	1	141421610	141425698	4089	2	ENSGALG00000050358.1	ENSGALT00000100831.1	-319	NA	NA	NA
chr1	141429314	141429751	chr1_141429314_141429751	1.41084	4.07067	1.6191	0.105427	0.848696	-4.31691	Distal Intergenic	1	141421610	141425698	4089	2	ENSGALG00000050358.1	ENSGALT00000100831.1	-3617	NA	NA	NA
chr1	141435034	141435553	chr1_141435034_141435553	-0.285477	3.96881	-0.323591	0.746248	0.974194	-5.27102	Distal Intergenic	1	141421610	141425698	4089	2	ENSGALG00000050358.1	ENSGALT00000100831.1	-9337	NA	NA	NA
chr1	141435055	141435566	chr1_141435055_141435566	-0.282936	3.94872	-0.319966	0.748994	0.974194	-5.27018	Distal Intergenic	1	141421610	141425698	4089	2	ENSGALG00000050358.1	ENSGALT00000100831.1	-9358	NA	NA	NA
chr1	141439919	141440322	chr1_141439919_141440322	0.0202609	4.46463	0.0246231	0.980356	0.995032	-5.36451	Distal Intergenic	1	141449287	141454491	5205	1	ENSGALG00000039979.2	ENSGALT00000047452.2	-8965	NA	NA	NA
chr1	141439963	141440305	chr1_141439963_141440305	0.0202609	4.46463	0.0246231	0.980356	0.995032	-5.36451	Distal Intergenic	1	141449287	141454491	5205	1	ENSGALG00000039979.2	ENSGALT00000047452.2	-8982	NA	NA	NA
chr1	141446831	141447719	chr1_141446831_141447719	0.663372	4.72604	0.841534	0.400049	0.925402	-5.11564	Promoter (1-2kb)	1	141449287	141454491	5205	1	ENSGALG00000039979.2	ENSGALT00000047452.2	-1568	NA	NA	NA
chr1	141448239	141448980	chr1_141448239_141448980	1.16238	3.78111	1.29086	0.196754	0.888674	-4.66756	Promoter (<=1kb)	1	141449287	141454491	5205	1	ENSGALG00000039979.2	ENSGALT00000047452.2	-307	NA	NA	NA
chr1	141448332	141448843	chr1_141448332_141448843	1.15628	3.72057	1.27649	0.201785	0.888674	-4.67879	Promoter (<=1kb)	1	141449287	141454491	5205	1	ENSGALG00000039979.2	ENSGALT00000047452.2	-444	NA	NA	NA
chr1	141449814	141450773	chr1_141449814_141450773	0.191803	4.4617	0.232991	0.815768	0.986412	-5.34308	Promoter (<=1kb)	1	141449287	141454491	5205	1	ENSGALG00000039979.2	ENSGALT00000047452.2	528	NA	NA	NA
chr1	141449838	141450782	chr1_141449838_141450782	0.191803	4.4617	0.232991	0.815768	0.986412	-5.34308	Promoter (<=1kb)	1	141449287	141454491	5205	1	ENSGALG00000039979.2	ENSGALT00000047452.2	552	NA	NA	NA
chr1	141455440	141455729	chr1_141455440_141455729	-0.283226	3.35582	-0.30454	0.760717	0.978064	-5.23685	Promoter (<=1kb)	1	141456243	141458515	2273	1	ENSGALG00000048183.1	ENSGALT00000096248.1	-514	NA	NA	NA
chr1	141461502	141461938	chr1_141461502_141461938	-1.69142	3.7389	-1.87054	0.0614094	0.827789	-3.97668	Promoter (<=1kb)	1	141461074	141463479	2406	1	ENSGALG00000035351.2	ENSGALT00000054801.2	429	NA	NA	NA
chr1	141462191	141463302	chr1_141462191_141463302	0.374133	5.24029	0.522171	0.601551	0.971401	-5.36357	Promoter (1-2kb)	1	141461074	141463479	2406	1	ENSGALG00000035351.2	ENSGALT00000054801.2	1118	NA	NA	NA
chr1	141462232	141463327	chr1_141462232_141463327	0.442805	5.25534	0.619788	0.535398	0.944691	-5.31961	Promoter (1-2kb)	1	141461074	141463479	2406	1	ENSGALG00000035351.2	ENSGALT00000054801.2	1159	NA	NA	NA
chr1	141466295	141466933	chr1_141466295_141466933	0.555783	5.02821	0.745016	0.456263	0.938681	-5.21667	Promoter (<=1kb)	1	141465650	141471147	5498	1	ENSGALG00000053439.1	ENSGALT00000108048.1	646	NA	NA	NA
chr1	141467608	141467859	chr1_141467608_141467859	-0.242316	3.97904	-0.274994	0.783321	0.980283	-5.28298	Promoter (1-2kb)	1	141465650	141471147	5498	1	ENSGALG00000053439.1	ENSGALT00000108048.1	1959	NA	NA	NA
chr1	141491620	141492270	chr1_141491620_141492270	-0.404563	4.773	-0.517431	0.604856	0.971401	-5.29792	Distal Intergenic	1	141486979	141488490	1512	1	ENSGALG00000049342.1	ENSGALT00000102716.1	4642	NA	NA	NA
chr1	141491721	141491923	chr1_141491721_141491923	0.173081	4.2701	0.204199	0.838198	0.986412	-5.32545	Distal Intergenic	1	141486979	141488490	1512	1	ENSGALG00000049342.1	ENSGALT00000102716.1	4743	NA	NA	NA
chr1	141494601	141494900	chr1_141494601_141494900	-0.0763575	3.4879	-0.0827406	0.934058	0.987129	-5.27442	Distal Intergenic	1	141486979	141488490	1512	1	ENSGALG00000049342.1	ENSGALT00000102716.1	7623	NA	NA	NA
chr1	141498895	141499170	chr1_141498895_141499170	0.470696	3.60366	0.514313	0.607033	0.971401	-5.18433	Distal Intergenic	1	141486979	141488490	1512	1	ENSGALG00000049342.1	ENSGALT00000102716.1	11917	NA	NA	NA
chr1	141502526	141502895	chr1_141502526_141502895	0.476745	4.32182	0.566794	0.570854	0.96036	-5.22261	Distal Intergenic	1	141486979	141488490	1512	1	ENSGALG00000049342.1	ENSGALT00000102716.1	15548	NA	NA	NA
chr1	141508617	141509542	chr1_141508617_141509542	-0.0269763	6.92276	-0.05222	0.958353	0.989397	-5.75942	Distal Intergenic	1	141486979	141488490	1512	1	ENSGALG00000049342.1	ENSGALT00000102716.1	21639	NA	NA	NA
chr1	141509018	141509481	chr1_141509018_141509481	0.179286	6.40273	0.313023	0.754263	0.975763	-5.62519	Distal Intergenic	1	141486979	141488490	1512	1	ENSGALG00000049342.1	ENSGALT00000102716.1	22040	NA	NA	NA
chr1	141514065	141514535	chr1_141514065_141514535	-0.0532501	4.32656	-0.0633531	0.949485	0.988119	-5.34656	Distal Intergenic	1	141521296	141532492	11197	2	ENSGALG00000050730.1	ENSGALT00000105367.1	17957	NA	NA	NA
chr1	141517550	141518333	chr1_141517550_141518333	0.103308	5.31545	0.146258	0.883718	0.986412	-5.47946	Downstream (2-3kb)	1	141521296	141532492	11197	2	ENSGALG00000050730.1	ENSGALT00000105367.1	14159	NA	NA	NA
chr1	141519130	141519529	chr1_141519130_141519529	0.0612923	3.31537	0.0657674	0.947563	0.988031	-5.26808	Downstream (1-2kb)	1	141521296	141532492	11197	2	ENSGALG00000050730.1	ENSGALT00000105367.1	12963	NA	NA	NA
chr1	141530651	141531362	chr1_141530651_141531362	-0.113304	5.03349	-0.152034	0.87916	0.986412	-5.43469	Promoter (1-2kb)	1	141521296	141532492	11197	2	ENSGALG00000050730.1	ENSGALT00000105367.1	1130	NA	NA	NA
chr1	141531913	141532951	chr1_141531913_141532951	0.0518374	6.17202	0.0864928	0.931075	0.986532	-5.62536	Promoter (<=1kb)	1	141521296	141532492	11197	2	ENSGALG00000050730.1	ENSGALT00000105367.1	0	NA	NA	NA
chr1	141532558	141532812	chr1_141532558_141532812	-0.17748	5.09898	-0.241135	0.809451	0.986412	-5.43048	Promoter (<=1kb)	1	141521296	141532492	11197	2	ENSGALG00000050730.1	ENSGALT00000105367.1	-67	NA	NA	NA
chr1	141533447	141534049	chr1_141533447_141534049	0.674805	5.03004	0.904876	0.365532	0.91554	-5.10922	Promoter (<=1kb)	1	141521296	141532492	11197	2	ENSGALG00000050730.1	ENSGALT00000105367.1	-956	NA	NA	NA
chr1	141536925	141537635	chr1_141536925_141537635	-0.156957	5.57742	-0.233528	0.815351	0.986412	-5.50699	Promoter (<=1kb)	1	141537737	141538173	437	2	ENSGALG00000050486.1	ENSGALT00000098928.1	538	NA	NA	NA
chr1	141539820	141540388	chr1_141539820_141540388	-1.17298	4.0808	-1.34791	0.17769	0.888674	-4.62547	Promoter (1-2kb)	1	141537737	141538173	437	2	ENSGALG00000050486.1	ENSGALT00000098928.1	-1648	NA	NA	NA
chr1	141542741	141543018	chr1_141542741_141543018	-1.25531	5.22363	-1.74648	0.0807289	0.827789	-4.21183	Promoter (2-3kb)	1	141545959	141548454	2496	1	ENSGALG00000053931.1	ENSGALT00000094604.1	-2941	NA	NA	NA
chr1	141550089	141550613	chr1_141550089_141550613	0.180337	6.10212	0.296815	0.766608	0.979594	-5.57837	Promoter (<=1kb)	1	141549425	141551285	1861	2	ENSGALG00000048127.1	ENSGALT00000096608.1	672	NA	NA	NA
chr1	141550125	141550728	chr1_141550125_141550728	0.260067	6.0553	0.424153	0.671455	0.971401	-5.53067	Promoter (<=1kb)	1	141549425	141551285	1861	2	ENSGALG00000048127.1	ENSGALT00000096608.1	557	NA	NA	NA
chr1	141551711	141552249	chr1_141551711_141552249	1.63897	3.68937	1.80406	0.0712236	0.827789	-4.06786	Promoter (<=1kb)	1	141549425	141551285	1861	2	ENSGALG00000048127.1	ENSGALT00000096608.1	-427	NA	NA	NA
chr1	141551727	141552192	chr1_141551727_141552192	1.63897	3.68937	1.80406	0.0712236	0.827789	-4.06786	Promoter (<=1kb)	1	141549425	141551285	1861	2	ENSGALG00000048127.1	ENSGALT00000096608.1	-443	NA	NA	NA
chr1	141555042	141555475	chr1_141555042_141555475	-0.557404	4.05059	-0.638088	0.523417	0.939447	-5.16273	Distal Intergenic	1	141549425	141551285	1861	2	ENSGALG00000048127.1	ENSGALT00000096608.1	-3758	NA	NA	NA
chr1	141563810	141564160	chr1_141563810_141564160	-0.755049	3.85491	-0.845	0.398111	0.925177	-5.03115	Distal Intergenic	1	141575152	141577012	1861	1	ENSGALG00000053432.1	ENSGALT00000103611.1	-10992	NA	NA	NA
chr1	141564031	141564386	chr1_141564031_141564386	-0.184423	4.21996	-0.216004	0.828985	0.986412	-5.31796	Distal Intergenic	1	141575152	141577012	1861	1	ENSGALG00000053432.1	ENSGALT00000103611.1	-10766	NA	NA	NA
chr1	141565430	141566017	chr1_141565430_141566017	0.133593	5.79241	0.207084	0.835944	0.986412	-5.54659	Distal Intergenic	1	141575152	141577012	1861	1	ENSGALG00000053432.1	ENSGALT00000103611.1	-9135	NA	NA	NA
chr1	141565443	141566015	chr1_141565443_141566015	0.0830958	5.76427	0.128115	0.898058	0.986412	-5.55331	Distal Intergenic	1	141575152	141577012	1861	1	ENSGALG00000053432.1	ENSGALT00000103611.1	-9137	NA	NA	NA
chr1	141569230	141569452	chr1_141569230_141569452	-0.784363	3.75206	-0.868529	0.385106	0.916775	-5.00937	Distal Intergenic	1	141575152	141577012	1861	1	ENSGALG00000053432.1	ENSGALT00000103611.1	-5700	NA	NA	NA
chr1	141569243	141569460	chr1_141569243_141569460	-0.784363	3.75206	-0.868529	0.385106	0.916775	-5.00937	Distal Intergenic	1	141575152	141577012	1861	1	ENSGALG00000053432.1	ENSGALT00000103611.1	-5692	NA	NA	NA
chr1	141572541	141573011	chr1_141572541_141573011	0.100315	4.58354	0.124262	0.901108	0.986412	-5.37369	Promoter (2-3kb)	1	141575152	141577012	1861	1	ENSGALG00000053432.1	ENSGALT00000103611.1	-2141	NA	NA	NA
chr1	141574199	141574610	chr1_141574199_141574610	1.70152	3.53415	1.84949	0.0643876	0.827789	-4.0043	Promoter (<=1kb)	1	141575152	141577012	1861	1	ENSGALG00000053432.1	ENSGALT00000103611.1	-542	NA	NA	NA
chr1	141574238	141574468	chr1_141574238_141574468	1.86076	3.35582	2.00078	0.0454165	0.821883	-3.7874	Promoter (<=1kb)	1	141575152	141577012	1861	1	ENSGALG00000053432.1	ENSGALT00000103611.1	-684	NA	NA	NA
chr1	141575887	141576365	chr1_141575887_141576365	0.11847	6.01025	0.191531	0.84811	0.986412	-5.58528	Promoter (<=1kb)	1	141575152	141577012	1861	1	ENSGALG00000053432.1	ENSGALT00000103611.1	736	NA	NA	NA
chr1	141577912	141578208	chr1_141577912_141578208	-1.24581	5.3032	-1.75965	0.0784674	0.827789	-4.19864	Promoter (<=1kb)	1	141577492	141580193	2702	1	ENSGALG00000046771.1	ENSGALT00000099852.1	421	NA	NA	NA
chr1	141577988	141578268	chr1_141577988_141578268	-1.08665	5.2217	-1.51128	0.130718	0.848696	-4.52868	Promoter (<=1kb)	1	141577492	141580193	2702	1	ENSGALG00000046771.1	ENSGALT00000099852.1	497	NA	NA	NA
chr1	141578792	141579506	chr1_141578792_141579506	-0.0197289	6.05167	-0.0321538	0.974349	0.99362	-5.60771	Promoter (<=1kb)	1	141580360	141582181	1822	1	ENSGALG00000046920.1	ENSGALT00000094350.1	-854	NA	NA	NA
chr1	14157893	14158244	chr1_14157893_14158244	0.356968	3.29441	0.382614	0.702006	0.971401	-5.2147	Downstream (1-2kb)	1	14149895	14152034	2140	2	ENSGALG00000045949.2	ENSGALT00000104579.1	-5860	769240	EFCAB10	EF-hand calcium binding domain 10
chr1	141579122	141579397	chr1_141579122_141579397	0.261792	5.39118	0.375995	0.706921	0.971401	-5.44123	Promoter (<=1kb)	1	141580360	141582181	1822	1	ENSGALG00000046920.1	ENSGALT00000094350.1	-963	NA	NA	NA
chr1	141581052	141581606	chr1_141581052_141581606	-1.03458	4.71084	-1.30903	0.190525	0.888674	-4.71234	Promoter (<=1kb)	1	141580360	141582181	1822	1	ENSGALG00000046920.1	ENSGALT00000094350.1	693	NA	NA	NA
chr1	141582559	141583018	chr1_141582559_141583018	-0.138763	5.01756	-0.185633	0.852733	0.986412	-5.4276	Promoter (<=1kb)	1	141583241	141584219	979	1	ENSGALG00000054905.1	ENSGALT00000104596.1	-223	NA	NA	NA
chr1	141582798	141583023	chr1_141582798_141583023	0.583278	3.86694	0.653621	0.513356	0.938681	-5.1405	Promoter (<=1kb)	1	141583241	141584219	979	1	ENSGALG00000054905.1	ENSGALT00000104596.1	-218	NA	NA	NA
chr1	141585648	141585956	chr1_141585648_141585956	-0.237592	4.23205	-0.278761	0.780429	0.979594	-5.30727	Promoter (<=1kb)	1	141586779	141588257	1479	1	ENSGALG00000043931.2	ENSGALT00000090368.2	-823	NA	NA	NA
chr1	141587265	141587960	chr1_141587265_141587960	-0.955051	4.6288	-1.19185	0.233321	0.890965	-4.82156	Promoter (<=1kb)	1	141586779	141588257	1479	1	ENSGALG00000043931.2	ENSGALT00000090368.2	487	NA	NA	NA
chr1	141587281	141587956	chr1_141587281_141587956	-0.955051	4.6288	-1.19185	0.233321	0.890965	-4.82156	Promoter (<=1kb)	1	141586779	141588257	1479	1	ENSGALG00000043931.2	ENSGALT00000090368.2	503	NA	NA	NA
chr1	141588478	141589715	chr1_141588478_141589715	0.414461	5.32175	0.587476	0.556885	0.95321	-5.34566	Promoter (<=1kb)	1	141589509	141594517	5009	1	ENSGALG00000047336.1	ENSGALT00000092105.1	0	NA	NA	NA
chr1	14158920	14159346	chr1_14158920_14159346	-0.851444	4.65709	-1.06757	0.285714	0.913653	-4.93595	Downstream (<1kb)	1	14149895	14152034	2140	2	ENSGALG00000045949.2	ENSGALT00000104579.1	-6887	769240	EFCAB10	EF-hand calcium binding domain 10
chr1	141589383	141590030	chr1_141589383_141590030	0.120882	5.02287	0.161875	0.871404	0.986412	-5.43179	Promoter (<=1kb)	1	141589509	141594517	5009	1	ENSGALG00000047336.1	ENSGALT00000092105.1	0	NA	NA	NA
chr1	141590541	141591165	chr1_141590541_141591165	0.0716474	5.67578	0.108612	0.91351	0.986412	-5.54089	Promoter (1-2kb)	1	141589509	141594517	5009	1	ENSGALG00000047336.1	ENSGALT00000092105.1	1033	NA	NA	NA
chr1	141590568	141591196	chr1_141590568_141591196	-0.0955538	5.67578	-0.144852	0.884828	0.986412	-5.53699	Promoter (1-2kb)	1	141589509	141594517	5009	1	ENSGALG00000047336.1	ENSGALT00000092105.1	1060	NA	NA	NA
chr1	141593085	141593662	chr1_141593085_141593662	1.04069	3.96986	1.17977	0.238091	0.891075	-4.78129	Intron (ENSGALT00000092105.1/ENSGALG00000047336.1, intron 1 of 1)	1	141589509	141594517	5009	1	ENSGALG00000047336.1	ENSGALT00000092105.1	3577	NA	NA	NA
chr1	141593203	141593531	chr1_141593203_141593531	1.0607	3.50091	1.15036	0.249998	0.89202	-4.78493	Intron (ENSGALT00000092105.1/ENSGALG00000047336.1, intron 1 of 1)	1	141589509	141594517	5009	1	ENSGALG00000047336.1	ENSGALT00000092105.1	3695	NA	NA	NA
chr1	141594340	141595085	chr1_141594340_141595085	-0.40098	4.26504	-0.47272	0.636413	0.971401	-5.25444	Exon (ENSGALT00000092105.1/ENSGALG00000047336.1, exon 2 of 2)	1	141589509	141594517	5009	1	ENSGALG00000047336.1	ENSGALT00000092105.1	4832	NA	NA	NA
chr1	141595030	141595350	chr1_141595030_141595350	-0.800155	3.54932	-0.8707	0.383919	0.916125	-4.99737	Distal Intergenic	1	141589509	141594517	5009	1	ENSGALG00000047336.1	ENSGALT00000092105.1	5522	NA	NA	NA
chr1	14167214	14167827	chr1_14167214_14167827	-0.147407	4.79435	-0.18924	0.849905	0.986412	-5.39393	Exon (ENSGALT00000013172.5/ENSGALG00000008115.5, exon 10 of 12)	1	14149895	14152034	2140	2	ENSGALG00000045949.2	ENSGALT00000104579.1	-15181	769240	EFCAB10	EF-hand calcium binding domain 10
chr1	141745396	141745689	chr1_141745396_141745689	-0.28033	3.35582	-0.301426	0.76309	0.978946	-5.23755	Promoter (<=1kb)	1	141744673	141749234	4562	1	ENSGALG00000052455.1	ENSGALT00000108039.1	724	NA	NA	NA
chr1	14175224	14175879	chr1_14175224_14175879	-0.294931	4.65115	-0.369428	0.711809	0.971401	-5.33436	Exon (ENSGALT00000013172.5/ENSGALG00000008115.5, exon 7 of 12)	1	14149895	14152034	2140	2	ENSGALG00000045949.2	ENSGALT00000104579.1	-23191	769240	EFCAB10	EF-hand calcium binding domain 10
chr1	14183762	14184178	chr1_14183762_14184178	-0.831402	3.26419	-0.889825	0.37356	0.91554	-4.97501	Intron (ENSGALT00000013172.5/ENSGALG00000008115.5, intron 4 of 11)	1	14149895	14152034	2140	2	ENSGALG00000045949.2	ENSGALT00000104579.1	-31729	769240	EFCAB10	EF-hand calcium binding domain 10
chr1	14188745	14189093	chr1_14188745_14189093	-0.330306	3.9246	-0.372499	0.709522	0.971401	-5.25432	Exon (ENSGALT00000013172.5/ENSGALG00000008115.5, exon 4 of 12)	1	14149895	14152034	2140	2	ENSGALG00000045949.2	ENSGALT00000104579.1	-36712	769240	EFCAB10	EF-hand calcium binding domain 10
chr1	141914500	141914970	chr1_141914500_141914970	-0.155861	3.51812	-0.169228	0.865617	0.986412	-5.26779	Distal Intergenic	1	141952389	141975268	22880	2	ENSGALG00000050013.1	ENSGALT00000102904.1	60298	NA	NA	NA
chr1	14192957	14193515	chr1_14192957_14193515	0.316519	4.112	0.365216	0.714951	0.971401	-5.27328	Intron (ENSGALT00000013172.5/ENSGALG00000008115.5, intron 3 of 11)	1	14149895	14152034	2140	2	ENSGALG00000045949.2	ENSGALT00000104579.1	-40924	769240	EFCAB10	EF-hand calcium binding domain 10
chr1	14192977	14193453	chr1_14192977_14193453	0.316519	4.112	0.365216	0.714951	0.971401	-5.27328	Intron (ENSGALT00000013172.5/ENSGALG00000008115.5, intron 3 of 11)	1	14149895	14152034	2140	2	ENSGALG00000045949.2	ENSGALT00000104579.1	-40944	769240	EFCAB10	EF-hand calcium binding domain 10
chr1	14201275	14201712	chr1_14201275_14201712	1.22789	3.26419	1.31418	0.188788	0.888674	-4.62917	Intron (ENSGALT00000013172.5/ENSGALG00000008115.5, intron 3 of 11)	1	14149895	14152034	2140	2	ENSGALG00000045949.2	ENSGALT00000104579.1	-49242	769240	EFCAB10	EF-hand calcium binding domain 10
chr1	14201276	14201657	chr1_14201276_14201657	1.21263	3.0707	1.28712	0.198052	0.888674	-4.65172	Intron (ENSGALT00000013172.5/ENSGALG00000008115.5, intron 3 of 11)	1	14149895	14152034	2140	2	ENSGALG00000045949.2	ENSGALT00000104579.1	-49243	769240	EFCAB10	EF-hand calcium binding domain 10
chr1	142113742	142114240	chr1_142113742_142114240	-0.388112	4.35105	-0.463459	0.643035	0.971401	-5.26729	Promoter (<=1kb)	1	142112756	142116037	3282	1	ENSGALG00000052158.1	ENSGALT00000105355.1	987	NA	NA	NA
chr1	142193014	142193255	chr1_142193014_142193255	0.296235	3.38604	0.319051	0.749688	0.974194	-5.23468	Distal Intergenic	1	142238918	142254571	15654	1	ENSGALG00000022762.4	ENSGALT00000036542.4	-45663	NA	NA	NA
chr1	142327152	142327642	chr1_142327152_142327642	-1.13416	3.95481	-1.2835	0.199318	0.888674	-4.68326	Distal Intergenic	1	142366947	142373996	7050	1	ENSGALG00000054114.1	ENSGALT00000103753.1	-39305	NA	NA	NA
chr1	142327183	142327645	chr1_142327183_142327645	-1.12955	3.8934	-1.26943	0.204288	0.888674	-4.69368	Distal Intergenic	1	142366947	142373996	7050	1	ENSGALG00000054114.1	ENSGALT00000103753.1	-39302	NA	NA	NA
chr1	142494402	142494837	chr1_142494402_142494837	1.16282	3.12188	1.23661	0.216233	0.890965	-4.6995	Promoter (<=1kb)	1	142495383	142506971	11589	1	ENSGALG00000016855.4	ENSGALT00000027231.2	-546	418765	ARGLU1	arginine and glutamate rich 1
chr1	142501201	142501519	chr1_142501201_142501519	-0.181181	3.16233	-0.193004	0.846956	0.986412	-5.25058	Exon (ENSGALT00000027231.2/ENSGALG00000016855.4, exon 2 of 4)	1	142495383	142506971	11589	1	ENSGALG00000016855.4	ENSGALT00000027231.2	5819	418765	ARGLU1	arginine and glutamate rich 1
chr1	142620247	142620580	chr1_142620247_142620580	0.754219	3.7311	0.833466	0.404582	0.927378	-5.03056	Distal Intergenic	1	142652472	142655032	2561	1	ENSGALG00000049808.1	ENSGALT00000093268.1	-31892	NA	NA	NA
chr1	14262428	14262706	chr1_14262428_14262706	0.894583	3.32462	0.96036	0.336875	0.91554	-4.92846	Intron (ENSGALT00000013172.5/ENSGALG00000008115.5, intron 2 of 11)	1	14159516	14267311	107796	2	ENSGALG00000008115.5	ENSGALT00000013172.5	4605	427847	ATXN7L1	ataxin 7 like 1
chr1	142736883	142737195	chr1_142736883_142737195	0.715094	3.61998	0.782406	0.433977	0.938681	-5.05525	Distal Intergenic	1	142769789	142770952	1164	1	ENSGALG00000049532.1	ENSGALT00000091157.1	-32594	NA	NA	NA
chr1	142769402	142769862	chr1_142769402_142769862	-0.583813	2.93862	-0.617447	0.536941	0.945471	-5.11892	Promoter (<=1kb)	1	142769789	142770952	1164	1	ENSGALG00000049532.1	ENSGALT00000091157.1	0	NA	NA	NA
chr1	142790040	142790470	chr1_142790040_142790470	-0.144397	3.05121	-0.153165	0.878268	0.986412	-5.25254	Distal Intergenic	1	142769789	142770952	1164	1	ENSGALG00000049532.1	ENSGALT00000091157.1	20252	NA	NA	NA
chr1	142790070	142790459	chr1_142790070_142790459	-0.143505	2.85772	-0.151599	0.879504	0.986412	-5.24973	Distal Intergenic	1	142769789	142770952	1164	1	ENSGALG00000049532.1	ENSGALT00000091157.1	20282	NA	NA	NA
chr1	142796681	142796884	chr1_142796681_142796884	-0.594226	3.58977	-0.648603	0.516595	0.938681	-5.12526	Distal Intergenic	1	142811081	142822747	11667	1	ENSGALG00000053195.1	ENSGALT00000097125.1	-14197	NA	NA	NA
chr1	142796700	142796923	chr1_142796700_142796923	-1.05143	3.79252	-1.16901	0.242402	0.891075	-4.78107	Distal Intergenic	1	142811081	142822747	11667	1	ENSGALG00000053195.1	ENSGALT00000097125.1	-14158	NA	NA	NA
chr1	142799270	142799718	chr1_142799270_142799718	0.425513	4.24408	0.500113	0.616996	0.971401	-5.24188	Distal Intergenic	1	142811081	142822747	11667	1	ENSGALG00000053195.1	ENSGALT00000097125.1	-11363	NA	NA	NA
chr1	142895664	142896321	chr1_142895664_142896321	-0.75138	6.68387	-1.38679	0.165508	0.883424	-4.85804	Promoter (2-3kb)	1	142895982	142899302	3321	2	ENSGALG00000048309.1	ENSGALT00000097369.1	2981	107050476	LOC107050476	uncharacterized LOC107050476
chr1	142896687	142899748	chr1_142896687_142899748	-0.786619	7.42643	-1.68783	0.0914443	0.835995	-4.54484	Promoter (<=1kb)	1	142895982	142899302	3321	2	ENSGALG00000048309.1	ENSGALT00000097369.1	0	107050476	LOC107050476	uncharacterized LOC107050476
chr1	142896919	142897949	chr1_142896919_142897949	-1.0738	6.71221	-1.99304	0.0462576	0.825665	-3.94493	Promoter (1-2kb)	1	142895982	142899302	3321	2	ENSGALG00000048309.1	ENSGALT00000097369.1	1353	107050476	LOC107050476	uncharacterized LOC107050476
chr1	142897303	142897945	chr1_142897303_142897945	-0.422017	5.40212	-0.607376	0.543602	0.946893	-5.34771	Promoter (1-2kb)	1	142895982	142899302	3321	2	ENSGALG00000048309.1	ENSGALT00000097369.1	1357	107050476	LOC107050476	uncharacterized LOC107050476
chr1	142907332	142908094	chr1_142907332_142908094	0.10393	3.12188	0.110525	0.911993	0.986412	-5.25857	Distal Intergenic	1	142895982	142899302	3321	2	ENSGALG00000048309.1	ENSGALT00000097369.1	-8031	107050476	LOC107050476	uncharacterized LOC107050476
chr1	142912908	142913488	chr1_142912908_142913488	-0.10604	3.92835	-0.119637	0.90477	0.986412	-5.30188	Distal Intergenic	1	142920385	142924129	3745	2	ENSGALG00000050270.1	ENSGALT00000098919.1	10641	NA	NA	NA
chr1	142912920	142913501	chr1_142912920_142913501	-0.10604	3.92835	-0.119637	0.90477	0.986412	-5.30188	Distal Intergenic	1	142920385	142924129	3745	2	ENSGALG00000050270.1	ENSGALT00000098919.1	10628	NA	NA	NA
chr1	142915587	142915969	chr1_142915587_142915969	0.638621	3.52836	0.693871	0.487763	0.938681	-5.09956	Distal Intergenic	1	142920385	142924129	3745	2	ENSGALG00000050270.1	ENSGALT00000098919.1	8160	NA	NA	NA
chr1	142917052	142917328	chr1_142917052_142917328	-0.124076	3.57953	-0.135324	0.892356	0.986412	-5.27497	Distal Intergenic	1	142920385	142924129	3745	2	ENSGALG00000050270.1	ENSGALT00000098919.1	6801	NA	NA	NA
chr1	142935862	142936773	chr1_142935862_142936773	-0.966215	3.12188	-1.02753	0.304172	0.91554	-4.87396	Distal Intergenic	1	142939779	142941095	1317	1	ENSGALG00000045327.2	ENSGALT00000085449.2	-3006	NA	NA	NA
chr1	142935960	142936672	chr1_142935960_142936672	-0.966215	3.12188	-1.02753	0.304172	0.91554	-4.87396	Distal Intergenic	1	142939779	142941095	1317	1	ENSGALG00000045327.2	ENSGALT00000085449.2	-3107	NA	NA	NA
chr1	142937582	142939051	chr1_142937582_142939051	-1.4474	4.7222	-1.83493	0.0665177	0.827789	-4.05253	Promoter (<=1kb)	1	142939779	142941095	1317	1	ENSGALG00000045327.2	ENSGALT00000085449.2	-728	NA	NA	NA
chr1	142939867	142940608	chr1_142939867_142940608	0.103309	3.83672	0.115389	0.908137	0.986412	-5.29466	Promoter (<=1kb)	1	142939779	142941095	1317	1	ENSGALG00000045327.2	ENSGALT00000085449.2	89	NA	NA	NA
chr1	142939965	142940557	chr1_142939965_142940557	-0.231283	3.63022	-0.253271	0.800059	0.986412	-5.26083	Promoter (<=1kb)	1	142939779	142941095	1317	1	ENSGALG00000045327.2	ENSGALT00000085449.2	187	NA	NA	NA
chr1	142940999	142942217	chr1_142940999_142942217	-0.269112	6.53072	-0.481863	0.629904	0.971401	-5.58769	Promoter (1-2kb)	1	142939779	142941095	1317	1	ENSGALG00000045327.2	ENSGALT00000085449.2	1221	NA	NA	NA
chr1	142944480	142944909	chr1_142944480_142944909	-0.279582	4.44366	-0.338663	0.734864	0.974194	-5.3172	Distal Intergenic	1	142939779	142941095	1317	1	ENSGALG00000045327.2	ENSGALT00000085449.2	4702	NA	NA	NA
chr1	142950357	142950609	chr1_142950357_142950609	-1.1717	3.93848	-1.32349	0.185675	0.888674	-4.64279	Distal Intergenic	1	142939779	142941095	1317	1	ENSGALG00000045327.2	ENSGALT00000085449.2	10579	NA	NA	NA
chr1	143004935	143005333	chr1_143004935_143005333	-1.3727	3.76132	-1.52136	0.12817	0.848696	-4.42268	Promoter (1-2kb)	1	143003417	143004865	1449	1	ENSGALG00000053912.1	ENSGALT00000100741.1	1519	NA	NA	NA
chr1	143027680	143028368	chr1_143027680_143028368	0.190057	3.71477	0.209699	0.833903	0.986412	-5.27396	Distal Intergenic	1	143003417	143004865	1449	1	ENSGALG00000053912.1	ENSGALT00000100741.1	24264	NA	NA	NA
chr1	143027919	143028373	chr1_143027919_143028373	0.751854	3.31853	0.806882	0.419735	0.938681	-5.02872	Distal Intergenic	1	143003417	143004865	1449	1	ENSGALG00000053912.1	ENSGALT00000100741.1	24503	NA	NA	NA
chr1	143067492	143067957	chr1_143067492_143067957	-0.142945	3.7084	-0.157623	0.874754	0.986412	-5.2807	Distal Intergenic	1	143125846	143128275	2430	1	ENSGALG00000049807.1	ENSGALT00000101271.1	-57889	NA	NA	NA
chr1	143067695	143067903	chr1_143067695_143067903	-0.13003	3.33486	-0.139665	0.888925	0.986412	-5.2632	Distal Intergenic	1	143125846	143128275	2430	1	ENSGALG00000049807.1	ENSGALT00000101271.1	-57943	NA	NA	NA
chr1	143087123	143087937	chr1_143087123_143087937	-1.42854	3.71161	-1.57571	0.115095	0.848696	-4.35795	Distal Intergenic	1	143125846	143128275	2430	1	ENSGALG00000049807.1	ENSGALT00000101271.1	-37909	NA	NA	NA
chr1	143087432	143087820	chr1_143087432_143087820	-1.98072	3.25396	-2.11887	0.0341025	0.80621	-3.60771	Distal Intergenic	1	143125846	143128275	2430	1	ENSGALG00000049807.1	ENSGALT00000101271.1	-38026	NA	NA	NA
chr1	143122995	143123994	chr1_143122995_143123994	0.827033	3.33486	0.888312	0.374374	0.91554	-4.9781	Promoter (1-2kb)	1	143125846	143128275	2430	1	ENSGALG00000049807.1	ENSGALT00000101271.1	-1852	NA	NA	NA
chr1	143123476	143123988	chr1_143123476_143123988	1.03918	2.83675	1.09759	0.272384	0.903086	-4.81566	Promoter (1-2kb)	1	143125846	143128275	2430	1	ENSGALG00000049807.1	ENSGALT00000101271.1	-1858	NA	NA	NA
chr1	143123506	143123813	chr1_143123506_143123813	0.876676	2.7963	0.925715	0.354595	0.91554	-4.94322	Promoter (2-3kb)	1	143125846	143128275	2430	1	ENSGALG00000049807.1	ENSGALT00000101271.1	-2033	NA	NA	NA
chr1	143124797	143126294	chr1_143124797_143126294	-0.253904	4.03571	-0.29012	0.771725	0.979594	-5.28483	Promoter (<=1kb)	1	143125846	143128275	2430	1	ENSGALG00000049807.1	ENSGALT00000101271.1	0	NA	NA	NA
chr1	143126845	143128042	chr1_143126845_143128042	-1.08437	4.42832	-1.31038	0.190068	0.888674	-4.68759	Promoter (<=1kb)	1	143125846	143128275	2430	1	ENSGALG00000049807.1	ENSGALT00000101271.1	1000	NA	NA	NA
chr1	143134679	143135281	chr1_143134679_143135281	-1.73498	3.12188	-1.84508	0.065027	0.827789	-4.00845	Distal Intergenic	1	143125846	143128275	2430	1	ENSGALG00000049807.1	ENSGALT00000101271.1	8834	NA	NA	NA
chr1	143193362	143193679	chr1_143193362_143193679	-0.671535	3.88513	-0.754016	0.45084	0.938681	-5.08832	Distal Intergenic	1	143125846	143128275	2430	1	ENSGALG00000049807.1	ENSGALT00000101271.1	67517	NA	NA	NA
chr1	143225341	143226185	chr1_143225341_143226185	-0.899678	3.44745	-0.972392	0.330856	0.91554	-4.92365	Distal Intergenic	1	143125846	143128275	2430	1	ENSGALG00000049807.1	ENSGALT00000101271.1	99496	NA	NA	NA
chr1	143244133	143244615	chr1_143244133_143244615	-0.620184	4.09713	-0.714193	0.475108	0.938681	-5.1274	Distal Intergenic	1	143125846	143128275	2430	1	ENSGALG00000049807.1	ENSGALT00000101271.1	118288	NA	NA	NA
chr1	143244170	143244563	chr1_143244170_143244563	-1.17034	3.96505	-1.32601	0.184837	0.888674	-4.6416	Distal Intergenic	1	143125846	143128275	2430	1	ENSGALG00000049807.1	ENSGALT00000101271.1	118325	NA	NA	NA
chr1	143244185	143244531	chr1_143244185_143244531	-0.737165	3.7311	-0.81462	0.41529	0.934515	-5.04224	Distal Intergenic	1	143125846	143128275	2430	1	ENSGALG00000049807.1	ENSGALT00000101271.1	118340	NA	NA	NA
chr1	143268658	143269063	chr1_143268658_143269063	-0.130474	3.83444	-0.145696	0.884161	0.986412	-5.29149	Distal Intergenic	1	143125846	143128275	2430	1	ENSGALG00000049807.1	ENSGALT00000101271.1	142813	NA	NA	NA
chr1	143314721	143314975	chr1_143314721_143314975	-0.351876	4.01939	-0.401262	0.688228	0.971401	-5.25401	Distal Intergenic	1	143125846	143128275	2430	1	ENSGALG00000049807.1	ENSGALT00000101271.1	188876	NA	NA	NA
chr1	143357740	143358394	chr1_143357740_143358394	-0.655316	4.05668	-0.750741	0.452809	0.938681	-5.10342	Distal Intergenic	1	143125846	143128275	2430	1	ENSGALG00000049807.1	ENSGALT00000101271.1	231895	NA	NA	NA
chr1	143429031	143429553	chr1_143429031_143429553	0.129855	4.48178	0.158241	0.874267	0.986412	-5.35704	Distal Intergenic	1	143125846	143128275	2430	1	ENSGALG00000049807.1	ENSGALT00000101271.1	303186	NA	NA	NA
chr1	143429118	143429435	chr1_143429118_143429435	0.3474	4.18049	0.404615	0.685761	0.971401	-5.26856	Distal Intergenic	1	143125846	143128275	2430	1	ENSGALG00000049807.1	ENSGALT00000101271.1	303273	NA	NA	NA
chr1	143482500	143482735	chr1_143482500_143482735	-0.444346	3.44745	-0.480259	0.631044	0.971401	-5.18934	Distal Intergenic	1	143125846	143128275	2430	1	ENSGALG00000049807.1	ENSGALT00000101271.1	356655	NA	NA	NA
chr1	143582805	143583319	chr1_143582805_143583319	0.0748951	3.26419	0.0801581	0.936112	0.987129	-5.26541	Distal Intergenic	1	143125846	143128275	2430	1	ENSGALG00000049807.1	ENSGALT00000101271.1	456960	NA	NA	NA
chr1	143600553	143601004	chr1_143600553_143601004	0.295366	4.01721	0.336732	0.73632	0.974194	-5.27198	Distal Intergenic	1	143125846	143128275	2430	1	ENSGALG00000049807.1	ENSGALT00000101271.1	474708	NA	NA	NA
chr1	143600607	143600815	chr1_143600607_143600815	0.0971238	3.37531	0.104541	0.91674	0.986412	-5.26795	Distal Intergenic	1	143125846	143128275	2430	1	ENSGALG00000049807.1	ENSGALT00000101271.1	474762	NA	NA	NA
chr1	143601361	143601894	chr1_143601361_143601894	0.308751	3.6814	0.339604	0.734155	0.974194	-5.2449	Distal Intergenic	1	143125846	143128275	2430	1	ENSGALG00000049807.1	ENSGALT00000101271.1	475516	NA	NA	NA
chr1	143601369	143601938	chr1_143601369_143601938	0.303999	3.74281	0.33632	0.73663	0.974194	-5.24996	Distal Intergenic	1	143125846	143128275	2430	1	ENSGALG00000049807.1	ENSGALT00000101271.1	475524	NA	NA	NA
chr1	143606447	143606838	chr1_143606447_143606838	-0.433596	3.25396	-0.463837	0.642765	0.971401	-5.18789	Distal Intergenic	1	143125846	143128275	2430	1	ENSGALG00000049807.1	ENSGALT00000101271.1	480602	NA	NA	NA
chr1	14361328	14361681	chr1_14361328_14361681	-1.48127	4.12734	-1.7127	0.0867693	0.83075	-4.19936	Distal Intergenic	1	14331311	14337554	6244	2	ENSGALG00000029006.3	ENSGALT00000044682.3	-23775	417708	SYPL1	synaptophysin like 1
chr1	143773069	143773684	chr1_143773069_143773684	-0.684293	4.27718	-0.808168	0.418995	0.937887	-5.08912	Distal Intergenic	1	144090755	144094612	3858	2	ENSGALG00000050355.1	ENSGALT00000091068.1	320928	NA	NA	NA
chr1	143773462	143773679	chr1_143773462_143773679	-0.717365	3.98182	-0.814371	0.415433	0.93463	-5.05947	Distal Intergenic	1	144090755	144094612	3858	2	ENSGALG00000050355.1	ENSGALT00000091068.1	320933	NA	NA	NA
chr1	143816934	143817241	chr1_143816934_143817241	-1.27357	4.43975	-1.54176	0.123132	0.848696	-4.42973	Distal Intergenic	1	144090755	144094612	3858	2	ENSGALG00000050355.1	ENSGALT00000091068.1	277371	NA	NA	NA
chr1	143816937	143817240	chr1_143816937_143817240	-1.27357	4.43975	-1.54176	0.123132	0.848696	-4.42973	Distal Intergenic	1	144090755	144094612	3858	2	ENSGALG00000050355.1	ENSGALT00000091068.1	277372	NA	NA	NA
chr1	14400924	14401373	chr1_14400924_14401373	-0.959806	3.51812	-1.04212	0.297356	0.91554	-4.87389	Distal Intergenic	1	14365885	14392312	26428	2	ENSGALG00000008098.6	ENSGALT00000013144.5	-8613	417707	NAMPT	nicotinamide phosphoribosyltransferase
chr1	14411866	14412147	chr1_14411866_14412147	0.862213	3.4567	0.932434	0.351113	0.91554	-4.95226	Distal Intergenic	1	14365885	14392312	26428	2	ENSGALG00000008098.6	ENSGALT00000013144.5	-19555	417707	NAMPT	nicotinamide phosphoribosyltransferase
chr1	144151217	144151537	chr1_144151217_144151537	0.315945	3.57028	0.344342	0.730589	0.974194	-5.23702	Distal Intergenic	1	144127757	144129229	1473	2	ENSGALG00000048920.1	ENSGALT00000099416.1	-21989	107051510	LOC107051510	uncharacterized LOC107051510
chr1	14433750	14434345	chr1_14433750_14434345	-0.151468	3.72086	-0.167219	0.867198	0.986412	-5.28041	Distal Intergenic	1	14365885	14392312	26428	2	ENSGALG00000008098.6	ENSGALT00000013144.5	-41439	417707	NAMPT	nicotinamide phosphoribosyltransferase
chr1	14434747	14435033	chr1_14434747_14435033	0.397008	3.16233	0.422915	0.672358	0.971401	-5.19834	Distal Intergenic	1	14365885	14392312	26428	2	ENSGALG00000008098.6	ENSGALT00000013144.5	-42436	417707	NAMPT	nicotinamide phosphoribosyltransferase
chr1	144368865	144369188	chr1_144368865_144369188	0.102277	2.9898	0.10829	0.913765	0.986412	-5.25553	Distal Intergenic	1	144286716	144332880	46165	2	ENSGALG00000016865.6	ENSGALT00000095833.1	-35986	428020	TPP2	tripeptidyl peptidase 2
chr1	144376248	144376489	chr1_144376248_144376489	-0.436622	3.25396	-0.467074	0.640447	0.971401	-5.18678	Distal Intergenic	1	144408607	144791819	383213	1	ENSGALG00000016866.6	ENSGALT00000027246.5	-32118	395554	FGF14	fibroblast growth factor 14
chr1	144691957	144692261	chr1_144691957_144692261	1.04093	3.42649	1.12369	0.261144	0.89855	-4.80517	Intron (ENSGALT00000027246.5/ENSGALG00000016866.6, intron 2 of 4)	1	144656291	144791819	135529	1	ENSGALG00000016866.6	ENSGALT00000095079.1	35667	395554	FGF14	fibroblast growth factor 14
chr1	144898754	144899104	chr1_144898754_144899104	-1.20062	3.94165	-1.35664	0.174896	0.888674	-4.60919	Promoter (1-2kb)	1	144896930	144916692	19763	1	ENSGALG00000047786.1	ENSGALT00000106662.1	1825	NA	NA	NA
chr1	145011354	145011995	chr1_145011354_145011995	1.06548	3.4879	1.15455	0.248277	0.891075	-4.78091	Intron (ENSGALT00000027248.7/ENSGALG00000016868.7, intron 6 of 42)	1	144950412	145152965	202554	1	ENSGALG00000016868.7	ENSGALT00000095218.1	60943	418770	NALCN	sodium leak channel, non-selective
chr1	145044465	145045001	chr1_145044465_145045001	-1.60776	2.80654	-1.69779	0.0895477	0.83075	-4.19952	Intron (ENSGALT00000027248.7/ENSGALG00000016868.7, intron 9 of 42)	1	145132677	145152965	20289	1	ENSGALG00000016868.7	ENSGALT00000092017.1	-87676	418770	NALCN	sodium leak channel, non-selective
chr1	145044471	145044956	chr1_145044471_145044956	-1.60776	2.80654	-1.69779	0.0895477	0.83075	-4.19952	Intron (ENSGALT00000027248.7/ENSGALG00000016868.7, intron 9 of 42)	1	145132677	145152965	20289	1	ENSGALG00000016868.7	ENSGALT00000092017.1	-87721	418770	NALCN	sodium leak channel, non-selective
chr1	145125564	145125898	chr1_145125564_145125898	0.370125	3.81348	0.412409	0.68004	0.971401	-5.23369	Exon (ENSGALT00000027248.7/ENSGALG00000016868.7, exon 21 of 43)	1	145132677	145152965	20289	1	ENSGALG00000016868.7	ENSGALT00000092017.1	-6779	418770	NALCN	sodium leak channel, non-selective
chr1	145173946	145174313	chr1_145173946_145174313	-0.465943	4.27805	-0.550362	0.582071	0.96597	-5.22504	Distal Intergenic	1	145132677	145152965	20289	1	ENSGALG00000016868.7	ENSGALT00000092017.1	41270	418770	NALCN	sodium leak channel, non-selective
chr1	145220147	145220650	chr1_145220147_145220650	-0.935975	4.05668	-1.07227	0.2836	0.911537	-4.87925	Distal Intergenic	1	145263635	145266610	2976	1	ENSGALG00000052943.1	ENSGALT00000107544.1	-42985	NA	NA	NA
chr1	145241629	145242347	chr1_145241629_145242347	-1.21275	3.16233	-1.29189	0.196395	0.888674	-4.64868	Distal Intergenic	1	145263635	145266610	2976	1	ENSGALG00000052943.1	ENSGALT00000107544.1	-21288	NA	NA	NA
chr1	145411659	145412168	chr1_145411659_145412168	0.835445	3.36508	0.898744	0.36879	0.91554	-4.97211	Intron (ENSGALT00000095508.1/ENSGALG00000022758.4, intron 1 of 1)	1	145388286	145417076	28791	1	ENSGALG00000022758.4	ENSGALT00000092377.1	23374	418773	GGACT	gamma-glutamylamine cyclotransferase
chr1	145415779	145416402	chr1_145415779_145416402	-0.54669	4.65797	-0.685562	0.49299	0.938681	-5.20253	5' UTR	1	145388286	145417076	28791	1	ENSGALG00000022758.4	ENSGALT00000092377.1	27494	418773	GGACT	gamma-glutamylamine cyclotransferase
chr1	145423714	145424192	chr1_145423714_145424192	0.447648	3.82273	0.499266	0.617592	0.971401	-5.20448	Intron (ENSGALT00000027260.6/ENSGALG00000016872.7, intron 22 of 23)	1	145388286	145417076	28791	1	ENSGALG00000022758.4	ENSGALT00000092377.1	35429	418773	GGACT	gamma-glutamylamine cyclotransferase
chr1	145423879	145424185	chr1_145423879_145424185	0.0850574	3.16233	0.0906078	0.927804	0.986532	-5.26129	Intron (ENSGALT00000027260.6/ENSGALG00000016872.7, intron 22 of 23)	1	145388286	145417076	28791	1	ENSGALG00000022758.4	ENSGALT00000092377.1	35594	418773	GGACT	gamma-glutamylamine cyclotransferase
chr1	145462936	145463407	chr1_145462936_145463407	-0.142989	3.16233	-0.15232	0.878935	0.986412	-5.25576	Intron (ENSGALT00000027260.6/ENSGALG00000016872.7, intron 21 of 23)	1	145388286	145417076	28791	1	ENSGALG00000022758.4	ENSGALT00000092377.1	74651	418773	GGACT	gamma-glutamylamine cyclotransferase
chr1	145467158	145467815	chr1_145467158_145467815	0.355703	3.12188	0.378275	0.705227	0.971401	-5.21034	Intron (ENSGALT00000027260.6/ENSGALG00000016872.7, intron 21 of 23)	1	145388286	145417076	28791	1	ENSGALG00000022758.4	ENSGALT00000092377.1	78873	418773	GGACT	gamma-glutamylamine cyclotransferase
chr1	145606862	145607407	chr1_145606862_145607407	-0.808612	4.18974	-0.943016	0.345673	0.91554	-4.98974	Intron (ENSGALT00000027260.6/ENSGALG00000016872.7, intron 7 of 23)	1	145425342	145689398	264057	2	ENSGALG00000016872.7	ENSGALT00000095138.1	81991	418774	PCCA	propionyl-CoA carboxylase subunit alpha
chr1	145618886	145619188	chr1_145618886_145619188	0.580272	3.78228	0.644488	0.519259	0.938961	-5.13895	Intron (ENSGALT00000027260.6/ENSGALG00000016872.7, intron 6 of 23)	1	145425342	145689398	264057	2	ENSGALG00000016872.7	ENSGALT00000095138.1	70210	418774	PCCA	propionyl-CoA carboxylase subunit alpha
chr1	145700378	145700781	chr1_145700378_145700781	-0.891355	4.09713	-1.02647	0.304672	0.91554	-4.91901	Distal Intergenic	1	145418480	145689429	270950	2	ENSGALG00000016872.7	ENSGALT00000027260.6	-10950	418774	PCCA	propionyl-CoA carboxylase subunit alpha
chr1	145710192	145710721	chr1_145710192_145710721	-0.262811	3.03025	-0.278592	0.780558	0.979594	-5.23215	Distal Intergenic	1	145718083	145721881	3799	2	ENSGALG00000041083.2	ENSGALT00000078048.2	11160	428021	ZIC2	Zic family member 2
chr1	145752522	145752846	chr1_145752522_145752846	-0.132748	3.37678	-0.142898	0.886371	0.986412	-5.26449	Downstream (<1kb)	1	145728851	145731717	2867	1	ENSGALG00000034197.2	ENSGALT00000063625.2	23672	107051270	ZIC5	Zic family member 5
chr1	145766695	145767269	chr1_145766695_145767269	-0.155926	3.0707	-0.165504	0.868547	0.986412	-5.25158	Intron (ENSGALT00000027264.6/ENSGALG00000016875.6, intron 6 of 7)	1	145728851	145731717	2867	1	ENSGALG00000034197.2	ENSGALT00000063625.2	37845	107051270	ZIC5	Zic family member 5
chr1	145766747	145767380	chr1_145766747_145767380	0.367546	3.03025	0.389616	0.696821	0.971401	-5.20486	Intron (ENSGALT00000027264.6/ENSGALG00000016875.6, intron 6 of 7)	1	145728851	145731717	2867	1	ENSGALG00000034197.2	ENSGALT00000063625.2	37897	107051270	ZIC5	Zic family member 5
chr1	145774335	145775066	chr1_145774335_145775066	-0.775276	3.7935	-0.862061	0.388654	0.919073	-5.01615	Exon (ENSGALT00000027264.6/ENSGALG00000016875.6, exon 4 of 8)	1	145728851	145731717	2867	1	ENSGALG00000034197.2	ENSGALT00000063625.2	45485	107051270	ZIC5	Zic family member 5
chr1	145788762	145789131	chr1_145788762_145789131	-1.21223	3.63503	-1.32801	0.184175	0.888674	-4.62516	Intron (ENSGALT00000027264.6/ENSGALG00000016875.6, intron 2 of 7)	1	145728851	145731717	2867	1	ENSGALG00000034197.2	ENSGALT00000063625.2	59912	107051270	ZIC5	Zic family member 5
chr1	145830226	145831100	chr1_145830226_145831100	0.268487	5.1534	0.368582	0.712439	0.971401	-5.40691	Intron (ENSGALT00000027264.6/ENSGALG00000016875.6, intron 1 of 7)	1	145752924	145888554	135631	2	ENSGALG00000016875.6	ENSGALT00000027264.6	57454	418775	CLYBL	citrate lyase beta like
chr1	145830281	145830632	chr1_145830281_145830632	1.06119	4.5311	1.30338	0.192446	0.888674	-4.7029	Intron (ENSGALT00000027264.6/ENSGALG00000016875.6, intron 1 of 7)	1	145752924	145888554	135631	2	ENSGALG00000016875.6	ENSGALT00000027264.6	57922	418775	CLYBL	citrate lyase beta like
chr1	145832665	145833335	chr1_145832665_145833335	-0.49855	3.7623	-0.552597	0.58054	0.965019	-5.17898	Intron (ENSGALT00000027264.6/ENSGALG00000016875.6, intron 1 of 7)	1	145752924	145888554	135631	2	ENSGALG00000016875.6	ENSGALT00000027264.6	55219	418775	CLYBL	citrate lyase beta like
chr1	145833854	145834285	chr1_145833854_145834285	-0.242687	3.46694	-0.262621	0.792843	0.984222	-5.25032	Intron (ENSGALT00000027264.6/ENSGALG00000016875.6, intron 1 of 7)	1	145752924	145888554	135631	2	ENSGALG00000016875.6	ENSGALT00000027264.6	54269	418775	CLYBL	citrate lyase beta like
chr1	145834635	145834838	chr1_145834635_145834838	-0.306082	4.05336	-0.350508	0.725957	0.973662	-5.27168	Intron (ENSGALT00000027264.6/ENSGALG00000016875.6, intron 1 of 7)	1	145752924	145888554	135631	2	ENSGALG00000016875.6	ENSGALT00000027264.6	53716	418775	CLYBL	citrate lyase beta like
chr1	145845895	145846446	chr1_145845895_145846446	0.330639	3.64094	0.362401	0.717053	0.971441	-5.23635	Intron (ENSGALT00000027264.6/ENSGALG00000016875.6, intron 1 of 7)	1	145752924	145888554	135631	2	ENSGALG00000016875.6	ENSGALT00000027264.6	42108	418775	CLYBL	citrate lyase beta like
chr1	145846248	145846458	chr1_145846248_145846458	0.606972	3.44745	0.656029	0.511806	0.938681	-5.11511	Intron (ENSGALT00000027264.6/ENSGALG00000016875.6, intron 1 of 7)	1	145752924	145888554	135631	2	ENSGALG00000016875.6	ENSGALT00000027264.6	42096	418775	CLYBL	citrate lyase beta like
chr1	145853236	145853585	chr1_145853236_145853585	-0.905906	3.58878	-0.988731	0.322796	0.91554	-4.9172	Intron (ENSGALT00000027264.6/ENSGALG00000016875.6, intron 1 of 7)	1	145752924	145888554	135631	2	ENSGALG00000016875.6	ENSGALT00000027264.6	34969	418775	CLYBL	citrate lyase beta like
chr1	145855909	145856290	chr1_145855909_145856290	-0.294482	4.49191	-0.359435	0.71927	0.971518	-5.31732	Intron (ENSGALT00000027264.6/ENSGALG00000016875.6, intron 1 of 7)	1	145752924	145888554	135631	2	ENSGALG00000016875.6	ENSGALT00000027264.6	32264	418775	CLYBL	citrate lyase beta like
chr1	145872281	145872719	chr1_145872281_145872719	-0.222141	3.72086	-0.245241	0.80627	0.986412	-5.26832	Intron (ENSGALT00000027264.6/ENSGALG00000016875.6, intron 1 of 7)	1	145752924	145888554	135631	2	ENSGALG00000016875.6	ENSGALT00000027264.6	15835	418775	CLYBL	citrate lyase beta like
chr1	145876440	145877340	chr1_145876440_145877340	1.24562	3.98917	1.41527	0.15699	0.870704	-4.54962	Intron (ENSGALT00000027264.6/ENSGALG00000016875.6, intron 1 of 7)	1	145752924	145888554	135631	2	ENSGALG00000016875.6	ENSGALT00000027264.6	11214	418775	CLYBL	citrate lyase beta like
chr1	145876816	145877331	chr1_145876816_145877331	1.31753	3.69065	1.45042	0.146943	0.851766	-4.49962	Intron (ENSGALT00000027264.6/ENSGALG00000016875.6, intron 1 of 7)	1	145752924	145888554	135631	2	ENSGALG00000016875.6	ENSGALT00000027264.6	11223	418775	CLYBL	citrate lyase beta like
chr1	145889663	145889999	chr1_145889663_145889999	-0.440416	3.38604	-0.474336	0.635261	0.971401	-5.18898	Promoter (1-2kb)	1	145752924	145888554	135631	2	ENSGALG00000016875.6	ENSGALT00000027264.6	-1110	418775	CLYBL	citrate lyase beta like
chr1	14592216	14592636	chr1_14592216_14592636	-0.139272	3.12188	-0.14811	0.882256	0.986412	-5.25499	Promoter (<=1kb)	1	14593473	14674699	81227	1	ENSGALG00000008060.6	ENSGALT00000013087.6	-837	769420	PRKAR2B	protein kinase cAMP-dependent type II regulatory subunit beta
chr1	14594858	14595330	chr1_14594858_14595330	0.407779	5.26067	0.571341	0.567769	0.958913	-5.34433	Promoter (1-2kb)	1	14593473	14674699	81227	1	ENSGALG00000008060.6	ENSGALT00000013087.6	1386	769420	PRKAR2B	protein kinase cAMP-dependent type II regulatory subunit beta
chr1	145954804	145955204	chr1_145954804_145955204	-0.808149	3.45769	-0.874021	0.382108	0.91554	-4.99153	Promoter (<=1kb)	1	145954987	145955056	70	1	ENSGALG00000047777.1	ENSGALT00000091507.1	0	NA	NA	NA
chr1	145970412	145970935	chr1_145970412_145970935	-1.16648	3.67548	-1.28239	0.199708	0.888674	-4.67128	Distal Intergenic	1	145976515	145979531	3017	1	ENSGALG00000043947.2	ENSGALT00000083278.2	-5580	431250	LOC431250	G-protein coupled receptor 183-like
chr1	145970469	145970931	chr1_145970469_145970931	-1.16648	3.67548	-1.28239	0.199708	0.888674	-4.67128	Distal Intergenic	1	145976515	145979531	3017	1	ENSGALG00000043947.2	ENSGALT00000083278.2	-5584	431250	LOC431250	G-protein coupled receptor 183-like
chr1	145974038	145974336	chr1_145974038_145974336	-0.143838	2.85772	-0.15195	0.879226	0.986412	-5.24969	Promoter (2-3kb)	1	145976515	145979531	3017	1	ENSGALG00000043947.2	ENSGALT00000083278.2	-2179	431250	LOC431250	G-protein coupled receptor 183-like
chr1	145976959	145978748	chr1_145976959_145978748	-0.627888	4.40327	-0.755809	0.449764	0.938681	-5.13384	Promoter (<=1kb)	1	145976515	145979531	3017	1	ENSGALG00000043947.2	ENSGALT00000083278.2	445	431250	LOC431250	G-protein coupled receptor 183-like
chr1	14597719	14598076	chr1_14597719_14598076	0.330366	3.31537	0.354487	0.722974	0.972156	-5.22315	Intron (ENSGALT00000013087.6/ENSGALG00000008060.6, intron 2 of 11)	1	14593473	14674699	81227	1	ENSGALG00000008060.6	ENSGALT00000013087.6	4247	769420	PRKAR2B	protein kinase cAMP-dependent type II regulatory subunit beta
chr1	145977577	145978360	chr1_145977577_145978360	0.913673	3.28733	0.978969	0.327596	0.91554	-4.91402	Promoter (1-2kb)	1	145976515	145979531	3017	1	ENSGALG00000043947.2	ENSGALT00000083278.2	1063	431250	LOC431250	G-protein coupled receptor 183-like
chr1	145978321	145978613	chr1_145978321_145978613	-0.317575	3.29757	-0.340447	0.73352	0.974194	-5.2261	Promoter (1-2kb)	1	145976515	145979531	3017	1	ENSGALG00000043947.2	ENSGALT00000083278.2	1807	431250	LOC431250	G-protein coupled receptor 183-like
chr1	145985407	145985912	chr1_145985407_145985912	1.00807	3.35582	1.08393	0.278398	0.906675	-4.83573	Intron (ENSGALT00000058077.2/ENSGALG00000016880.7, intron 8 of 8)	1	145976515	145979531	3017	1	ENSGALG00000043947.2	ENSGALT00000083278.2	8893	431250	LOC431250	G-protein coupled receptor 183-like
chr1	145985478	145985907	chr1_145985478_145985907	1.00807	3.35582	1.08393	0.278398	0.906675	-4.83573	Intron (ENSGALT00000058077.2/ENSGALG00000016880.7, intron 8 of 8)	1	145976515	145979531	3017	1	ENSGALG00000043947.2	ENSGALT00000083278.2	8964	431250	LOC431250	G-protein coupled receptor 183-like
chr1	146021423	146021773	chr1_146021423_146021773	1.48774	3.56881	1.62128	0.10496	0.848696	-4.30018	Promoter (<=1kb)	1	146022451	146033636	11186	1	ENSGALG00000016881.6	ENSGALT00000027271.6	-678	769212	GPR183	G protein-coupled receptor 183
chr1	146021431	146021774	chr1_146021431_146021774	1.48774	3.56881	1.62128	0.10496	0.848696	-4.30018	Promoter (<=1kb)	1	146022451	146033636	11186	1	ENSGALG00000016881.6	ENSGALT00000027271.6	-677	769212	GPR183	G protein-coupled receptor 183
chr1	146031568	146032026	chr1_146031568_146032026	-1.14974	4.1795	-1.33891	0.180601	0.888674	-4.64071	Exon (ENSGALT00000027271.6/ENSGALG00000016881.6, exon 2 of 2)	1	146022451	146033636	11186	1	ENSGALG00000016881.6	ENSGALT00000027271.6	9118	769212	GPR183	G protein-coupled receptor 183
chr1	146114454	146114669	chr1_146114454_146114669	-0.659736	3.29441	-0.707134	0.479484	0.938681	-5.08383	Intron (ENSGALT00000027273.6/ENSGALG00000016883.6, intron 1 of 52)	1	146109887	146227739	117853	1	ENSGALG00000016883.6	ENSGALT00000095828.1	4568	418779	DOCK9	dedicator of cytokinesis 9
chr1	146123455	146123831	chr1_146123455_146123831	0.0876303	3.25396	0.0937421	0.925314	0.986412	-5.26418	Promoter (1-2kb)	1	146125147	146227739	102593	1	ENSGALG00000016883.6	ENSGALT00000100517.1	-1316	418779	DOCK9	dedicator of cytokinesis 9
chr1	146249745	146250079	chr1_146249745_146250079	1.08765	4.12125	1.25655	0.208917	0.890965	-4.71919	Intron (ENSGALT00000027279.5/ENSGALG00000016884.5, intron 4 of 22)	1	146243004	146267048	24045	1	ENSGALG00000016884.5	ENSGALT00000027279.5	6742	378789	SLC15A1	solute carrier family 15 member 1
chr1	146249894	146250227	chr1_146249894_146250227	1.14812	3.97577	1.30246	0.192762	0.888674	-4.66572	Intron (ENSGALT00000027279.5/ENSGALG00000016884.5, intron 4 of 22)	1	146243004	146267048	24045	1	ENSGALG00000016884.5	ENSGALT00000027279.5	6891	378789	SLC15A1	solute carrier family 15 member 1
chr1	146265864	146266209	chr1_146265864_146266209	-2.00254	3.61998	-2.19104	0.02845	0.80621	-3.48886	Exon (ENSGALT00000027279.5/ENSGALG00000016884.5, exon 23 of 23)	1	146279044	146334067	55024	1	ENSGALG00000016885.6	ENSGALT00000027284.5	-12835	418780	STK24	serine/threonine kinase 24
chr1	146359648	146359858	chr1_146359648_146359858	-0.900773	3.38604	-0.970149	0.331973	0.91554	-4.92328	Intron (ENSGALT00000043098.2/ENSGALG00000016886.6, intron 15 of 25)	1	146371368	146371453	86	2	ENSGALG00000025199.2	ENSGALT00000042112.2	11595	100315950	MIR1555	microRNA mir-1555
chr1	146415323	146415664	chr1_146415323_146415664	-0.171074	3.18329	-0.182404	0.855266	0.986412	-5.25272	Intron (ENSGALT00000043098.2/ENSGALG00000016886.6, intron 1 of 25)	1	146371368	146371453	86	2	ENSGALG00000025199.2	ENSGALT00000042112.2	-43871	100315950	MIR1555	microRNA mir-1555
chr1	146442456	146442796	chr1_146442456_146442796	-2.4084	3.6814	-2.64908	0.00807163	0.718031	-2.65675	Intron (ENSGALT00000043098.2/ENSGALG00000016886.6, intron 1 of 25)	1	146337724	146498229	160506	2	ENSGALG00000016886.6	ENSGALT00000043098.2	55433	418781	FARP1	FERM, ARH/RhoGEF and pleckstrin domain protein 1
chr1	146460726	146461316	chr1_146460726_146461316	-0.739714	4.2107	-0.865244	0.386905	0.917903	-5.04588	Intron (ENSGALT00000043098.2/ENSGALG00000016886.6, intron 1 of 25)	1	146337724	146498229	160506	2	ENSGALG00000016886.6	ENSGALT00000043098.2	36913	418781	FARP1	FERM, ARH/RhoGEF and pleckstrin domain protein 1
chr1	146460731	146461331	chr1_146460731_146461331	-0.977904	4.27212	-1.15407	0.248474	0.891075	-4.82547	Intron (ENSGALT00000043098.2/ENSGALG00000016886.6, intron 1 of 25)	1	146337724	146498229	160506	2	ENSGALG00000016886.6	ENSGALT00000043098.2	36898	418781	FARP1	FERM, ARH/RhoGEF and pleckstrin domain protein 1
chr1	146487416	146487800	chr1_146487416_146487800	-1.18623	3.83978	-1.32537	0.185051	0.888674	-4.63615	Intron (ENSGALT00000043098.2/ENSGALG00000016886.6, intron 1 of 25)	1	146337724	146498229	160506	2	ENSGALG00000016886.6	ENSGALT00000043098.2	10429	418781	FARP1	FERM, ARH/RhoGEF and pleckstrin domain protein 1
chr1	146531165	146531771	chr1_146531165_146531771	-0.234199	3.35582	-0.251824	0.801177	0.986412	-5.24772	Intron (ENSGALT00000027285.6/ENSGALG00000016886.6, intron 1 of 27)	1	146339118	146535921	196804	2	ENSGALG00000016886.6	ENSGALT00000027285.6	4150	418781	FARP1	FERM, ARH/RhoGEF and pleckstrin domain protein 1
chr1	146531229	146531640	chr1_146531229_146531640	0.00374162	3.29441	0.00401043	0.9968	0.998738	-5.26887	Intron (ENSGALT00000027285.6/ENSGALG00000016886.6, intron 1 of 27)	1	146339118	146535921	196804	2	ENSGALG00000016886.6	ENSGALT00000027285.6	4281	418781	FARP1	FERM, ARH/RhoGEF and pleckstrin domain protein 1
chr1	146531885	146532548	chr1_146531885_146532548	-0.0726869	3.94556	-0.08217	0.934512	0.987129	-5.30626	Intron (ENSGALT00000027285.6/ENSGALG00000016886.6, intron 1 of 27)	1	146339118	146535921	196804	2	ENSGALG00000016886.6	ENSGALT00000027285.6	3373	418781	FARP1	FERM, ARH/RhoGEF and pleckstrin domain protein 1
chr1	146585273	146585516	chr1_146585273_146585516	-0.835042	4.04035	-0.954699	0.339731	0.91554	-4.96918	Promoter (2-3kb)	1	146550352	146587988	37637	2	ENSGALG00000032430.2	ENSGALT00000056121.2	2472	418783	IPO5	importin 5
chr1	146598742	146599524	chr1_146598742_146599524	-0.300114	3.98601	-0.340863	0.733207	0.974194	-5.26814	Distal Intergenic	1	146550352	146587988	37637	2	ENSGALG00000032430.2	ENSGALT00000056121.2	-10755	418783	IPO5	importin 5
chr1	146598877	146599425	chr1_146598877_146599425	0.820751	3.3892	0.884121	0.376632	0.91554	-4.98257	Distal Intergenic	1	146550352	146587988	37637	2	ENSGALG00000032430.2	ENSGALT00000056121.2	-10890	418783	IPO5	importin 5
chr1	146630614	146631158	chr1_146630614_146631158	0.804348	3.57344	0.876856	0.380565	0.91554	-4.99445	Distal Intergenic	1	146550352	146587988	37637	2	ENSGALG00000032430.2	ENSGALT00000056121.2	-42627	418783	IPO5	importin 5
chr1	146630652	146631188	chr1_146630652_146631188	0.639551	3.55248	0.696097	0.486369	0.938681	-5.09955	Distal Intergenic	1	146550352	146587988	37637	2	ENSGALG00000032430.2	ENSGALT00000056121.2	-42665	418783	IPO5	importin 5
chr1	146703311	146703984	chr1_146703311_146703984	-1.98374	3.12188	-2.10962	0.0348917	0.80621	-3.62288	Promoter (2-3kb)	1	146701023	146702862	1840	1	ENSGALG00000053462.1	ENSGALT00000093647.1	2289	NA	NA	NA
chr1	146713054	146713381	chr1_146713054_146713381	-0.253841	3.33486	-0.272649	0.785124	0.981179	-5.24289	Downstream (<1kb)	1	146701023	146702862	1840	1	ENSGALG00000053462.1	ENSGALT00000093647.1	12032	NA	NA	NA
chr1	146764440	146764765	chr1_146764440_146764765	-0.984402	3.6502	-1.07983	0.280218	0.90859	-4.84948	3' UTR	1	146744938	146750161	5224	1	ENSGALG00000050038.1	ENSGALT00000104250.1	19503	NA	NA	NA
chr1	146790319	146790876	chr1_146790319_146790876	-1.36347	3.55857	-1.48468	0.137628	0.848696	-4.45825	Intron (ENSGALT00000030196.6/ENSGALG00000016890.7, intron 2 of 7)	1	146761697	146833558	71862	2	ENSGALG00000016890.7	ENSGALT00000030196.6	42682	418784	MBNL2	muscleblind like splicing regulator 2
chr1	146811755	146812117	chr1_146811755_146812117	-0.691119	3.72185	-0.763058	0.44543	0.938681	-5.07224	Intron (ENSGALT00000030196.6/ENSGALG00000016890.7, intron 1 of 7)	1	146761697	146833558	71862	2	ENSGALG00000016890.7	ENSGALT00000030196.6	21441	418784	MBNL2	muscleblind like splicing regulator 2
chr1	146820951	146821304	chr1_146820951_146821304	-0.124424	4.07155	-0.142807	0.886443	0.986412	-5.31259	Intron (ENSGALT00000030196.6/ENSGALG00000016890.7, intron 1 of 7)	1	146761697	146833558	71862	2	ENSGALG00000016890.7	ENSGALT00000030196.6	12254	418784	MBNL2	muscleblind like splicing regulator 2
chr1	146875821	146876224	chr1_146875821_146876224	-0.706548	3.23299	-0.755058	0.450215	0.938681	-5.05603	Distal Intergenic	1	146763967	146853286	89320	2	ENSGALG00000016890.7	ENSGALT00000099248.1	-22536	418784	MBNL2	muscleblind like splicing regulator 2
chr1	14687789	14688248	chr1_14687789_14688248	0.535831	4.1298	0.619751	0.535422	0.944691	-5.17875	Exon (ENSGALT00000013062.6/ENSGALG00000008050.6, exon 5 of 11)	1	14682620	14697934	15315	1	ENSGALG00000008050.6	ENSGALT00000013062.6	5170	417705	HBP1	HMG-box transcription factor 1
chr1	146996255	146996645	chr1_146996255_146996645	-0.256202	5.4234	-0.370223	0.711216	0.971401	-5.44804	Promoter (<=1kb)	1	146995866	146996585	720	2	ENSGALG00000025906.3	ENSGALT00000043199.3	0	NA	NA	NA
chr1	147010159	147010631	chr1_147010159_147010631	-0.484526	3.55857	-0.527601	0.597777	0.971401	-5.17676	Distal Intergenic	1	146995866	146996585	720	2	ENSGALG00000025906.3	ENSGALT00000043199.3	-13575	NA	NA	NA
chr1	14701345	14701579	chr1_14701345_14701579	-0.373443	4.07862	-0.429011	0.667916	0.971401	-5.25062	Intron (ENSGALT00000068162.2/ENSGALG00000042764.2, intron 21 of 21)	1	14682620	14697934	15315	1	ENSGALG00000008050.6	ENSGALT00000013062.6	18726	417705	HBP1	HMG-box transcription factor 1
chr1	147024829	147025230	chr1_147024829_147025230	-0.427474	2.89817	-0.451791	0.65142	0.971401	-5.18353	Distal Intergenic	1	146995866	146996585	720	2	ENSGALG00000025906.3	ENSGALT00000043199.3	-28245	NA	NA	NA
chr1	147024843	147025211	chr1_147024843_147025211	-0.427474	2.89817	-0.451791	0.65142	0.971401	-5.18353	Distal Intergenic	1	146995866	146996585	720	2	ENSGALG00000025906.3	ENSGALT00000043199.3	-28259	NA	NA	NA
chr1	147063434	147063952	chr1_147063434_147063952	-1.20208	3.76507	-1.33276	0.18261	0.888674	-4.62544	Distal Intergenic	1	146995866	146996585	720	2	ENSGALG00000025906.3	ENSGALT00000043199.3	-66850	NA	NA	NA
chr1	147063440	147063953	chr1_147063440_147063953	-1.20208	3.76507	-1.33276	0.18261	0.888674	-4.62544	Distal Intergenic	1	146995866	146996585	720	2	ENSGALG00000025906.3	ENSGALT00000043199.3	-66856	NA	NA	NA
chr1	14715576	14715911	chr1_14715576_14715911	-0.65992	3.39627	-0.711154	0.47699	0.938681	-5.0852	Intron (ENSGALT00000068162.2/ENSGALG00000042764.2, intron 18 of 21)	1	14682620	14697934	15315	1	ENSGALG00000008050.6	ENSGALT00000013062.6	32957	417705	HBP1	HMG-box transcription factor 1
chr1	147229774	147230410	chr1_147229774_147230410	-0.931462	3.25396	-0.996427	0.319044	0.91554	-4.90038	Distal Intergenic	1	147234746	147234800	55	2	ENSGALG00000051633.1	ENSGALT00000099803.1	4390	NA	NA	NA
chr1	147247312	147247664	chr1_147247312_147247664	0.893342	3.75206	0.989202	0.322565	0.91554	-4.92503	Distal Intergenic	1	147234746	147234800	55	2	ENSGALG00000051633.1	ENSGALT00000099803.1	-12513	NA	NA	NA
chr1	147247352	147247620	chr1_147247352_147247620	0.356253	3.4879	0.386034	0.699472	0.971401	-5.22151	Distal Intergenic	1	147234746	147234800	55	2	ENSGALG00000051633.1	ENSGALT00000099803.1	-12553	NA	NA	NA
chr1	14725575	14725961	chr1_14725575_14725961	-0.658462	3.25396	-0.704386	0.481193	0.938681	-5.08401	Intron (ENSGALT00000068162.2/ENSGALG00000042764.2, intron 14 of 21)	1	14682620	14697934	15315	1	ENSGALG00000008050.6	ENSGALT00000013062.6	42956	417705	HBP1	HMG-box transcription factor 1
chr1	14731325	14731621	chr1_14731325_14731621	-0.959806	3.51812	-1.04212	0.297356	0.91554	-4.87389	Intron (ENSGALT00000068162.2/ENSGALG00000042764.2, intron 14 of 21)	1	14682620	14697934	15315	1	ENSGALG00000008050.6	ENSGALT00000013062.6	48706	417705	HBP1	HMG-box transcription factor 1
chr1	1477632	1477883	chr1_1477632_1477883	-2.27395	3.32462	-2.44115	0.014641	0.763614	-3.06299	Promoter (<=1kb)	1	1478703	1478784	82	2	ENSGALG00000054860.1	ENSGALT00000098867.1	901	NA	NA	NA
chr1	147816039	147816572	chr1_147816039_147816572	0.874267	3.29441	0.937078	0.348719	0.91554	-4.94392	Distal Intergenic	1	147835785	147836627	843	1	ENSGALG00000035157.2	ENSGALT00000053144.2	-19213	107051027	SOX21	SRY-box 21
chr1	147843049	147843495	chr1_147843049_147843495	0.250744	3.38702	0.270071	0.787106	0.982125	-5.24543	Distal Intergenic	1	147835785	147836627	843	1	ENSGALG00000035157.2	ENSGALT00000053144.2	7265	107051027	SOX21	SRY-box 21
chr1	148243556	148243909	chr1_148243556_148243909	-0.0633038	3.49716	-0.0686376	0.945278	0.987619	-5.27567	Intron (ENSGALT00000055937.2/ENSGALG00000049165.1, intron 2 of 3)	1	148079071	148456368	377298	2	ENSGALG00000049165.1	ENSGALT00000055937.2	212459	NA	NA	NA
chr1	148296464	148296930	chr1_148296464_148296930	-1.29762	3.99625	-1.47559	0.140055	0.848696	-4.4835	Intron (ENSGALT00000055937.2/ENSGALG00000049165.1, intron 1 of 3)	1	148079071	148456368	377298	2	ENSGALG00000049165.1	ENSGALT00000055937.2	159438	NA	NA	NA
chr1	148297323	148297600	chr1_148297323_148297600	-0.949691	3.57953	-1.03579	0.300303	0.91554	-4.88123	Intron (ENSGALT00000055937.2/ENSGALG00000049165.1, intron 1 of 3)	1	148079071	148456368	377298	2	ENSGALG00000049165.1	ENSGALT00000055937.2	158768	NA	NA	NA
chr1	148309270	148309753	chr1_148309270_148309753	0.59463	3.25396	0.636102	0.52471	0.940069	-5.11784	Intron (ENSGALT00000055937.2/ENSGALG00000049165.1, intron 1 of 3)	1	148079071	148456368	377298	2	ENSGALG00000049165.1	ENSGALT00000055937.2	146615	NA	NA	NA
chr1	148436234	148436537	chr1_148436234_148436537	-0.666788	3.03025	-0.706827	0.479674	0.938681	-5.0769	Intron (ENSGALT00000055937.2/ENSGALG00000049165.1, intron 1 of 3)	1	148079071	148456368	377298	2	ENSGALG00000049165.1	ENSGALT00000055937.2	19831	NA	NA	NA
chr1	14847589	14848264	chr1_14847589_14848264	-0.545679	5.14739	-0.748258	0.454305	0.938681	-5.23143	Exon (ENSGALT00000013029.4/ENSGALG00000008032.4, exon 3 of 3)	1	14842550	14848604	6055	1	ENSGALG00000008032.4	ENSGALT00000013029.4	5040	769379	GPR22	G protein-coupled receptor 22
chr1	14847612	14848257	chr1_14847612_14848257	-0.545063	5.11717	-0.743129	0.457404	0.938681	-5.23031	Exon (ENSGALT00000013029.4/ENSGALG00000008032.4, exon 3 of 3)	1	14842550	14848604	6055	1	ENSGALG00000008032.4	ENSGALT00000013029.4	5063	769379	GPR22	G protein-coupled receptor 22
chr1	148512404	148513008	chr1_148512404_148513008	-0.150169	3.97894	-0.170419	0.864681	0.986412	-5.30071	Distal Intergenic	1	148079071	148456368	377298	2	ENSGALG00000049165.1	ENSGALT00000055937.2	-56037	NA	NA	NA
chr1	14852132	14852385	chr1_14852132_14852385	-0.718284	4.33472	-0.855611	0.392214	0.921795	-5.06407	Intron (ENSGALT00000068162.2/ENSGALG00000042764.2, intron 6 of 21)	1	14842550	14848604	6055	1	ENSGALG00000008032.4	ENSGALT00000013029.4	9583	769379	GPR22	G protein-coupled receptor 22
chr1	14856077	14856679	chr1_14856077_14856679	0.42273	3.35582	0.454542	0.649439	0.971401	-5.19465	Intron (ENSGALT00000068162.2/ENSGALG00000042764.2, intron 6 of 21)	1	14842550	14848604	6055	1	ENSGALG00000008032.4	ENSGALT00000013029.4	13528	769379	GPR22	G protein-coupled receptor 22
chr1	14856080	14856604	chr1_14856080_14856604	0.436752	3.22374	0.466528	0.640838	0.971401	-5.18594	Intron (ENSGALT00000068162.2/ENSGALG00000042764.2, intron 6 of 21)	1	14842550	14848604	6055	1	ENSGALG00000008032.4	ENSGALT00000013029.4	13531	769379	GPR22	G protein-coupled receptor 22
chr1	148574414	148574706	chr1_148574414_148574706	-0.657377	3.62924	-0.719812	0.471641	0.938681	-5.09092	Promoter (<=1kb)	1	148573104	148574336	1233	2	ENSGALG00000052360.1	ENSGALT00000095106.1	-79	NA	NA	NA
chr1	1486071	1486933	chr1_1486071_1486933	0.177611	4.08689	0.204259	0.838151	0.986412	-5.30594	Distal Intergenic	1	1479841	1479931	91	2	ENSGALG00000024492.3	ENSGALT00000041405.3	-6141	777882	MIR183	microRNA mir-183
chr1	148780995	148781704	chr1_148780995_148781704	-1.51808	3.64094	-1.66391	0.0961315	0.843471	-4.2492	Distal Intergenic	1	148747345	148750282	2938	2	ENSGALG00000050214.1	ENSGALT00000106483.1	-30714	NA	NA	NA
chr1	148809978	148810358	chr1_148809978_148810358	-1.51628	3.58977	-1.65503	0.0979195	0.845313	-4.25927	Distal Intergenic	1	148866649	148868004	1356	2	ENSGALG00000051576.1	ENSGALT00000095842.1	57646	NA	NA	NA
chr1	148810107	148810328	chr1_148810107_148810328	-0.724875	3.31537	-0.7778	0.436688	0.938681	-5.04568	Distal Intergenic	1	148866649	148868004	1356	2	ENSGALG00000051576.1	ENSGALT00000095842.1	57676	NA	NA	NA
chr1	148816053	148816614	chr1_148816053_148816614	-0.42165	3.25396	-0.451057	0.651949	0.971401	-5.19221	Distal Intergenic	1	148866649	148868004	1356	2	ENSGALG00000051576.1	ENSGALT00000095842.1	51390	NA	NA	NA
chr1	148999692	148999988	chr1_148999692_148999988	-0.416288	3.42649	-0.449386	0.653153	0.971401	-5.19915	Distal Intergenic	1	148988593	148997858	9266	1	ENSGALG00000051427.1	ENSGALT00000100229.1	11100	NA	NA	NA
chr1	149026981	149027208	chr1_149026981_149027208	0.294035	3.57953	0.320691	0.748445	0.974194	-5.24341	Intron (ENSGALT00000060992.2/ENSGALG00000016902.6, intron 7 of 7)	1	148988593	148997858	9266	1	ENSGALG00000051427.1	ENSGALT00000100229.1	38389	NA	NA	NA
chr1	149057185	149057609	chr1_149057185_149057609	-0.139749	3.18329	-0.149005	0.88155	0.986412	-5.2568	Intron (ENSGALT00000060992.2/ENSGALG00000016902.6, intron 7 of 7)	1	148988593	148997858	9266	1	ENSGALG00000051427.1	ENSGALT00000100229.1	68593	NA	NA	NA
chr1	14912271	14914009	chr1_14912271_14914009	0.882375	5.45853	1.28358	0.19929	0.888674	-4.81917	Intron (ENSGALT00000013000.5/ENSGALG00000008009.6, intron 6 of 7)	1	14925155	14943746	18592	1	ENSGALG00000007998.6	ENSGALT00000094859.1	-11146	427845	SLC26A4	solute carrier family 26 member 4
chr1	14912362	14912582	chr1_14912362_14912582	2.17507	3.73574	2.40469	0.016187	0.788724	-3.11819	Intron (ENSGALT00000013000.5/ENSGALG00000008009.6, intron 6 of 7)	1	14925155	14943746	18592	1	ENSGALG00000007998.6	ENSGALT00000094859.1	-12573	427845	SLC26A4	solute carrier family 26 member 4
chr1	149192778	149193645	chr1_149192778_149193645	-0.134555	3.36508	-0.14475	0.884908	0.986412	-5.26381	Intron (ENSGALT00000060992.2/ENSGALG00000016902.6, intron 6 of 7)	1	149345860	149371037	25178	1	ENSGALG00000053843.1	ENSGALT00000092661.1	-152215	NA	NA	NA
chr1	14931688	14931986	chr1_14931688_14931986	0.859223	3.38604	0.925399	0.354759	0.91554	-4.95475	Intron (ENSGALT00000094859.1/ENSGALG00000007998.6, intron 5 of 17)	1	14925155	14945434	20280	1	ENSGALG00000007998.6	ENSGALT00000012986.6	6534	427845	SLC26A4	solute carrier family 26 member 4
chr1	14954342	14954640	chr1_14954342_14954640	0.87447	3.21667	0.933764	0.350426	0.91554	-4.94406	Exon (ENSGALT00000060943.2/ENSGALG00000038981.3, exon 6 of 6)	1	14950224	14955883	5660	1	ENSGALG00000038981.3	ENSGALT00000083666.2	4119	417701	CBLL1	Cbl proto-oncogene like 1
chr1	149545029	149545328	chr1_149545029_149545328	-1.37359	3.54932	-1.49469	0.134996	0.848696	-4.44691	Distal Intergenic	1	149443813	149445663	1851	1	ENSGALG00000038284.3	ENSGALT00000078066.2	101217	NA	NA	NA
chr1	149545989	149546327	chr1_149545989_149546327	-0.823342	3.61998	-0.900844	0.367672	0.91554	-4.9807	Distal Intergenic	1	149443813	149445663	1851	1	ENSGALG00000038284.3	ENSGALT00000078066.2	102177	NA	NA	NA
chr1	149616076	149616289	chr1_149616076_149616289	0.235199	3.42649	0.2539	0.799573	0.986412	-5.25022	Distal Intergenic	1	149443813	149445663	1851	1	ENSGALG00000038284.3	ENSGALT00000078066.2	172264	NA	NA	NA
chr1	149625315	149625661	chr1_149625315_149625661	0.0662751	3.33486	0.0711856	0.94325	0.98747	-5.26855	Distal Intergenic	1	149443813	149445663	1851	1	ENSGALG00000038284.3	ENSGALT00000078066.2	181503	NA	NA	NA
chr1	149843581	149844244	chr1_149843581_149844244	-0.464186	4.07992	-0.533347	0.593794	0.970444	-5.21229	Distal Intergenic	1	149813400	149815989	2590	1	ENSGALG00000050345.1	ENSGALT00000103772.1	30182	NA	NA	NA
chr1	149866143	149866903	chr1_149866143_149866903	-0.777055	5.37335	-1.11227	0.266024	0.902308	-4.98072	Distal Intergenic	1	149900168	149939292	39125	1	ENSGALG00000049333.1	ENSGALT00000104359.1	-33265	NA	NA	NA
chr1	149866405	149866893	chr1_149866405_149866893	-0.156213	4.7158	-0.197819	0.843187	0.986412	-5.38172	Distal Intergenic	1	149900168	149939292	39125	1	ENSGALG00000049333.1	ENSGALT00000104359.1	-33275	NA	NA	NA
chr1	149971121	149972656	chr1_149971121_149972656	-0.103067	6.79457	-0.194459	0.845816	0.986412	-5.72056	Distal Intergenic	1	149986631	149988241	1611	1	ENSGALG00000053890.1	ENSGALT00000099384.1	-13975	NA	NA	NA
chr1	149971519	149971987	chr1_149971519_149971987	-0.651999	5.56772	-0.968294	0.332898	0.91554	-5.13219	Distal Intergenic	1	149986631	149988241	1611	1	ENSGALG00000053890.1	ENSGALT00000099384.1	-14644	NA	NA	NA
chr1	150043851	150044382	chr1_150043851_150044382	-0.153356	3.66044	-0.168372	0.866291	0.986412	-5.27615	Distal Intergenic	1	150080754	150082364	1611	2	ENSGALG00000052317.1	ENSGALT00000096455.1	37982	NA	NA	NA
chr1	150056968	150057462	chr1_150056968_150057462	0.352188	3.03025	0.373336	0.708899	0.971401	-5.20943	Distal Intergenic	1	150080754	150082364	1611	2	ENSGALG00000052317.1	ENSGALT00000096455.1	24902	NA	NA	NA
chr1	150064378	150064634	chr1_150064378_150064634	0.0506735	4.08788	0.0582841	0.953522	0.988119	-5.32072	Distal Intergenic	1	150080754	150082364	1611	2	ENSGALG00000052317.1	ENSGALT00000096455.1	17730	NA	NA	NA
chr1	150078523	150079400	chr1_150078523_150079400	-0.950531	3.66044	-1.04361	0.296669	0.91554	-4.87876	Promoter (2-3kb)	1	150080754	150082364	1611	2	ENSGALG00000052317.1	ENSGALT00000096455.1	2964	NA	NA	NA
chr1	150080063	150080264	chr1_150080063_150080264	0.205732	4.4636	0.249985	0.802599	0.986412	-5.34008	Promoter (2-3kb)	1	150080754	150082364	1611	2	ENSGALG00000052317.1	ENSGALT00000096455.1	2100	NA	NA	NA
chr1	150080966	150081409	chr1_150080966_150081409	1.65726	3.57953	1.8075	0.0706857	0.827789	-4.06197	Promoter (<=1kb)	1	150080754	150082364	1611	2	ENSGALG00000052317.1	ENSGALT00000096455.1	955	NA	NA	NA
chr1	150111668	150112121	chr1_150111668_150112121	-0.685857	3.39627	-0.739105	0.459844	0.938681	-5.07015	Distal Intergenic	1	150080754	150082364	1611	2	ENSGALG00000052317.1	ENSGALT00000096455.1	-29305	NA	NA	NA
chr1	150138789	150140035	chr1_150138789_150140035	-1.04087	4.84788	-1.34916	0.177286	0.888674	-4.68215	Distal Intergenic	1	150080754	150082364	1611	2	ENSGALG00000052317.1	ENSGALT00000096455.1	-56426	NA	NA	NA
chr1	150140935	150141338	chr1_150140935_150141338	-1.02135	3.91752	-1.15088	0.249781	0.89202	-4.80378	Distal Intergenic	1	150080754	150082364	1611	2	ENSGALG00000052317.1	ENSGALT00000096455.1	-58572	NA	NA	NA
chr1	150165408	150165658	chr1_150165408_150165658	0.24137	3.66044	0.265004	0.791006	0.983427	-5.26047	Distal Intergenic	1	150080754	150082364	1611	2	ENSGALG00000052317.1	ENSGALT00000096455.1	-83045	NA	NA	NA
chr1	150173588	150174272	chr1_150173588_150174272	0.701916	4.585	0.86968	0.384476	0.916125	-5.08052	Distal Intergenic	1	150080754	150082364	1611	2	ENSGALG00000052317.1	ENSGALT00000096455.1	-91225	NA	NA	NA
chr1	150173594	150174303	chr1_150173594_150174303	0.829629	4.64363	1.03788	0.299325	0.91554	-4.95942	Distal Intergenic	1	150080754	150082364	1611	2	ENSGALG00000052317.1	ENSGALT00000096455.1	-91231	NA	NA	NA
chr1	150230998	150231577	chr1_150230998_150231577	-0.671871	3.12188	-0.714506	0.474915	0.938681	-5.07493	Distal Intergenic	1	150316075	150316129	55	1	ENSGALG00000052615.1	ENSGALT00000094207.1	-84498	NA	NA	NA
chr1	150254235	150254599	chr1_150254235_150254599	0.349983	2.9898	0.37056	0.710965	0.971401	-5.20935	Distal Intergenic	1	150316075	150316129	55	1	ENSGALG00000052615.1	ENSGALT00000094207.1	-61476	NA	NA	NA
chr1	150257927	150258485	chr1_150257927_150258485	0.631847	3.78228	0.701771	0.482823	0.938681	-5.10989	Distal Intergenic	1	150316075	150316129	55	1	ENSGALG00000052615.1	ENSGALT00000094207.1	-57590	NA	NA	NA
chr1	150257934	150258447	chr1_150257934_150258447	1.13813	3.6502	1.24846	0.211863	0.890965	-4.70245	Distal Intergenic	1	150316075	150316129	55	1	ENSGALG00000052615.1	ENSGALT00000094207.1	-57628	NA	NA	NA
chr1	150268063	150268518	chr1_150268063_150268518	0.835707	3.25396	0.893993	0.371327	0.91554	-4.97197	Distal Intergenic	1	150316075	150316129	55	1	ENSGALG00000052615.1	ENSGALT00000094207.1	-47557	NA	NA	NA
chr1	150302081	150302373	chr1_150302081_150302373	1.43308	3.79568	1.59386	0.110968	0.848696	-4.33866	Distal Intergenic	1	150316075	150316129	55	1	ENSGALG00000052615.1	ENSGALT00000094207.1	-13702	NA	NA	NA
chr1	150305338	150305688	chr1_150305338_150305688	0.152775	3.6502	0.167585	0.86691	0.986412	-5.27559	Distal Intergenic	1	150316075	150316129	55	1	ENSGALG00000052615.1	ENSGALT00000094207.1	-10387	NA	NA	NA
chr1	150305373	150305686	chr1_150305373_150305686	-0.114234	3.4567	-0.123537	0.901682	0.986412	-5.26982	Distal Intergenic	1	150316075	150316129	55	1	ENSGALG00000052615.1	ENSGALT00000094207.1	-10389	NA	NA	NA
chr1	150308772	150309095	chr1_150308772_150309095	-1.60619	3.4879	-1.74046	0.0817785	0.827789	-4.14967	Distal Intergenic	1	150316075	150316129	55	1	ENSGALG00000052615.1	ENSGALT00000094207.1	-6980	NA	NA	NA
chr1	150318628	150318932	chr1_150318628_150318932	0.604007	3.20278	0.644559	0.519214	0.938961	-5.11223	Promoter (2-3kb)	1	150316075	150316129	55	1	ENSGALG00000052615.1	ENSGALT00000094207.1	2554	NA	NA	NA
chr1	150353191	150353509	chr1_150353191_150353509	-0.140196	3.61998	-0.153393	0.878089	0.986412	-5.27539	Distal Intergenic	1	150316075	150316129	55	1	ENSGALG00000052615.1	ENSGALT00000094207.1	37117	NA	NA	NA
chr1	15038429	15039054	chr1_15038429_15039054	-1.71563	3.51812	-1.86276	0.0624964	0.827789	-3.98584	Exon (ENSGALT00000012832.6/ENSGALG00000007905.6, exon 12 of 33)	1	15009296	15050235	40940	2	ENSGALG00000007905.6	ENSGALT00000012832.6	11181	396478	LAMB1	laminin subunit beta 1
chr1	150409520	150409874	chr1_150409520_150409874	-0.959086	3.44745	-1.0366	0.299923	0.91554	-4.8757	Distal Intergenic	1	150457668	150458879	1212	2	ENSGALG00000048478.1	ENSGALT00000100722.1	49005	NA	NA	NA
chr1	150419414	150419639	chr1_150419414_150419639	0.0715058	4.68507	0.09008	0.928224	0.986532	-5.38995	Distal Intergenic	1	150457668	150458879	1212	2	ENSGALG00000048478.1	ENSGALT00000100722.1	39240	NA	NA	NA
chr1	150452814	150453221	chr1_150452814_150453221	1.63102	3.64411	1.78819	0.0737468	0.827789	-4.08865	Distal Intergenic	1	150457668	150458879	1212	2	ENSGALG00000048478.1	ENSGALT00000100722.1	5658	NA	NA	NA
chr1	15047872	15048734	chr1_15047872_15048734	-0.441958	3.50886	-0.479568	0.631535	0.971401	-5.19235	Promoter (1-2kb)	1	15009296	15050235	40940	2	ENSGALG00000007905.6	ENSGALT00000012832.6	1501	396478	LAMB1	laminin subunit beta 1
chr1	150552124	150552566	chr1_150552124_150552566	-0.754276	4.2107	-0.882277	0.377628	0.91554	-5.03438	Distal Intergenic	1	150590923	150592170	1248	2	ENSGALG00000045605.2	ENSGALT00000085221.2	39604	NA	NA	NA
chr1	150552279	150552572	chr1_150552279_150552572	-1.19392	3.64094	-1.30861	0.190668	0.888674	-4.64452	Distal Intergenic	1	150590923	150592170	1248	2	ENSGALG00000045605.2	ENSGALT00000085221.2	39598	NA	NA	NA
chr1	150590066	150590827	chr1_150590066_150590827	-0.890235	3.90827	-1.00211	0.316292	0.91554	-4.92473	Promoter (1-2kb)	1	150590923	150592170	1248	2	ENSGALG00000045605.2	ENSGALT00000085221.2	1343	NA	NA	NA
chr1	150607260	150607689	chr1_150607260_150607689	-0.681777	3.18329	-0.726932	0.467268	0.938681	-5.06998	Distal Intergenic	1	150590923	150592170	1248	2	ENSGALG00000045605.2	ENSGALT00000085221.2	-15091	NA	NA	NA
chr1	150738279	150739014	chr1_150738279_150739014	0.733645	3.93848	0.828684	0.407284	0.929223	-5.04733	Promoter (1-2kb)	1	150736760	150747769	11010	1	ENSGALG00000052780.1	ENSGALT00000106401.1	1520	NA	NA	NA
chr1	150751750	150752077	chr1_150751750_150752077	-1.87945	4.19655	-2.19397	0.0282382	0.80621	-3.4764	Distal Intergenic	1	150736760	150747769	11010	1	ENSGALG00000052780.1	ENSGALT00000106401.1	14991	NA	NA	NA
chr1	150787189	150787930	chr1_150787189_150787930	0.289721	4.76909	0.370296	0.711162	0.971401	-5.34977	Distal Intergenic	1	150813519	150816383	2865	2	ENSGALG00000026361.3	ENSGALT00000044859.3	28453	NA	NA	NA
chr1	150816214	150816414	chr1_150816214_150816414	-1.00927	3.33486	-1.08405	0.278341	0.906675	-4.83507	Promoter (<=1kb)	1	150813519	150816383	2865	2	ENSGALG00000026361.3	ENSGALT00000044859.3	0	NA	NA	NA
chr1	150941337	150941740	chr1_150941337_150941740	-0.810577	3.82273	-0.904044	0.365973	0.91554	-4.99002	Intron (ENSGALT00000104358.1/ENSGALG00000052358.1, intron 1 of 2)	1	150795239	151032599	237361	2	ENSGALG00000052358.1	ENSGALT00000104358.1	90859	NA	NA	NA
chr1	15097171	15097482	chr1_15097171_15097482	-2.00198	3.68456	-2.20267	0.027619	0.80621	-3.46884	Promoter (<=1kb)	1	15053471	15096774	43304	2	ENSGALG00000007917.6	ENSGALT00000103231.1	-398	396076	LAMB4	laminin subunit beta 4
chr1	151139777	151140371	chr1_151139777_151140371	-0.310307	3.31853	-0.333018	0.739121	0.974194	-5.22874	Intron (ENSGALT00000094185.1/ENSGALG00000051217.1, intron 4 of 4)	1	151154445	151155893	1449	1	ENSGALG00000055122.1	ENSGALT00000099323.1	-14074	NA	NA	NA
chr1	151192137	151192605	chr1_151192137_151192605	0.425096	3.95797	0.481247	0.630342	0.971401	-5.22184	Distal Intergenic	1	151202922	151204367	1446	1	ENSGALG00000054281.1	ENSGALT00000090402.1	-10317	NA	NA	NA
chr1	151238796	151239445	chr1_151238796_151239445	1.31656	3.52836	1.43046	0.152585	0.863061	-4.51644	Promoter (1-2kb)	1	151236023	151237471	1449	2	ENSGALG00000048604.1	ENSGALT00000095560.1	-1326	NA	NA	NA
chr1	151239981	151240513	chr1_151239981_151240513	1.40501	2.85772	1.48425	0.137745	0.848696	-4.44914	Promoter (2-3kb)	1	151236023	151237471	1449	2	ENSGALG00000048604.1	ENSGALT00000095560.1	-2511	NA	NA	NA
chr1	151273844	151274381	chr1_151273844_151274381	-0.655825	3.38604	-0.706335	0.47998	0.938681	-5.08736	Distal Intergenic	1	151236023	151237471	1449	2	ENSGALG00000048604.1	ENSGALT00000095560.1	-36374	NA	NA	NA
chr1	151302710	151303224	chr1_151302710_151303224	0.179013	3.4707	0.193763	0.846361	0.986412	-5.26218	Distal Intergenic	1	151236023	151237471	1449	2	ENSGALG00000048604.1	ENSGALT00000095560.1	-65240	NA	NA	NA
chr1	151302772	151303000	chr1_151302772_151303000	0.343072	3.43025	0.370429	0.711063	0.971401	-5.22335	Distal Intergenic	1	151236023	151237471	1449	2	ENSGALG00000048604.1	ENSGALT00000095560.1	-65302	NA	NA	NA
chr1	151312952	151313247	chr1_151312952_151313247	-0.422823	3.16233	-0.450414	0.652412	0.971401	-5.18949	Distal Intergenic	1	151236023	151237471	1449	2	ENSGALG00000048604.1	ENSGALT00000095560.1	-75482	NA	NA	NA
chr1	151336861	151337595	chr1_151336861_151337595	-0.417198	3.14137	-0.444013	0.657033	0.971401	-5.19095	Distal Intergenic	1	151416175	151420025	3851	1	ENSGALG00000052598.1	ENSGALT00000101726.1	-78580	NA	NA	NA
chr1	151339108	151339688	chr1_151339108_151339688	0.860636	3.16233	0.916797	0.35925	0.91554	-4.95428	Distal Intergenic	1	151416175	151420025	3851	1	ENSGALG00000052598.1	ENSGALT00000101726.1	-76487	NA	NA	NA
chr1	151352774	151354609	chr1_151352774_151354609	-0.334	7.67743	-0.755489	0.449956	0.938681	-5.63866	Distal Intergenic	1	151416175	151420025	3851	1	ENSGALG00000052598.1	ENSGALT00000101726.1	-61566	NA	NA	NA
chr1	151352823	151353260	chr1_151352823_151353260	0.106429	6.11473	0.175603	0.860606	0.986412	-5.60543	Distal Intergenic	1	151416175	151420025	3851	1	ENSGALG00000052598.1	ENSGALT00000101726.1	-62915	NA	NA	NA
chr1	151352897	151353199	chr1_151352897_151353199	0.176592	5.96745	0.283136	0.777073	0.979594	-5.55934	Distal Intergenic	1	151416175	151420025	3851	1	ENSGALG00000052598.1	ENSGALT00000101726.1	-62976	NA	NA	NA
chr1	151353847	151354233	chr1_151353847_151354233	-0.516893	5.91982	-0.821144	0.411565	0.93155	-5.29535	Distal Intergenic	1	151416175	151420025	3851	1	ENSGALG00000052598.1	ENSGALT00000101726.1	-61942	NA	NA	NA
chr1	151355012	151355292	chr1_151355012_151355292	-0.990479	3.9246	-1.117	0.263994	0.901354	-4.83337	Distal Intergenic	1	151416175	151420025	3851	1	ENSGALG00000052598.1	ENSGALT00000101726.1	-60883	NA	NA	NA
chr1	151358674	151359262	chr1_151358674_151359262	-0.128885	4.98787	-0.171453	0.863868	0.986412	-5.42512	Distal Intergenic	1	151416175	151420025	3851	1	ENSGALG00000052598.1	ENSGALT00000101726.1	-56913	NA	NA	NA
chr1	151388037	151388372	chr1_151388037_151388372	0.0272231	4.03571	0.0311061	0.975185	0.993822	-5.31661	Distal Intergenic	1	151416175	151420025	3851	1	ENSGALG00000052598.1	ENSGALT00000101726.1	-27803	NA	NA	NA
chr1	15140709	15141146	chr1_15140709_15141146	-0.923085	2.9898	-0.977357	0.328393	0.91554	-4.90861	Intron (ENSGALT00000104032.1/ENSGALG00000007905.6, intron 1 of 6)	1	15009296	15165846	156551	2	ENSGALG00000007905.6	ENSGALT00000104032.1	24700	396478	LAMB1	laminin subunit beta 1
chr1	15140710	15141131	chr1_15140710_15141131	-0.923085	2.9898	-0.977357	0.328393	0.91554	-4.90861	Intron (ENSGALT00000104032.1/ENSGALG00000007905.6, intron 1 of 6)	1	15009296	15165846	156551	2	ENSGALG00000007905.6	ENSGALT00000104032.1	24715	396478	LAMB1	laminin subunit beta 1
chr1	151413594	151413825	chr1_151413594_151413825	-0.583996	3.39627	-0.629335	0.52913	0.941691	-5.1259	Promoter (2-3kb)	1	151416175	151420025	3851	1	ENSGALG00000052598.1	ENSGALT00000101726.1	-2350	NA	NA	NA
chr1	151421303	151421726	chr1_151421303_151421726	0.900544	3.75206	0.997176	0.31868	0.91554	-4.91907	Distal Intergenic	1	151416175	151420025	3851	1	ENSGALG00000052598.1	ENSGALT00000101726.1	5129	NA	NA	NA
chr1	151525561	151525997	chr1_151525561_151525997	-0.95756	3.25396	-1.02434	0.305674	0.91554	-4.87953	Distal Intergenic	1	151580162	151581244	1083	2	ENSGALG00000048294.1	ENSGALT00000107494.1	55247	NA	NA	NA
chr1	151576404	151578450	chr1_151576404_151578450	-0.493758	7.11108	-0.992894	0.320762	0.91554	-5.34694	Promoter (2-3kb)	1	151580162	151581244	1083	2	ENSGALG00000048294.1	ENSGALT00000107494.1	2794	NA	NA	NA
chr1	151579746	151580788	chr1_151579746_151580788	-0.57478	4.4042	-0.691981	0.48895	0.938681	-5.17008	Promoter (<=1kb)	1	151580162	151581244	1083	2	ENSGALG00000048294.1	ENSGALT00000107494.1	456	NA	NA	NA
chr1	151581549	151582470	chr1_151581549_151582470	-1.33606	4.81187	-1.72057	0.0853296	0.83075	-4.22024	Promoter (<=1kb)	1	151580162	151581244	1083	2	ENSGALG00000048294.1	ENSGALT00000107494.1	-306	NA	NA	NA
chr1	151581581	151582005	chr1_151581581_151582005	-1.01898	3.68368	-1.12103	0.262274	0.898944	-4.81702	Promoter (<=1kb)	1	151580162	151581244	1083	2	ENSGALG00000048294.1	ENSGALT00000107494.1	-338	NA	NA	NA
chr1	151650325	151650838	chr1_151650325_151650838	-0.128718	4.04046	-0.147164	0.883003	0.986412	-5.30916	Distal Intergenic	1	151668738	151671260	2523	1	ENSGALG00000016904.7	ENSGALT00000027325.7	-17900	418797	SLITRK6	SLIT and NTRK like family member 6
chr1	151747921	151748296	chr1_151747921_151748296	0.655482	3.93947	0.74048	0.459009	0.938681	-5.09998	Distal Intergenic	1	151668738	151671260	2523	1	ENSGALG00000016904.7	ENSGALT00000027325.7	79184	418797	SLITRK6	SLIT and NTRK like family member 6
chr1	151778157	151778395	chr1_151778157_151778395	1.03839	3.22691	1.10935	0.267281	0.902917	-4.81182	Distal Intergenic	1	151668738	151671260	2523	1	ENSGALG00000016904.7	ENSGALT00000027325.7	109420	418797	SLITRK6	SLIT and NTRK like family member 6
chr1	151792438	151793235	chr1_151792438_151793235	0.741135	3.35582	0.796908	0.425505	0.938681	-5.03583	Distal Intergenic	1	151668738	151671260	2523	1	ENSGALG00000016904.7	ENSGALT00000027325.7	123701	418797	SLITRK6	SLIT and NTRK like family member 6
chr1	15180308	15180647	chr1_15180308_15180647	-0.943063	3.32462	-1.01241	0.311345	0.91554	-4.89043	Exon (ENSGALT00000067872.2/ENSGALG00000007161.5, exon 9 of 50)	1	15009296	15165846	156551	2	ENSGALG00000007905.6	ENSGALT00000104032.1	-14463	396478	LAMB1	laminin subunit beta 1
chr1	151948059	151948386	chr1_151948059_151948386	-0.716359	4.38443	-0.859807	0.389896	0.920126	-5.06622	Distal Intergenic	1	151971805	151977573	5769	2	ENSGALG00000049340.1	ENSGALT00000105991.1	29187	NA	NA	NA
chr1	151948106	151948427	chr1_151948106_151948427	-0.71961	4.324	-0.855812	0.392103	0.921689	-5.06289	Distal Intergenic	1	151971805	151977573	5769	2	ENSGALG00000049340.1	ENSGALT00000105991.1	29146	NA	NA	NA
chr1	152017385	152018272	chr1_152017385_152018272	-0.0358561	4.98087	-0.0476358	0.962007	0.989624	-5.43509	Distal Intergenic	1	151971805	151977573	5769	2	ENSGALG00000049340.1	ENSGALT00000105991.1	-39813	NA	NA	NA
chr1	152017924	152018141	chr1_152017924_152018141	-0.57529	3.97992	-0.65294	0.513796	0.938681	-5.14952	Distal Intergenic	1	151971805	151977573	5769	2	ENSGALG00000049340.1	ENSGALT00000105991.1	-40352	NA	NA	NA
chr1	152027092	152027955	chr1_152027092_152027955	0.243833	3.88414	0.273752	0.784275	0.980953	-5.27521	Distal Intergenic	1	152063007	152064389	1383	2	ENSGALG00000046911.1	ENSGALT00000104945.1	36434	NA	NA	NA
chr1	152083937	152084363	chr1_152083937_152084363	-0.906137	3.36883	-0.974983	0.329569	0.91554	-4.91925	Promoter (<=1kb)	1	152084985	152086331	1347	1	ENSGALG00000051313.1	ENSGALT00000100460.1	-622	NA	NA	NA
chr1	152085793	152086310	chr1_152085793_152086310	-1.66836	3.88414	-1.87307	0.0610598	0.827789	-3.97471	Promoter (<=1kb)	1	152084985	152086331	1347	1	ENSGALG00000051313.1	ENSGALT00000100460.1	809	NA	NA	NA
chr1	152086260	152086491	chr1_152086260_152086491	0.0948355	3.58878	0.103506	0.917561	0.986412	-5.27834	Promoter (1-2kb)	1	152084985	152086331	1347	1	ENSGALG00000051313.1	ENSGALT00000100460.1	1276	NA	NA	NA
chr1	152213669	152214236	chr1_152213669_152214236	0.133448	3.67214	0.146665	0.883397	0.986412	-5.27948	Distal Intergenic	1	152280702	152303975	23274	1	ENSGALG00000047928.1	ENSGALT00000094950.1	-66466	NA	NA	NA
chr1	152214086	152214802	chr1_152214086_152214802	0.652109	3.38604	0.702333	0.482472	0.938681	-5.08945	Distal Intergenic	1	152280702	152303975	23274	1	ENSGALG00000047928.1	ENSGALT00000094950.1	-65900	NA	NA	NA
chr1	152264525	152265697	chr1_152264525_152265697	-1.58779	3.93239	-1.79223	0.0730979	0.827789	-4.08786	Intron (ENSGALT00000094725.1/ENSGALG00000054204.1, intron 2 of 2)	1	152280702	152303975	23274	1	ENSGALG00000047928.1	ENSGALT00000094950.1	-15005	NA	NA	NA
chr1	152346935	152347260	chr1_152346935_152347260	1.07486	3.57953	1.1723	0.241078	0.891075	-4.76869	Distal Intergenic	1	152259670	152336254	76585	2	ENSGALG00000054204.1	ENSGALT00000094725.1	-10682	NA	NA	NA
chr1	15248159	15248763	chr1_15248159_15248763	0.565729	3.54932	0.615606	0.538155	0.945538	-5.13877	Intron (ENSGALT00000073744.2/ENSGALG00000035940.2, intron 1 of 10)	1	15243988	15377569	133582	1	ENSGALG00000035940.2	ENSGALT00000073744.2	4172	769652	SLC2A13	solute carrier family 2 member 13
chr1	15254769	15255089	chr1_15254769_15255089	0.388878	4.44537	0.471182	0.637511	0.971401	-5.27531	Intron (ENSGALT00000073744.2/ENSGALG00000035940.2, intron 1 of 10)	1	15243988	15377569	133582	1	ENSGALG00000035940.2	ENSGALT00000073744.2	10782	769652	SLC2A13	solute carrier family 2 member 13
chr1	152612350	152612898	chr1_152612350_152612898	-1.33142	3.31146	-1.42835	0.153193	0.864163	-4.5142	Promoter (1-2kb)	1	152610983	152613061	2079	1	ENSGALG00000016905.3	ENSGALT00000027326.3	1368	418798	SLITRK1	SLIT and NTRK like family member 1
chr1	152612354	152612652	chr1_152612354_152612652	-1.32045	3.15525	-1.40618	0.159672	0.876019	-4.53483	Promoter (1-2kb)	1	152610983	152613061	2079	1	ENSGALG00000016905.3	ENSGALT00000027326.3	1372	418798	SLITRK1	SLIT and NTRK like family member 1
chr1	152648142	152648838	chr1_152648142_152648838	-0.81381	3.66044	-0.893497	0.371592	0.91554	-4.9877	Distal Intergenic	1	152610983	152613061	2079	1	ENSGALG00000016905.3	ENSGALT00000027326.3	37160	418798	SLITRK1	SLIT and NTRK like family member 1
chr1	152799690	152800226	chr1_152799690_152800226	0.421131	3.52128	0.457345	0.647424	0.971401	-5.20069	Distal Intergenic	1	152610983	152613061	2079	1	ENSGALG00000016905.3	ENSGALT00000027326.3	188708	418798	SLITRK1	SLIT and NTRK like family member 1
chr1	152801017	152801679	chr1_152801017_152801679	0.134389	4.07764	0.154367	0.877321	0.986412	-5.31187	Distal Intergenic	1	152610983	152613061	2079	1	ENSGALG00000016905.3	ENSGALT00000027326.3	190035	418798	SLITRK1	SLIT and NTRK like family member 1
chr1	152825030	152825451	chr1_152825030_152825451	-0.813391	3.41724	-0.877593	0.380165	0.91554	-4.98778	Distal Intergenic	1	152610983	152613061	2079	1	ENSGALG00000016905.3	ENSGALT00000027326.3	214048	418798	SLITRK1	SLIT and NTRK like family member 1
chr1	152826598	152827612	chr1_152826598_152827612	1.57094	4.09163	1.80776	0.0706441	0.827789	-4.06994	Distal Intergenic	1	152610983	152613061	2079	1	ENSGALG00000016905.3	ENSGALT00000027326.3	215616	418798	SLITRK1	SLIT and NTRK like family member 1
chr1	152862438	152862838	chr1_152862438_152862838	0.268927	3.33486	0.288853	0.772694	0.979594	-5.23952	Distal Intergenic	1	152610983	152613061	2079	1	ENSGALG00000016905.3	ENSGALT00000027326.3	251456	418798	SLITRK1	SLIT and NTRK like family member 1
chr1	152898869	152899440	chr1_152898869_152899440	-2.5272	3.70552	-2.78596	0.00533722	0.643699	-2.37621	Distal Intergenic	1	153127963	153128012	50	1	ENSGALG00000047212.1	ENSGALT00000095797.1	-228523	NA	NA	NA
chr1	152915096	152915790	chr1_152915096_152915790	-0.318445	3.85393	-0.356343	0.721584	0.971918	-5.25308	Distal Intergenic	1	153127963	153128012	50	1	ENSGALG00000047212.1	ENSGALT00000095797.1	-212173	NA	NA	NA
chr1	152915099	152915759	chr1_152915099_152915759	-0.318445	3.85393	-0.356343	0.721584	0.971918	-5.25308	Distal Intergenic	1	153127963	153128012	50	1	ENSGALG00000047212.1	ENSGALT00000095797.1	-212204	NA	NA	NA
chr1	152915460	152915696	chr1_152915460_152915696	-0.446642	3.38604	-0.481041	0.630487	0.971401	-5.1866	Distal Intergenic	1	153127963	153128012	50	1	ENSGALG00000047212.1	ENSGALT00000095797.1	-212267	NA	NA	NA
chr1	152917547	152917868	chr1_152917547_152917868	-0.461606	3.91534	-0.520017	0.603052	0.971401	-5.20358	Distal Intergenic	1	153127963	153128012	50	1	ENSGALG00000047212.1	ENSGALT00000095797.1	-210095	NA	NA	NA
chr1	152926927	152927198	chr1_152926927_152927198	-0.156163	3.60366	-0.170634	0.864512	0.986412	-5.2723	Distal Intergenic	1	153127963	153128012	50	1	ENSGALG00000047212.1	ENSGALT00000095797.1	-200765	NA	NA	NA
chr1	152934755	152935189	chr1_152934755_152935189	-2.61139	3.54224	-2.84015	0.00450946	0.621258	-2.27217	Distal Intergenic	1	153127963	153128012	50	1	ENSGALG00000047212.1	ENSGALT00000095797.1	-192774	NA	NA	NA
chr1	152943918	152944380	chr1_152943918_152944380	-0.593598	3.23299	-0.634353	0.525851	0.940608	-5.11799	Distal Intergenic	1	153127963	153128012	50	1	ENSGALG00000047212.1	ENSGALT00000095797.1	-183583	NA	NA	NA
chr1	153003952	153005096	chr1_153003952_153005096	-0.560034	4.44683	-0.678716	0.497318	0.938681	-5.18187	Distal Intergenic	1	153127963	153128012	50	1	ENSGALG00000047212.1	ENSGALT00000095797.1	-122867	NA	NA	NA
chr1	153004260	153004730	chr1_153004260_153004730	0.101102	3.6814	0.111206	0.911453	0.986412	-5.28351	Distal Intergenic	1	153127963	153128012	50	1	ENSGALG00000047212.1	ENSGALT00000095797.1	-123233	NA	NA	NA
chr1	153013893	153014112	chr1_153013893_153014112	-0.1577	3.58878	-0.172118	0.863345	0.986412	-5.27127	Distal Intergenic	1	153127963	153128012	50	1	ENSGALG00000047212.1	ENSGALT00000095797.1	-113851	NA	NA	NA
chr1	153056781	153057508	chr1_153056781_153057508	-1.99077	3.75206	-2.20439	0.0274975	0.80621	-3.46499	Distal Intergenic	1	153127963	153128012	50	1	ENSGALG00000047212.1	ENSGALT00000095797.1	-70455	NA	NA	NA
chr1	153057123	153057487	chr1_153057123_153057487	-2.52898	3.42649	-2.73006	0.00633271	0.66815	-2.50587	Distal Intergenic	1	153127963	153128012	50	1	ENSGALG00000047212.1	ENSGALT00000095797.1	-70476	NA	NA	NA
chr1	153121305	153121872	chr1_153121305_153121872	-0.925007	4.23384	-1.08557	0.277671	0.906592	-4.88178	Distal Intergenic	1	153127963	153128012	50	1	ENSGALG00000047212.1	ENSGALT00000095797.1	-6091	NA	NA	NA
chr1	153168154	153169054	chr1_153168154_153169054	-0.677832	4.51433	-0.830301	0.406369	0.928488	-5.0993	Distal Intergenic	1	153127963	153128012	50	1	ENSGALG00000047212.1	ENSGALT00000095797.1	40192	NA	NA	NA
chr1	153168251	153168777	chr1_153168251_153168777	-0.132304	4.1795	-0.154073	0.877552	0.986412	-5.3224	Distal Intergenic	1	153127963	153128012	50	1	ENSGALG00000047212.1	ENSGALT00000095797.1	40289	NA	NA	NA
chr1	153168279	153168742	chr1_153168279_153168742	-0.0270398	4.06142	-0.0309956	0.975273	0.993822	-5.31906	Distal Intergenic	1	153127963	153128012	50	1	ENSGALG00000047212.1	ENSGALT00000095797.1	40317	NA	NA	NA
chr1	153332759	153333328	chr1_153332759_153333328	-0.946435	3.38604	-1.01933	0.308048	0.91554	-4.88698	Distal Intergenic	1	153464867	153537471	72605	1	ENSGALG00000043630.3	ENSGALT00000065759.2	-131539	NA	NA	NA
chr1	153400867	153401325	chr1_153400867_153401325	-0.179894	4.90521	-0.235639	0.813713	0.986412	-5.40206	Distal Intergenic	1	153464867	153537471	72605	1	ENSGALG00000043630.3	ENSGALT00000065759.2	-63542	NA	NA	NA
chr1	153402381	153402626	chr1_153402381_153402626	-0.410842	3.11115	-0.436736	0.662303	0.971401	-5.1925	Distal Intergenic	1	153464867	153537471	72605	1	ENSGALG00000043630.3	ENSGALT00000065759.2	-62241	NA	NA	NA
chr1	153415001	153415528	chr1_153415001_153415528	-0.171749	3.80422	-0.191187	0.848379	0.986412	-5.28336	Distal Intergenic	1	153464867	153537471	72605	1	ENSGALG00000043630.3	ENSGALT00000065759.2	-49339	NA	NA	NA
chr1	15342353	15342577	chr1_15342353_15342577	-0.755228	3.84369	-0.844168	0.398576	0.925177	-5.03091	Intron (ENSGALT00000073744.2/ENSGALG00000035940.2, intron 5 of 10)	1	15385239	15389777	4539	2	ENSGALG00000049464.1	ENSGALT00000100147.1	47200	NA	NA	NA
chr1	153441365	153441701	chr1_153441365_153441701	0.105967	3.38604	0.114128	0.909136	0.986412	-5.26761	Distal Intergenic	1	153464867	153537471	72605	1	ENSGALG00000043630.3	ENSGALT00000065759.2	-23166	NA	NA	NA
chr1	153553644	153554200	chr1_153553644_153554200	0.162114	4.81661	0.208949	0.834488	0.986412	-5.39394	Distal Intergenic	1	153464867	153537471	72605	1	ENSGALG00000043630.3	ENSGALT00000065759.2	88778	NA	NA	NA
chr1	153573836	153574077	chr1_153573836_153574077	0.0868704	4.90765	0.113841	0.909364	0.986412	-5.41966	Distal Intergenic	1	153464867	153537471	72605	1	ENSGALG00000043630.3	ENSGALT00000065759.2	108970	NA	NA	NA
chr1	153619190	153619529	chr1_153619190_153619529	-0.614688	4.04742	-0.703387	0.481815	0.938681	-5.12898	Distal Intergenic	1	153464867	153537471	72605	1	ENSGALG00000043630.3	ENSGALT00000065759.2	154324	NA	NA	NA
chr1	153626599	153627097	chr1_153626599_153627097	-0.350392	4.05668	-0.401415	0.688115	0.971401	-5.25735	Distal Intergenic	1	153464867	153537471	72605	1	ENSGALG00000043630.3	ENSGALT00000065759.2	161733	NA	NA	NA
chr1	15364074	15364345	chr1_15364074_15364345	-0.698331	3.38604	-0.752115	0.451982	0.938681	-5.06259	Intron (ENSGALT00000073744.2/ENSGALG00000035940.2, intron 7 of 10)	1	15385239	15389777	4539	2	ENSGALG00000049464.1	ENSGALT00000100147.1	25432	NA	NA	NA
chr1	153698507	153698707	chr1_153698507_153698707	0.745842	3.21667	0.796414	0.425792	0.938681	-5.03183	Distal Intergenic	1	153464867	153537471	72605	1	ENSGALG00000043630.3	ENSGALT00000065759.2	233641	NA	NA	NA
chr1	153700510	153700739	chr1_153700510_153700739	0.87635	3.84686	0.979891	0.327141	0.91554	-4.93754	Distal Intergenic	1	153464867	153537471	72605	1	ENSGALG00000043630.3	ENSGALT00000065759.2	235644	NA	NA	NA
chr1	153719300	153719852	chr1_153719300_153719852	1.02776	3.03025	1.08947	0.275947	0.904103	-4.82401	Distal Intergenic	1	153464867	153537471	72605	1	ENSGALG00000043630.3	ENSGALT00000065759.2	254434	NA	NA	NA
chr1	153796602	153796991	chr1_153796602_153796991	0.630772	3.19254	0.672821	0.501062	0.938681	-5.0982	Distal Intergenic	1	154055398	154060716	5319	1	ENSGALG00000016906.7	ENSGALT00000027327.7	-258407	395584	SPRY2	sprouty RTK signaling antagonist 2
chr1	153816380	153816597	chr1_153816380_153816597	-1.85214	3.73574	-2.04766	0.0405938	0.806228	-3.71575	Distal Intergenic	1	154055398	154060716	5319	1	ENSGALG00000016906.7	ENSGALT00000027327.7	-238801	395584	SPRY2	sprouty RTK signaling antagonist 2
chr1	153823138	153823409	chr1_153823138_153823409	-0.617888	3.59902	-0.674905	0.499737	0.938681	-5.11272	Distal Intergenic	1	154055398	154060716	5319	1	ENSGALG00000016906.7	ENSGALT00000027327.7	-231989	395584	SPRY2	sprouty RTK signaling antagonist 2
chr1	153874076	153874786	chr1_153874076_153874786	-0.922516	3.81348	-1.02791	0.303995	0.91554	-4.89914	Distal Intergenic	1	154055398	154060716	5319	1	ENSGALG00000016906.7	ENSGALT00000027327.7	-180612	395584	SPRY2	sprouty RTK signaling antagonist 2
chr1	153883538	153884149	chr1_153883538_153884149	-1.73498	3.12188	-1.84508	0.065027	0.827789	-4.00845	Distal Intergenic	1	154055398	154060716	5319	1	ENSGALG00000016906.7	ENSGALT00000027327.7	-171249	395584	SPRY2	sprouty RTK signaling antagonist 2
chr1	153919849	153920155	chr1_153919849_153920155	0.100553	2.89109	0.106264	0.915373	0.986412	-5.2543	Distal Intergenic	1	154055398	154060716	5319	1	ENSGALG00000016906.7	ENSGALT00000027327.7	-135243	395584	SPRY2	sprouty RTK signaling antagonist 2
chr1	154047603	154047915	chr1_154047603_154047915	-0.336467	3.81348	-0.374906	0.707731	0.971401	-5.24483	Distal Intergenic	1	154055398	154060716	5319	1	ENSGALG00000016906.7	ENSGALT00000027327.7	-7483	395584	SPRY2	sprouty RTK signaling antagonist 2
chr1	154059536	154059930	chr1_154059536_154059930	0.914811	3.37678	0.984758	0.324744	0.91554	-4.9124	Exon (ENSGALT00000027327.7/ENSGALG00000016906.7, exon 2 of 2)	1	154055398	154060716	5319	1	ENSGALG00000016906.7	ENSGALT00000027327.7	4139	395584	SPRY2	sprouty RTK signaling antagonist 2
chr1	154187002	154188226	chr1_154187002_154188226	-0.472404	4.91012	-0.619356	0.535682	0.944691	-5.26993	Distal Intergenic	1	154076014	154157778	81765	2	ENSGALG00000043611.3	ENSGALT00000093429.1	-29225	NA	NA	NA
chr1	154202899	154204566	chr1_154202899_154204566	0.204334	5.14407	0.280015	0.779466	0.979594	-5.42913	Distal Intergenic	1	154076014	154157778	81765	2	ENSGALG00000043611.3	ENSGALT00000093429.1	-45122	NA	NA	NA
chr1	154203440	154203660	chr1_154203440_154203660	1.18206	3.39529	1.27376	0.202748	0.888674	-4.67076	Distal Intergenic	1	154076014	154157778	81765	2	ENSGALG00000043611.3	ENSGALT00000093429.1	-45663	NA	NA	NA
chr1	154451008	154451592	chr1_154451008_154451592	-1.51249	3.77302	-1.67828	0.0932929	0.840527	-4.23397	Distal Intergenic	1	154399885	154442939	43055	2	ENSGALG00000051466.1	ENSGALT00000107873.1	-8070	418803	NDFIP2	Nedd4 family interacting protein 2
chr1	154538534	154539122	chr1_154538534_154539122	-0.828078	4.41939	-0.999279	0.31766	0.91554	-4.96824	Distal Intergenic	1	154485125	154533031	47907	1	ENSGALG00000016910.6	ENSGALT00000061543.2	53410	418804	RBM26	RNA binding motif protein 26
chr1	154538938	154539241	chr1_154538938_154539241	-0.939976	3.88414	-1.05532	0.291282	0.91554	-4.88176	Distal Intergenic	1	154485125	154533031	47907	1	ENSGALG00000016910.6	ENSGALT00000061543.2	53814	418804	RBM26	RNA binding motif protein 26
chr1	154688367	154688819	chr1_154688367_154688819	-0.473779	3.58878	-0.517095	0.60509	0.971401	-5.18247	Intron (ENSGALT00000057057.2/ENSGALG00000036877.3, intron 1 of 5)	1	154617566	154660084	42519	2	ENSGALG00000036877.3	ENSGALT00000098644.1	-28284	NA	NA	NA
chr1	15475856	15476473	chr1_15475856_15476473	1.1554	3.38604	1.24439	0.213357	0.890965	-4.69798	Promoter (1-2kb)	1	15477557	15560977	83421	1	ENSGALG00000007098.6	ENSGALT00000011493.6	-1084	417692	KIF21A	kinesin family member 21A
chr1	154841916	154842250	chr1_154841916_154842250	-0.0247349	3.75206	-0.027389	0.978149	0.994375	-5.29288	Distal Intergenic	1	154620336	154814374	194039	2	ENSGALG00000036877.3	ENSGALT00000057057.2	-27543	NA	NA	NA
chr1	155037740	155038283	chr1_155037740_155038283	-0.583454	3.80553	-0.649573	0.515968	0.938681	-5.13808	Intron (ENSGALT00000099552.1/ENSGALG00000051545.1, intron 1 of 3)	1	154915866	155102849	186984	2	ENSGALG00000051545.1	ENSGALT00000099552.1	64566	NA	NA	NA
chr1	155107834	155108124	chr1_155107834_155108124	-1.12313	3.7311	-1.24114	0.214557	0.890965	-4.71269	Distal Intergenic	1	154915866	155102849	186984	2	ENSGALG00000051545.1	ENSGALT00000099552.1	-4986	NA	NA	NA
chr1	155108743	155109055	chr1_155108743_155109055	-0.861262	4.62793	-1.07465	0.282532	0.910747	-4.92697	Distal Intergenic	1	155112824	155114521	1698	2	ENSGALG00000054730.1	ENSGALT00000091832.1	5466	NA	NA	NA
chr1	155110610	155111167	chr1_155110610_155111167	0.0455435	4.21996	0.0533425	0.957459	0.98913	-5.33488	Downstream (1-2kb)	1	155112824	155114521	1698	2	ENSGALG00000054730.1	ENSGALT00000091832.1	3354	NA	NA	NA
chr1	155111965	155113436	chr1_155111965_155113436	-0.538917	5.22564	-0.750066	0.453215	0.938681	-5.24139	Promoter (1-2kb)	1	155112824	155114521	1698	2	ENSGALG00000054730.1	ENSGALT00000091832.1	1085	NA	NA	NA
chr1	155112586	155113036	chr1_155112586_155113036	-0.601851	4.2107	-0.703985	0.481443	0.938681	-5.14359	Promoter (1-2kb)	1	155112824	155114521	1698	2	ENSGALG00000054730.1	ENSGALT00000091832.1	1485	NA	NA	NA
chr1	155112605	155112998	chr1_155112605_155112998	-1.14276	3.87489	-1.28169	0.199952	0.888674	-4.68091	Promoter (1-2kb)	1	155112824	155114521	1698	2	ENSGALG00000054730.1	ENSGALT00000091832.1	1523	NA	NA	NA
chr1	155113884	155114780	chr1_155113884_155114780	0.0525547	4.21996	0.0615544	0.950918	0.988119	-5.33452	Promoter (<=1kb)	1	155112824	155114521	1698	2	ENSGALG00000054730.1	ENSGALT00000091832.1	0	NA	NA	NA
chr1	155113902	155115320	chr1_155113902_155115320	0.0555405	4.69896	0.0701317	0.944089	0.987574	-5.39309	Promoter (<=1kb)	1	155112824	155114521	1698	2	ENSGALG00000054730.1	ENSGALT00000091832.1	0	NA	NA	NA
chr1	155120650	155121033	chr1_155120650_155121033	0.378949	3.72086	0.418354	0.675688	0.971401	-5.22516	Distal Intergenic	1	155112824	155114521	1698	2	ENSGALG00000054730.1	ENSGALT00000091832.1	-6130	NA	NA	NA
chr1	155120728	155121057	chr1_155120728_155121057	0.805913	3.42649	0.86999	0.384306	0.916125	-4.99304	Distal Intergenic	1	155112824	155114521	1698	2	ENSGALG00000054730.1	ENSGALT00000091832.1	-6208	NA	NA	NA
chr1	155138355	155138955	chr1_155138355_155138955	-0.143908	2.9898	-0.152369	0.878896	0.986412	-5.2513	Distal Intergenic	1	155112824	155114521	1698	2	ENSGALG00000054730.1	ENSGALT00000091832.1	-23835	NA	NA	NA
chr1	155147790	155148081	chr1_155147790_155148081	0.801493	3.59902	0.875453	0.381328	0.91554	-4.99654	Distal Intergenic	1	155112824	155114521	1698	2	ENSGALG00000054730.1	ENSGALT00000091832.1	-33270	NA	NA	NA
chr1	155199350	155199691	chr1_155199350_155199691	-0.47071	3.85061	-0.52654	0.598513	0.971401	-5.196	Distal Intergenic	1	155112824	155114521	1698	2	ENSGALG00000054730.1	ENSGALT00000091832.1	-84830	NA	NA	NA
chr1	15533449	15533761	chr1_15533449_15533761	-0.150468	3.81348	-0.167657	0.866853	0.986412	-5.28726	Exon (ENSGALT00000011493.6/ENSGALG00000007098.6, exon 21 of 36)	1	15501205	15560977	59773	1	ENSGALG00000007098.6	ENSGALT00000068470.2	32245	417692	KIF21A	kinesin family member 21A
chr1	155428872	155429207	chr1_155428872_155429207	-0.634608	3.91534	-0.714911	0.474665	0.938681	-5.11227	Distal Intergenic	1	155364815	155418952	54138	2	ENSGALG00000016913.7	ENSGALT00000093972.1	-9921	418807	SLAIN1	SLAIN motif family member 1
chr1	155504696	155505498	chr1_155504696_155505498	0.281186	3.6814	0.309286	0.757105	0.976477	-5.25228	Distal Intergenic	1	155434827	155487164	52338	2	ENSGALG00000027514.4	ENSGALT00000045041.4	-17533	101751260	SCEL	sciellin
chr1	15551300	15551755	chr1_15551300_15551755	-0.534379	3.08459	-0.567492	0.57038	0.960232	-5.14344	Intron (ENSGALT00000011493.6/ENSGALG00000007098.6, intron 30 of 35)	1	15584706	15614988	30283	1	ENSGALG00000043872.2	ENSGALT00000083254.2	-32951	417691	SIIL	sucrase-isomaltase, intestinal-like
chr1	155658800	155659943	chr1_155658800_155659943	-0.148945	4.12185	-0.172088	0.863369	0.986412	-5.31411	Intron (ENSGALT00000027346.6/ENSGALG00000016915.6, intron 18 of 84)	1	155590770	155793849	203080	1	ENSGALG00000016915.6	ENSGALT00000107232.1	68031	418808	MYCBP2	MYC binding protein 2, E3 ubiquitin protein ligase
chr1	155660912	155661733	chr1_155660912_155661733	-1.38882	4.90226	-1.81819	0.0690359	0.827789	-4.08611	Intron (ENSGALT00000027346.6/ENSGALG00000016915.6, intron 18 of 84)	1	155590770	155793849	203080	1	ENSGALG00000016915.6	ENSGALT00000107232.1	70143	418808	MYCBP2	MYC binding protein 2, E3 ubiquitin protein ligase
chr1	155660933	155661145	chr1_155660933_155661145	-0.562596	3.58977	-0.614078	0.539164	0.945643	-5.14154	Intron (ENSGALT00000027346.6/ENSGALG00000016915.6, intron 18 of 84)	1	155590770	155793849	203080	1	ENSGALG00000016915.6	ENSGALT00000107232.1	70164	418808	MYCBP2	MYC binding protein 2, E3 ubiquitin protein ligase
chr1	155690586	155690806	chr1_155690586_155690806	-0.164882	3.49716	-0.178774	0.858115	0.986412	-5.26553	Intron (ENSGALT00000027346.6/ENSGALG00000016915.6, intron 30 of 84)	1	155590770	155793849	203080	1	ENSGALG00000016915.6	ENSGALT00000107232.1	99817	418808	MYCBP2	MYC binding protein 2, E3 ubiquitin protein ligase
chr1	155690594	155690970	chr1_155690594_155690970	0.62731	3.69065	0.69058	0.48983	0.938681	-5.10988	Intron (ENSGALT00000027346.6/ENSGALG00000016915.6, intron 30 of 84)	1	155590770	155793849	203080	1	ENSGALG00000016915.6	ENSGALT00000107232.1	99825	418808	MYCBP2	MYC binding protein 2, E3 ubiquitin protein ligase
chr1	155692207	155692613	chr1_155692207_155692613	0.677315	3.84686	0.75734	0.448846	0.938681	-5.0837	Intron (ENSGALT00000027346.6/ENSGALG00000016915.6, intron 30 of 84)	1	155590770	155793849	203080	1	ENSGALG00000016915.6	ENSGALT00000107232.1	101438	418808	MYCBP2	MYC binding protein 2, E3 ubiquitin protein ligase
chr1	155752170	155752538	chr1_155752170_155752538	0.138943	4.2107	0.162522	0.870895	0.986412	-5.32476	Exon (ENSGALT00000027346.6/ENSGALG00000016915.6, exon 58 of 85)	1	155810119	155824758	14640	1	ENSGALG00000048716.1	ENSGALT00000105171.1	-57581	428048	FBXL3	F-box and leucine rich repeat protein 3
chr1	155822364	155822916	chr1_155822364_155822916	-0.429222	5.0597	-0.578819	0.562711	0.955906	-5.31111	Exon (ENSGALT00000105171.1/ENSGALG00000048716.1, exon 5 of 5)	1	155810119	155824758	14640	1	ENSGALG00000048716.1	ENSGALT00000105171.1	12246	428048	FBXL3	F-box and leucine rich repeat protein 3
chr1	155823758	155824122	chr1_155823758_155824122	1.08584	3.88414	1.21907	0.222817	0.890965	-4.74068	3' UTR	1	155810119	155824758	14640	1	ENSGALG00000048716.1	ENSGALT00000105171.1	13640	428048	FBXL3	F-box and leucine rich repeat protein 3
chr1	155853787	155854204	chr1_155853787_155854204	-0.238328	4.38601	-0.286121	0.774785	0.979594	-5.3232	3' UTR	1	155850483	155859708	9226	2	ENSGALG00000016919.5	ENSGALT00000027351.3	5504	418812	ACOD1	aconitate decarboxylase 1
chr1	156123850	156124058	chr1_156123850_156124058	0.89221	3.22374	0.953036	0.340572	0.91554	-4.93083	Distal Intergenic	1	156133857	156133966	110	1	ENSGALG00000027869.2	ENSGALT00000043460.2	-9799	NA	NA	NA
chr1	156127580	156127939	chr1_156127580_156127939	-0.144435	3.03025	-0.153108	0.878313	0.986412	-5.25208	Distal Intergenic	1	156133857	156133966	110	1	ENSGALG00000027869.2	ENSGALT00000043460.2	-5918	NA	NA	NA
chr1	156128148	156128654	chr1_156128148_156128654	0.999881	3.37531	1.07624	0.281819	0.909701	-4.84242	Distal Intergenic	1	156133857	156133966	110	1	ENSGALG00000027869.2	ENSGALT00000043460.2	-5203	NA	NA	NA
chr1	156128162	156128615	chr1_156128162_156128615	0.999881	3.37531	1.07624	0.281819	0.909701	-4.84242	Distal Intergenic	1	156133857	156133966	110	1	ENSGALG00000027869.2	ENSGALT00000043460.2	-5242	NA	NA	NA
chr1	156130115	156130344	chr1_156130115_156130344	-0.3849	3.38604	-0.414545	0.678475	0.971401	-5.20869	Distal Intergenic	1	156133857	156133966	110	1	ENSGALG00000027869.2	ENSGALT00000043460.2	-3513	NA	NA	NA
chr1	156130843	156131261	chr1_156130843_156131261	1.02359	4.26085	1.20598	0.227825	0.890965	-4.77711	Promoter (2-3kb)	1	156133857	156133966	110	1	ENSGALG00000027869.2	ENSGALT00000043460.2	-2596	NA	NA	NA
chr1	156130859	156131238	chr1_156130859_156131238	1.02359	4.26085	1.20598	0.227825	0.890965	-4.77711	Promoter (2-3kb)	1	156133857	156133966	110	1	ENSGALG00000027869.2	ENSGALT00000043460.2	-2619	NA	NA	NA
chr1	156166296	156166536	chr1_156166296_156166536	0.353203	3.0707	0.374899	0.707736	0.971401	-5.20992	Distal Intergenic	1	156133857	156133966	110	1	ENSGALG00000027869.2	ENSGALT00000043460.2	32440	NA	NA	NA
chr1	156173813	156174241	chr1_156173813_156174241	-0.671405	2.9898	-0.710879	0.47716	0.938681	-5.07403	Distal Intergenic	1	156133857	156133966	110	1	ENSGALG00000027869.2	ENSGALT00000043460.2	39957	NA	NA	NA
chr1	156290259	156291039	chr1_156290259_156291039	0.793352	3.93848	0.896126	0.370186	0.91554	-5.00314	Intron (ENSGALT00000049862.2/ENSGALG00000016920.6, intron 4 of 30)	1	156241919	156284840	42922	2	ENSGALG00000016920.6	ENSGALT00000049796.2	-5420	418815	LMO7	LIM domain 7
chr1	156290379	156291058	chr1_156290379_156291058	0.804164	3.84369	0.898868	0.368724	0.91554	-4.99488	Intron (ENSGALT00000049862.2/ENSGALG00000016920.6, intron 4 of 30)	1	156241919	156284840	42922	2	ENSGALG00000016920.6	ENSGALT00000049796.2	-5540	418815	LMO7	LIM domain 7
chr1	156360953	156361876	chr1_156360953_156361876	-0.817745	3.29441	-0.876495	0.380762	0.91554	-4.98458	Intron (ENSGALT00000049862.2/ENSGALG00000016920.6, intron 1 of 30)	1	156241919	156370149	128231	2	ENSGALG00000016920.6	ENSGALT00000049862.2	8273	418815	LMO7	LIM domain 7
chr1	156361101	156361868	chr1_156361101_156361868	-0.818688	3.26419	-0.876219	0.380912	0.91554	-4.98389	Intron (ENSGALT00000049862.2/ENSGALG00000016920.6, intron 1 of 30)	1	156241919	156370149	128231	2	ENSGALG00000016920.6	ENSGALT00000049862.2	8281	418815	LMO7	LIM domain 7
chr1	15636914	15637450	chr1_15636914_15637450	0.913716	3.64094	1.00149	0.31659	0.91554	-4.91008	Intron (ENSGALT00000011366.6/ENSGALG00000007025.6, intron 1 of 19)	1	15633800	15729892	96093	1	ENSGALG00000007025.6	ENSGALT00000011366.6	3115	417690	CPNE8	copine 8
chr1	156372130	156372387	chr1_156372130_156372387	-0.327642	3.29441	-0.351181	0.725453	0.973425	-5.22324	Promoter (1-2kb)	1	156241919	156370149	128231	2	ENSGALG00000016920.6	ENSGALT00000105784.1	-1982	418815	LMO7	LIM domain 7
chr1	156467219	156467641	chr1_156467219_156467641	-1.09054	3.55857	-1.18749	0.235034	0.890965	-4.75453	Promoter (1-2kb)	1	156469523	156560043	90521	1	ENSGALG00000016925.6	ENSGALT00000027361.6	-1882	428062	TBC1D4	TBC1 domain family member 4
chr1	156579783	156580248	chr1_156579783_156580248	1.14246	3.61998	1.25	0.211301	0.890965	-4.69985	Distal Intergenic	1	156505905	156560260	54356	1	ENSGALG00000016925.6	ENSGALT00000056657.2	73879	428062	TBC1D4	TBC1 domain family member 4
chr1	156728918	156729406	chr1_156728918_156729406	0.354151	3.0707	0.375906	0.706987	0.971401	-5.20964	Distal Intergenic	1	156687943	156691273	3331	1	ENSGALG00000046884.1	ENSGALT00000090529.1	40976	NA	NA	NA
chr1	156848713	156848955	chr1_156848713_156848955	0.87532	2.85772	0.924687	0.35513	0.91554	-4.94416	Intron (ENSGALT00000091741.1/ENSGALG00000053048.1, intron 2 of 3)	1	156839861	156847758	7898	1	ENSGALG00000052547.1	ENSGALT00000102161.1	8853	NA	NA	NA
chr1	156849475	156849708	chr1_156849475_156849708	-1.22402	3.29441	-1.31196	0.189535	0.888674	-4.63192	Intron (ENSGALT00000091741.1/ENSGALG00000053048.1, intron 2 of 3)	1	156839861	156847758	7898	1	ENSGALG00000052547.1	ENSGALT00000102161.1	9615	NA	NA	NA
chr1	156850658	156851664	chr1_156850658_156851664	0.326803	4.11908	0.377441	0.705847	0.971401	-5.2705	Intron (ENSGALT00000091741.1/ENSGALG00000053048.1, intron 2 of 3)	1	156839861	156847758	7898	1	ENSGALG00000052547.1	ENSGALT00000102161.1	10798	NA	NA	NA
chr1	156945385	156945673	chr1_156945385_156945673	1.16053	2.9898	1.22876	0.219162	0.890965	-4.70468	Promoter (2-3kb)	1	156948577	156952218	3642	1	ENSGALG00000054621.1	ENSGALT00000101128.1	-2904	107051914	LOC107051914	uncharacterized LOC107051914
chr1	157013186	157013494	chr1_157013186_157013494	-0.948997	3.50495	-1.02949	0.303251	0.91554	-4.88317	Promoter (2-3kb)	1	157010329	157226206	215878	1	ENSGALG00000016926.6	ENSGALT00000103486.1	2858	418817	KLF12	Kruppel-like factor 12
chr1	157028379	157028650	chr1_157028379_157028650	-1.05477	3.35582	-1.13414	0.256735	0.89725	-4.79445	Intron (ENSGALT00000055774.2/ENSGALG00000016926.6, intron 1 of 6)	1	157010329	157226206	215878	1	ENSGALG00000016926.6	ENSGALT00000103486.1	18051	418817	KLF12	Kruppel-like factor 12
chr1	157061650	157062165	chr1_157061650_157062165	-2.38844	3.13211	-2.54099	0.0110543	0.749631	-2.88334	Promoter (1-2kb)	1	157063396	157225453	162058	1	ENSGALG00000016926.6	ENSGALT00000036508.4	-1231	418817	KLF12	Kruppel-like factor 12
chr1	157126532	157127006	chr1_157126532_157127006	0.055001	4.00697	0.0626257	0.950065	0.988119	-5.31281	Intron (ENSGALT00000055774.2/ENSGALG00000016926.6, intron 2 of 6)	1	157063396	157225453	162058	1	ENSGALG00000016926.6	ENSGALT00000036508.4	63137	418817	KLF12	Kruppel-like factor 12
chr1	157127612	157129180	chr1_157127612_157129180	-0.82779	5.44112	-1.20021	0.230059	0.890965	-4.904	Intron (ENSGALT00000055774.2/ENSGALG00000016926.6, intron 2 of 6)	1	157063396	157225453	162058	1	ENSGALG00000016926.6	ENSGALT00000036508.4	64217	418817	KLF12	Kruppel-like factor 12
chr1	157127692	157128000	chr1_157127692_157128000	-0.338082	4.12125	-0.390582	0.696107	0.971401	-5.26684	Intron (ENSGALT00000055774.2/ENSGALG00000016926.6, intron 2 of 6)	1	157063396	157225453	162058	1	ENSGALG00000016926.6	ENSGALT00000036508.4	64297	418817	KLF12	Kruppel-like factor 12
chr1	157145257	157145570	chr1_157145257_157145570	0.26334	3.4879	0.285354	0.775373	0.979594	-5.24667	Intron (ENSGALT00000055774.2/ENSGALG00000016926.6, intron 3 of 6)	1	157063396	157225453	162058	1	ENSGALG00000016926.6	ENSGALT00000036508.4	81862	418817	KLF12	Kruppel-like factor 12
chr1	157188470	157188797	chr1_157188470_157188797	0.0964903	2.9898	0.102163	0.918627	0.986412	-5.256	Intron (ENSGALT00000055774.2/ENSGALG00000016926.6, intron 5 of 6)	1	157273138	157296470	23333	1	ENSGALG00000048554.1	ENSGALT00000093524.1	-84341	NA	NA	NA
chr1	157198238	157198843	chr1_157198238_157198843	-1.61928	3.35582	-1.74114	0.08166	0.827789	-4.14753	Intron (ENSGALT00000055774.2/ENSGALG00000016926.6, intron 5 of 6)	1	157273138	157296470	23333	1	ENSGALG00000048554.1	ENSGALT00000093524.1	-74295	NA	NA	NA
chr1	157213647	157214282	chr1_157213647_157214282	-0.429629	3.09166	-0.45637	0.648124	0.971401	-5.18552	Intron (ENSGALT00000055774.2/ENSGALG00000016926.6, intron 6 of 6)	1	157273138	157296470	23333	1	ENSGALG00000048554.1	ENSGALT00000093524.1	-58856	NA	NA	NA
chr1	157296140	157296717	chr1_157296140_157296717	-0.543512	3.90827	-0.611813	0.540662	0.945874	-5.16363	Exon (ENSGALT00000093524.1/ENSGALG00000048554.1, exon 4 of 4)	1	157273138	157296470	23333	1	ENSGALG00000048554.1	ENSGALT00000093524.1	23003	NA	NA	NA
chr1	15738189	15738652	chr1_15738189_15738652	0.627071	3.50886	0.680434	0.49623	0.938681	-5.10558	Distal Intergenic	1	15818747	15825318	6572	2	ENSGALG00000040272.3	ENSGALT00000070013.2	86666	426734	ALG10	ALG10, alpha-1,2-glucosyltransferase
chr1	157424123	157424395	chr1_157424123_157424395	0.0895399	3.61998	0.0979683	0.921958	0.986412	-5.2806	Distal Intergenic	1	157439308	157456502	17195	2	ENSGALG00000016927.6	ENSGALT00000027364.6	32107	418818	KLF5	Kruppel like factor 5
chr1	157454405	157455265	chr1_157454405_157455265	-0.93266	4.79554	-1.1976	0.231074	0.890965	-4.83233	Promoter (1-2kb)	1	157439308	157456502	17195	2	ENSGALG00000016927.6	ENSGALT00000027364.6	1237	418818	KLF5	Kruppel like factor 5
chr1	157454616	157455262	chr1_157454616_157455262	-1.97007	4.47704	-2.39892	0.016444	0.791266	-3.10429	Promoter (1-2kb)	1	157439308	157456502	17195	2	ENSGALG00000016927.6	ENSGALT00000027364.6	1240	418818	KLF5	Kruppel like factor 5
chr1	157457302	157458081	chr1_157457302_157458081	-1.02454	3.72185	-1.13118	0.25798	0.898015	-4.81028	Promoter (<=1kb)	1	157439308	157456502	17195	2	ENSGALG00000016927.6	ENSGALT00000027364.6	-801	418818	KLF5	Kruppel like factor 5
chr1	157557520	157558074	chr1_157557520_157558074	-0.673368	2.9898	-0.712958	0.475872	0.938681	-5.07294	Intron (ENSGALT00000027367.6/ENSGALG00000016929.6, intron 9 of 16)	1	157476165	157591528	115364	2	ENSGALG00000016929.6	ENSGALT00000027367.6	33454	418820	PIBF1	progesterone immunomodulatory binding factor 1
chr1	157675888	157676307	chr1_157675888_157676307	0.515957	3.0395	0.547093	0.584315	0.967245	-5.15078	Distal Intergenic	1	157641512	157647997	6486	1	ENSGALG00000016932.6	ENSGALT00000027372.6	34377	418822	MZT1	mitotic spindle organizing protein 1
chr1	157709707	157710236	chr1_157709707_157710236	0.87532	2.85772	0.924687	0.35513	0.91554	-4.94416	Distal Intergenic	1	157641512	157647997	6486	1	ENSGALG00000016932.6	ENSGALT00000027372.6	68196	418822	MZT1	mitotic spindle organizing protein 1
chr1	1577237	1577829	chr1_1577237_1577829	-0.972043	3.21667	-1.03795	0.299293	0.91554	-4.86819	Exon (ENSGALT00000013037.6/ENSGALG00000008036.7, exon 5 of 15)	1	1569016	1580853	11838	2	ENSGALG00000008036.7	ENSGALT00000013037.6	3024	416681	TMEM209	transmembrane protein 209
chr1	157729347	157730306	chr1_157729347_157730306	-1.31093	3.42649	-1.41516	0.157022	0.870704	-4.53032	Distal Intergenic	1	157641512	157647997	6486	1	ENSGALG00000016932.6	ENSGALT00000027372.6	87836	418822	MZT1	mitotic spindle organizing protein 1
chr1	157796991	157797521	chr1_157796991_157797521	0.221306	3.76132	0.245273	0.806245	0.986412	-5.2712	Distal Intergenic	1	157641512	157647997	6486	1	ENSGALG00000016932.6	ENSGALT00000027372.6	155480	418822	MZT1	mitotic spindle organizing protein 1
chr1	157971527	157972322	chr1_157971527_157972322	0.110546	3.4879	0.119787	0.904652	0.986412	-5.27163	Distal Intergenic	1	158037290	158371642	334353	1	ENSGALG00000037015.2	ENSGALT00000047645.2	-64968	373935	DACH1	dachshund family transcription factor 1
chr1	158027892	158028617	chr1_158027892_158028617	0.510214	3.03025	0.540851	0.588611	0.969027	-5.15309	Distal Intergenic	1	158037290	158371642	334353	1	ENSGALG00000037015.2	ENSGALT00000047645.2	-8673	373935	DACH1	dachshund family transcription factor 1
chr1	158041690	158042050	chr1_158041690_158042050	0.411099	3.91534	0.463119	0.643279	0.971401	-5.22481	Intron (ENSGALT00000047645.2/ENSGALG00000037015.2, intron 1 of 11)	1	158038070	158403765	365696	1	ENSGALG00000037015.2	ENSGALT00000058752.2	3621	373935	DACH1	dachshund family transcription factor 1
chr1	158041837	158042062	chr1_158041837_158042062	0.051998	3.38604	0.0560028	0.95534	0.988488	-5.27128	Intron (ENSGALT00000047645.2/ENSGALG00000037015.2, intron 1 of 11)	1	158038070	158403765	365696	1	ENSGALG00000037015.2	ENSGALT00000058752.2	3768	373935	DACH1	dachshund family transcription factor 1
chr1	158044619	158045151	chr1_158044619_158045151	0.635392	3.4879	0.688508	0.491134	0.938681	-5.10056	Intron (ENSGALT00000047645.2/ENSGALG00000037015.2, intron 1 of 11)	1	158038070	158403765	365696	1	ENSGALG00000037015.2	ENSGALT00000058752.2	6550	373935	DACH1	dachshund family transcription factor 1
chr1	158044736	158045339	chr1_158044736_158045339	0.807202	3.58977	0.881069	0.378281	0.91554	-4.99244	Intron (ENSGALT00000047645.2/ENSGALG00000037015.2, intron 1 of 11)	1	158038070	158403765	365696	1	ENSGALG00000037015.2	ENSGALT00000058752.2	6667	373935	DACH1	dachshund family transcription factor 1
chr1	158054395	158054938	chr1_158054395_158054938	0.336151	4.15854	0.39032	0.6963	0.971401	-5.27067	Promoter (2-3kb)	1	158057107	158057209	103	1	ENSGALG00000025547.2	ENSGALT00000042460.2	-2169	100315815	MIR1743	microRNA mir-1743
chr1	158054435	158054922	chr1_158054435_158054922	-0.233228	4.02646	-0.266191	0.790093	0.982777	-5.28906	Promoter (2-3kb)	1	158057107	158057209	103	1	ENSGALG00000025547.2	ENSGALT00000042460.2	-2185	100315815	MIR1743	microRNA mir-1743
chr1	158127441	158128154	chr1_158127441_158128154	0.328292	3.69065	0.361404	0.717798	0.971518	-5.23978	Intron (ENSGALT00000047645.2/ENSGALG00000037015.2, intron 1 of 11)	1	158057107	158057209	103	1	ENSGALG00000025547.2	ENSGALT00000042460.2	70335	100315815	MIR1743	microRNA mir-1743
chr1	158341304	158341588	chr1_158341304_158341588	0.107161	3.88731	0.120351	0.904205	0.986412	-5.29837	Intron (ENSGALT00000047645.2/ENSGALG00000037015.2, intron 7 of 11)	1	158057107	158057209	103	1	ENSGALG00000025547.2	ENSGALT00000042460.2	284198	100315815	MIR1743	microRNA mir-1743
chr1	158416043	158416384	chr1_158416043_158416384	-1.65111	3.70089	-1.81938	0.0688545	0.827789	-4.04718	Distal Intergenic	1	158758835	158758924	90	1	ENSGALG00000055070.1	ENSGALT00000098794.1	-342451	NA	NA	NA
chr1	158444034	158444454	chr1_158444034_158444454	-0.505035	4.41939	-0.609449	0.542227	0.946591	-5.21379	Distal Intergenic	1	158758835	158758924	90	1	ENSGALG00000055070.1	ENSGALT00000098794.1	-314381	NA	NA	NA
chr1	158444039	158444401	chr1_158444039_158444401	-0.505035	4.41939	-0.609449	0.542227	0.946591	-5.21379	Distal Intergenic	1	158758835	158758924	90	1	ENSGALG00000055070.1	ENSGALT00000098794.1	-314434	NA	NA	NA
chr1	158596802	158597362	chr1_158596802_158597362	-1.50894	3.57953	-1.64574	0.0998184	0.848222	-4.27054	Distal Intergenic	1	158758835	158758924	90	1	ENSGALG00000055070.1	ENSGALT00000098794.1	-161473	NA	NA	NA
chr1	158640164	158640691	chr1_158640164_158640691	-0.589855	3.03025	-0.625275	0.531791	0.942734	-5.11686	Distal Intergenic	1	158758835	158758924	90	1	ENSGALG00000055070.1	ENSGALT00000098794.1	-118144	NA	NA	NA
chr1	158664457	158664700	chr1_158664457_158664700	0.326093	3.71161	0.359686	0.719082	0.971518	-5.24167	Distal Intergenic	1	158758835	158758924	90	1	ENSGALG00000055070.1	ENSGALT00000098794.1	-94135	NA	NA	NA
chr1	158693928	158694449	chr1_158693928_158694449	-1.44667	3.55857	-1.57528	0.115194	0.848696	-4.35484	Distal Intergenic	1	158758835	158758924	90	1	ENSGALG00000055070.1	ENSGALT00000098794.1	-64386	NA	NA	NA
chr1	158742200	158742419	chr1_158742200_158742419	-0.60343	3.9558	-0.682964	0.49463	0.938681	-5.13236	Distal Intergenic	1	158758835	158758924	90	1	ENSGALG00000055070.1	ENSGALT00000098794.1	-16416	NA	NA	NA
chr1	15876919	15877285	chr1_15876919_15877285	-0.436393	3.28516	-0.46753	0.640121	0.971401	-5.18767	Intron (ENSGALT00000069091.2/ENSGALG00000043355.2, intron 33 of 41)	1	15848575	15860199	11625	1	ENSGALG00000031922.2	ENSGALT00000053602.2	28345	425909	TRMU	tRNA 5-methylaminomethyl-2-thiouridylate methyltransferase
chr1	158859916	158860545	chr1_158859916_158860545	-1.29863	4.15756	-1.50769	0.131636	0.848696	-4.45444	Distal Intergenic	1	158914969	158931796	16828	1	ENSGALG00000047048.1	ENSGALT00000102818.1	-54424	NA	NA	NA
chr1	158860015	158860525	chr1_158860015_158860525	0.034057	3.7311	0.0376355	0.969978	0.991991	-5.29112	Distal Intergenic	1	158914969	158931796	16828	1	ENSGALG00000047048.1	ENSGALT00000102818.1	-54444	NA	NA	NA
chr1	158864213	158864514	chr1_158864213_158864514	0.512416	3.34875	0.550777	0.581787	0.965855	-5.15854	Distal Intergenic	1	158914969	158931796	16828	1	ENSGALG00000047048.1	ENSGALT00000102818.1	-50455	NA	NA	NA
chr1	158961473	158962600	chr1_158961473_158962600	-0.924792	4.37675	-1.10867	0.267572	0.902917	-4.87419	Distal Intergenic	1	158914969	158931796	16828	1	ENSGALG00000047048.1	ENSGALT00000102818.1	46505	NA	NA	NA
chr1	159008111	159009235	chr1_159008111_159009235	-0.575195	4.12403	-0.664763	0.506202	0.938681	-5.156	Distal Intergenic	1	159079030	159291303	212274	1	ENSGALG00000016907.5	ENSGALT00000093285.1	-69795	418799	KLHL1	kelch like family member 1
chr1	159040371	159040949	chr1_159040371_159040949	0.090372	4.32797	0.107541	0.91436	0.986412	-5.34379	Distal Intergenic	1	159079030	159291303	212274	1	ENSGALG00000016907.5	ENSGALT00000093285.1	-38081	418799	KLHL1	kelch like family member 1
chr1	159040438	159040994	chr1_159040438_159040994	0.693917	4.27415	0.819167	0.412692	0.932739	-5.08188	Distal Intergenic	1	159079030	159291303	212274	1	ENSGALG00000016907.5	ENSGALT00000093285.1	-38036	418799	KLHL1	kelch like family member 1
chr1	159041733	159042051	chr1_159041733_159042051	-0.917406	4.51141	-1.12324	0.261337	0.89855	-4.87353	Distal Intergenic	1	159079030	159291303	212274	1	ENSGALG00000016907.5	ENSGALT00000093285.1	-36979	418799	KLHL1	kelch like family member 1
chr1	159045454	159045894	chr1_159045454_159045894	-1.46014	3.81348	-1.62694	0.10375	0.848696	-4.29897	Distal Intergenic	1	159079030	159291303	212274	1	ENSGALG00000016907.5	ENSGALT00000093285.1	-33136	418799	KLHL1	kelch like family member 1
chr1	159045547	159045846	chr1_159045547_159045846	-1.46402	3.71161	-1.61484	0.106347	0.848696	-4.31107	Distal Intergenic	1	159079030	159291303	212274	1	ENSGALG00000016907.5	ENSGALT00000093285.1	-33184	418799	KLHL1	kelch like family member 1
chr1	159082204	159082470	chr1_159082204_159082470	0.628203	2.85772	0.663633	0.506926	0.938681	-5.09644	Intron (ENSGALT00000093285.1/ENSGALG00000016907.5, intron 1 of 9)	1	159079030	159292352	213323	1	ENSGALG00000016907.5	ENSGALT00000027328.5	3175	418799	KLHL1	kelch like family member 1
chr1	15920064	15920683	chr1_15920064_15920683	0.0974809	3.03025	0.103334	0.917698	0.986412	-5.25678	Intron (ENSGALT00000069091.2/ENSGALG00000043355.2, intron 9 of 41)	1	15848575	15860199	11625	1	ENSGALG00000031922.2	ENSGALT00000053602.2	71490	425909	TRMU	tRNA 5-methylaminomethyl-2-thiouridylate methyltransferase
chr1	159210134	159210397	chr1_159210134_159210397	0.100895	3.12188	0.107297	0.914553	0.986412	-5.25883	Intron (ENSGALT00000093285.1/ENSGALG00000016907.5, intron 4 of 9)	1	159079030	159292352	213323	1	ENSGALG00000016907.5	ENSGALT00000027328.5	131105	418799	KLHL1	kelch like family member 1
chr1	159218151	159218484	chr1_159218151_159218484	-2.0176	3.19254	-2.15209	0.0313907	0.80621	-3.5557	Intron (ENSGALT00000093285.1/ENSGALG00000016907.5, intron 4 of 9)	1	159079030	159292352	213323	1	ENSGALG00000016907.5	ENSGALT00000027328.5	139122	418799	KLHL1	kelch like family member 1
chr1	159308373	159308887	chr1_159308373_159308887	-1.60498	3.10091	-1.70547	0.0881078	0.83075	-4.19099	Distal Intergenic	1	159482570	159490766	8197	2	ENSGALG00000052893.1	ENSGALT00000107221.1	181879	NA	NA	NA
chr1	159338499	159339562	chr1_159338499_159339562	0.540681	3.82273	0.603026	0.546492	0.947797	-5.1613	Distal Intergenic	1	159482570	159490766	8197	2	ENSGALG00000052893.1	ENSGALT00000107221.1	151204	NA	NA	NA
chr1	159356826	159357425	chr1_159356826_159357425	1.09292	3.77619	1.21312	0.225086	0.890965	-4.74066	Distal Intergenic	1	159482570	159490766	8197	2	ENSGALG00000052893.1	ENSGALT00000107221.1	133341	NA	NA	NA
chr1	159356839	159357418	chr1_159356839_159357418	1.09292	3.77619	1.21312	0.225086	0.890965	-4.74066	Distal Intergenic	1	159482570	159490766	8197	2	ENSGALG00000052893.1	ENSGALT00000107221.1	133348	NA	NA	NA
chr1	159364934	159365310	chr1_159364934_159365310	0.947237	3.78326	1.05217	0.292723	0.91554	-4.87838	Distal Intergenic	1	159482570	159490766	8197	2	ENSGALG00000052893.1	ENSGALT00000107221.1	125456	NA	NA	NA
chr1	159446334	159447011	chr1_159446334_159447011	0.358743	3.38604	0.386373	0.69922	0.971401	-5.21706	Distal Intergenic	1	159482570	159490766	8197	2	ENSGALG00000052893.1	ENSGALT00000107221.1	43755	NA	NA	NA
chr1	159528983	159529617	chr1_159528983_159529617	1.52345	4.02402	1.73825	0.0821686	0.827789	-4.16253	Distal Intergenic	1	159482570	159490766	8197	2	ENSGALG00000052893.1	ENSGALT00000107221.1	-38218	NA	NA	NA
chr1	159529007	159529660	chr1_159529007_159529660	1.52345	4.02402	1.73825	0.0821686	0.827789	-4.16253	Distal Intergenic	1	159482570	159490766	8197	2	ENSGALG00000052893.1	ENSGALT00000107221.1	-38242	NA	NA	NA
chr1	159542259	159542734	chr1_159542259_159542734	0.0766796	3.57953	0.083631	0.93335	0.987129	-5.2792	Distal Intergenic	1	159482570	159490766	8197	2	ENSGALG00000052893.1	ENSGALT00000107221.1	-51494	NA	NA	NA
chr1	159551679	159551978	chr1_159551679_159551978	-1.78192	3.30465	-1.91096	0.0560104	0.826058	-3.91753	Distal Intergenic	1	159482570	159490766	8197	2	ENSGALG00000052893.1	ENSGALT00000107221.1	-60914	NA	NA	NA
chr1	159551681	159551941	chr1_159551681_159551941	-1.78192	3.30465	-1.91096	0.0560104	0.826058	-3.91753	Distal Intergenic	1	159482570	159490766	8197	2	ENSGALG00000052893.1	ENSGALT00000107221.1	-60916	NA	NA	NA
chr1	15960291	15961062	chr1_15960291_15961062	-0.149812	3.75206	-0.165887	0.868246	0.986412	-5.28281	Exon (ENSGALT00000069091.2/ENSGALG00000043355.2, exon 7 of 42)	1	15869289	16025693	156405	2	ENSGALG00000043355.2	ENSGALT00000069091.2	64631	426068	CELSR1	cadherin EGF LAG seven-pass G-type receptor 1
chr1	15960349	15961051	chr1_15960349_15961051	-0.149812	3.75206	-0.165887	0.868246	0.986412	-5.28281	Exon (ENSGALT00000069091.2/ENSGALG00000043355.2, exon 7 of 42)	1	15869289	16025693	156405	2	ENSGALG00000043355.2	ENSGALT00000069091.2	64642	426068	CELSR1	cadherin EGF LAG seven-pass G-type receptor 1
chr1	159615694	159616129	chr1_159615694_159616129	-0.836611	3.24323	-0.894497	0.371057	0.91554	-4.97133	Distal Intergenic	1	159640462	159645688	5227	2	ENSGALG00000049418.1	ENSGALT00000095376.1	29559	NA	NA	NA
chr1	159633743	159634204	chr1_159633743_159634204	-0.340423	3.55857	-0.370686	0.710871	0.971401	-5.22934	Distal Intergenic	1	159640462	159645688	5227	2	ENSGALG00000049418.1	ENSGALT00000095376.1	11484	NA	NA	NA
chr1	159649495	159650479	chr1_159649495_159650479	-0.615207	4.03817	-0.703173	0.481949	0.938681	-5.12832	Distal Intergenic	1	159640462	159645688	5227	2	ENSGALG00000049418.1	ENSGALT00000095376.1	-3808	NA	NA	NA
chr1	159649594	159650487	chr1_159649594_159650487	-0.950713	3.70236	-1.04775	0.294756	0.91554	-4.87757	Distal Intergenic	1	159640462	159645688	5227	2	ENSGALG00000049418.1	ENSGALT00000095376.1	-3907	NA	NA	NA
chr1	159663957	159664680	chr1_159663957_159664680	1.0176	4.11102	1.174	0.240396	0.891075	-4.79551	Distal Intergenic	1	159640462	159645688	5227	2	ENSGALG00000049418.1	ENSGALT00000095376.1	-18270	NA	NA	NA
chr1	159664006	159664381	chr1_159664006_159664381	0.816726	3.42649	0.881663	0.37796	0.91554	-4.98544	Distal Intergenic	1	159640462	159645688	5227	2	ENSGALG00000049418.1	ENSGALT00000095376.1	-18319	NA	NA	NA
chr1	159669606	159670294	chr1_159669606_159670294	-0.402537	4.73294	-0.511254	0.609174	0.971401	-5.29516	Distal Intergenic	1	159640462	159645688	5227	2	ENSGALG00000049418.1	ENSGALT00000095376.1	-23919	NA	NA	NA
chr1	159669701	159670015	chr1_159669701_159670015	-0.152633	3.75206	-0.169012	0.865788	0.986412	-5.28242	Distal Intergenic	1	159640462	159645688	5227	2	ENSGALG00000049418.1	ENSGALT00000095376.1	-24014	NA	NA	NA
chr1	159699125	159699694	chr1_159699125_159699694	-0.658454	3.64411	-0.721905	0.470353	0.938681	-5.09062	Distal Intergenic	1	159640462	159645688	5227	2	ENSGALG00000049418.1	ENSGALT00000095376.1	-53438	NA	NA	NA
chr1	159770743	159771245	chr1_159770743_159771245	-0.991039	3.9363	-1.11914	0.263081	0.899787	-4.83227	Distal Intergenic	1	159640462	159645688	5227	2	ENSGALG00000049418.1	ENSGALT00000095376.1	-125056	NA	NA	NA
chr1	159784881	159785179	chr1_159784881_159785179	-2.54542	3.49107	-2.75878	0.00580218	0.660418	-2.4445	Distal Intergenic	1	159640462	159645688	5227	2	ENSGALG00000049418.1	ENSGALT00000095376.1	-139194	NA	NA	NA
[truncated: 35,744 more rows]

## Sheet: MCvFC_DMR
chr	start	end	loc_id	logFC	AveExpr	t	P.Value	adj.P.Val	B	annotation	geneChr	geneStart	geneEnd	geneLength	geneStrand	geneId	transcriptId	distanceToTSS	ENTREZID	SYMBOL	GENENAME				Consequence	Counts	%	Consequence	Counts	%
[truncated: 37,381 more rows]

[truncated: 7 more sheets: MSvMC_DMR, FSvFC_DMR, SvC, AnnotationADJ0.2, Annotation P0.05d, Annotation by Chr, ChrDistribution]
