# Supplementary material for: Sex‐Specific Methylomic and Transcriptomic Responses of the Avian Pineal Gland to Unpredictable Illumination Patterns
Source: J Pineal Res. 2025 Mar 17;77(2):e70040. doi: 10.1111/jpi.70040 (PMC11911909; doi:10.1111/jpi.70040)
Supplement: Supplementary file 3 — Supporting information. [file JPI-77-e70040-s010.xlsx]

## Sheet: remnants
seqnames	start	end	width	loc_id	SMvF_logFC	AveExpr	t	P.Value	adj.P.Val	Test	seqnames.1	start.1	end.1	width.1	loc_id.1	CMvF_logFC	AveExpr.1	t.1	P.Value.1	adj.P.Val.1	Test.1	shortestDistance	annotation	geneChr	geneStart	geneEnd	geneLength	geneStrand	geneId	transcriptId	distanceToTSS	ENTREZID	SYMBOL	GENENAME
chr8	187911	188471	561	chr8_187911_188471	-4.39657	4.32374	-5.22851	1.70995e-07	0.000428958	SMvF	chr8	187911	188471	561	chr8_187911_188471	-5.00932	4.32374	-5.92404	3.14458e-09	6.96043e-06	CMvF	0	Distal Intergenic	8	162323	163777	1455	2	ENSGALG00000047113.1	ENSGALT00000102373.1	-24135	NA	NA	NA
chr8	205212	205604	393	chr8_205212_205604	-5.98716	5.32675	-8.49456	1.99576e-17	7.50985e-13	SMvF	chr8	205212	205604	393	chr8_205212_205604	-6.60344	5.32675	-9.2588	2.08047e-20	2.60953e-16	CMvF	0	Distal Intergenic	8	214338	223258	8921	1	ENSGALG00000049437.1	ENSGALT00000103597.1	-8734	112532921	LOC112532921	1-phosphatidylinositol 4,5-bisphosphate phosphodiesterase beta-3-like
chr11	20004110	20004559	450	chr11_20004110_20004559	-1.7189	7.47701	-3.72732	0.00019356	0.169383	SMvF	chr11	20004110	20004559	450	chr11_20004110_20004559	-1.52751	7.47701	-3.27193	0.00106827	0.0853472	CMvF	0	Promoter (<=1kb)	11	20003999	20143417	139419	1	ENSGALG00000049187.1	ENSGALT00000103116.1	112	NA	NA	NA
chr11	20004169	20004581	413	chr11_20004169_20004581	-1.74493	7.42195	-3.74057	0.000183637	0.164525	SMvF	chr11	20004110	20004559	450	chr11_20004110_20004559	-1.52751	7.47701	-3.27193	0.00106827	0.0853472	CMvF	22	Promoter (<=1kb)	11	20003999	20143417	139419	1	ENSGALG00000049187.1	ENSGALT00000103116.1	171	NA	NA	NA
chrZ	27140978	27148791	7814	chrZ_27140978_27148791	2.35294	6.41841	4.12079	3.77673e-05	0.049005	SMvF	chrZ	27140978	27148791	7814	chrZ_27140978_27148791	3.34997	6.41841	5.8007	6.61027e-09	1.30915e-05	CMvF	0	Exon (ENSGALT00000093041.1/ENSGALG00000053562.1, exon 2 of 2)	34	27141988	27176133	34146	2	ENSGALG00000053562.1	ENSGALT00000093041.1	27342	NA	NA	NA
chrZ	27149277	27151662	2386	chrZ_27149277_27151662	3.2546	4.3146	3.86516	0.000111041	0.109957	SMvF	chrZ	27149277	27151662	2386	chrZ_27149277_27151662	2.79734	4.3146	3.30404	0.000953149	0.0833035	CMvF	0	Intron (ENSGALT00000093041.1/ENSGALG00000053562.1, intron 1 of 1)	34	27141988	27176133	34146	2	ENSGALG00000053562.1	ENSGALT00000093041.1	24471	NA	NA	NA
chrZ	27156924	27162732	5809	chrZ_27156924_27162732	4.05048	5.48175	5.91819	3.25846e-09	1.18456e-05	SMvF	chrZ	27149321	27157151	7831	chrZ_27149321_27157151	3.61004	5.51351	5.24342	1.57729e-07	0.000191458	CMvF	227	Intron (ENSGALT00000093041.1/ENSGALG00000053562.1, intron 1 of 1)	34	27141988	27176133	34146	2	ENSGALG00000053562.1	ENSGALT00000093041.1	13401	NA	NA	NA
chrZ	27157669	27162716	5048	chrZ_27157669_27162716	4.05048	5.48175	5.91819	3.25846e-09	1.18456e-05	SMvF	chrZ	27156924	27162732	5809	chrZ_27156924_27162732	3.51593	5.48175	5.07599	3.85711e-07	0.000403164	CMvF	16	Intron (ENSGALT00000093041.1/ENSGALG00000053562.1, intron 1 of 1)	34	27141988	27176133	34146	2	ENSGALG00000053562.1	ENSGALT00000093041.1	13417	NA	NA	NA
chrZ	27165974	27168328	2355	chrZ_27165974_27168328	3.28414	4.94329	4.33237	1.47558e-05	0.0231353	SMvF	chrZ	27165974	27168328	2355	chrZ_27165974_27168328	3.71384	4.94329	4.85319	1.21551e-06	0.00103951	CMvF	0	Intron (ENSGALT00000093041.1/ENSGALG00000053562.1, intron 1 of 1)	34	27141988	27176133	34146	2	ENSGALG00000053562.1	ENSGALT00000093041.1	7805	NA	NA	NA
chrZ	27165996	27176630	10635	chrZ_27165996_27176630	2.88726	6.45384	5.09202	3.5448e-07	0.000833671	SMvF	chrZ	27165974	27168328	2355	chrZ_27165974_27168328	3.71384	4.94329	4.85319	1.21551e-06	0.00103951	CMvF	22	Promoter (<=1kb)	34	27141988	27176133	34146	2	ENSGALG00000053562.1	ENSGALT00000093041.1	0	NA	NA	NA
chrZ	27207890	27220269	12380	chrZ_27207890_27220269	3.47242	4.88754	4.53359	5.8013e-06	0.0109149	SMvF	chrZ	27207884	27211119	3236	chrZ_27207884_27211119	3.10357	3.80217	3.44842	0.000563958	0.0620502	CMvF	6	Intron (ENSGALT00000107859.1/ENSGALG00000050012.1, intron 1 of 1)	34	27177112	27223619	46508	2	ENSGALG00000050012.1	ENSGALT00000107859.1	3350	NA	NA	NA
chrZ	27235826	27248355	12530	chrZ_27235826_27248355	2.96451	6.51594	5.29269	1.20613e-07	0.000324181	SMvF	chrZ	27235826	27248355	12530	chrZ_27235826_27248355	3.16883	6.51594	5.59288	2.23531e-08	4.00535e-05	CMvF	0	Exon (ENSGALT00000100153.1/ENSGALG00000048068.1, exon 2 of 2)	34	27246524	27253960	7437	2	ENSGALG00000048068.1	ENSGALT00000100153.1	5605	NA	NA	NA
chrZ	27237630	27240123	2494	chrZ_27237630_27240123	3.75032	4.75196	4.77902	1.76234e-06	0.00368417	SMvF	chrZ	27235826	27248355	12530	chrZ_27235826_27248355	3.16883	6.51594	5.59288	2.23531e-08	4.00535e-05	CMvF	1804	Intron (ENSGALT00000104340.1/ENSGALG00000050012.1, intron 1 of 1)	34	27177112	27229185	52074	2	ENSGALG00000050012.1	ENSGALT00000096131.1	-8446	NA	NA	NA
chrZ	27245996	27248408	2413	chrZ_27245996_27248408	3.33733	4.3287	3.97179	7.13504e-05	0.0813589	SMvF	chrZ	27235826	27248355	12530	chrZ_27235826_27248355	3.16883	6.51594	5.59288	2.23531e-08	4.00535e-05	CMvF	53	Exon (ENSGALT00000100153.1/ENSGALG00000048068.1, exon 2 of 2)	34	27246524	27253960	7437	2	ENSGALG00000048068.1	ENSGALT00000100153.1	5552	NA	NA	NA
chrZ	27248800	27251170	2371	chrZ_27248800_27251170	3.35876	4.46346	4.08116	4.48239e-05	0.054409	SMvF	chrZ	27248800	27251170	2371	chrZ_27248800_27251170	3.58753	4.46346	4.32783	1.50637e-05	0.00590449	CMvF	0	Promoter (2-3kb)	34	27246524	27253960	7437	2	ENSGALG00000048068.1	ENSGALT00000100153.1	2790	NA	NA	NA
chrZ	27248832	27251117	2286	chrZ_27248832_27251117	3.35876	4.46346	4.08116	4.48239e-05	0.054409	SMvF	chrZ	27248800	27251170	2371	chrZ_27248800_27251170	3.58753	4.46346	4.32783	1.50637e-05	0.00590449	CMvF	32	Promoter (2-3kb)	34	27246524	27253960	7437	2	ENSGALG00000048068.1	ENSGALT00000100153.1	2843	NA	NA	NA
chrZ	27251570	27256682	5113	chrZ_27251570_27256682	3.50324	5.28866	4.93454	8.0384e-07	0.00177928	SMvF	chrZ	27251570	27256682	5113	chrZ_27251570_27256682	3.2804	5.28866	4.56682	4.95371e-06	0.0028139	CMvF	0	Promoter (<=1kb)	34	27246524	27253960	7437	2	ENSGALG00000048068.1	ENSGALT00000100153.1	0	NA	NA	NA
chrZ	27251596	27259483	7888	chrZ_27251596_27259483	3.25692	6.04397	5.30011	1.15812e-07	0.000324181	SMvF	chrZ	27251570	27256682	5113	chrZ_27251570_27256682	3.2804	5.28866	4.56682	4.95371e-06	0.0028139	CMvF	26	Promoter (<=1kb)	34	27246524	27253960	7437	2	ENSGALG00000048068.1	ENSGALT00000100153.1	0	NA	NA	NA
chrZ	27262742	27267824	5083	chrZ_27262742_27267824	4.06027	5.44727	5.89382	3.7776e-09	1.18456e-05	SMvF	chrZ	27262742	27267824	5083	chrZ_27262742_27267824	2.94712	5.44727	4.22708	2.36814e-05	0.00810099	CMvF	0	Intron (ENSGALT00000104340.1/ENSGALG00000050012.1, intron 1 of 1)	34	27246524	27257679	11156	2	ENSGALG00000048068.1	ENSGALT00000094946.1	-5064	NA	NA	NA
chrZ	27262778	27267725	4948	chrZ_27262778_27267725	4.06027	5.44727	5.89382	3.7776e-09	1.18456e-05	SMvF	chrZ	27262742	27267824	5083	chrZ_27262742_27267824	2.94712	5.44727	4.22708	2.36814e-05	0.00810099	CMvF	36	Intron (ENSGALT00000104340.1/ENSGALG00000050012.1, intron 1 of 1)	34	27246524	27257679	11156	2	ENSGALG00000048068.1	ENSGALT00000094946.1	-5100	NA	NA	NA
chrZ	27268284	27271047	2764	chrZ_27268284_27271047	2.53334	6.43665	4.45273	8.48148e-06	0.0142623	SMvF	chrZ	27268284	27271047	2764	chrZ_27268284_27271047	3.70371	6.43665	6.43615	1.22727e-10	4.19825e-07	CMvF	0	Intron (ENSGALT00000104340.1/ENSGALG00000050012.1, intron 1 of 1)	34	27246524	27257679	11156	2	ENSGALG00000048068.1	ENSGALT00000094946.1	-10606	NA	NA	NA
chrZ	27268298	27270683	2386	chrZ_27268298_27270683	2.53332	6.42997	4.44684	8.71755e-06	0.0142623	SMvF	chrZ	27268284	27271047	2764	chrZ_27268284_27271047	3.70371	6.43665	6.43615	1.22727e-10	4.19825e-07	CMvF	14	Intron (ENSGALT00000104340.1/ENSGALG00000050012.1, intron 1 of 1)	34	27246524	27257679	11156	2	ENSGALG00000048068.1	ENSGALT00000094946.1	-10620	NA	NA	NA
chrZ	27306040	27315709	9670	chrZ_27306040_27315709	3.13816	7.70805	7.14469	9.04001e-13	1.13389e-08	SMvF	chrZ	27306040	27315709	9670	chrZ_27306040_27315709	3.29613	7.70805	7.4102	1.26433e-13	6.79647e-10	CMvF	0	Promoter (<=1kb)	34	27177112	27307449	130338	2	ENSGALG00000050012.1	ENSGALT00000104340.1	0	NA	NA	NA
chrZ	27306059	27314971	8913	chrZ_27306059_27314971	3.09234	7.67023	6.98401	2.87461e-12	2.70422e-08	SMvF	chrZ	27306040	27315709	9670	chrZ_27306040_27315709	3.29613	7.70805	7.4102	1.26433e-13	6.79647e-10	CMvF	19	Promoter (<=1kb)	34	27177112	27307449	130338	2	ENSGALG00000050012.1	ENSGALT00000104340.1	0	NA	NA	NA
chrZ	27323400	27338975	15576	chrZ_27323400_27338975	3.43621	6.40968	6.00764	1.88459e-09	8.8644e-06	SMvF	chrZ	27323400	27338975	15576	chrZ_27323400_27338975	4.54095	6.40968	7.84957	4.18834e-15	2.62672e-11	CMvF	0	Exon (ENSGALT00000090691.1/ENSGALG00000051419.1, exon 2 of 4)	34	27177112	27307449	130338	2	ENSGALG00000050012.1	ENSGALT00000104340.1	-15952	NA	NA	NA
chrZ	27323524	27339090	15567	chrZ_27323524_27339090	3.43621	6.40968	6.00764	1.88459e-09	8.8644e-06	SMvF	chrZ	27323400	27338975	15576	chrZ_27323400_27338975	4.54095	6.40968	7.84957	4.18834e-15	2.62672e-11	CMvF	115	Exon (ENSGALT00000090691.1/ENSGALG00000051419.1, exon 2 of 4)	34	27177112	27307449	130338	2	ENSGALG00000050012.1	ENSGALT00000104340.1	-16076	NA	NA	NA
chrZ	27339470	27393546	54077	chrZ_27339470_27393546	2.86188	8.50006	7.75793	8.65947e-15	1.62924e-10	SMvF	chrZ	27339470	27393546	54077	chrZ_27339470_27393546	4.12123	8.50006	11.0145	3.29346e-28	1.2393e-23	CMvF	0	Promoter (<=1kb)	34	27317307	27383989	66683	2	ENSGALG00000051419.1	ENSGALT00000100225.1	0	NA	NA	NA
chrZ	27339540	27367376	27837	chrZ_27339540_27367376	2.69424	7.74227	6.17894	6.46149e-10	4.05232e-06	SMvF	chrZ	27339470	27393546	54077	chrZ_27339470_27393546	4.12123	8.50006	11.0145	3.29346e-28	1.2393e-23	CMvF	70	Intron (ENSGALT00000100225.1/ENSGALG00000051419.1, intron 1 of 4)	34	27317326	27374126	56801	2	ENSGALG00000051419.1	ENSGALT00000090691.1	6750	NA	NA	NA
chrZ	27370021	27400134	30114	chrZ_27370021_27400134	3.0736	7.61356	6.8589	6.95265e-12	5.23243e-08	SMvF	chrZ	27339470	27393546	54077	chrZ_27339470_27393546	4.12123	8.50006	11.0145	3.29346e-28	1.2393e-23	CMvF	6588	Promoter (<=1kb)	34	27317307	27383989	66683	2	ENSGALG00000051419.1	ENSGALT00000100225.1	0	NA	NA	NA
chrZ	76513751	76515466	1716	chrZ_76513751_76515466	2.94762	5.34845	4.19933	2.67786e-05	0.0359876	SMvF	chrZ	76513751	76515466	1716	chrZ_76513751_76515466	2.23584	5.34845	3.1477	0.00164575	0.100985	CMvF	0	Intron (ENSGALT00000105528.1/ENSGALG00000048135.1, intron 11 of 11)	34	76460592	76619930	159339	1	ENSGALG00000046148.2	ENSGALT00000083759.2	53160	NA	NA	NA
chrZ	76513774	76515440	1667	chrZ_76513774_76515440	2.94762	5.34845	4.19933	2.67786e-05	0.0359876	SMvF	chrZ	76513751	76515466	1716	chrZ_76513751_76515466	2.23584	5.34845	3.1477	0.00164575	0.100985	CMvF	23	Intron (ENSGALT00000105528.1/ENSGALG00000048135.1, intron 11 of 11)	34	76460592	76619930	159339	1	ENSGALG00000046148.2	ENSGALT00000083759.2	53183	NA	NA	NA

## Sheet: gained
Column1	seqnames	start	end	width	loc_id	SMvF_logFC	AveExpr	t	P.Value	adj.P.Val	Test	annotation	geneChr	geneStart	geneEnd	geneLength	geneStrand	geneId	transcriptId	distanceToTSS	ENTREZID	SYMBOL	GENENAME
GR_DMRsig_SMvF__01	chr1	161556671	161556976	306	chr1_161556671_161556976	-2.95963	4.60784	-3.68075	0.000232592	0.190266	SMvF	Distal Intergenic	1	161568674	161569825	1152	1	ENSGALG00000049642.1	ENSGALT00000104793.1	-11698	NA	NA	NA
GR_DMRsig_SMvF__02	chr1	161556672	161556984	313	chr1_161556672_161556984	-3.01033	4.6413	-3.76453	0.000166895	0.153173	SMvF	Distal Intergenic	1	161568674	161569825	1152	1	ENSGALG00000049642.1	ENSGALT00000104793.1	-11690	NA	NA	NA
GR_DMRsig_SMvF__05	chr16	1842048	1843059	1012	chr16_1842048_1843059	-2.32162	6.04954	-3.78216	0.000155502	0.146285	SMvF	Intron (ENSGALT00000101066.1/ENSGALG00000050132.1, intron 3 of 3)	16	1867437	1868744	1308	1	ENSGALG00000044502.2	ENSGALT00000085021.2	-24378	101748499	MHCBL2	major histocompatibility complex class II B-L beta chain-like 2
GR_DMRsig_SMvF__06	chr16	1842665	1842914	250	chr16_1842665_1842914	-2.3107	5.9652	-3.70321	0.000212929	0.178052	SMvF	Intron (ENSGALT00000101066.1/ENSGALG00000050132.1, intron 3 of 3)	16	1867437	1868744	1308	1	ENSGALG00000044502.2	ENSGALT00000085021.2	-24523	101748499	MHCBL2	major histocompatibility complex class II B-L beta chain-like 2
GR_DMRsig_SMvF__07	chr21	6497	6929	433	chr21_6497_6929	-2.73818	5.02012	-3.66484	0.00024754	0.198185	SMvF	Distal Intergenic	21	44841	47072	2232	2	ENSGALG00000047720.1	ENSGALT00000108075.1	40143	428170	KLHDC7A	kelch domain containing 7A
GR_DMRsig_SMvF__08	chr3	54905716	54906043	328	chr3_54905716_54906043	-3.45755	4.50977	-4.23219	2.31491e-05	0.0348431	SMvF	Intron (ENSGALT00000031776.5/ENSGALG00000013865.6, intron 4 of 6)	3	54895190	54914161	18972	1	ENSGALG00000013865.6	ENSGALT00000031776.5	10527	421685	IFNGR1	interferon gamma receptor 1
GR_DMRsig_SMvF__09	chr33	3700977	3703438	2462	chr33_3700977_3703438	-2.80772	5.92222	-4.46246	8.10541e-06	0.0142623	SMvF	Distal Intergenic	32	3687822	3693837	6016	2	ENSGALG00000047859.1	ENSGALT00000095896.1	-7141	NA	NA	NA
GR_DMRsig_SMvF__10	chr33	3701568	3702668	1101	chr33_3701568_3702668	-2.91719	4.88994	-3.81037	0.000138786	0.133908	SMvF	Distal Intergenic	32	3687822	3693837	6016	2	ENSGALG00000047859.1	ENSGALT00000095896.1	-7732	NA	NA	NA
GR_DMRsig_SMvF__38	chrZ	73368855	73376686	7832	chrZ_73368855_73376686	3.71055	4.70383	4.68923	2.74351e-06	0.00543345	SMvF	Promoter (<=1kb)	34	73376080	73425018	48939	1	ENSGALG00000045887.2	ENSGALT00000088960.2	0	NA	NA	NA
GR_DMRsig_SMvF__39	chrZ	73823502	73824391	890	chrZ_73823502_73824391	3.15981	4.56042	3.89937	9.64646e-05	0.10371	SMvF	Intron (ENSGALT00000086219.2/ENSGALG00000045877.2, intron 1 of 1)	34	73758494	73855377	96884	2	ENSGALG00000045877.2	ENSGALT00000086219.2	30986	NA	NA	NA
GR_DMRsig_SMvF__40	chrZ	74055539	74057478	1940	chrZ_74055539_74057478	2.67486	5.875	4.21272	2.52383e-05	0.0359876	SMvF	Intron (ENSGALT00000105083.1/ENSGALG00000047088.1, intron 2 of 2)	34	74111391	74241169	129779	2	ENSGALG00000048964.1	ENSGALT00000104056.1	183691	NA	NA	NA
GR_DMRsig_SMvF__41	chrZ	74446704	74449172	2469	chrZ_74446704_74449172	2.84891	5.09881	3.87056	0.000108609	0.109957	SMvF	Promoter (<=1kb)	34	74323113	74445958	122846	2	ENSGALG00000054616.1	ENSGALT00000096383.1	-747	NA	NA	NA
GR_DMRsig_SMvF__42	chrZ	74542647	74544987	2341	chrZ_74542647_74544987	2.88787	5.28428	4.06437	4.81742e-05	0.0566484	SMvF	Promoter (2-3kb)	34	74469746	74539871	70126	2	ENSGALG00000045708.2	ENSGALT00000087962.2	-2777	NA	NA	NA
GR_DMRsig_SMvF__45	chrZ	80518427	80519735	1309	chrZ_80518427_80519735	2.86248	5.16368	3.93735	8.24057e-05	0.0912013	SMvF	Distal Intergenic	34	80571923	80647009	75087	1	ENSGALG00000050678.1	ENSGALT00000094720.1	-52188	NA	NA	NA
GR_DMRsig_SMvF__46	chrZ	80518459	80519714	1256	chrZ_80518459_80519714	2.82992	5.15661	3.88732	0.00010138	0.105967	SMvF	Distal Intergenic	34	80571923	80647009	75087	1	ENSGALG00000050678.1	ENSGALT00000094720.1	-52209	NA	NA	NA
GR_DMRsig_SMvF__47	chrZ	80579456	80580265	810	chrZ_80579456_80580265	2.63544	5.28178	3.70734	0.000209486	0.178052	SMvF	Intron (ENSGALT00000094720.1/ENSGALG00000050678.1, intron 1 of 1)	34	80571923	80647009	75087	1	ENSGALG00000050678.1	ENSGALT00000094720.1	7534	NA	NA	NA

## Sheet: lost
Column1	seqnames	start	end	width	loc_id	CMvF_logFC	AveExpr	t	P.Value	adj.P.Val	Test	annotation	geneChr	geneStart	geneEnd	geneLength	geneStrand	geneId	transcriptId	distanceToTSS	ENTREZID	SYMBOL	GENENAME
GR_DMRsig_CMvF__0132	chr1	61890	62197	308	chr1_61890_62197	2.73175	4.27348	3.20861	0.00133392	0.0957899	CMvF	Promoter (1-2kb)	1	63264	63454	191	1	ENSGALG00000049206.1	ENSGALT00000092780.1	-1067	112531610	LOC112531610	U2 spliceosomal RNA
GR_DMRsig_CMvF__0110	chr1	264285	265048	764	chr1_264285_265048	2.25756	5.13536	3.05494	0.00225122	0.121016	CMvF	Intron (ENSGALT00000105029.1/ENSGALG00000050315.1, intron 6 of 6)	1	258484	259506	1023	2	ENSGALG00000053510.1	ENSGALT00000091667.1	-4780	107055489	LOC107055489	C-type lectin domain family 2 member D-like
GR_DMRsig_CMvF__0111	chr1	264570	264908	339	chr1_264570_264908	2.24066	4.85014	2.87962	0.00398188	0.156894	CMvF	Intron (ENSGALT00000105029.1/ENSGALG00000050315.1, intron 6 of 6)	1	258484	259506	1023	2	ENSGALG00000053510.1	ENSGALT00000091667.1	-5065	107055489	LOC107055489	C-type lectin domain family 2 member D-like
GR_DMRsig_CMvF__0153	chr1	811162	813676	2515	chr1_811162_813676	2.25153	5.51894	3.27363	0.00106188	0.0853472	CMvF	Promoter (<=1kb)	1	813323	831335	18013	1	ENSGALG00000050267.1	ENSGALT00000103461.1	0	107050717	CALU	calumenin
GR_DMRsig_CMvF__0154	chr1	811851	813549	1699	chr1_811851_813549	2.76952	5.23086	3.81433	0.00013658	0.0273504	CMvF	Promoter (<=1kb)	1	813323	831335	18013	1	ENSGALG00000050267.1	ENSGALT00000103461.1	0	107050717	CALU	calumenin
GR_DMRsig_CMvF__0106	chr1	2550825	2554065	3241	chr1_2550825_2554065	1.46575	7.37157	3.07193	0.00212697	0.11703	CMvF	Distal Intergenic	1	2056289	2511935	455647	2	ENSGALG00000008477.5	ENSGALT00000013813.4	-38891	416700	EXOC4	exocyst complex component 4
GR_DMRsig_CMvF__0107	chr1	2551345	2552449	1105	chr1_2551345_2552449	1.75744	6.81151	3.28841	0.00100768	0.0843598	CMvF	Distal Intergenic	1	2056289	2511935	455647	2	ENSGALG00000008477.5	ENSGALT00000013813.4	-39411	416700	EXOC4	exocyst complex component 4
GR_DMRsig_CMvF__0108	chr1	2551351	2552475	1125	chr1_2551351_2552475	1.80542	6.79001	3.36376	0.000768978	0.0752254	CMvF	Distal Intergenic	1	2056289	2511935	455647	2	ENSGALG00000008477.5	ENSGALT00000013813.4	-39417	416700	EXOC4	exocyst complex component 4
GR_DMRsig_CMvF__0142	chr1	7534054	7534586	533	chr1_7534054_7534586	-2.76306	3.93964	-3.11219	0.00185723	0.109795	CMvF	Intron (ENSGALT00000103657.1/ENSGALG00000054941.1, intron 1 of 2)	1	7528773	7544732	15960	2	ENSGALG00000054941.1	ENSGALT00000103657.1	10146	NA	NA	NA
GR_DMRsig_CMvF__0151	chr1	8039421	8039772	352	chr1_8039421_8039772	-2.71327	4.59899	-3.34168	0.000832817	0.0785415	CMvF	Promoter (1-2kb)	1	8040729	8040884	156	2	ENSGALG00000033788.2	ENSGALT00000059530.2	1112	NA	NA	NA
GR_DMRsig_CMvF__0175	chr1	9570846	9571047	202	chr1_9570846_9571047	-2.80861	3.12188	-2.9941	0.00275278	0.13261	CMvF	Distal Intergenic	1	9659444	9790390	130947	1	ENSGALG00000038225.2	ENSGALT00000080606.2	-88397	374089	SEMA3E	semaphorin 3E
GR_DMRsig_CMvF__0105	chr1	20766152	20766407	256	chr1_20766152_20766407	-2.65492	3.69163	-2.92309	0.00346607	0.148042	CMvF	Intron (ENSGALT00000075689.2/ENSGALG00000039861.2, intron 1 of 27)	1	20732486	20737649	5164	1	ENSGALG00000049506.1	ENSGALT00000093514.1	33667	NA	NA	NA
GR_DMRsig_CMvF__0109	chr1	25593441	25593984	544	chr1_25593441_25593984	-2.71523	3.35582	-2.92269	0.00347046	0.148061	CMvF	Intron (ENSGALT00000062478.2/ENSGALG00000038090.3, intron 4 of 4)	1	25639133	25641874	2742	1	ENSGALG00000055139.1	ENSGALT00000100358.1	-45149	NA	NA	NA
GR_DMRsig_CMvF__0112	chr1	32723145	32723908	764	chr1_32723145_32723908	-2.58884	4.06458	-2.95912	0.00308547	0.138713	CMvF	Distal Intergenic	1	32718071	32720049	1979	1	ENSGALG00000050070.1	ENSGALT00000108038.1	5075	NA	NA	NA
GR_DMRsig_CMvF__0113	chr1	33308500	33309035	536	chr1_33308500_33309035	-2.97216	3.22374	-3.17971	0.0014744	0.097163	CMvF	Intron (ENSGALT00000015947.6/ENSGALG00000009805.6, intron 1 of 9)	1	33210895	33338738	127844	2	ENSGALG00000009805.6	ENSGALT00000015947.6	29703	771760	PPM1H	protein phosphatase, Mg2+/Mn2+ dependent 1H
GR_DMRsig_CMvF__0114	chr1	33620847	33621084	238	chr1_33620847_33621084	-2.67164	3.94774	-3.01185	0.00259682	0.131515	CMvF	Intron (ENSGALT00000015976.5/ENSGALG00000009825.6, intron 1 of 21)	1	33560897	33698416	137520	1	ENSGALG00000009825.6	ENSGALT00000076654.2	59951	417821	SRGAP1	SLIT-ROBO Rho GTPase activating protein 1
GR_DMRsig_CMvF__0115	chr1	33620860	33621066	207	chr1_33620860_33621066	-2.56827	3.92361	-2.88781	0.00387961	0.154361	CMvF	Intron (ENSGALT00000015976.5/ENSGALG00000009825.6, intron 1 of 21)	1	33560897	33698416	137520	1	ENSGALG00000009825.6	ENSGALT00000076654.2	59964	417821	SRGAP1	SLIT-ROBO Rho GTPase activating protein 1
GR_DMRsig_CMvF__0116	chr1	34207707	34208144	438	chr1_34207707_34208144	-2.57094	3.61998	-2.81548	0.00487083	0.173983	CMvF	Distal Intergenic	1	34115495	34188477	72983	1	ENSGALG00000026661.4	ENSGALT00000101486.1	92213	417833	MSRB3	methionine sulfoxide reductase B3
GR_DMRsig_CMvF__0117	chr1	36335504	36335918	415	chr1_36335504_36335918	-2.50826	4.05668	-2.86418	0.00418115	0.160574	CMvF	Distal Intergenic	1	36352208	36436218	84011	1	ENSGALG00000010163.6	ENSGALT00000016526.6	-16290	427867	LGR5	leucine rich repeat containing G protein-coupled receptor 5
GR_DMRsig_CMvF__0118	chr1	36335536	36335851	316	chr1_36335536_36335851	-2.51154	4.01622	-2.85386	0.0043194	0.162953	CMvF	Distal Intergenic	1	36352208	36436218	84011	1	ENSGALG00000010163.6	ENSGALT00000016526.6	-16357	427867	LGR5	leucine rich repeat containing G protein-coupled receptor 5
GR_DMRsig_CMvF__0119	chr1	38237335	38237930	596	chr1_38237335_38237930	-2.60769	3.24323	-2.7919	0.00524026	0.180211	CMvF	Distal Intergenic	1	38250500	38288819	38320	1	ENSGALG00000010253.6	ENSGALT00000076437.2	-12570	417867	ZDHHC17	zinc finger DHHC-type containing 17
GR_DMRsig_CMvF__0120	chr1	38374016	38374336	321	chr1_38374016_38374336	-2.57698	3.61998	-2.82209	0.00477147	0.171705	CMvF	Downstream (1-2kb)	1	38390486	38394399	3914	1	ENSGALG00000034552.3	ENSGALT00000061912.2	-16150	NA	NA	NA
GR_DMRsig_CMvF__0121	chr1	44691534	44692605	1072	chr1_44691534_44692605	-2.66952	3.09166	-2.84321	0.00446643	0.166216	CMvF	Intron (ENSGALT00000076937.2/ENSGALG00000011280.6, intron 10 of 29)	1	44655038	44720252	65215	2	ENSGALG00000011280.6	ENSGALT00000092765.1	27647	417896	EEA1	early endosome antigen 1
GR_DMRsig_CMvF__0122	chr1	44877195	44877441	247	chr1_44877195_44877441	-2.96905	3.03025	-3.15685	0.001595	0.0998638	CMvF	Exon (ENSGALT00000065860.2/ENSGALG00000030515.3, exon 2 of 4)	1	44876047	44883582	7536	2	ENSGALG00000030515.3	ENSGALT00000084309.2	6141	417898	UBE2N	ubiquitin conjugating enzyme E2 N
GR_DMRsig_CMvF__0123	chr1	45038002	45038264	263	chr1_45038002_45038264	-2.47779	3.69163	-2.72807	0.006371	0.192452	CMvF	Distal Intergenic	1	45063467	45071988	8522	1	ENSGALG00000049110.1	ENSGALT00000095088.1	-25203	NA	NA	NA
GR_DMRsig_CMvF__0124	chr1	45480439	45480751	313	chr1_45480439_45480751	-2.75458	3.67432	-3.02886	0.00245502	0.127245	CMvF	Intron (ENSGALT00000094372.1/ENSGALG00000011357.6, intron 1 of 12)	1	45470196	45543803	73608	1	ENSGALG00000011357.6	ENSGALT00000018529.6	10244	417911	VEZT	vezatin, adherens junctions transmembrane protein
GR_DMRsig_CMvF__0125	chr1	45480450	45480748	299	chr1_45480450_45480748	-2.75458	3.67432	-3.02886	0.00245502	0.127245	CMvF	Intron (ENSGALT00000094372.1/ENSGALG00000011357.6, intron 1 of 12)	1	45470196	45543803	73608	1	ENSGALG00000011357.6	ENSGALT00000018529.6	10255	417911	VEZT	vezatin, adherens junctions transmembrane protein
GR_DMRsig_CMvF__0126	chr1	45585918	45586606	689	chr1_45585918_45586606	-2.59302	3.32462	-2.78654	0.00532782	0.181924	CMvF	Exon (ENSGALT00000018595.7/ENSGALG00000011400.8, exon 4 of 5)	1	45585772	45597222	11451	2	ENSGALG00000011400.8	ENSGALT00000018595.7	10616	417913	USP44	ubiquitin specific peptidase 44
GR_DMRsig_CMvF__0127	chr1	47327875	47328228	354	chr1_47327875_47328228	-2.15731	5.01618	-2.85656	0.00428286	0.16246	CMvF	Distal Intergenic	1	47342861	47375651	32791	1	ENSGALG00000011594.7	ENSGALT00000018929.7	-14633	373902	NR1H4	nuclear receptor subfamily 1 group H member 4
GR_DMRsig_CMvF__0128	chr1	48702126	48702582	457	chr1_48702126_48702582	-2.80894	3.16233	-2.9983	0.00271516	0.13261	CMvF	Distal Intergenic	1	48688315	48697367	9053	2	ENSGALG00000054352.1	ENSGALT00000098534.1	-4760	NA	NA	NA
GR_DMRsig_CMvF__0129	chr1	50875191	50875644	454	chr1_50875191_50875644	-3.09322	3.19254	-3.30533	0.000948765	0.0833035	CMvF	Promoter (2-3kb)	1	50877655	50894778	17124	1	ENSGALG00000037360.3	ENSGALT00000078721.2	-2011	418024	DDX17	DEAD-box helicase 17
GR_DMRsig_CMvF__0130	chr1	51510059	51510526	468	chr1_51510059_51510526	-2.18763	4.77069	-2.77258	0.00556179	0.185	CMvF	Promoter (<=1kb)	1	51508596	51511452	2857	2	ENSGALG00000040840.3	ENSGALT00000086116.2	926	418048	MPST	mercaptopyruvate sulfurtransferase
GR_DMRsig_CMvF__0131	chr1	53199964	53200338	375	chr1_53199964_53200338	-3.13402	3.27345	-3.35982	0.000780032	0.0758445	CMvF	Exon (ENSGALT00000063535.2/ENSGALG00000033589.2, exon 8 of 14)	1	53227761	53241371	13611	2	ENSGALG00000012569.6	ENSGALT00000020524.5	41033	418063	FBXO7	F-box protein 7
GR_DMRsig_CMvF__0133	chr1	63057254	63058179	926	chr1_63057254_63058179	-3.33634	3.16233	-3.56125	0.000369152	0.0478225	CMvF	Intron (ENSGALT00000100866.1/ENSGALG00000013091.6, intron 1 of 20)	1	62935249	63064741	129493	2	ENSGALG00000013091.6	ENSGALT00000100866.1	6562	418174	EPS8	epidermal growth factor receptor pathway substrate 8
GR_DMRsig_CMvF__0134	chr1	63057338	63057685	348	chr1_63057338_63057685	-2.80754	3.03025	-2.98512	0.00283487	0.134519	CMvF	Intron (ENSGALT00000100866.1/ENSGALG00000013091.6, intron 1 of 20)	1	62935249	63064741	129493	2	ENSGALG00000013091.6	ENSGALT00000100866.1	7056	418174	EPS8	epidermal growth factor receptor pathway substrate 8
GR_DMRsig_CMvF__0135	chr1	68819656	68820351	696	chr1_68819656_68820351	-2.55245	4.67618	-3.1833	0.00145623	0.097163	CMvF	Promoter (1-2kb)	1	68818434	68879310	60877	1	ENSGALG00000014186.7	ENSGALT00000049928.2	1223	418229	MPPED1	metallophosphoesterase domain containing 1
GR_DMRsig_CMvF__0136	chr1	69813793	69814575	783	chr1_69813793_69814575	1.69732	6.1362	2.78129	0.00541461	0.183194	CMvF	Distal Intergenic	1	69831525	69908956	77432	1	ENSGALG00000019261.4	ENSGALT00000022983.5	-16950	418239	ARHGAP8	Rho GTPase activating protein 8
GR_DMRsig_CMvF__0137	chr1	71042485	71043310	826	chr1_71042485_71043310	-2.80932	3.47158	-3.04505	0.00232658	0.123829	CMvF	Exon (ENSGALT00000091076.1/ENSGALG00000052475.1, exon 4 of 4)	1	71079171	71088003	8833	1	ENSGALG00000046905.1	ENSGALT00000102776.1	-35861	NA	NA	NA
GR_DMRsig_CMvF__0138	chr1	71311713	71312883	1171	chr1_71311713_71312883	-3.55096	3.76991	-3.93453	8.338e-05	0.0205066	CMvF	Promoter (2-3kb)	1	71309079	71327928	18850	1	ENSGALG00000014551.6	ENSGALT00000054558.2	2635	426599	TTC38L	tetratricopeptide repeat protein 38-like
GR_DMRsig_CMvF__0139	chr1	71311779	71312536	758	chr1_71311779_71312536	-3.84009	3.63783	-4.21087	2.54459e-05	0.00862615	CMvF	Promoter (2-3kb)	1	71309079	71327928	18850	1	ENSGALG00000014551.6	ENSGALT00000054558.2	2701	426599	TTC38L	tetratricopeptide repeat protein 38-like
GR_DMRsig_CMvF__0140	chr1	72435530	72436053	524	chr1_72435530_72436053	-2.31676	4.2432	-2.71021	0.00672447	0.198149	CMvF	Distal Intergenic	1	72336043	72361666	25624	1	ENSGALG00000051857.1	ENSGALT00000100448.1	99488	NA	NA	NA
GR_DMRsig_CMvF__0141	chr1	75151032	75151348	317	chr1_75151032_75151348	-2.56702	3.44745	-2.77818	0.00546684	0.184	CMvF	Promoter (<=1kb)	1	75150800	75156525	5726	1	ENSGALG00000053952.1	ENSGALT00000092224.1	233	NA	NA	NA
GR_DMRsig_CMvF__0143	chr1	75483473	75483685	213	chr1_75483473_75483685	-2.80926	3.61073	-3.07443	0.00210927	0.11703	CMvF	Promoter (2-3kb)	1	75476115	75486447	10333	2	ENSGALG00000014329.6	ENSGALT00000095087.1	2762	418259	FOXJ2	forkhead box J2
GR_DMRsig_CMvF__0144	chr1	77770589	77770887	299	chr1_77770589_77770887	-2.59115	3.91534	-2.91095	0.00360353	0.149474	CMvF	Intron (ENSGALT00000075996.2/ENSGALG00000032599.2, intron 6 of 9)	1	77755770	77781456	25687	2	ENSGALG00000032599.2	ENSGALT00000075996.2	10569	770350	ZNF384	zinc finger protein 384
GR_DMRsig_CMvF__0145	chr1	79194367	79194617	251	chr1_79194367_79194617	-2.6084	3.75206	-2.88581	0.00390437	0.154813	CMvF	Distal Intergenic	1	79201672	79239331	37660	1	ENSGALG00000052309.1	ENSGALT00000107103.1	-7055	NA	NA	NA
GR_DMRsig_CMvF__0146	chr1	79201974	79207124	5151	chr1_79201974_79207124	3.47431	5.7199	5.2499	1.52281e-07	0.000191006	CMvF	Promoter (<=1kb)	1	79202612	79206538	3927	2	ENSGALG00000049079.1	ENSGALT00000098971.1	0	NA	NA	NA
GR_DMRsig_CMvF__0147	chr1	79202047	79207006	4960	chr1_79202047_79207006	3.47431	5.7199	5.2499	1.52281e-07	0.000191006	CMvF	Promoter (<=1kb)	1	79202612	79206538	3927	2	ENSGALG00000049079.1	ENSGALT00000098971.1	0	NA	NA	NA
GR_DMRsig_CMvF__0148	chr1	79221691	79224543	2853	chr1_79221691_79224543	2.68216	4.48247	3.24471	0.00117584	0.0898434	CMvF	Promoter (1-2kb)	1	79202038	79226131	24094	2	ENSGALG00000049079.1	ENSGALT00000095009.1	1588	NA	NA	NA
GR_DMRsig_CMvF__0149	chr1	79264749	79268513	3765	chr1_79264749_79268513	2.85968	4.40618	3.42113	0.000623695	0.06611	CMvF	Promoter (<=1kb)	1	79263823	79281736	17914	1	ENSGALG00000049696.1	ENSGALT00000102122.1	927	NA	NA	NA
GR_DMRsig_CMvF__0150	chr1	79305667	79307620	1954	chr1_79305667_79307620	2.17941	4.65085	2.70678	0.00679427	0.199113	CMvF	Distal Intergenic	1	79240351	79302356	62006	2	ENSGALG00000052006.1	ENSGALT00000105270.1	-3312	NA	NA	NA
GR_DMRsig_CMvF__0152	chr1	80634026	80634466	441	chr1_80634026_80634466	-2.32313	4.52604	-2.82888	0.00467147	0.169899	CMvF	Distal Intergenic	1	80650200	80694243	44044	1	ENSGALG00000014970.7	ENSGALT00000024146.7	-15734	395349	FSTL1	follistatin like 1
GR_DMRsig_CMvF__0155	chr1	82153676	82154144	469	chr1_82153676_82154144	-2.49165	4.12833	-2.87112	0.00409044	0.159007	CMvF	Intron (ENSGALT00000050651.2/ENSGALG00000040620.3, intron 1 of 7)	1	82041116	83001785	960670	1	ENSGALG00000040620.3	ENSGALT00000050651.2	112561	395687	LSAMP	limbic system-associated membrane protein
GR_DMRsig_CMvF__0156	chr1	82153739	82154150	412	chr1_82153739_82154150	-2.49165	4.12833	-2.87112	0.00409044	0.159007	CMvF	Intron (ENSGALT00000050651.2/ENSGALG00000040620.3, intron 1 of 7)	1	82041116	83001785	960670	1	ENSGALG00000040620.3	ENSGALT00000050651.2	112624	395687	LSAMP	limbic system-associated membrane protein
GR_DMRsig_CMvF__0157	chr1	82518861	82519474	614	chr1_82518861_82519474	-2.55946	3.80957	-2.84578	0.00443055	0.165067	CMvF	Intron (ENSGALT00000050651.2/ENSGALG00000040620.3, intron 1 of 7)	1	82528080	82528223	144	2	ENSGALG00000028743.2	ENSGALT00000045096.2	8749	NA	NA	NA
GR_DMRsig_CMvF__0158	chr1	83221627	83222389	763	chr1_83221627_83222389	-2.71063	3.29441	-2.90873	0.00362929	0.149474	CMvF	Distal Intergenic	1	83197690	83202023	4334	2	ENSGALG00000051369.1	ENSGALT00000094556.1	-19605	NA	NA	NA
GR_DMRsig_CMvF__0159	chr1	83906345	83907125	781	chr1_83906345_83907125	-2.52906	4.68716	-3.15997	0.00157801	0.0998638	CMvF	Distal Intergenic	1	83879170	83892733	13564	2	ENSGALG00000019233.5	ENSGALT00000030452.5	-13613	418356	PLA2G10L	phospholipase A2 group X-like
GR_DMRsig_CMvF__0160	chr1	83962945	83963918	974	chr1_83962945_83963918	-2.05854	7.19364	-4.1599	3.18468e-05	0.00982266	CMvF	Distal Intergenic	1	83879170	83892733	13564	2	ENSGALG00000019233.5	ENSGALT00000030452.5	-70213	418356	PLA2G10L	phospholipase A2 group X-like
GR_DMRsig_CMvF__0161	chr1	83998280	83998914	635	chr1_83998280_83998914	-2.46845	4.45707	-2.97502	0.00292995	0.135184	CMvF	Distal Intergenic	1	83879170	83892733	13564	2	ENSGALG00000019233.5	ENSGALT00000030452.5	-105548	418356	PLA2G10L	phospholipase A2 group X-like
GR_DMRsig_CMvF__0162	chr1	83998318	83998887	570	chr1_83998318_83998887	-2.3592	4.43294	-2.83329	0.0046074	0.1693	CMvF	Distal Intergenic	1	83879170	83892733	13564	2	ENSGALG00000019233.5	ENSGALT00000030452.5	-105586	418356	PLA2G10L	phospholipase A2 group X-like
GR_DMRsig_CMvF__0163	chr1	84000597	84001131	535	chr1_84000597_84001131	-3.08073	4.79712	-3.92249	8.76578e-05	0.0208764	CMvF	Distal Intergenic	1	83879170	83892733	13564	2	ENSGALG00000019233.5	ENSGALT00000030452.5	-107865	418356	PLA2G10L	phospholipase A2 group X-like
GR_DMRsig_CMvF__0164	chr1	84000642	84000958	317	chr1_84000642_84000958	-3.00078	4.77616	-3.80677	0.000140823	0.027931	CMvF	Distal Intergenic	1	83879170	83892733	13564	2	ENSGALG00000019233.5	ENSGALT00000030452.5	-107910	418356	PLA2G10L	phospholipase A2 group X-like
GR_DMRsig_CMvF__0165	chr1	84033836	84035036	1201	chr1_84033836_84035036	-3.1366	3.65435	-3.44371	0.000573861	0.0627727	CMvF	Distal Intergenic	1	83879170	83892733	13564	2	ENSGALG00000019233.5	ENSGALT00000030452.5	-141104	418356	PLA2G10L	phospholipase A2 group X-like
GR_DMRsig_CMvF__0166	chr1	84038791	84040563	1773	chr1_84038791_84040563	-2.25283	5.66386	-3.36763	0.000758281	0.0752254	CMvF	Distal Intergenic	1	83879170	83892733	13564	2	ENSGALG00000019233.5	ENSGALT00000030452.5	-146059	418356	PLA2G10L	phospholipase A2 group X-like
GR_DMRsig_CMvF__0167	chr1	84038803	84041770	2968	chr1_84038803_84041770	-1.96695	6.76128	-3.64384	0.000268647	0.0404357	CMvF	Distal Intergenic	1	83879170	83892733	13564	2	ENSGALG00000019233.5	ENSGALT00000030452.5	-146071	418356	PLA2G10L	phospholipase A2 group X-like
GR_DMRsig_CMvF__0168	chr1	84041071	84041749	679	chr1_84041071_84041749	-2.40595	5.4609	-3.45977	0.000540714	0.0603755	CMvF	Distal Intergenic	1	83879170	83892733	13564	2	ENSGALG00000019233.5	ENSGALT00000030452.5	-148339	418356	PLA2G10L	phospholipase A2 group X-like
GR_DMRsig_CMvF__0169	chr1	84043166	84044987	1822	chr1_84043166_84044987	-1.77285	5.96724	-2.81072	0.00494347	0.175323	CMvF	Distal Intergenic	1	83879170	83892733	13564	2	ENSGALG00000019233.5	ENSGALT00000030452.5	-150434	418356	PLA2G10L	phospholipase A2 group X-like
GR_DMRsig_CMvF__0170	chr1	84043188	84045004	1817	chr1_84043188_84045004	-1.82595	5.95521	-2.88811	0.0038759	0.154361	CMvF	Distal Intergenic	1	83879170	83892733	13564	2	ENSGALG00000019233.5	ENSGALT00000030452.5	-150456	418356	PLA2G10L	phospholipase A2 group X-like
GR_DMRsig_CMvF__0171	chr1	84060454	84061151	698	chr1_84060454_84061151	-1.76187	5.88152	-2.74702	0.00601429	0.18875	CMvF	Distal Intergenic	1	84199422	84215058	15637	2	ENSGALG00000050659.1	ENSGALT00000098802.1	153907	NA	NA	NA
GR_DMRsig_CMvF__0172	chr1	86164801	86165157	357	chr1_86164801_86165157	-3.09083	3.26321	-3.312	0.000926439	0.0825518	CMvF	Intron (ENSGALT00000024704.7/ENSGALG00000015307.7, intron 12 of 17)	1	86110412	86147612	37201	2	ENSGALG00000049529.1	ENSGALT00000093718.1	-17190	NA	NA	NA
GR_DMRsig_CMvF__0173	chr1	90399550	90399981	432	chr1_90399550_90399981	-3.05391	3.11262	-3.2547	0.00113526	0.0877181	CMvF	Distal Intergenic	1	90418011	90635463	217453	1	ENSGALG00000015403.5	ENSGALT00000024844.5	-18030	396402	EPHA3	EPH receptor A3
GR_DMRsig_CMvF__0174	chr1	94985538	94985778	241	chr1_94985538_94985778	-2.80944	3.42649	-3.03654	0.00239329	0.125357	CMvF	Distal Intergenic	1	94731886	94975094	243209	2	ENSGALG00000043393.2	ENSGALT00000098042.1	-10445	418463	CADM2	cell adhesion molecule 2
GR_DMRsig_CMvF__0001	chr1	100052509	100052881	373	chr1_100052509_100052881	-2.31838	4.29161	-2.72979	0.00633787	0.192184	CMvF	Exon (ENSGALT00000046605.2/ENSGALG00000015693.6, exon 16 of 24)	1	100074665	100103792	29128	1	ENSGALG00000047787.1	ENSGALT00000091532.1	-21784	NA	NA	NA
GR_DMRsig_CMvF__0002	chr1	102389175	102389948	774	chr1_102389175_102389948	-2.73529	4.41735	-3.27751	0.00104737	0.0850559	CMvF	Distal Intergenic	1	102352594	102353847	1254	2	ENSGALG00000054620.1	ENSGALT00000099364.1	-35329	NA	NA	NA
GR_DMRsig_CMvF__0003	chr1	102389200	102390594	1395	chr1_102389200_102390594	-3.00284	4.79391	-3.82117	0.000132844	0.0268752	CMvF	Distal Intergenic	1	102352594	102353847	1254	2	ENSGALG00000054620.1	ENSGALT00000099364.1	-35354	NA	NA	NA
GR_DMRsig_CMvF__0004	chr1	102392783	102393452	670	chr1_102392783_102393452	-2.7317	3.9516	-3.08088	0.0020641	0.116553	CMvF	Distal Intergenic	1	102352594	102353847	1254	2	ENSGALG00000054620.1	ENSGALT00000099364.1	-38937	NA	NA	NA
GR_DMRsig_CMvF__0005	chr1	102395028	102397714	2687	chr1_102395028_102397714	-3.37982	5.22151	-4.64679	3.37283e-06	0.00218821	CMvF	Distal Intergenic	1	102352594	102353847	1254	2	ENSGALG00000054620.1	ENSGALT00000099364.1	-41182	NA	NA	NA
GR_DMRsig_CMvF__0006	chr1	102396417	102397705	1289	chr1_102396417_102397705	-3.09108	4.61072	-3.81421	0.000136647	0.0273504	CMvF	Distal Intergenic	1	102352594	102353847	1254	2	ENSGALG00000054620.1	ENSGALT00000099364.1	-42571	NA	NA	NA
GR_DMRsig_CMvF__0007	chr1	102399087	102399936	850	chr1_102399087_102399936	-2.6873	3.87098	-3.00523	0.00265398	0.132099	CMvF	Distal Intergenic	1	102441912	102662926	221015	1	ENSGALG00000047694.1	ENSGALT00000102136.1	-41976	NA	NA	NA
GR_DMRsig_CMvF__0008	chr1	102912712	102913010	299	chr1_102912712_102913010	-2.75431	3.79252	-3.0577	0.00223062	0.12008	CMvF	Distal Intergenic	1	102987853	102989325	1473	1	ENSGALG00000046958.1	ENSGALT00000091087.1	-74843	107055200	LOC107055200	uncharacterized LOC107055200
GR_DMRsig_CMvF__0009	chr1	104706909	104707141	233	chr1_104706909_104707141	-2.69058	6.14804	-4.41912	9.91386e-06	0.00442142	CMvF	Promoter (<=1kb)	1	104707560	104707808	249	1	ENSGALG00000050583.1	ENSGALT00000094090.1	-419	NA	NA	NA
GR_DMRsig_CMvF__0010	chr1	104711453	104711724	272	chr1_104711453_104711724	-1.58311	6.68735	-2.89011	0.00385141	0.153796	CMvF	Promoter (<=1kb)	1	104712143	104712391	249	1	ENSGALG00000053665.1	ENSGALT00000091459.1	-419	NA	NA	NA
GR_DMRsig_CMvF__0011	chr1	105565344	105566014	671	chr1_105565344_105566014	-2.61087	3.45769	-2.82745	0.00469235	0.170221	CMvF	Intron (ENSGALT00000025530.6/ENSGALG00000015835.6, intron 4 of 15)	1	105503331	105581069	77739	2	ENSGALG00000015835.6	ENSGALT00000025530.6	15055	418489	GRIK1	glutamate ionotropic receptor kainate type subunit 1
GR_DMRsig_CMvF__0012	chr1	105903314	105903923	610	chr1_105903314_105903923	-2.56702	3.44745	-2.77818	0.00546684	0.184	CMvF	Distal Intergenic	1	105805720	105885857	80138	2	ENSGALG00000015842.5	ENSGALT00000064200.2	-17458	418491	TIAM1	T cell lymphoma invasion and metastasis 1
GR_DMRsig_CMvF__0013	chr1	106766018	106766470	453	chr1_106766018_106766470	-2.68799	3.82372	-2.99259	0.00276645	0.13261	CMvF	Exon (ENSGALT00000091495.1/ENSGALG00000052354.1, exon 7 of 8)	1	106776186	106781484	5299	2	ENSGALG00000038649.3	ENSGALT00000068186.3	15014	418504	DONSON	downstream neighbor of SON
GR_DMRsig_CMvF__0014	chr1	107347628	107348085	458	chr1_107347628_107348085	-2.48392	3.61998	-2.72017	0.00652512	0.195333	CMvF	Promoter (1-2kb)	1	107333865	107346574	12710	2	ENSGALG00000051733.1	ENSGALT00000104099.1	-1055	NA	NA	NA
GR_DMRsig_CMvF__0015	chr1	107885051	107885620	570	chr1_107885051_107885620	-2.7208	3.61998	-2.97959	0.00288662	0.134598	CMvF	Distal Intergenic	1	107902287	107912598	10312	2	ENSGALG00000016024.2	ENSGALT00000025813.2	26978	418511	SETD4	SET domain containing 4
GR_DMRsig_CMvF__0016	chr1	107885066	107885595	530	chr1_107885066_107885595	-2.84841	3.46694	-3.08649	0.00202553	0.115308	CMvF	Distal Intergenic	1	107902287	107912598	10312	2	ENSGALG00000016024.2	ENSGALT00000025813.2	27003	418511	SETD4	SET domain containing 4
GR_DMRsig_CMvF__0017	chr1	110583267	110591021	7755	chr1_110583267_110591021	1.78282	6.61636	3.20938	0.00133036	0.0957899	CMvF	Promoter (<=1kb)	1	110587792	110605006	17215	1	ENSGALG00000048672.1	ENSGALT00000104539.1	0	112530909	LOC112530909	uncharacterized LOC112530909
GR_DMRsig_CMvF__0018	chr1	114670443	114670835	393	chr1_114670443_114670835	-2.8158	4.26357	-3.30293	0.000956915	0.0833513	CMvF	Distal Intergenic	1	114682658	114695039	12382	1	ENSGALG00000047504.1	ENSGALT00000107436.1	-11823	NA	NA	NA
GR_DMRsig_CMvF__0019	chr1	115417000	115417366	367	chr1_115417000_115417366	-2.72223	3.27345	-2.91835	0.00351911	0.149232	CMvF	Intron (ENSGALT00000105247.1/ENSGALG00000051708.1, intron 3 of 3)	1	115401503	115421689	20187	1	ENSGALG00000051708.1	ENSGALT00000105247.1	15498	NA	NA	NA
GR_DMRsig_CMvF__0020	chr1	116201489	116202028	540	chr1_116201489_116202028	-3.29233	3.7451	-3.64036	0.000272301	0.0408223	CMvF	Intron (ENSGALT00000026250.6/ENSGALG00000016281.6, intron 77 of 77)	1	116112612	116121679	9068	1	ENSGALG00000016286.6	ENSGALT00000026259.6	88878	100857674	CXorf21	chromosome X open reading frame 21
GR_DMRsig_CMvF__0021	chr1	119617243	119617508	266	chr1_119617243_119617508	-2.66228	3.78326	-2.95319	0.0031453	0.140214	CMvF	Exon (ENSGALT00000026338.6/ENSGALG00000016327.6, exon 7 of 7)	1	119617268	119631662	14395	2	ENSGALG00000016327.6	ENSGALT00000026338.6	14154	418596	ZFX	zinc finger protein X-linked
GR_DMRsig_CMvF__0022	chr1	120255699	120256369	671	chr1_120255699_120256369	-3.21528	3.22374	-3.43981	0.000582207	0.0633175	CMvF	Distal Intergenic	1	120192514	120194856	2343	1	ENSGALG00000050891.1	ENSGALT00000098060.1	63186	NA	NA	NA
GR_DMRsig_CMvF__0023	chr1	121592681	121592977	297	chr1_121592681_121592977	-2.57697	3.13211	-2.74801	0.0059961	0.188626	CMvF	Intron (ENSGALT00000026488.5/ENSGALG00000016420.6, intron 13 of 17)	1	121619269	121702537	83269	1	ENSGALG00000016426.6	ENSGALT00000026498.6	-26292	418609	MAP3K15	mitogen-activated protein kinase kinase kinase 15
GR_DMRsig_CMvF__0024	chr1	121868448	121868958	511	chr1_121868448_121868958	-2.80699	2.9898	-2.98129	0.00287061	0.134598	CMvF	Intron (ENSGALT00000026662.6/ENSGALG00000016522.6, intron 11 of 17)	1	121862320	121891645	29326	2	ENSGALG00000016522.6	ENSGALT00000061130.2	22687	427999	PPEF1	protein phosphatase with EF-hand domain 1
GR_DMRsig_CMvF__0025	chr1	122237171	122237983	813	chr1_122237171_122237983	-2.72757	4.35579	-3.23995	0.00119562	0.0903414	CMvF	Distal Intergenic	1	122146582	122148228	1647	2	ENSGALG00000016538.4	ENSGALT00000026689.4	-88944	418614	RAI2	retinoic acid induced 2
GR_DMRsig_CMvF__0026	chr1	124383411	124385185	1775	chr1_124383411_124385185	1.90071	5.62846	2.82199	0.00477301	0.171705	CMvF	Distal Intergenic	1	124357476	124367398	9923	2	ENSGALG00000016581.5	ENSGALT00000079685.2	-16014	418636	TCEANC	transcription elongation factor A N-terminal and central domain containing
GR_DMRsig_CMvF__0027	chr1	124384555	124385018	464	chr1_124384555_124385018	2.02969	5.1417	2.74979	0.00596364	0.188579	CMvF	Distal Intergenic	1	124357476	124367398	9923	2	ENSGALG00000016581.5	ENSGALT00000079685.2	-17158	418636	TCEANC	transcription elongation factor A N-terminal and central domain containing
GR_DMRsig_CMvF__0028	chr1	124384571	124385169	599	chr1_124384571_124385169	2.26367	5.22467	3.11407	0.00184543	0.109774	CMvF	Distal Intergenic	1	124357476	124367398	9923	2	ENSGALG00000016581.5	ENSGALT00000079685.2	-17174	418636	TCEANC	transcription elongation factor A N-terminal and central domain containing
GR_DMRsig_CMvF__0029	chr1	124403325	124403902	578	chr1_124403325_124403902	1.95199	5.72936	2.95498	0.00312712	0.139917	CMvF	Distal Intergenic	1	124357476	124367398	9923	2	ENSGALG00000016581.5	ENSGALT00000079685.2	-35928	418636	TCEANC	transcription elongation factor A N-terminal and central domain containing
GR_DMRsig_CMvF__0030	chr1	124420807	124422580	1774	chr1_124420807_124422580	1.82927	5.7128	2.76036	0.00577418	0.187307	CMvF	Distal Intergenic	1	124459466	124485720	26255	1	ENSGALG00000016592.6	ENSGALT00000026780.4	-36886	418639	PRPS2	phosphoribosyl pyrophosphate synthetase 2
GR_DMRsig_CMvF__0031	chr1	124421863	124422538	676	chr1_124421863_124422538	1.96639	5.51495	2.85687	0.00427865	0.16246	CMvF	Distal Intergenic	1	124459466	124485720	26255	1	ENSGALG00000016592.6	ENSGALT00000026780.4	-36928	418639	PRPS2	phosphoribosyl pyrophosphate synthetase 2
GR_DMRsig_CMvF__0032	chr1	125464267	125464498	232	chr1_125464267_125464498	-2.72348	3.20278	-2.91132	0.00359931	0.149474	CMvF	Intron (ENSGALT00000091987.1/ENSGALG00000049321.1, intron 2 of 2)	1	125430574	125479589	49016	1	ENSGALG00000049321.1	ENSGALT00000091987.1	33694	NA	NA	NA
GR_DMRsig_CMvF__0033	chr1	125753502	125753991	490	chr1_125753502_125753991	-2.96754	2.89817	-3.14485	0.00166191	0.101684	CMvF	Promoter (<=1kb)	1	125753636	125763528	9893	1	ENSGALG00000049697.1	ENSGALT00000097756.1	0	NA	NA	NA
GR_DMRsig_CMvF__0034	chr1	126217221	126217456	236	chr1_126217221_126217456	-2.81651	3.60278	-3.08061	0.00206599	0.116553	CMvF	Intron (ENSGALT00000026803.5/ENSGALG00000016607.5, intron 4 of 11)	1	126199878	126236135	36258	2	ENSGALG00000016607.5	ENSGALT00000026803.5	18679	428005	CLCN4	chloride voltage-gated channel 4
GR_DMRsig_CMvF__0035	chr1	137580863	137581656	794	chr1_137580863_137581656	-1.92784	5.51819	-2.8026	0.00506955	0.17796	CMvF	Promoter (<=1kb)	1	137580308	137590991	10684	1	ENSGALG00000044599.2	ENSGALT00000085848.2	556	776067	LOC776067	E3 SUMO-protein ligase RanBP2-like
GR_DMRsig_CMvF__0036	chr1	137583848	137584218	371	chr1_137583848_137584218	-2.14971	5.58682	-3.16633	0.00154389	0.0989693	CMvF	Exon (ENSGALT00000085848.2/ENSGALG00000044599.2, exon 4 of 16)	1	137580308	137590991	10684	1	ENSGALG00000044599.2	ENSGALT00000085848.2	3541	776067	LOC776067	E3 SUMO-protein ligase RanBP2-like
GR_DMRsig_CMvF__0037	chr1	137590372	137590671	300	chr1_137590372_137590671	-2.36484	5.27269	-3.28244	0.00102925	0.0847472	CMvF	Promoter (1-2kb)	1	137592636	137662119	69484	1	ENSGALG00000046960.1	ENSGALT00000096965.1	-1965	NA	NA	NA
GR_DMRsig_CMvF__0038	chr1	137590387	137590668	282	chr1_137590387_137590668	-2.24277	5.24682	-3.09805	0.00194818	0.112496	CMvF	Promoter (1-2kb)	1	137592636	137662119	69484	1	ENSGALG00000046960.1	ENSGALT00000096965.1	-1968	NA	NA	NA
GR_DMRsig_CMvF__0039	chr1	137603824	137604185	362	chr1_137603824_137604185	-2.94371	3.85061	-3.28559	0.00101781	0.0843598	CMvF	Intron (ENSGALT00000091197.1/ENSGALG00000029970.3, intron 10 of 10)	1	137609030	137671133	62104	1	ENSGALG00000048911.1	ENSGALT00000095420.1	-4845	112531518	LOC112531518	RANBP2-like and GRIP domain-containing protein 8
GR_DMRsig_CMvF__0040	chr1	137605273	137605691	419	chr1_137605273_137605691	-1.98256	6.06289	-3.20248	0.00136265	0.0971123	CMvF	Intron (ENSGALT00000091197.1/ENSGALG00000029970.3, intron 10 of 10)	1	137609030	137671133	62104	1	ENSGALG00000048911.1	ENSGALT00000095420.1	-3339	112531518	LOC112531518	RANBP2-like and GRIP domain-containing protein 8
GR_DMRsig_CMvF__0041	chr1	137605275	137605680	406	chr1_137605275_137605680	-1.95557	6.02445	-3.13523	0.00171734	0.104229	CMvF	Intron (ENSGALT00000091197.1/ENSGALG00000029970.3, intron 10 of 10)	1	137609030	137671133	62104	1	ENSGALG00000048911.1	ENSGALT00000095420.1	-3350	112531518	LOC112531518	RANBP2-like and GRIP domain-containing protein 8
GR_DMRsig_CMvF__0042	chr1	137612697	137612965	269	chr1_137612697_137612965	-2.42958	4.96269	-3.18609	0.00144227	0.097163	CMvF	Promoter (1-2kb)	1	137614511	137617181	2671	1	ENSGALG00000051334.1	ENSGALT00000095596.1	-1546	NA	NA	NA
GR_DMRsig_CMvF__0043	chr1	137631251	137631541	291	chr1_137631251_137631541	-2.73345	3.33486	-2.93898	0.00329324	0.143594	CMvF	Intron (ENSGALT00000093228.1/ENSGALG00000029970.3, intron 10 of 10)	1	137648236	137745556	97321	1	ENSGALG00000046960.1	ENSGALT00000107414.1	-16695	NA	NA	NA
GR_DMRsig_CMvF__0044	chr1	137667452	137669084	1633	chr1_137667452_137669084	-1.2538	7.67254	-2.7977	0.00514716	0.179205	CMvF	Intron (ENSGALT00000093228.1/ENSGALG00000029970.3, intron 10 of 10)	1	137682471	137691704	9234	1	ENSGALG00000052731.1	ENSGALT00000083559.2	-13387	NA	NA	NA
GR_DMRsig_CMvF__0045	chr1	137713318	137714299	982	chr1_137713318_137714299	-1.99644	6.43133	-3.46572	0.000528886	0.0594073	CMvF	Promoter (<=1kb)	1	137712483	137721326	8844	1	ENSGALG00000045815.2	ENSGALT00000076558.2	836	NA	NA	NA
GR_DMRsig_CMvF__0046	chr1	137713610	137714302	693	chr1_137713610_137714302	-1.97812	6.20551	-3.28564	0.00101764	0.0843598	CMvF	Promoter (1-2kb)	1	137712483	137721326	8844	1	ENSGALG00000045815.2	ENSGALT00000076558.2	1128	NA	NA	NA
GR_DMRsig_CMvF__0047	chr1	137720941	137721187	247	chr1_137720941_137721187	-1.74065	6.35705	-2.9781	0.0029006	0.134663	CMvF	Exon (ENSGALT00000076558.2/ENSGALG00000045815.2, exon 7 of 7)	1	137725174	137735180	10007	1	ENSGALG00000033619.3	ENSGALT00000053440.3	-3987	NA	NA	NA
GR_DMRsig_CMvF__0048	chr1	137730487	137730693	207	chr1_137730487_137730693	-2.92905	5.3415	-4.11825	3.81866e-05	0.0114954	CMvF	Intron (ENSGALT00000079965.2/ENSGALG00000029970.3, intron 9 of 9)	1	137725174	137735180	10007	1	ENSGALG00000033619.3	ENSGALT00000053440.3	5314	NA	NA	NA
GR_DMRsig_CMvF__0049	chr1	137737370	137737960	591	chr1_137737370_137737960	-1.88538	5.9254	-2.96484	0.00302861	0.137471	CMvF	Intron (ENSGALT00000079965.2/ENSGALG00000029970.3, intron 9 of 9)	1	137725174	137735180	10007	1	ENSGALG00000033619.3	ENSGALT00000053440.3	12197	NA	NA	NA
GR_DMRsig_CMvF__0050	chr1	137743663	137745110	1448	chr1_137743663_137745110	-1.60085	6.47048	-2.80038	0.00510462	0.178503	CMvF	Intron (ENSGALT00000079965.2/ENSGALG00000029970.3, intron 9 of 9)	1	137753896	137760396	6501	1	ENSGALG00000052894.1	ENSGALT00000098210.1	-8786	NA	NA	NA
GR_DMRsig_CMvF__0051	chr1	137751120	137752466	1347	chr1_137751120_137752466	-2.26381	5.82671	-3.49224	0.00047906	0.0568661	CMvF	Promoter (1-2kb)	1	137753896	137760396	6501	1	ENSGALG00000052894.1	ENSGALT00000098210.1	-1430	NA	NA	NA
GR_DMRsig_CMvF__0052	chr1	137751127	137751483	357	chr1_137751127_137751483	-2.84154	4.98094	-3.73866	0.000185036	0.032831	CMvF	Promoter (2-3kb)	1	137753896	137760396	6501	1	ENSGALG00000052894.1	ENSGALT00000098210.1	-2413	NA	NA	NA
GR_DMRsig_CMvF__0053	chr1	137885260	137885825	566	chr1_137885260_137885825	-2.96814	3.16609	-3.16861	0.00153186	0.0989069	CMvF	Distal Intergenic	1	137852546	137862928	10383	1	ENSGALG00000054752.1	ENSGALT00000103707.1	32715	NA	NA	NA
GR_DMRsig_CMvF__0054	chr1	137885328	137885861	534	chr1_137885328_137885861	-2.96814	3.16609	-3.16861	0.00153186	0.0989069	CMvF	Distal Intergenic	1	137852546	137862928	10383	1	ENSGALG00000054752.1	ENSGALT00000103707.1	32783	NA	NA	NA
GR_DMRsig_CMvF__0055	chr1	138919024	138919629	606	chr1_138919024_138919629	-2.56172	3.23299	-2.74161	0.00611427	0.18983	CMvF	Promoter (<=1kb)	1	138914225	138918510	4286	2	ENSGALG00000054981.1	ENSGALT00000101559.1	-515	NA	NA	NA
GR_DMRsig_CMvF__0056	chr1	141418359	141418661	303	chr1_141418359_141418661	-2.37591	4.20363	-2.76486	0.00569512	0.187163	CMvF	Promoter (<=1kb)	1	141415925	141418777	2853	2	ENSGALG00000048470.1	ENSGALT00000102375.1	116	NA	NA	NA
GR_DMRsig_CMvF__0057	chr1	141420720	141420978	259	chr1_141420720_141420978	-2.68799	3.82372	-2.99259	0.00276645	0.13261	CMvF	Promoter (<=1kb)	1	141419508	141421589	2082	2	ENSGALG00000049591.1	ENSGALT00000097829.1	611	NA	NA	NA
GR_DMRsig_CMvF__0058	chr1	141429314	141429751	438	chr1_141429314_141429751	-2.66768	4.07067	-3.05156	0.00227679	0.122042	CMvF	Distal Intergenic	1	141421610	141425698	4089	2	ENSGALG00000050358.1	ENSGALT00000100831.1	-3617	NA	NA	NA
GR_DMRsig_CMvF__0059	chr1	141467608	141467859	252	chr1_141467608_141467859	-2.70724	3.97904	-3.06278	0.00219308	0.119599	CMvF	Promoter (1-2kb)	1	141465650	141471147	5498	1	ENSGALG00000053439.1	ENSGALT00000108048.1	1959	NA	NA	NA
GR_DMRsig_CMvF__0060	chr1	142113742	142114240	499	chr1_142113742_142114240	-2.76696	4.35105	-3.28455	0.00102158	0.0844854	CMvF	Promoter (<=1kb)	1	142112756	142116037	3282	1	ENSGALG00000052158.1	ENSGALT00000105355.1	987	NA	NA	NA
GR_DMRsig_CMvF__0061	chr1	145411659	145412168	510	chr1_145411659_145412168	-2.72379	3.36508	-2.93337	0.00335325	0.14437	CMvF	Intron (ENSGALT00000095508.1/ENSGALG00000022758.4, intron 1 of 1)	1	145388286	145417076	28791	1	ENSGALG00000022758.4	ENSGALT00000092377.1	23374	418773	GGACT	gamma-glutamylamine cyclotransferase
GR_DMRsig_CMvF__0062	chr1	145788762	145789131	370	chr1_145788762_145789131	-2.75974	3.63503	-3.02559	0.00248168	0.128098	CMvF	Intron (ENSGALT00000027264.6/ENSGALG00000016875.6, intron 2 of 7)	1	145728851	145731717	2867	1	ENSGALG00000034197.2	ENSGALT00000063625.2	59912	107051270	ZIC5	Zic family member 5
GR_DMRsig_CMvF__0063	chr1	145976959	145978748	1790	chr1_145976959_145978748	2.29668	4.40327	2.74647	0.00602443	0.188911	CMvF	Promoter (<=1kb)	1	145976515	145979531	3017	1	ENSGALG00000043947.2	ENSGALT00000083278.2	445	431250	LOC431250	G-protein coupled receptor 183-like
GR_DMRsig_CMvF__0064	chr1	146487416	146487800	385	chr1_146487416_146487800	-3.04334	3.83978	-3.3933	0.000690661	0.0708144	CMvF	Intron (ENSGALT00000043098.2/ENSGALG00000016886.6, intron 1 of 25)	1	146337724	146498229	160506	2	ENSGALG00000016886.6	ENSGALT00000043098.2	10429	418781	FARP1	FERM, ARH/RhoGEF and pleckstrin domain protein 1
GR_DMRsig_CMvF__0065	chr1	146875821	146876224	404	chr1_146875821_146876224	-3.25403	3.23299	-3.48253	0.000496773	0.0578108	CMvF	Distal Intergenic	1	146763967	146853286	89320	2	ENSGALG00000016890.7	ENSGALT00000099248.1	-22536	418784	MBNL2	muscleblind like splicing regulator 2
GR_DMRsig_CMvF__0066	chr1	152612350	152612898	549	chr1_152612350_152612898	-2.94977	3.31146	-3.16792	0.00153551	0.0989069	CMvF	Promoter (1-2kb)	1	152610983	152613061	2079	1	ENSGALG00000016905.3	ENSGALT00000027326.3	1368	418798	SLITRK1	SLIT and NTRK like family member 1
GR_DMRsig_CMvF__0067	chr1	157296140	157296717	578	chr1_157296140_157296717	-2.5055	3.90827	-2.81263	0.00491419	0.174614	CMvF	Exon (ENSGALT00000093524.1/ENSGALG00000048554.1, exon 4 of 4)	1	157273138	157296470	23333	1	ENSGALG00000048554.1	ENSGALT00000093524.1	23003	NA	NA	NA
GR_DMRsig_CMvF__0068	chr1	157675888	157676307	420	chr1_157675888_157676307	-2.84498	3.0395	-3.02569	0.00248085	0.128098	CMvF	Distal Intergenic	1	157641512	157647997	6486	1	ENSGALG00000016932.6	ENSGALT00000027372.6	34377	418822	MZT1	mitotic spindle organizing protein 1
GR_DMRsig_CMvF__0069	chr1	161842342	161842663	322	chr1_161842342_161842663	-2.34373	4.13905	-2.70445	0.00684215	0.199877	CMvF	Distal Intergenic	1	161635590	161636837	1248	1	ENSGALG00000052974.1	ENSGALT00000100919.1	206753	NA	NA	NA
GR_DMRsig_CMvF__0070	chr1	161842357	161842667	311	chr1_161842357_161842667	-2.34373	4.13905	-2.70445	0.00684215	0.199877	CMvF	Distal Intergenic	1	161635590	161636837	1248	1	ENSGALG00000052974.1	ENSGALT00000100919.1	206768	NA	NA	NA
GR_DMRsig_CMvF__0071	chr1	163652161	163652370	210	chr1_163652161_163652370	-2.56238	3.12188	-2.73161	0.00630292	0.191423	CMvF	Distal Intergenic	1	163529033	163630680	101648	2	ENSGALG00000016936.8	ENSGALT00000027376.6	-21482	418823	TDRD3	tudor domain containing 3
GR_DMRsig_CMvF__0072	chr1	164560500	164560830	331	chr1_164560500_164560830	-3.19005	3.18645	-3.40802	0.000654453	0.0682172	CMvF	Distal Intergenic	1	164502455	164503903	1449	1	ENSGALG00000055132.1	ENSGALT00000105839.1	58046	NA	NA	NA
GR_DMRsig_CMvF__0073	chr1	166994241	166994537	297	chr1_166994241_166994537	-2.53068	3.69065	-2.78609	0.00533512	0.182009	CMvF	Distal Intergenic	1	167007732	167018364	10633	2	ENSGALG00000051005.1	ENSGALT00000091862.1	23827	NA	NA	NA
GR_DMRsig_CMvF__0074	chr1	170377341	170377735	395	chr1_170377341_170377735	-2.97455	3.39627	-3.20911	0.00133162	0.0957899	CMvF	Promoter (1-2kb)	1	170379046	170431070	52025	1	ENSGALG00000017002.6	ENSGALT00000107263.1	-1311	418863	FNDC3A	fibronectin type III domain containing 3A
GR_DMRsig_CMvF__0075	chr1	171103224	171103842	619	chr1_171103224_171103842	-3.05416	3.18329	-3.26246	0.00110461	0.0865159	CMvF	Intron (ENSGALT00000100436.1/ENSGALG00000048894.1, intron 1 of 4)	1	171087887	171108174	20288	2	ENSGALG00000048894.1	ENSGALT00000100436.1	4332	NA	NA	NA
GR_DMRsig_CMvF__0076	chr1	171176565	171183445	6881	chr1_171176565_171183445	1.55344	8.21261	3.89384	9.86929e-05	0.0221054	CMvF	Distal Intergenic	1	171140056	171157355	17300	1	ENSGALG00000053718.1	ENSGALT00000102525.1	36510	NA	NA	NA
GR_DMRsig_CMvF__0077	chr1	171181914	171183067	1154	chr1_171181914_171183067	2.37077	6.19596	3.93048	8.47965e-05	0.0207173	CMvF	Distal Intergenic	1	171220977	171259289	38313	1	ENSGALG00000017015.7	ENSGALT00000072520.2	-37910	418874	RNASEH2B	ribonuclease H2 subunit B
GR_DMRsig_CMvF__0078	chr1	173935058	173935457	400	chr1_173935058_173935457	-2.73779	3.66044	-3.00724	0.00263656	0.132099	CMvF	Distal Intergenic	1	173950858	173956539	5682	2	ENSGALG00000017052.6	ENSGALT00000027549.6	21082	418901	CCNA1	cyclin A1
GR_DMRsig_CMvF__0079	chr1	176396075	176396574	500	chr1_176396075_176396574	-2.94351	3.82372	-3.27707	0.00104903	0.0850559	CMvF	Distal Intergenic	1	176416571	176424666	8096	2	ENSGALG00000026781.3	ENSGALT00000044379.3	28092	770904	ALOX5AP	arachidonate 5-lipoxygenase activating protein
GR_DMRsig_CMvF__0080	chr1	177550690	177551090	401	chr1_177550690_177551090	-2.47452	3.65336	-2.7166	0.00659597	0.196096	CMvF	Exon (ENSGALT00000065743.3/ENSGALG00000017096.7, exon 9 of 14)	1	177524664	177555961	31298	1	ENSGALG00000017096.7	ENSGALT00000102440.1	26027	101749023	LOC101749023	uncharacterized LOC101749023
GR_DMRsig_CMvF__0081	chr1	181388435	181389021	587	chr1_181388435_181389021	-2.8595	3.49716	-3.10467	0.00190509	0.111314	CMvF	Intron (ENSGALT00000027709.6/ENSGALG00000017156.6, intron 15 of 17)	1	181322903	181487159	164257	2	ENSGALG00000017156.6	ENSGALT00000027709.6	98138	418965	DDX10	DEAD-box helicase 10
GR_DMRsig_CMvF__0082	chr1	181810826	181811225	400	chr1_181810826_181811225	-2.76267	3.59195	-3.01935	0.00253341	0.1297	CMvF	Distal Intergenic	1	181822186	181824109	1924	1	ENSGALG00000017168.6	ENSGALT00000027729.6	-10961	100857277	SLN	sarcolipin
GR_DMRsig_CMvF__0083	chr1	188000775	188001982	1208	chr1_188000775_188001982	3.11755	4.60183	3.84136	0.000122382	0.0257135	CMvF	Intron (ENSGALT00000027846.5/ENSGALG00000017229.7, intron 1 of 26)	1	187672797	187990066	317270	2	ENSGALG00000017229.7	ENSGALT00000046975.2	-10710	395167	FAT3	FAT atypical cadherin 3
GR_DMRsig_CMvF__0084	chr1	188001130	188001434	305	chr1_188001130_188001434	2.74409	4.34744	3.25575	0.00113107	0.0875743	CMvF	Intron (ENSGALT00000027846.5/ENSGALG00000017229.7, intron 1 of 26)	1	187672797	187990066	317270	2	ENSGALG00000017229.7	ENSGALT00000046975.2	-11065	395167	FAT3	FAT atypical cadherin 3
GR_DMRsig_CMvF__0085	chr1	188366200	188369400	3201	chr1_188366200_188369400	2.34367	5.16082	3.18634	0.001441	0.097163	CMvF	Distal Intergenic	1	188346884	188351593	4710	1	ENSGALG00000050093.1	ENSGALT00000094360.1	19317	NA	NA	NA
GR_DMRsig_CMvF__0086	chr1	191609730	191610018	289	chr1_191609730_191610018	-2.56525	3.29441	-2.75272	0.00591062	0.188324	CMvF	Promoter (<=1kb)	1	191609238	191627294	18057	1	ENSGALG00000013247.7	ENSGALT00000093906.1	493	425232	CCDC83	coiled-coil domain containing 83
GR_DMRsig_CMvF__0087	chr1	194045213	194051170	5958	chr1_194045213_194051170	1.89817	6.00295	3.03047	0.00244197	0.127245	CMvF	Promoter (<=1kb)	1	194044996	194046393	1398	1	ENSGALG00000047418.1	ENSGALT00000092149.1	218	NA	NA	NA
GR_DMRsig_CMvF__0088	chr1	194061664	194062725	1062	chr1_194061664_194062725	-5.01505	5.21372	-6.88507	5.78726e-12	2.17769e-08	CMvF	Promoter (2-3kb)	1	194065687	194070589	4903	1	ENSGALG00000048893.1	ENSGALT00000104681.1	-2962	NA	NA	NA
GR_DMRsig_CMvF__0089	chr1	194071080	194072445	1366	chr1_194071080_194072445	-3.3758	4.22477	-3.93946	8.16853e-05	0.0203559	CMvF	Distal Intergenic	1	194065687	194070589	4903	1	ENSGALG00000048893.1	ENSGALT00000104681.1	5394	NA	NA	NA
GR_DMRsig_CMvF__0090	chr1	194073398	194074327	930	chr1_194073398_194074327	-4.09578	4.81303	-5.22937	1.70201e-07	0.00020014	CMvF	Distal Intergenic	1	194065687	194070589	4903	1	ENSGALG00000048893.1	ENSGALT00000104681.1	7712	NA	NA	NA
GR_DMRsig_CMvF__0091	chr1	194076350	194076573	224	chr1_194076350_194076573	-3.65932	3.56549	-3.99175	6.56042e-05	0.0167933	CMvF	Distal Intergenic	1	194065687	194070589	4903	1	ENSGALG00000048893.1	ENSGALT00000104681.1	10664	NA	NA	NA
GR_DMRsig_CMvF__0092	chr1	194078222	194078817	596	chr1_194078222_194078817	-3.23793	4.06465	-3.70107	0.000214731	0.0354391	CMvF	Distal Intergenic	1	194065687	194070589	4903	1	ENSGALG00000048893.1	ENSGALT00000104681.1	12536	NA	NA	NA
GR_DMRsig_CMvF__0093	chr1	194179157	194180046	890	chr1_194179157_194180046	-3.86668	4.76135	-4.89265	9.95366e-07	0.000871038	CMvF	Distal Intergenic	1	194147757	194175070	27314	2	ENSGALG00000052684.1	ENSGALT00000099373.1	-4088	NA	NA	NA
GR_DMRsig_CMvF__0094	chr1	194181038	194181285	248	chr1_194181038_194181285	-2.55364	3.76051	-2.82723	0.00469557	0.170221	CMvF	Distal Intergenic	1	194147757	194175070	27314	2	ENSGALG00000052684.1	ENSGALT00000099373.1	-5969	NA	NA	NA
GR_DMRsig_CMvF__0095	chr1	194189923	194190658	736	chr1_194189923_194190658	-3.7366	4.07271	-4.27539	1.90859e-05	0.00697266	CMvF	Distal Intergenic	1	194147757	194175070	27314	2	ENSGALG00000052684.1	ENSGALT00000099373.1	-14854	NA	NA	NA
GR_DMRsig_CMvF__0096	chr1	194215875	194216322	448	chr1_194215875_194216322	-3.41724	4.27694	-4.01565	5.92977e-05	0.0154952	CMvF	Promoter (1-2kb)	1	194206965	194214636	7672	2	ENSGALG00000052706.1	ENSGALT00000098248.1	-1240	100857685	LOC100857685	uncharacterized LOC100857685
GR_DMRsig_CMvF__0097	chr1	194217239	194219394	2156	chr1_194217239_194219394	-3.03021	6.07691	-4.90822	9.1955e-07	0.000843945	CMvF	Promoter (2-3kb)	1	194206965	194214636	7672	2	ENSGALG00000052706.1	ENSGALT00000098248.1	-2604	100857685	LOC100857685	uncharacterized LOC100857685
GR_DMRsig_CMvF__0098	chr1	194223612	194224253	642	chr1_194223612_194224253	-2.96997	3.85769	-3.31713	0.000909573	0.082016	CMvF	Intron (ENSGALT00000105019.1/ENSGALG00000051323.1, intron 2 of 3)	1	194206965	194214636	7672	2	ENSGALG00000052706.1	ENSGALT00000098248.1	-8977	100857685	LOC100857685	uncharacterized LOC100857685
GR_DMRsig_CMvF__0099	chr1	194227392	194228270	879	chr1_194227392_194228270	-3.3984	4.95911	-4.4537	8.44339e-06	0.00407144	CMvF	Intron (ENSGALT00000105019.1/ENSGALG00000051323.1, intron 2 of 3)	1	194206965	194214636	7672	2	ENSGALG00000052706.1	ENSGALT00000098248.1	-12757	100857685	LOC100857685	uncharacterized LOC100857685
GR_DMRsig_CMvF__0100	chr1	194229516	194229995	480	chr1_194229516_194229995	-3.26463	3.87995	-3.65416	0.000258069	0.0393552	CMvF	Intron (ENSGALT00000105019.1/ENSGALG00000051323.1, intron 2 of 3)	1	194206965	194214636	7672	2	ENSGALG00000052706.1	ENSGALT00000098248.1	-14881	100857685	LOC100857685	uncharacterized LOC100857685
GR_DMRsig_CMvF__0101	chr1	194231932	194233062	1131	chr1_194231932_194233062	-3.87542	5.01164	-5.12736	2.94014e-07	0.000325396	CMvF	Intron (ENSGALT00000105019.1/ENSGALG00000051323.1, intron 2 of 3)	1	194246006	194247721	1716	1	ENSGALG00000048028.1	ENSGALT00000099442.1	-12944	NA	NA	NA
GR_DMRsig_CMvF__0102	chr1	194233895	194235222	1328	chr1_194233895_194235222	-3.46599	4.13802	-3.9989	6.36531e-05	0.0164055	CMvF	Intron (ENSGALT00000105019.1/ENSGALG00000051323.1, intron 2 of 3)	1	194246006	194247721	1716	1	ENSGALG00000048028.1	ENSGALT00000099442.1	-10784	NA	NA	NA
GR_DMRsig_CMvF__0103	chr1	194981539	194982025	487	chr1_194981539_194982025	-2.96976	3.0707	-3.16108	0.00157199	0.0998638	CMvF	Exon (ENSGALT00000088091.2/ENSGALG00000000808.7, exon 12 of 16)	1	194988574	194988646	73	2	ENSGALG00000028325.2	ENSGALT00000043848.2	6621	NA	NA	NA
GR_DMRsig_CMvF__0104	chr1	197598368	197599399	1032	chr1_197598368_197599399	1.85071	6.1896	3.06447	0.00218079	0.119101	CMvF	Intron (ENSGALT00000107745.1/ENSGALG00000047728.1, intron 1 of 1)	1	197590528	197608366	17839	2	ENSGALG00000047728.1	ENSGALT00000107745.1	8967	NA	NA	NA
GR_DMRsig_CMvF__0209	chr11	4168631	4168885	255	chr11_4168631_4168885	-2.76445	3.66969	-3.03864	0.00237668	0.125255	CMvF	Promoter (2-3kb)	11	4170918	4172725	1808	1	ENSGALG00000040442.3	ENSGALT00000061838.2	-2033	NA	NA	NA
GR_DMRsig_CMvF__0210	chr11	4244619	4244935	317	chr11_4244619_4244935	-2.70377	3.93483	-3.04383	0.00233605	0.124018	CMvF	Distal Intergenic	11	4202711	4204705	1995	1	ENSGALG00000049262.1	ENSGALT00000104137.1	41909	NA	NA	NA
GR_DMRsig_CMvF__0211	chr11	8422757	8422984	228	chr11_8422757_8422984	-2.80775	3.12188	-2.99319	0.00276105	0.13261	CMvF	Intron (ENSGALT00000105336.1/ENSGALG00000004480.5, intron 5 of 7)	11	8396552	8403477	6926	2	ENSGALG00000004480.5	ENSGALT00000007136.5	-19281	415757	C11H19orf12	chromosome 11 C19orf12 homolog
GR_DMRsig_CMvF__0212	chr11	8618268	8618578	311	chr11_8618268_8618578	-2.80952	3.29441	-3.01484	0.00257138	0.130932	CMvF	Distal Intergenic	11	8502946	8542347	39402	1	ENSGALG00000004506.6	ENSGALT00000007178.6	115323	415759	URI1	URI1, prefoldin like chaperone
GR_DMRsig_CMvF__0213	chr11	9266295	9266642	348	chr11_9266295_9266642	-2.56152	3.25396	-2.74369	0.00607571	0.189523	CMvF	Intron (ENSGALT00000007212.6/ENSGALG00000004528.6, intron 1 of 1)	11	9225471	9286162	60692	2	ENSGALG00000004528.6	ENSGALT00000007212.6	19520	415762	TSHZ3	teashirt zinc finger homeobox 3
GR_DMRsig_CMvF__0202	chr11	15734411	15734831	421	chr11_15734411_15734831	-2.51218	4.04035	-2.86291	0.00419796	0.161024	CMvF	Promoter (<=1kb)	11	15732855	15735747	2893	2	ENSGALG00000005456.5	ENSGALT00000008756.5	916	415806	SDR42E1	short chain dehydrogenase/reductase family 42E, member 1
GR_DMRsig_CMvF__0203	chr11	17156798	17157328	531	chr11_17156798_17157328	-2.55136	3.44745	-2.76123	0.00575871	0.187307	CMvF	Distal Intergenic	11	17103256	17110812	7557	1	ENSGALG00000049222.1	ENSGALT00000096314.1	53543	NA	NA	NA
GR_DMRsig_CMvF__0204	chr11	18030535	18031094	560	chr11_18030535_18031094	-2.76957	3.96968	-3.12993	0.00174867	0.105789	CMvF	Intron (ENSGALT00000009439.6/ENSGALG00000005872.6, intron 4 of 12)	11	18012378	18142820	130443	1	ENSGALG00000005872.6	ENSGALT00000054154.2	18158	415834	BANP	BTG3 associated nuclear protein
GR_DMRsig_CMvF__0205	chr11	18112176	18112883	708	chr11_18112176_18112883	2.08511	4.90433	2.70575	0.0068155	0.19958	CMvF	Intron (ENSGALT00000009439.6/ENSGALG00000005872.6, intron 11 of 12)	11	18143304	18152865	9562	1	ENSGALG00000042565.3	ENSGALT00000066243.2	-30421	NA	NA	NA
GR_DMRsig_CMvF__0206	chr11	19975731	19977047	1317	chr11_19975731_19977047	2.77068	4.14523	3.19969	0.00137591	0.0971374	CMvF	Distal Intergenic	11	20003999	20143417	139419	1	ENSGALG00000049187.1	ENSGALT00000103116.1	-26952	NA	NA	NA
GR_DMRsig_CMvF__0272	chr16	506857	507311	455	chr16_506857_507311	2.1063	5.60048	3.11051	0.0018678	0.110162	CMvF	Promoter (<=1kb)	16	505178	506622	1445	2	ENSGALG00000031066.3	ENSGALT00000069639.2	-236	NA	NA	NA
GR_DMRsig_CMvF__0266	chr16	1336381	1336938	558	chr16_1336381_1336938	-3.13635	3.62315	-3.43545	0.000591661	0.0637313	CMvF	Intron (ENSGALT00000096017.1/ENSGALG00000049417.1, intron 4 of 5)	16	1318585	1319653	1069	1	ENSGALG00000048816.1	ENSGALT00000088370.2	17797	NA	NA	NA
GR_DMRsig_CMvF__0267	chr16	1466250	1466826	577	chr16_1466250_1466826	-2.67155	3.97894	-3.02237	0.00250824	0.128762	CMvF	Intron (ENSGALT00000071150.3/ENSGALG00000043671.3, intron 3 of 5)	16	1459700	1461203	1504	2	ENSGALG00000043900.2	ENSGALT00000084469.2	-5048	NA	NA	NA
GR_DMRsig_CMvF__0268	chr16	1833741	1835319	1579	chr16_1833741_1835319	2.60734	4.70102	3.2654	0.00109324	0.0865159	CMvF	Intron (ENSGALT00000101066.1/ENSGALG00000050132.1, intron 3 of 3)	16	1804045	1804197	153	1	ENSGALG00000039489.2	ENSGALT00000066968.2	29697	112533598	LOC112533598	5.8S ribosomal RNA
GR_DMRsig_CMvF__0269	chr16	1834501	1834990	490	chr16_1834501_1834990	2.4415	4.5973	3.00616	0.0026459	0.132099	CMvF	Intron (ENSGALT00000101066.1/ENSGALG00000050132.1, intron 3 of 3)	16	1804045	1804197	153	1	ENSGALG00000039489.2	ENSGALT00000066968.2	30457	112533598	LOC112533598	5.8S ribosomal RNA
GR_DMRsig_CMvF__0270	chr16	2073566	2073814	249	chr16_2073566_2073814	-3.69987	3.58699	-4.04219	5.29684e-05	0.0144431	CMvF	Intron (ENSGALT00000091078.1/ENSGALG00000047380.1, intron 1 of 3)	16	2069172	2071163	1992	1	ENSGALG00000049444.1	ENSGALT00000072012.2	4395	417067	MICA	MHC class I polypeptide-related sequence A
GR_DMRsig_CMvF__0271	chr16	2315720	2316317	598	chr16_2315720_2316317	-2.7586	4.1483	-3.18702	0.00143763	0.097163	CMvF	Intron (ENSGALT00000075743.2/ENSGALG00000040101.2, intron 3 of 29)	16	2302998	2422327	119330	1	ENSGALG00000049448.1	ENSGALT00000106199.1	12723	NA	NA	NA
GR_DMRsig_CMvF__0420	chr21	5484	5799	316	chr21_5484_5799	-2.13849	5.08077	-2.8651	0.00416906	0.160574	CMvF	Distal Intergenic	21	44841	47072	2232	2	ENSGALG00000047720.1	ENSGALT00000108075.1	41273	428170	KLHDC7A	kelch domain containing 7A
GR_DMRsig_CMvF__0418	chr21	369038	369364	327	chr21_369038_369364	-3.49555	3.65118	-3.83689	0.000124625	0.0257703	CMvF	Promoter (1-2kb)	21	367293	376021	8729	1	ENSGALG00000053482.1	ENSGALT00000099237.1	1746	NA	NA	NA
GR_DMRsig_CMvF__0417	chr21	3089718	3090328	611	chr21_3089718_3090328	-2.90992	3.86694	-3.25292	0.0011424	0.0880885	CMvF	Intron (ENSGALT00000003495.6/ENSGALG00000002232.6, intron 10 of 22)	21	3041502	3157181	115680	2	ENSGALG00000002232.6	ENSGALT00000003495.6	66853	419435	RERE	arginine-glutamic acid dipeptide repeats
GR_DMRsig_CMvF__0419	chr21	4391153	4392127	975	chr21_4391153_4392127	-2.57887	3.4567	-2.79262	0.00522856	0.180037	CMvF	Promoter (<=1kb)	21	4391515	4398036	6522	1	ENSGALG00000003745.7	ENSGALT00000084055.2	0	419464	NECAP2	NECAP endocytosis associated 2
GR_DMRsig_CMvF__0421	chr21	6631494	6631910	417	chr21_6631494_6631910	-2.47959	3.72185	-2.73644	0.0062112	0.190637	CMvF	Distal Intergenic	21	6638309	6718151	79843	1	ENSGALG00000010084.6	ENSGALT00000067503.2	-6399	425544	EIF4G3	eukaryotic translation initiation factor 4 gamma 3
GR_DMRsig_CMvF__0492	chr3	632	1601	970	chr3_632_1601	-1.49184	6.98809	-2.89184	0.00383016	0.153488	CMvF	Promoter (<=1kb)	3	1430	4395	2966	1	ENSGALG00000049712.1	ENSGALT00000097407.1	0	NA	NA	NA
GR_DMRsig_CMvF__0477	chr3	2093221	2093441	221	chr3_2093221_2093441	-2.97332	3.29441	-3.19061	0.00141986	0.097163	CMvF	Intron (ENSGALT00000097149.1/ENSGALG00000007835.5, intron 13 of 15)	3	2090439	2124498	34060	2	ENSGALG00000007835.5	ENSGALT00000097149.1	31057	421198	PUS10	pseudouridylate synthase 10
GR_DMRsig_CMvF__0485	chr3	5459310	5459785	476	chr3_5459310_5459785	-2.49315	3.7623	-2.76068	0.00576854	0.187307	CMvF	Distal Intergenic	3	5436948	5436997	50	2	ENSGALG00000054592.1	ENSGALT00000102566.1	-22314	NA	NA	NA
GR_DMRsig_CMvF__0488	chr3	5788022	5788402	381	chr3_5788022_5788402	-1.84084	6.13415	-3.01525	0.0025679	0.130932	CMvF	Promoter (2-3kb)	3	5765547	5790556	25010	2	ENSGALG00000047260.1	ENSGALT00000107785.1	2154	NA	NA	NA
GR_DMRsig_CMvF__0495	chr3	8469017	8469301	285	chr3_8469017_8469301	-2.83611	4.30451	-3.34524	0.00082222	0.0781296	CMvF	Distal Intergenic	3	8460821	8463151	2331	1	ENSGALG00000049336.1	ENSGALT00000094710.1	8197	NA	NA	NA
GR_DMRsig_CMvF__0474	chr3	11043419	11043910	492	chr3_11043419_11043910	-2.9695	3.35582	-3.19638	0.00139176	0.097163	CMvF	Distal Intergenic	3	11084141	11176058	91918	1	ENSGALG00000041626.2	ENSGALT00000080362.2	-40231	395589	MEIS1	Meis homeobox 1
GR_DMRsig_CMvF__0475	chr3	17624534	17624751	218	chr3_17624534_17624751	-2.67153	3.54136	-2.90925	0.0036232	0.149474	CMvF	Distal Intergenic	3	17629538	17657173	27636	1	ENSGALG00000043081.3	ENSGALT00000046598.3	-4787	421324	WDR26	WD repeat domain 26
GR_DMRsig_CMvF__0476	chr3	18322565	18322801	237	chr3_18322565_18322801	-2.96945	3.03025	-3.15728	0.00159263	0.0998638	CMvF	Distal Intergenic	3	18233266	18237405	4140	1	ENSGALG00000052742.1	ENSGALT00000106896.1	89300	NA	NA	NA
GR_DMRsig_CMvF__0478	chr3	26347500	26347925	426	chr3_26347500_26347925	-2.03618	6.13539	-3.33603	0.000849944	0.079757	CMvF	Promoter (<=1kb)	3	26344091	26347144	3054	2	ENSGALG00000047946.1	ENSGALT00000105633.1	-357	NA	NA	NA
GR_DMRsig_CMvF__0479	chr3	26347525	26347943	419	chr3_26347525_26347943	-1.84521	6.23268	-3.0812	0.00206185	0.116553	CMvF	Promoter (<=1kb)	3	26344091	26347144	3054	2	ENSGALG00000047946.1	ENSGALT00000105633.1	-382	NA	NA	NA
GR_DMRsig_CMvF__0480	chr3	26402640	26403208	569	chr3_26402640_26403208	-2.56476	3.25396	-2.74715	0.00601186	0.18875	CMvF	Intron (ENSGALT00000016247.5/ENSGALG00000010000.6, intron 1 of 14)	3	26344091	26347144	3054	2	ENSGALG00000047946.1	ENSGALT00000105633.1	-55497	NA	NA	NA
GR_DMRsig_CMvF__0481	chr3	40321253	40321548	296	chr3_40321253_40321548	-3.13494	3.39627	-3.38215	0.000719312	0.0724723	CMvF	Promoter (1-2kb)	3	40322798	40379500	56703	1	ENSGALG00000011106.5	ENSGALT00000102511.1	-1250	421540	GALNT2	polypeptide N-acetylgalactosaminyltransferase 2
GR_DMRsig_CMvF__0482	chr3	40781558	40781843	286	chr3_40781558_40781843	-3.21754	3.35582	-3.46338	0.000533516	0.059749	CMvF	Exon (ENSGALT00000108203.1/ENSGALG00000011169.7, exon 9 of 15)	3	40788322	40792143	3822	1	ENSGALG00000011169.7	ENSGALT00000018210.6	-6479	421548	GNPAT	glyceronephosphate O-acyltransferase
GR_DMRsig_CMvF__0483	chr3	46618743	46619449	707	chr3_46618743_46619449	-2.59694	4.13514	-2.9951	0.00274379	0.13261	CMvF	Intron (ENSGALT00000031806.5/ENSGALG00000012275.6, intron 1 of 3)	3	46588323	46628360	40038	2	ENSGALG00000012275.6	ENSGALT00000031806.5	8911	421611	EPM2A	EPM2A, laforin glucan phosphatase
GR_DMRsig_CMvF__0484	chr3	46618825	46619415	591	chr3_46618825_46619415	-2.49436	4.0496	-2.84581	0.00443015	0.165067	CMvF	Intron (ENSGALT00000031806.5/ENSGALG00000012275.6, intron 1 of 3)	3	46588323	46628360	40038	2	ENSGALG00000012275.6	ENSGALT00000031806.5	8945	421611	EPM2A	EPM2A, laforin glucan phosphatase
GR_DMRsig_CMvF__0486	chr3	55153505	55153886	382	chr3_55153505_55153886	-2.71891	3.77619	-3.0142	0.00257677	0.131029	CMvF	Distal Intergenic	3	55160010	55256957	96948	1	ENSGALG00000013900.6	ENSGALT00000094882.1	-6124	421689	MAP7	microtubule associated protein 7
GR_DMRsig_CMvF__0487	chr3	56644282	56644487	206	chr3_56644282_56644487	2.53331	4.26882	2.97366	0.00294296	0.135184	CMvF	Promoter (1-2kb)	3	56642469	56645858	3390	2	ENSGALG00000053921.1	ENSGALT00000094960.1	1371	112532140	LOC112532140	uncharacterized LOC112532140
GR_DMRsig_CMvF__0489	chr3	62320846	62321365	520	chr3_62320846_62321365	-2.51692	3.80275	-2.79673	0.00516252	0.179341	CMvF	Promoter (2-3kb)	3	62319977	62324100	4124	2	ENSGALG00000053546.1	ENSGALT00000094993.1	2735	NA	NA	NA
GR_DMRsig_CMvF__0490	chr3	63057167	63059173	2007	chr3_63057167_63059173	2.4438	6.10123	3.97722	6.97421e-05	0.0176129	CMvF	Distal Intergenic	3	63086092	63091470	5379	1	ENSGALG00000014917.6	ENSGALT00000024059.6	-26919	421735	VGLL2	vestigial like family member 2
GR_DMRsig_CMvF__0491	chr3	63057362	63057838	477	chr3_63057362_63057838	2.33886	5.77934	3.57502	0.000350251	0.0461003	CMvF	Distal Intergenic	3	63086092	63091470	5379	1	ENSGALG00000014917.6	ENSGALT00000024059.6	-28254	421735	VGLL2	vestigial like family member 2
GR_DMRsig_CMvF__0493	chr3	74738653	74740071	1419	chr3_74738653_74740071	2.30032	4.5535	2.813	0.00490855	0.174578	CMvF	Intron (ENSGALT00000090898.1/ENSGALG00000034587.3, intron 1 of 2)	3	74714279	74715797	1519	1	ENSGALG00000047541.1	ENSGALT00000094192.1	24375	NA	NA	NA
GR_DMRsig_CMvF__0494	chr3	75223522	75223955	434	chr3_75223522_75223955	-2.8425	3.27345	-3.04729	0.00230935	0.123261	CMvF	Distal Intergenic	3	75307454	75404609	97156	1	ENSGALG00000015605.5	ENSGALT00000025160.5	-83499	421809	BACH2	BTB domain and CNC homolog 2
GR_DMRsig_CMvF__0496	chr3	99950252	99951081	830	chr3_99950252_99951081	2.59473	4.72589	3.26335	0.00110118	0.0865159	CMvF	Distal Intergenic	3	100030893	100034888	3996	2	ENSGALG00000051018.1	ENSGALT00000106874.1	83807	NA	NA	NA
GR_DMRsig_CMvF__0497	chr3	99950272	99950942	671	chr3_99950272_99950942	2.50449	4.54611	3.05918	0.00221964	0.12008	CMvF	Distal Intergenic	3	100030893	100034888	3996	2	ENSGALG00000051018.1	ENSGALT00000106874.1	83946	NA	NA	NA
GR_DMRsig_CMvF__0467	chr3	100001347	100003112	1766	chr3_100001347_100003112	1.76114	6.41376	3.04677	0.00231334	0.123299	CMvF	Distal Intergenic	3	100030893	100034888	3996	2	ENSGALG00000051018.1	ENSGALT00000106874.1	31776	NA	NA	NA
GR_DMRsig_CMvF__0468	chr3	100009059	100010730	1672	chr3_100009059_100010730	2.27581	4.49573	2.75853	0.00580661	0.187946	CMvF	Distal Intergenic	3	100030893	100034888	3996	2	ENSGALG00000051018.1	ENSGALT00000106874.1	24158	NA	NA	NA
GR_DMRsig_CMvF__0469	chr3	103744307	103744965	659	chr3_103744307_103744965	-3.07884	4.15854	-3.56175	0.000368444	0.0478225	CMvF	Distal Intergenic	3	103811477	103953916	142440	1	ENSGALG00000016495.6	ENSGALT00000026608.6	-66512	NA	NA	NA
GR_DMRsig_CMvF__0470	chr3	103744310	103744847	538	chr3_103744310_103744847	-2.82881	3.92558	-3.18144	0.00146562	0.097163	CMvF	Distal Intergenic	3	103811477	103953916	142440	1	ENSGALG00000016495.6	ENSGALT00000026608.6	-66630	NA	NA	NA
GR_DMRsig_CMvF__0471	chr3	104146392	104146717	326	chr3_104146392_104146717	-3.04372	4.10493	-3.49682	0.000470907	0.0566126	CMvF	Intron (ENSGALT00000063526.2/ENSGALG00000016500.6, intron 2 of 3)	3	104141639	104187699	46061	1	ENSGALG00000016500.6	ENSGALT00000053952.2	4754	395254	FKBP1B	FK506 binding protein 1B
GR_DMRsig_CMvF__0472	chr3	104613687	104614622	936	chr3_104613687_104614622	-2.57406	3.92558	-2.89493	0.00379271	0.152149	CMvF	Distal Intergenic	3	104568030	104584279	16250	2	ENSGALG00000041454.3	ENSGALT00000063127.3	-29409	421991	DNMT3A	DNA methyltransferase 3 alpha
GR_DMRsig_CMvF__0473	chr3	106850794	106851346	553	chr3_106850794_106851346	-2.73374	3.36508	-2.9441	0.0032392	0.142396	CMvF	Intron (ENSGALT00000065814.2/ENSGALG00000041139.2, intron 6 of 6)	3	106816449	106818809	2361	2	ENSGALG00000041296.3	ENSGALT00000051352.3	-31986	771337	SOX7	SRY-box 7
GR_DMRsig_CMvF__0514	chr33	366291	367208	918	chr33_366291_367208	-1.53433	6.63808	-2.77391	0.00553902	0.18497	CMvF	Distal Intergenic	32	361711	362250	540	2	ENSGALG00000054847.1	ENSGALT00000101328.1	-4042	NA	NA	NA
GR_DMRsig_CMvF__0521	chr33	482895	483407	513	chr33_482895_483407	-3.20921	4.71387	-4.02794	5.62819e-05	0.0151274	CMvF	Distal Intergenic	32	499613	500002	390	1	ENSGALG00000053226.1	ENSGALT00000062587.2	-16206	NA	NA	NA
GR_DMRsig_CMvF__0530	chr33	846408	847046	639	chr33_846408_847046	-2.6819	3.41724	-2.89702	0.00376752	0.151955	CMvF	Intron (ENSGALT00000069566.2/ENSGALG00000053420.1, intron 1 of 1)	32	786561	806335	19775	2	ENSGALG00000049531.1	ENSGALT00000093384.1	-40074	NA	NA	NA
GR_DMRsig_CMvF__0511	chr33	1888824	1889314	491	chr33_1888824_1889314	-2.80951	3.31537	-3.01785	0.00254599	0.129991	CMvF	Intron (ENSGALT00000094353.1/ENSGALG00000048175.1, intron 3 of 3)	32	1885600	1886535	936	1	ENSGALG00000050259.1	ENSGALT00000097694.1	3225	107049228	LOC107049228	olfactory receptor 14A16-like
GR_DMRsig_CMvF__0512	chr33	1888824	1889450	627	chr33_1888824_1889450	-3.3668	3.58977	-3.67904	0.000234154	0.0373566	CMvF	Intron (ENSGALT00000094353.1/ENSGALG00000048175.1, intron 3 of 3)	32	1885600	1886535	936	1	ENSGALG00000050259.1	ENSGALT00000097694.1	3225	107049228	LOC107049228	olfactory receptor 14A16-like
GR_DMRsig_CMvF__0513	chr33	2001228	2001600	373	chr33_2001228_2001600	-2.57008	3.29441	-2.7579	0.00581777	0.187946	CMvF	Intron (ENSGALT00000104100.1/ENSGALG00000049748.1, intron 1 of 1)	32	1988860	2023645	34786	1	ENSGALG00000049748.1	ENSGALT00000104100.1	12369	NA	NA	NA
GR_DMRsig_CMvF__0515	chr33	3760007	3760234	228	chr33_3760007_3760234	-2.74395	4.31055	-3.2392	0.00119879	0.0903994	CMvF	Intron (ENSGALT00000092957.1/ENSGALG00000049672.1, intron 1 of 2)	32	3746394	3749526	3133	2	ENSGALG00000052713.1	ENSGALT00000106636.1	-10482	NA	NA	NA
GR_DMRsig_CMvF__0516	chr33	3778609	3780259	1651	chr33_3778609_3780259	2.75441	3.71262	3.0375	0.00238569	0.125357	CMvF	Intron (ENSGALT00000093769.1/ENSGALG00000051848.1, intron 13 of 23)	32	3766641	3801104	34464	2	ENSGALG00000051848.1	ENSGALT00000093769.1	20845	107050879	KIF5A	kinesin family member 5A
GR_DMRsig_CMvF__0517	chr33	3950925	3951125	201	chr33_3950925_3951125	-2.48242	4.81661	-3.17148	0.00151681	0.0986667	CMvF	Distal Intergenic	32	3876618	3899018	22401	1	ENSGALG00000054041.1	ENSGALT00000105997.1	74308	NA	NA	NA
GR_DMRsig_CMvF__0518	chr33	4112853	4113514	662	chr33_4112853_4113514	2.25932	5.24778	3.12146	0.00179974	0.107905	CMvF	Distal Intergenic	32	4119838	4123664	3827	2	ENSGALG00000031996.3	ENSGALT00000057533.3	10150	426545	ADPRHL	ADP-ribosylarginine hydrolase-like
GR_DMRsig_CMvF__0519	chr33	4112957	4113500	544	chr33_4112957_4113500	2.25932	5.24778	3.12146	0.00179974	0.107905	CMvF	Distal Intergenic	32	4119838	4123664	3827	2	ENSGALG00000031996.3	ENSGALT00000057533.3	10164	426545	ADPRHL	ADP-ribosylarginine hydrolase-like
GR_DMRsig_CMvF__0520	chr33	4115446	4116667	1222	chr33_4115446_4116667	1.58381	6.39833	2.73173	0.00630071	0.191423	CMvF	Distal Intergenic	32	4119838	4123664	3827	2	ENSGALG00000031996.3	ENSGALT00000057533.3	6997	426545	ADPRHL	ADP-ribosylarginine hydrolase-like
GR_DMRsig_CMvF__0522	chr33	5306036	5306407	372	chr33_5306036_5306407	-2.58069	4.54425	-3.15134	0.00162538	0.100594	CMvF	Distal Intergenic	32	5280968	5287633	6666	2	ENSGALG00000044875.2	ENSGALT00000090244.2	-18404	100858302	KRT75L4	keratin, type II cytoskeletal 75-like 4
GR_DMRsig_CMvF__0523	chr33	5322543	5323741	1199	chr33_5322543_5323741	2.65691	4.28235	3.12446	0.00178147	0.107256	CMvF	Distal Intergenic	32	5348560	5351881	3322	2	ENSGALG00000033381.2	ENSGALT00000047453.2	28140	431299	KRT75L2	keratin, type II cytoskeletal 75-like 2
GR_DMRsig_CMvF__0524	chr33	6132507	6135273	2767	chr33_6132507_6135273	2.17747	4.86216	2.80439	0.00504156	0.177298	CMvF	Promoter (1-2kb)	32	6127253	6131281	4029	2	ENSGALG00000052298.1	ENSGALT00000095938.1	-1227	100858099	LOC100858099	sodium/glucose cotransporter 2-like
GR_DMRsig_CMvF__0525	chr33	6143451	6146134	2684	chr33_6143451_6146134	2.92167	4.16102	3.38103	0.000722238	0.0724723	CMvF	Distal Intergenic	32	6127253	6131281	4029	2	ENSGALG00000052298.1	ENSGALT00000095938.1	-12171	100858099	LOC100858099	sodium/glucose cotransporter 2-like
GR_DMRsig_CMvF__0526	chr33	6143512	6146101	2590	chr33_6143512_6146101	2.92167	4.16102	3.38103	0.000722238	0.0724723	CMvF	Distal Intergenic	32	6127253	6131281	4029	2	ENSGALG00000052298.1	ENSGALT00000095938.1	-12232	100858099	LOC100858099	sodium/glucose cotransporter 2-like
GR_DMRsig_CMvF__0527	chr33	6810137	6811626	1490	chr33_6810137_6811626	-2.38284	5.40192	-3.38858	0.000702644	0.0714589	CMvF	Promoter (1-2kb)	32	6796994	6813562	16569	2	ENSGALG00000047545.1	ENSGALT00000101239.1	1936	NA	NA	NA
GR_DMRsig_CMvF__0528	chr33	6813655	6815551	1897	chr33_6813655_6815551	2.3259	4.83338	2.98029	0.00287997	0.134598	CMvF	Promoter (<=1kb)	32	6796994	6813562	16569	2	ENSGALG00000047545.1	ENSGALT00000101239.1	-94	NA	NA	NA
GR_DMRsig_CMvF__0529	chr33	6813748	6815668	1921	chr33_6813748_6815668	2.32422	4.78122	2.95109	0.00316681	0.140523	CMvF	Promoter (<=1kb)	32	6796994	6813562	16569	2	ENSGALG00000047545.1	ENSGALT00000101239.1	-187	NA	NA	NA
GR_DMRsig_CMvF__0709	chr8	442266	442610	345	chr8_442266_442610	-3.22481	4.52125	-3.92397	8.71206e-05	0.0208764	CMvF	Promoter (1-2kb)	8	440100	444521	4422	2	ENSGALG00000038740.3	ENSGALT00000066616.3	1911	414140	AMY2A	amylase, alpha 2A (pancreatic)
GR_DMRsig_CMvF__0706	chr8	2460120	2460547	428	chr8_2460120_2460547	-3.04506	3.28125	-3.2656	0.00109246	0.0865159	CMvF	Intron (ENSGALT00000003428.6/ENSGALG00000002192.7, intron 3 of 31)	8	2418766	2492350	73585	2	ENSGALG00000002192.7	ENSGALT00000003428.6	31803	386580	PTPRC	protein tyrosine phosphatase, receptor type C
GR_DMRsig_CMvF__0707	chr8	2460205	2460550	346	chr8_2460205_2460550	-2.94788	3.25712	-3.15797	0.00158889	0.0998638	CMvF	Intron (ENSGALT00000003428.6/ENSGALG00000002192.7, intron 3 of 31)	8	2418766	2492350	73585	2	ENSGALG00000002192.7	ENSGALT00000003428.6	31800	386580	PTPRC	protein tyrosine phosphatase, receptor type C
GR_DMRsig_CMvF__0710	chr8	5706236	5706779	544	chr8_5706236_5706779	-3.14954	4.14123	-3.63531	0.000277695	0.0411393	CMvF	Distal Intergenic	8	5702256	5702350	95	2	ENSGALG00000025313.2	ENSGALT00000042226.2	-3887	100315753	MIR1633	microRNA mir-1633
GR_DMRsig_CMvF__0711	chr8	6000221	6000734	514	chr8_6000221_6000734	-2.87427	3.75206	-3.17995	0.00147315	0.097163	CMvF	Promoter (1-2kb)	8	5996631	6002331	5701	2	ENSGALG00000047463.1	ENSGALT00000091943.1	1597	NA	NA	NA
GR_DMRsig_CMvF__0712	chr8	6351044	6351525	482	chr8_6351044_6351525	-2.97083	4.40638	-3.5542	0.000379183	0.0488639	CMvF	Intron (ENSGALT00000006255.6/ENSGALG00000003924.7, intron 6 of 7)	8	6358451	6366057	7607	2	ENSGALG00000036587.2	ENSGALT00000066312.2	14532	776024	LHX4	LIM homeobox 4
GR_DMRsig_CMvF__0713	chr8	7022542	7024613	2072	chr8_7022542_7024613	2.32301	4.75363	2.93547	0.00333072	0.144062	CMvF	Distal Intergenic	8	7014142	7022090	7949	1	ENSGALG00000048575.1	ENSGALT00000101688.1	8401	NA	NA	NA
GR_DMRsig_CMvF__0714	chr8	7212762	7213183	422	chr8_7212762_7213183	-2.54262	3.91752	-2.8571	0.0042756	0.16246	CMvF	Intron (ENSGALT00000066360.2/ENSGALG00000040432.2, intron 3 of 22)	8	7158790	7231728	72939	2	ENSGALG00000040432.2	ENSGALT00000066360.2	18545	429071	PAPPA2	pappalysin 2
GR_DMRsig_CMvF__0715	chr8	8468127	8468663	537	chr8_8468127_8468663	1.93104	6.1714	3.18615	0.00144194	0.097163	CMvF	Distal Intergenic	8	8413508	8429525	16018	1	ENSGALG00000037219.3	ENSGALT00000104221.1	54620	424452	RNF2	ring finger protein 2
GR_DMRsig_CMvF__0716	chr8	8468221	8468579	359	chr8_8468221_8468579	1.95465	5.96943	3.10026	0.00193367	0.112287	CMvF	Distal Intergenic	8	8413508	8429525	16018	1	ENSGALG00000037219.3	ENSGALT00000104221.1	54714	424452	RNF2	ring finger protein 2
GR_DMRsig_CMvF__0717	chr8	9102473	9103023	551	chr8_9102473_9103023	2.25471	7.58317	4.93763	7.91209e-07	0.000794882	CMvF	Exon (ENSGALT00000100389.1/ENSGALG00000047655.1, exon 2 of 2)	8	9096812	9103849	7038	1	ENSGALG00000047655.1	ENSGALT00000100389.1	5662	NA	NA	NA
GR_DMRsig_CMvF__0693	chr8	11358340	11358591	252	chr8_11358340_11358591	-1.42292	7.76268	-3.23613	0.00121174	0.0906675	CMvF	Intron (ENSGALT00000106604.1/ENSGALG00000048341.1, intron 1 of 1)	8	11353547	11386430	32884	1	ENSGALG00000048341.1	ENSGALT00000106604.1	4794	NA	NA	NA
GR_DMRsig_CMvF__0694	chr8	11369028	11369553	526	chr8_11369028_11369553	-1.46213	8.10378	-3.57852	0.000345604	0.0461003	CMvF	Intron (ENSGALT00000106604.1/ENSGALG00000048341.1, intron 1 of 1)	8	11377504	11386430	8927	1	ENSGALG00000048341.1	ENSGALT00000105539.1	-7951	NA	NA	NA
GR_DMRsig_CMvF__0695	chr8	11369141	11369554	414	chr8_11369141_11369554	-1.55419	8.00535	-3.72333	0.000196647	0.0335955	CMvF	Intron (ENSGALT00000106604.1/ENSGALG00000048341.1, intron 1 of 1)	8	11377504	11386430	8927	1	ENSGALG00000048341.1	ENSGALT00000105539.1	-7950	NA	NA	NA
GR_DMRsig_CMvF__0696	chr8	11376512	11376896	385	chr8_11376512_11376896	1.7027	7.16827	3.4231	0.000619187	0.0659989	CMvF	Promoter (<=1kb)	8	11377504	11386430	8927	1	ENSGALG00000048341.1	ENSGALT00000105539.1	-608	NA	NA	NA
GR_DMRsig_CMvF__0697	chr8	16592308	16593027	720	chr8_16592308_16593027	-2.29471	4.65115	-2.85011	0.00437064	0.163645	CMvF	Promoter (2-3kb)	8	16587842	16590293	2452	2	ENSGALG00000008661.6	ENSGALT00000014106.6	-2016	429089	CYR61	cysteine rich angiogenic inducer 61
GR_DMRsig_CMvF__0698	chr8	17930319	17930707	389	chr8_17930319_17930707	-2.5676	3.54932	-2.79763	0.00514816	0.179205	CMvF	Promoter (2-3kb)	8	17788637	17932967	144331	2	ENSGALG00000036789.2	ENSGALT00000052797.2	2260	424545	ADGRL2	adhesion G protein-coupled receptor L2
GR_DMRsig_CMvF__0701	chr8	20622804	20623328	525	chr8_20622804_20623328	-2.78701	3.83297	-3.10549	0.00189984	0.111314	CMvF	Intron (ENSGALT00000068023.2/ENSGALG00000010083.7, intron 5 of 11)	8	20565846	20669926	104081	1	ENSGALG00000010083.7	ENSGALT00000056453.2	56959	424572	ST3GAL3	ST3 beta-galactoside alpha-2,3-sialyltransferase 3
GR_DMRsig_CMvF__0702	chr8	20622928	20623332	405	chr8_20622928_20623332	-2.48264	3.58977	-2.71288	0.00667059	0.197488	CMvF	Intron (ENSGALT00000068023.2/ENSGALG00000010083.7, intron 5 of 11)	8	20565846	20669926	104081	1	ENSGALG00000010083.7	ENSGALT00000056453.2	57083	424572	ST3GAL3	ST3 beta-galactoside alpha-2,3-sialyltransferase 3
GR_DMRsig_CMvF__0703	chr8	21774508	21775896	1389	chr8_21774508_21775896	2.6639	4.18452	3.09225	0.00198665	0.113924	CMvF	Distal Intergenic	8	21804541	21811407	6867	1	ENSGALG00000054758.1	ENSGALT00000097607.1	-28645	NA	NA	NA
GR_DMRsig_CMvF__0704	chr8	22207207	22207524	318	chr8_22207207_22207524	-2.52023	3.6814	-2.77265	0.00556052	0.185	CMvF	Promoter (<=1kb)	8	22198145	22206503	8359	2	ENSGALG00000010444.6	ENSGALT00000017005.6	-705	424616	ATPAF1	ATP synthase mitochondrial F1 complex assembly factor 1
GR_DMRsig_CMvF__0705	chr8	23287922	23288698	777	chr8_23287922_23288698	-3.05416	3.18329	-3.26246	0.00110461	0.0865159	CMvF	Intron (ENSGALT00000057265.2/ENSGALG00000036909.2, intron 6 of 12)	8	23142389	23387310	244922	2	ENSGALG00000036909.2	ENSGALT00000069945.2	98612	772083	AGBL4	ATP/GTP binding protein like 4
GR_DMRsig_CMvF__0708	chr8	27885904	27886414	511	chr8_27885904_27886414	-2.51748	3.78326	-2.79257	0.00522948	0.180037	CMvF	Exon (ENSGALT00000055343.2/ENSGALG00000010967.6, exon 21 of 48)	8	27897264	27905006	7743	1	ENSGALG00000010978.7	ENSGALT00000086450.2	-10850	100189558	ANGPTL3	angiopoietin like 3
GR_DMRsig_CMvF__0820	chrZ	62505	65590	3086	chrZ_62505_65590	2.56708	5.1482	3.48199	0.000497773	0.0578108	CMvF	Intron (ENSGALT00000067344.2/ENSGALG00000033770.2, intron 3 of 3)	34	35835	37390	1556	1	ENSGALG00000050218.1	ENSGALT00000101364.1	26671	NA	NA	NA
GR_DMRsig_CMvF__0821	chrZ	62547	65561	3015	chrZ_62547_65561	2.56708	5.1482	3.48199	0.000497773	0.0578108	CMvF	Intron (ENSGALT00000067344.2/ENSGALG00000033770.2, intron 3 of 3)	34	35835	37390	1556	1	ENSGALG00000050218.1	ENSGALT00000101364.1	26713	NA	NA	NA
GR_DMRsig_CMvF__0810	chrZ	474071	476777	2707	chrZ_474071_476777	2.65404	3.96377	2.99737	0.00272345	0.13261	CMvF	Downstream (2-3kb)	34	434806	439882	5077	2	ENSGALG00000039151.2	ENSGALT00000066810.2	-34190	414796	ST8SIA3Z	ST8 alpha-N-acetyl-neuraminide alpha-2,8-sialyltransferase 3-Z
GR_DMRsig_CMvF__0840	chrZ	700776	701788	1013	chrZ_700776_701788	-2.48967	3.69065	-2.74095	0.00612654	0.189897	CMvF	Intron (ENSGALT00000083547.2/ENSGALG00000034584.3, intron 5 of 30)	34	681773	741796	60024	1	ENSGALG00000034584.3	ENSGALT00000097238.1	19004	374119	NEDD4L	neural precursor cell expressed, developmentally down-regulated 4-like, E3 ubiquitin protein ligase
GR_DMRsig_CMvF__1288	chrZ	949994	950431	438	chrZ_949994_950431	-3.37779	3.39627	-3.64414	0.000268328	0.0404357	CMvF	Intron (ENSGALT00000079535.2/ENSGALG00000034821.3, intron 10 of 13)	34	937525	940652	3128	2	ENSGALG00000038426.2	ENSGALT00000078589.2	-9343	NA	NA	NA
GR_DMRsig_CMvF__1289	chrZ	949997	950427	431	chrZ_949997_950427	-3.37805	3.33486	-3.63205	0.00028123	0.0413134	CMvF	Intron (ENSGALT00000079535.2/ENSGALG00000034821.3, intron 10 of 13)	34	937525	940652	3128	2	ENSGALG00000038426.2	ENSGALT00000078589.2	-9346	NA	NA	NA
GR_DMRsig_CMvF__0845	chrZ	7374551	7406687	32137	chrZ_7374551_7406687	1.7562	9.20634	5.53514	3.11232e-08	5.32335e-05	CMvF	Promoter (<=1kb)	34	7405294	7405874	581	1	ENSGALG00000033669.2	ENSGALT00000058851.2	0	NA	NA	NA
GR_DMRsig_CMvF__0846	chrZ	7374572	7386799	12228	chrZ_7374572_7386799	1.40249	8.09189	3.42367	0.00061789	0.0659989	CMvF	Promoter (<=1kb)	34	7377531	7378293	763	1	ENSGALG00000046996.1	ENSGALT00000101642.1	0	100859032	IFNAL6	interferon type A1/A2-like 6
GR_DMRsig_CMvF__0850	chrZ	7378973	7379368	396	chrZ_7378973_7379368	2.52107	4.17771	2.92384	0.00345773	0.147854	CMvF	Promoter (1-2kb)	34	7377531	7378293	763	1	ENSGALG00000046996.1	ENSGALT00000101642.1	1443	100859032	IFNAL6	interferon type A1/A2-like 6
GR_DMRsig_CMvF__0856	chrZ	7382925	7383314	390	chrZ_7382925_7383314	2.40184	4.07158	2.74778	0.0060003	0.188626	CMvF	Promoter (1-2kb)	34	7381503	7382265	763	1	ENSGALG00000047630.1	ENSGALT00000092218.1	1423	100857744	IFNAL4	interferon type A1/A2-like 4
GR_DMRsig_CMvF__0861	chrZ	7387440	7389139	1700	chrZ_7387440_7389139	2.63812	4.67454	3.28924	0.00100469	0.0843598	CMvF	Promoter (<=1kb)	34	7387284	7388046	763	1	ENSGALG00000053752.1	ENSGALT00000091729.1	157	100857947	IFNAL5	interferon type A1/A2-like 5
GR_DMRsig_CMvF__0862	chrZ	7387498	7389110	1613	chrZ_7387498_7389110	2.63779	4.66116	3.2816	0.00103232	0.0848148	CMvF	Promoter (<=1kb)	34	7387284	7388046	763	1	ENSGALG00000053752.1	ENSGALT00000091729.1	215	100857947	IFNAL5	interferon type A1/A2-like 5
GR_DMRsig_CMvF__0865	chrZ	7389815	7393777	3963	chrZ_7389815_7393777	1.66018	6.30482	2.81159	0.00493008	0.175013	CMvF	Promoter (<=1kb)	34	7391261	7392023	763	1	ENSGALG00000054368.1	ENSGALT00000094371.1	0	100859414	IFNAL1	interferon type A1/A2-like 1
GR_DMRsig_CMvF__0869	chrZ	7394304	7406340	12037	chrZ_7394304_7406340	1.89286	7.76045	4.30289	1.6864e-05	0.0064231	CMvF	Promoter (<=1kb)	34	7405294	7405874	581	1	ENSGALG00000033669.2	ENSGALT00000058851.2	0	NA	NA	NA
GR_DMRsig_CMvF__0877	chrZ	7404297	7404716	420	chrZ_7404297_7404716	2.23686	4.76924	2.83426	0.00459353	0.168964	CMvF	Promoter (<=1kb)	34	7405294	7405874	581	1	ENSGALG00000033669.2	ENSGALT00000058851.2	-578	NA	NA	NA
GR_DMRsig_CMvF__0880	chrZ	7407049	7416812	9764	chrZ_7407049_7416812	1.50028	7.63946	3.32448	0.000885946	0.0809157	CMvF	Promoter (<=1kb)	34	7410282	7411044	763	1	ENSGALG00000052209.1	ENSGALT00000096515.1	0	100858762	IFNAL2	interferon type A1/A2-like 2
GR_DMRsig_CMvF__0883	chrZ	7408542	7412164	3623	chrZ_7408542_7412164	1.841	6.2737	3.0989	0.00194257	0.112496	CMvF	Promoter (<=1kb)	34	7410282	7411044	763	1	ENSGALG00000052209.1	ENSGALT00000096515.1	0	100858762	IFNAL2	interferon type A1/A2-like 2
GR_DMRsig_CMvF__1283	chrZ	8757412	8757770	359	chrZ_8757412_8757770	-2.56371	3.16233	-2.73654	0.00620932	0.190637	CMvF	Intron (ENSGALT00000003394.6/ENSGALG00000002165.6, intron 10 of 37)	34	8647537	8854699	207163	1	ENSGALG00000002165.6	ENSGALT00000003394.6	109876	100858799	UNC13B	unc-13 homolog B
GR_DMRsig_CMvF__1284	chrZ	8757461	8757795	335	chrZ_8757461_8757795	-2.56525	3.29441	-2.75272	0.00591062	0.188324	CMvF	Intron (ENSGALT00000003394.6/ENSGALG00000002165.6, intron 10 of 37)	34	8647537	8854699	207163	1	ENSGALG00000002165.6	ENSGALT00000003394.6	109925	100858799	UNC13B	unc-13 homolog B
GR_DMRsig_CMvF__1285	chrZ	9062287	9063372	1086	chrZ_9062287_9063372	-2.38504	4.07155	-2.72855	0.00636167	0.192452	CMvF	Promoter (<=1kb)	34	9061604	9064699	3096	1	ENSGALG00000021353.5	ENSGALT00000089949.2	684	768355	CD72AGL	CD72 antigen-like
GR_DMRsig_CMvF__1286	chrZ	9062519	9063121	603	chrZ_9062519_9063121	-2.39066	4.00088	-2.71157	0.00669686	0.197954	CMvF	Promoter (<=1kb)	34	9061604	9064699	3096	1	ENSGALG00000021353.5	ENSGALT00000089949.2	916	768355	CD72AGL	CD72 antigen-like
GR_DMRsig_CMvF__1287	chrZ	9179356	9181258	1903	chrZ_9179356_9181258	2.52125	4.22589	2.94266	0.00325426	0.142879	CMvF	Exon (ENSGALT00000004022.7/ENSGALG00000002548.7, exon 4 of 57)	34	9172857	9204072	31216	1	ENSGALG00000002548.7	ENSGALT00000076740.2	6500	395194	TLN1	talin 1
GR_DMRsig_CMvF__0742	chrZ	18323823	18324447	625	chrZ_18323823_18324447	-2.56525	3.29441	-2.75272	0.00591062	0.188324	CMvF	Intron (ENSGALT00000102402.1/ENSGALG00000014727.6, intron 4 of 13)	34	18250991	18301725	50735	2	ENSGALG00000014727.6	ENSGALT00000091457.1	-22099	769469	PDE4D	phosphodiesterase 4D
GR_DMRsig_CMvF__0743	chrZ	21006356	21007191	836	chrZ_21006356_21007191	-2.43712	4.03817	-2.77664	0.00549268	0.184375	CMvF	Promoter (1-2kb)	34	21008217	21294112	285896	1	ENSGALG00000014784.6	ENSGALT00000065030.2	-1026	427169	MAST4	microtubule associated serine/threonine kinase family member 4
GR_DMRsig_CMvF__0744	chrZ	21006425	21007194	770	chrZ_21006425_21007194	-2.43762	3.97676	-2.75702	0.00583348	0.187946	CMvF	Promoter (1-2kb)	34	21008217	21294112	285896	1	ENSGALG00000014784.6	ENSGALT00000065030.2	-1023	427169	MAST4	microtubule associated serine/threonine kinase family member 4
GR_DMRsig_CMvF__0745	chrZ	25679371	25682047	2677	chrZ_25679371_25682047	2.36314	4.58604	2.9045	0.00367866	0.150067	CMvF	Intron (ENSGALT00000107449.1/ENSGALG00000053498.1, intron 1 of 1)	34	25673879	25685060	11182	2	ENSGALG00000053498.1	ENSGALT00000107449.1	3013	NA	NA	NA
GR_DMRsig_CMvF__0746	chrZ	25679394	25682035	2642	chrZ_25679394_25682035	2.36314	4.58604	2.9045	0.00367866	0.150067	CMvF	Intron (ENSGALT00000107449.1/ENSGALG00000053498.1, intron 1 of 1)	34	25673879	25685060	11182	2	ENSGALG00000053498.1	ENSGALT00000107449.1	3025	NA	NA	NA
GR_DMRsig_CMvF__0752	chrZ	27152024	27154382	2359	chrZ_27152024_27154382	2.4003	4.02107	2.72904	0.00635227	0.192452	CMvF	Intron (ENSGALT00000093041.1/ENSGALG00000053562.1, intron 1 of 1)	34	27141988	27176133	34146	2	ENSGALG00000053562.1	ENSGALT00000093041.1	21751	NA	NA	NA
GR_DMRsig_CMvF__0753	chrZ	27154810	27156531	1722	chrZ_27154810_27156531	2.90504	4.28207	3.41613	0.000635274	0.06696	CMvF	Intron (ENSGALT00000093041.1/ENSGALG00000053562.1, intron 1 of 1)	34	27141988	27176133	34146	2	ENSGALG00000053562.1	ENSGALT00000093041.1	19602	NA	NA	NA
GR_DMRsig_CMvF__0756	chrZ	27163199	27165563	2365	chrZ_27163199_27165563	3.67898	4.45037	4.42962	9.44328e-06	0.00433343	CMvF	Intron (ENSGALT00000093041.1/ENSGALG00000053562.1, intron 1 of 1)	34	27141988	27176133	34146	2	ENSGALG00000053562.1	ENSGALT00000093041.1	10570	NA	NA	NA
GR_DMRsig_CMvF__0757	chrZ	27163237	27165514	2278	chrZ_27163237_27165514	3.67898	4.45037	4.42962	9.44328e-06	0.00433343	CMvF	Intron (ENSGALT00000093041.1/ENSGALG00000053562.1, intron 1 of 1)	34	27141988	27176133	34146	2	ENSGALG00000053562.1	ENSGALT00000093041.1	10619	NA	NA	NA
GR_DMRsig_CMvF__0763	chrZ	27177192	27181623	4432	chrZ_27177192_27181623	2.78578	4.48046	3.36905	0.000754359	0.0752254	CMvF	Promoter (1-2kb)	34	27174712	27176169	1458	2	ENSGALG00000053562.1	ENSGALT00000094006.1	-1024	NA	NA	NA
GR_DMRsig_CMvF__0764	chrZ	27178224	27181649	3426	chrZ_27178224_27181649	2.76459	3.88536	3.09615	0.00196067	0.112811	CMvF	Promoter (2-3kb)	34	27174712	27176169	1458	2	ENSGALG00000053562.1	ENSGALT00000094006.1	-2056	NA	NA	NA
GR_DMRsig_CMvF__0765	chrZ	27189517	27198111	8595	chrZ_27189517_27198111	4.07719	4.33391	4.82839	1.37707e-06	0.00115151	CMvF	Intron (ENSGALT00000107859.1/ENSGALG00000050012.1, intron 1 of 1)	34	27174712	27176169	1458	2	ENSGALG00000053562.1	ENSGALT00000094006.1	-13349	NA	NA	NA
GR_DMRsig_CMvF__0766	chrZ	27189989	27196495	6507	chrZ_27189989_27196495	3.93139	4.21348	4.58094	4.63074e-06	0.00276588	CMvF	Intron (ENSGALT00000107859.1/ENSGALG00000050012.1, intron 1 of 1)	34	27174712	27176169	1458	2	ENSGALG00000053562.1	ENSGALT00000094006.1	-13821	NA	NA	NA
GR_DMRsig_CMvF__0767	chrZ	27202472	27207399	4928	chrZ_27202472_27207399	2.65176	3.91001	2.97735	0.0029077	0.134746	CMvF	Intron (ENSGALT00000107859.1/ENSGALG00000050012.1, intron 1 of 1)	34	27177112	27223619	46508	2	ENSGALG00000050012.1	ENSGALT00000107859.1	16220	NA	NA	NA
GR_DMRsig_CMvF__0770	chrZ	27225879	27232458	6580	chrZ_27225879_27232458	4.25538	4.70308	5.33125	9.76095e-08	0.000146918	CMvF	Promoter (<=1kb)	34	27177112	27229185	52074	2	ENSGALG00000050012.1	ENSGALT00000096131.1	0	NA	NA	NA
GR_DMRsig_CMvF__0771	chrZ	27226514	27230547	4034	chrZ_27226514_27230547	3.82517	4.40102	4.57284	4.81357e-06	0.0028139	CMvF	Promoter (<=1kb)	34	27177112	27229185	52074	2	ENSGALG00000050012.1	ENSGALT00000096131.1	0	NA	NA	NA
GR_DMRsig_CMvF__0780	chrZ	27260132	27262296	2165	chrZ_27260132_27262296	3.64114	4.42945	4.3706	1.23947e-05	0.00518224	CMvF	Promoter (2-3kb)	34	27246524	27257679	11156	2	ENSGALG00000048068.1	ENSGALT00000094946.1	-2454	NA	NA	NA
GR_DMRsig_CMvF__0781	chrZ	27260247	27262272	2026	chrZ_27260247_27262272	3.64114	4.42945	4.3706	1.23947e-05	0.00518224	CMvF	Promoter (2-3kb)	34	27246524	27257679	11156	2	ENSGALG00000048068.1	ENSGALT00000094946.1	-2569	NA	NA	NA
GR_DMRsig_CMvF__0804	chrZ	32584833	32585885	1053	chrZ_32584833_32585885	-2.58435	4.35421	-3.06915	0.00214689	0.117763	CMvF	Intron (ENSGALT00000051957.2/ENSGALG00000015101.6, intron 2 of 5)	34	32350839	32591104	240266	2	ENSGALG00000015101.6	ENSGALT00000051957.2	5219	431604	BNC2	basonuclin 2
GR_DMRsig_CMvF__0805	chrZ	34306648	34310157	3510	chrZ_34306648_34310157	1.84045	5.96119	2.91444	0.00356356	0.149474	CMvF	Promoter (1-2kb)	34	34305315	34336138	30824	1	ENSGALG00000047600.1	ENSGALT00000104808.1	1334	NA	NA	NA
GR_DMRsig_CMvF__0806	chrZ	34717300	34717820	521	chrZ_34717300_34717820	-2.75755	4.09251	-3.16307	0.0015613	0.0994084	CMvF	Intron (ENSGALT00000024379.5/ENSGALG00000015111.6, intron 9 of 11)	34	34698494	34709645	11152	1	ENSGALG00000015110.6	ENSGALT00000105937.1	18807	NA	NA	NA
GR_DMRsig_CMvF__0807	chrZ	41934889	41935174	286	chrZ_41934889_41935174	-2.6588	3.54932	-2.89701	0.00376768	0.151955	CMvF	Distal Intergenic	34	41972188	41978652	6465	2	ENSGALG00000045948.2	ENSGALT00000087277.2	43478	107052326	LOC107052326	uncharacterized LOC107052326
GR_DMRsig_CMvF__0808	chrZ	43429014	43429509	496	chrZ_43429014_43429509	-2.6464	3.70089	-2.91574	0.00354871	0.149367	CMvF	Distal Intergenic	34	43447051	43454601	7551	1	ENSGALG00000049835.1	ENSGALT00000093221.1	-17542	431264	S1PR3	sphingosine-1-phosphate receptor 3
GR_DMRsig_CMvF__0809	chrZ	44214008	44214953	946	chrZ_44214008_44214953	-2.79763	3.4879	-3.03562	0.00240063	0.125463	CMvF	Distal Intergenic	34	44133295	44137277	3983	2	ENSGALG00000015213.7	ENSGALT00000024550.7	-76732	427270	TPPP2	tubulin polymerization promoting protein family member 2
GR_DMRsig_CMvF__0811	chrZ	48139391	48140761	1371	chrZ_48139391_48140761	-2.2809	4.65056	-2.83269	0.00461616	0.1693	CMvF	Intron (ENSGALT00000071491.2/ENSGALG00000000280.6, intron 2 of 5)	34	48132586	48335018	202433	1	ENSGALG00000000280.6	ENSGALT00000069626.2	6806	396100	EFNA5	ephrin A5
GR_DMRsig_CMvF__0812	chrZ	51135978	51136429	452	chrZ_51135978_51136429	-2.72396	3.16233	-2.90758	0.0036426	0.149474	CMvF	Distal Intergenic	34	51359549	51407969	48421	1	ENSGALG00000014642.6	ENSGALT00000023601.4	-223120	395783	CHD1Z	chromodomain helicase DNA binding protein 1-Z
GR_DMRsig_CMvF__0813	chrZ	56203700	56207940	4241	chrZ_56203700_56207940	2.07895	5.01332	2.75139	0.00593468	0.188579	CMvF	Intron (ENSGALT00000090379.2/ENSGALG00000052398.1, intron 4 of 5)	34	56217744	56217819	76	2	ENSGALG00000046876.1	ENSGALT00000099268.1	9879	NA	NA	NA
GR_DMRsig_CMvF__0814	chrZ	56222794	56225337	2544	chrZ_56222794_56225337	2.3068	6.51588	4.07139	4.67457e-05	0.0131268	CMvF	Intron (ENSGALT00000090379.2/ENSGALG00000052398.1, intron 4 of 5)	34	56217744	56217819	76	2	ENSGALG00000046876.1	ENSGALT00000099268.1	-4976	NA	NA	NA
GR_DMRsig_CMvF__0815	chrZ	56222828	56225314	2487	chrZ_56222828_56225314	2.3068	6.51588	4.07139	4.67457e-05	0.0131268	CMvF	Intron (ENSGALT00000090379.2/ENSGALG00000052398.1, intron 4 of 5)	34	56217744	56217819	76	2	ENSGALG00000046876.1	ENSGALT00000099268.1	-5010	NA	NA	NA
GR_DMRsig_CMvF__0816	chrZ	56228642	56229938	1297	chrZ_56228642_56229938	2.99404	5.49476	4.33324	1.46978e-05	0.00588364	CMvF	Intron (ENSGALT00000090379.2/ENSGALG00000052398.1, intron 4 of 5)	34	56150977	56239021	88045	2	ENSGALG00000052398.1	ENSGALT00000090379.2	9083	NA	NA	NA
GR_DMRsig_CMvF__0817	chrZ	56228701	56229934	1234	chrZ_56228701_56229934	2.99404	5.49476	4.33324	1.46978e-05	0.00588364	CMvF	Intron (ENSGALT00000090379.2/ENSGALG00000052398.1, intron 4 of 5)	34	56150977	56239021	88045	2	ENSGALG00000052398.1	ENSGALT00000090379.2	9087	NA	NA	NA
GR_DMRsig_CMvF__0818	chrZ	56269446	56269991	546	chrZ_56269446_56269991	-2.96991	3.36508	-3.19844	0.00138187	0.097163	CMvF	Distal Intergenic	34	56213924	56243154	29231	2	ENSGALG00000052398.1	ENSGALT00000090271.2	-26293	NA	NA	NA
GR_DMRsig_CMvF__0819	chrZ	61022462	61023682	1221	chrZ_61022462_61023682	-2.72008	3.33486	-2.9246	0.00344926	0.147686	CMvF	Promoter (1-2kb)	34	61021326	61021403	78	2	ENSGALG00000047131.1	ENSGALT00000096252.1	-1060	102466834	MIR7479-2	microRNA mir-7479-2
GR_DMRsig_CMvF__0822	chrZ	62772241	62774122	1882	chrZ_62772241_62774122	2.44326	4.23778	2.85614	0.0042886	0.162513	CMvF	Intron (ENSGALT00000087055.2/ENSGALG00000015627.7, intron 3 of 5)	34	62744412	62760050	15639	2	ENSGALG00000045444.2	ENSGALT00000088739.2	-12192	NA	NA	NA
GR_DMRsig_CMvF__0823	chrZ	62772258	62774058	1801	chrZ_62772258_62774058	2.36895	4.22057	2.76296	0.00572835	0.187307	CMvF	Intron (ENSGALT00000087055.2/ENSGALG00000015627.7, intron 3 of 5)	34	62744412	62760050	15639	2	ENSGALG00000045444.2	ENSGALT00000088739.2	-12209	NA	NA	NA
GR_DMRsig_CMvF__0824	chrZ	64431928	64438059	6132	chrZ_64431928_64438059	2.21926	4.70928	2.78326	0.00538188	0.18294	CMvF	Distal Intergenic	34	64477326	64481358	4033	1	ENSGALG00000049670.1	ENSGALT00000102170.1	-39267	NA	NA	NA
GR_DMRsig_CMvF__0825	chrZ	65506563	65508557	1995	chrZ_65506563_65508557	1.97248	5.68029	2.95788	0.00309789	0.139106	CMvF	Distal Intergenic	34	65469594	65480295	10702	1	ENSGALG00000044491.2	ENSGALT00000084337.2	36970	101751355	LOC101751355	uncharacterized LOC101751355
GR_DMRsig_CMvF__0826	chrZ	65507303	65508522	1220	chrZ_65507303_65508522	1.93425	5.56778	2.83864	0.00453097	0.167646	CMvF	Distal Intergenic	34	65469594	65480295	10702	1	ENSGALG00000044491.2	ENSGALT00000084337.2	37710	101751355	LOC101751355	uncharacterized LOC101751355
GR_DMRsig_CMvF__0827	chrZ	65513514	65517045	3532	chrZ_65513514_65517045	1.66987	6.85522	3.1519	0.0016223	0.100569	CMvF	Distal Intergenic	34	65469594	65480295	10702	1	ENSGALG00000044491.2	ENSGALT00000084337.2	43921	101751355	LOC101751355	uncharacterized LOC101751355
GR_DMRsig_CMvF__0828	chrZ	65516479	65516987	509	chrZ_65516479_65516987	1.93622	5.97605	3.07502	0.00210508	0.11703	CMvF	Distal Intergenic	34	65469594	65480295	10702	1	ENSGALG00000044491.2	ENSGALT00000084337.2	46886	101751355	LOC101751355	uncharacterized LOC101751355
GR_DMRsig_CMvF__0829	chrZ	65523618	65527125	3508	chrZ_65523618_65527125	2.05716	6.91415	3.92895	8.53378e-05	0.0207173	CMvF	Distal Intergenic	34	65469594	65480295	10702	1	ENSGALG00000044491.2	ENSGALT00000084337.2	54025	101751355	LOC101751355	uncharacterized LOC101751355
GR_DMRsig_CMvF__0830	chrZ	65523635	65528717	5083	chrZ_65523635_65528717	2.14732	6.99673	4.16971	3.05071e-05	0.00972839	CMvF	Distal Intergenic	34	65469594	65480295	10702	1	ENSGALG00000044491.2	ENSGALT00000084337.2	54042	101751355	LOC101751355	uncharacterized LOC101751355
GR_DMRsig_CMvF__0831	chrZ	65535348	65536503	1156	chrZ_65535348_65536503	1.8601	6.22589	3.10194	0.00192274	0.111971	CMvF	Distal Intergenic	34	65469594	65480295	10702	1	ENSGALG00000044491.2	ENSGALT00000084337.2	65755	101751355	LOC101751355	uncharacterized LOC101751355
GR_DMRsig_CMvF__0832	chrZ	65541547	65547614	6068	chrZ_65541547_65547614	2.19953	6.74335	4.06021	4.904e-05	0.0134695	CMvF	Distal Intergenic	34	65469594	65480295	10702	1	ENSGALG00000044491.2	ENSGALT00000084337.2	71954	101751355	LOC101751355	uncharacterized LOC101751355
GR_DMRsig_CMvF__0833	chrZ	65544783	65547608	2826	chrZ_65544783_65547608	1.73175	6.19083	2.86818	0.00412867	0.160163	CMvF	Distal Intergenic	34	65469594	65480295	10702	1	ENSGALG00000044491.2	ENSGALT00000084337.2	75190	101751355	LOC101751355	uncharacterized LOC101751355
GR_DMRsig_CMvF__0834	chrZ	65550928	65554772	3845	chrZ_65550928_65554772	2.12852	6.71766	3.90917	9.26344e-05	0.0214623	CMvF	Distal Intergenic	34	65562662	65624138	61477	2	ENSGALG00000046908.1	ENSGALT00000100391.1	69366	NA	NA	NA
GR_DMRsig_CMvF__0835	chrZ	65551660	65554726	3067	chrZ_65551660_65554726	2.20737	6.68665	4.02917	5.59872e-05	0.0151274	CMvF	Distal Intergenic	34	65562662	65624138	61477	2	ENSGALG00000046908.1	ENSGALT00000100391.1	69412	NA	NA	NA
GR_DMRsig_CMvF__0836	chrZ	66240396	66241020	625	chrZ_66240396_66241020	-2.55788	3.6502	-2.80746	0.00499376	0.176441	CMvF	Exon (ENSGALT00000025254.6/ENSGALG00000015663.7, exon 10 of 11)	34	66228725	66241158	12434	1	ENSGALG00000015663.7	ENSGALT00000025254.6	11672	100858057	HSDL2	hydroxysteroid dehydrogenase like 2
GR_DMRsig_CMvF__0837	chrZ	66240638	66240994	357	chrZ_66240638_66240994	-3.0888	3.38604	-3.3304	0.000867326	0.0804518	CMvF	Intron (ENSGALT00000025254.6/ENSGALG00000015663.7, intron 10 of 10)	34	66228725	66241158	12434	1	ENSGALG00000015663.7	ENSGALT00000025254.6	11914	100858057	HSDL2	hydroxysteroid dehydrogenase like 2
GR_DMRsig_CMvF__0838	chrZ	66337199	66339090	1892	chrZ_66337199_66339090	2.55361	4.11102	2.93604	0.00332459	0.144062	CMvF	Distal Intergenic	34	66362196	66399087	36892	1	ENSGALG00000015677.6	ENSGALT00000025287.6	-23106	427334	SUSD1	sushi domain containing 1
GR_DMRsig_CMvF__0839	chrZ	66337875	66339022	1148	chrZ_66337875_66339022	2.44833	4.08689	2.80639	0.00501032	0.176861	CMvF	Distal Intergenic	34	66362196	66399087	36892	1	ENSGALG00000015677.6	ENSGALT00000025287.6	-23174	427334	SUSD1	sushi domain containing 1
GR_DMRsig_CMvF__0841	chrZ	73629066	73630892	1827	chrZ_73629066_73630892	2.09685	4.99899	2.76789	0.00564238	0.186422	CMvF	Distal Intergenic	34	73623659	73625145	1487	1	ENSGALG00000052413.1	ENSGALT00000094667.1	5408	NA	NA	NA
GR_DMRsig_CMvF__0842	chrZ	73735729	73737482	1754	chrZ_73735729_73737482	2.88829	3.91431	3.2444	0.00117709	0.0898434	CMvF	Distal Intergenic	34	73743495	73746044	2550	1	ENSGALG00000051426.1	ENSGALT00000091955.1	-6013	NA	NA	NA
GR_DMRsig_CMvF__0843	chrZ	73742243	73744583	2341	chrZ_73742243_73744583	2.04739	5.45199	2.93921	0.00329074	0.143594	CMvF	Promoter (<=1kb)	34	73743495	73746044	2550	1	ENSGALG00000051426.1	ENSGALT00000091955.1	0	NA	NA	NA
GR_DMRsig_CMvF__0844	chrZ	73742805	73744569	1765	chrZ_73742805_73744569	1.97706	5.40517	2.81326	0.00490455	0.174578	CMvF	Promoter (<=1kb)	34	73743495	73746044	2550	1	ENSGALG00000051426.1	ENSGALT00000091955.1	0	NA	NA	NA
GR_DMRsig_CMvF__0847	chrZ	73760285	73767180	6896	chrZ_73760285_73767180	1.92221	7.63023	4.2512	2.12692e-05	0.00756562	CMvF	Intron (ENSGALT00000086219.2/ENSGALG00000045877.2, intron 1 of 1)	34	73743495	73746044	2550	1	ENSGALG00000051426.1	ENSGALT00000091955.1	16791	NA	NA	NA
GR_DMRsig_CMvF__0848	chrZ	73765758	73770485	4728	chrZ_73765758_73770485	1.4368	7.48004	3.07958	0.0020731	0.116605	CMvF	Intron (ENSGALT00000086219.2/ENSGALG00000045877.2, intron 1 of 1)	34	73743495	73746044	2550	1	ENSGALG00000051426.1	ENSGALT00000091955.1	22264	NA	NA	NA
GR_DMRsig_CMvF__0849	chrZ	73767858	73768354	497	chrZ_73767858_73768354	2.26822	4.47704	2.74175	0.00611166	0.18983	CMvF	Intron (ENSGALT00000086219.2/ENSGALG00000045877.2, intron 1 of 1)	34	73743495	73746044	2550	1	ENSGALG00000051426.1	ENSGALT00000091955.1	24364	NA	NA	NA
GR_DMRsig_CMvF__0851	chrZ	73790213	73796052	5840	chrZ_73790213_73796052	1.45916	7.13303	2.91256	0.00358502	0.149474	CMvF	Intron (ENSGALT00000086219.2/ENSGALG00000045877.2, intron 1 of 1)	34	73743495	73746044	2550	1	ENSGALG00000051426.1	ENSGALT00000091955.1	46719	NA	NA	NA
GR_DMRsig_CMvF__0852	chrZ	73795027	73798129	3103	chrZ_73795027_73798129	2.5159	6.68268	4.58874	4.46117e-06	0.00270757	CMvF	Intron (ENSGALT00000086219.2/ENSGALG00000045877.2, intron 1 of 1)	34	73743495	73746044	2550	1	ENSGALG00000051426.1	ENSGALT00000091955.1	51533	NA	NA	NA
GR_DMRsig_CMvF__0853	chrZ	73796697	73798118	1422	chrZ_73796697_73798118	2.36465	6.38415	4.06721	4.75915e-05	0.0131678	CMvF	Intron (ENSGALT00000086219.2/ENSGALG00000045877.2, intron 1 of 1)	34	73743495	73746044	2550	1	ENSGALG00000051426.1	ENSGALT00000091955.1	53203	NA	NA	NA
GR_DMRsig_CMvF__0854	chrZ	73816372	73818144	1773	chrZ_73816372_73818144	2.27522	5.58661	3.35106	0.000805134	0.0768944	CMvF	Intron (ENSGALT00000086219.2/ENSGALG00000045877.2, intron 1 of 1)	34	73758494	73855377	96884	2	ENSGALG00000045877.2	ENSGALT00000086219.2	37233	NA	NA	NA
GR_DMRsig_CMvF__0855	chrZ	73816425	73818164	1740	chrZ_73816425_73818164	2.27522	5.58661	3.35106	0.000805134	0.0768944	CMvF	Intron (ENSGALT00000086219.2/ENSGALG00000045877.2, intron 1 of 1)	34	73758494	73855377	96884	2	ENSGALG00000045877.2	ENSGALT00000086219.2	37213	NA	NA	NA
GR_DMRsig_CMvF__0857	chrZ	73833713	73835434	1722	chrZ_73833713_73835434	2.00646	5.34977	2.82547	0.00472149	0.170996	CMvF	Intron (ENSGALT00000086219.2/ENSGALG00000045877.2, intron 1 of 1)	34	73758494	73855377	96884	2	ENSGALG00000045877.2	ENSGALT00000086219.2	19943	NA	NA	NA
GR_DMRsig_CMvF__0858	chrZ	73836090	73838443	2354	chrZ_73836090_73838443	1.92203	5.99758	3.06536	0.00217428	0.119092	CMvF	Intron (ENSGALT00000086219.2/ENSGALG00000045877.2, intron 1 of 1)	34	73758494	73855377	96884	2	ENSGALG00000045877.2	ENSGALT00000086219.2	16934	NA	NA	NA
GR_DMRsig_CMvF__0859	chrZ	73860483	73862689	2207	chrZ_73860483_73862689	1.95468	6.80663	3.6539	0.000258331	0.0393552	CMvF	Distal Intergenic	34	73758494	73855377	96884	2	ENSGALG00000045877.2	ENSGALT00000086219.2	-5107	NA	NA	NA
GR_DMRsig_CMvF__0860	chrZ	73860593	73862687	2095	chrZ_73860593_73862687	1.95512	6.75459	3.61711	0.00029796	0.0421501	CMvF	Distal Intergenic	34	73758494	73855377	96884	2	ENSGALG00000045877.2	ENSGALT00000086219.2	-5217	NA	NA	NA
GR_DMRsig_CMvF__0863	chrZ	73886495	73888951	2457	chrZ_73886495_73888951	2.11687	5.82979	3.26752	0.00108508	0.0863225	CMvF	Intron (ENSGALT00000105083.1/ENSGALG00000047088.1, intron 2 of 2)	34	73758494	73855377	96884	2	ENSGALG00000045877.2	ENSGALT00000086219.2	-31119	NA	NA	NA
GR_DMRsig_CMvF__0864	chrZ	73886791	73888155	1365	chrZ_73886791_73888155	2.62125	5.39144	3.72026	0.000199058	0.0337403	CMvF	Intron (ENSGALT00000105083.1/ENSGALG00000047088.1, intron 2 of 2)	34	73758494	73855377	96884	2	ENSGALG00000045877.2	ENSGALT00000086219.2	-31415	NA	NA	NA
GR_DMRsig_CMvF__0866	chrZ	73935588	73936551	964	chrZ_73935588_73936551	2.07455	5.07078	2.77437	0.00553117	0.18497	CMvF	Intron (ENSGALT00000105083.1/ENSGALG00000047088.1, intron 2 of 2)	34	73758494	73855377	96884	2	ENSGALG00000045877.2	ENSGALT00000086219.2	-80212	NA	NA	NA
GR_DMRsig_CMvF__0867	chrZ	73938983	73940651	1669	chrZ_73938983_73940651	2.37358	5.62988	3.52501	0.000423525	0.0525968	CMvF	Intron (ENSGALT00000105083.1/ENSGALG00000047088.1, intron 2 of 2)	34	73758494	73855377	96884	2	ENSGALG00000045877.2	ENSGALT00000086219.2	-83607	NA	NA	NA
GR_DMRsig_CMvF__0868	chrZ	73939382	73939700	319	chrZ_73939382_73939700	2.48701	4.13018	2.86646	0.00415115	0.160343	CMvF	Intron (ENSGALT00000105083.1/ENSGALG00000047088.1, intron 2 of 2)	34	73758494	73855377	96884	2	ENSGALG00000045877.2	ENSGALT00000086219.2	-84006	NA	NA	NA
GR_DMRsig_CMvF__0870	chrZ	73953977	73956274	2298	chrZ_73953977_73956274	2.79023	5.02606	3.70127	0.00021456	0.0354391	CMvF	Intron (ENSGALT00000105083.1/ENSGALG00000047088.1, intron 2 of 2)	34	73758494	73855377	96884	2	ENSGALG00000045877.2	ENSGALT00000086219.2	-98601	NA	NA	NA
GR_DMRsig_CMvF__0871	chrZ	73954476	73956271	1796	chrZ_73954476_73956271	2.79106	4.99792	3.68355	0.000230047	0.0369933	CMvF	Intron (ENSGALT00000105083.1/ENSGALG00000047088.1, intron 2 of 2)	34	73758494	73855377	96884	2	ENSGALG00000045877.2	ENSGALT00000086219.2	-99100	NA	NA	NA
GR_DMRsig_CMvF__0872	chrZ	73991223	73993614	2392	chrZ_73991223_73993614	2.27834	6.20883	3.78675	0.00015266	0.0294586	CMvF	Intron (ENSGALT00000105083.1/ENSGALG00000047088.1, intron 2 of 2)	34	73758494	73855377	96884	2	ENSGALG00000045877.2	ENSGALT00000086219.2	-135847	NA	NA	NA
GR_DMRsig_CMvF__0873	chrZ	73991349	73993481	2133	chrZ_73991349_73993481	2.2485	6.15335	3.69687	0.000218312	0.0355622	CMvF	Intron (ENSGALT00000105083.1/ENSGALG00000047088.1, intron 2 of 2)	34	73758494	73855377	96884	2	ENSGALG00000045877.2	ENSGALT00000086219.2	-135973	NA	NA	NA
GR_DMRsig_CMvF__0874	chrZ	73991865	73992540	676	chrZ_73991865_73992540	2.13891	5.05596	2.85273	0.00433484	0.162953	CMvF	Intron (ENSGALT00000105083.1/ENSGALG00000047088.1, intron 2 of 2)	34	73758494	73855377	96884	2	ENSGALG00000045877.2	ENSGALT00000086219.2	-136489	NA	NA	NA
GR_DMRsig_CMvF__0875	chrZ	73994610	73996808	2199	chrZ_73994610_73996808	1.75096	6.06497	2.82951	0.00466225	0.169831	CMvF	Intron (ENSGALT00000105083.1/ENSGALG00000047088.1, intron 2 of 2)	34	73758494	73855377	96884	2	ENSGALG00000045877.2	ENSGALT00000086219.2	-139234	NA	NA	NA
GR_DMRsig_CMvF__0876	chrZ	74010101	74015281	5181	chrZ_74010101_74015281	1.48497	7.02077	2.89756	0.00376106	0.151955	CMvF	Intron (ENSGALT00000105083.1/ENSGALG00000047088.1, intron 2 of 2)	34	73758494	73855377	96884	2	ENSGALG00000045877.2	ENSGALT00000086219.2	-154725	NA	NA	NA
GR_DMRsig_CMvF__0878	chrZ	74050485	74054606	4122	chrZ_74050485_74054606	1.81333	6.80956	3.39166	0.000694791	0.0710442	CMvF	Intron (ENSGALT00000105083.1/ENSGALG00000047088.1, intron 2 of 2)	34	74111391	74241169	129779	2	ENSGALG00000048964.1	ENSGALT00000104056.1	186563	NA	NA	NA
GR_DMRsig_CMvF__0879	chrZ	74050495	74053665	3171	chrZ_74050495_74053665	1.74986	6.74136	3.22887	0.00124292	0.0922219	CMvF	Intron (ENSGALT00000105083.1/ENSGALG00000047088.1, intron 2 of 2)	34	74111391	74241169	129779	2	ENSGALG00000048964.1	ENSGALT00000104056.1	187504	NA	NA	NA
GR_DMRsig_CMvF__0881	chrZ	74081379	74084302	2924	chrZ_74081379_74084302	2.00001	6.71584	3.67184	0.000240851	0.0380798	CMvF	Intron (ENSGALT00000105083.1/ENSGALG00000047088.1, intron 1 of 2)	34	74111391	74241169	129779	2	ENSGALG00000048964.1	ENSGALT00000104056.1	156867	NA	NA	NA
GR_DMRsig_CMvF__0882	chrZ	74082021	74084934	2914	chrZ_74082021_74084934	2.61705	6.55196	4.65182	3.29164e-06	0.00218358	CMvF	Intron (ENSGALT00000105083.1/ENSGALG00000047088.1, intron 1 of 2)	34	74111391	74241169	129779	2	ENSGALG00000048964.1	ENSGALT00000104056.1	156235	NA	NA	NA
GR_DMRsig_CMvF__0884	chrZ	74102915	74105911	2997	chrZ_74102915_74105911	2.32053	6.1822	3.83686	0.000124643	0.0257703	CMvF	Intron (ENSGALT00000105083.1/ENSGALG00000047088.1, intron 1 of 2)	34	74111391	74241169	129779	2	ENSGALG00000048964.1	ENSGALT00000104056.1	135258	NA	NA	NA
GR_DMRsig_CMvF__0885	chrZ	74102957	74104408	1452	chrZ_74102957_74104408	2.99754	5.69389	4.50681	6.58342e-06	0.00344066	CMvF	Intron (ENSGALT00000105083.1/ENSGALG00000047088.1, intron 1 of 2)	34	74111391	74241169	129779	2	ENSGALG00000048964.1	ENSGALT00000104056.1	136761	NA	NA	NA
GR_DMRsig_CMvF__0886	chrZ	74132952	74135747	2796	chrZ_74132952_74135747	1.72743	6.09811	2.80963	0.00496016	0.175584	CMvF	Intron (ENSGALT00000105083.1/ENSGALG00000047088.1, intron 1 of 2)	34	74111391	74241169	129779	2	ENSGALG00000048964.1	ENSGALT00000104056.1	105422	NA	NA	NA
GR_DMRsig_CMvF__0887	chrZ	74133595	74135760	2166	chrZ_74133595_74135760	1.79384	6.0252	2.87636	0.0040232	0.157369	CMvF	Intron (ENSGALT00000105083.1/ENSGALG00000047088.1, intron 1 of 2)	34	74111391	74241169	129779	2	ENSGALG00000048964.1	ENSGALT00000104056.1	105409	NA	NA	NA
GR_DMRsig_CMvF__0888	chrZ	74136343	74141314	4972	chrZ_74136343_74141314	1.34326	7.23761	2.73892	0.0061645	0.19028	CMvF	Intron (ENSGALT00000105083.1/ENSGALG00000047088.1, intron 1 of 2)	34	74111391	74241169	129779	2	ENSGALG00000048964.1	ENSGALT00000104056.1	99855	NA	NA	NA
GR_DMRsig_CMvF__0889	chrZ	74136390	74141292	4903	chrZ_74136390_74141292	1.34326	7.23761	2.73892	0.0061645	0.19028	CMvF	Intron (ENSGALT00000105083.1/ENSGALG00000047088.1, intron 1 of 2)	34	74111391	74241169	129779	2	ENSGALG00000048964.1	ENSGALT00000104056.1	99877	NA	NA	NA
GR_DMRsig_CMvF__0890	chrZ	74139898	74140410	513	chrZ_74139898_74140410	2.41429	4.97488	3.17303	0.00150874	0.0985633	CMvF	Intron (ENSGALT00000105083.1/ENSGALG00000047088.1, intron 1 of 2)	34	74111391	74241169	129779	2	ENSGALG00000048964.1	ENSGALT00000104056.1	100759	NA	NA	NA
GR_DMRsig_CMvF__0891	chrZ	74148949	74149149	201	chrZ_74148949_74149149	-2.97387	3.33486	-3.19747	0.00138653	0.097163	CMvF	Intron (ENSGALT00000105083.1/ENSGALG00000047088.1, intron 1 of 2)	34	74111391	74241169	129779	2	ENSGALG00000048964.1	ENSGALT00000104056.1	92020	NA	NA	NA
GR_DMRsig_CMvF__0892	chrZ	74184175	74186104	1930	chrZ_74184175_74186104	2.37216	5.50048	3.43694	0.000588408	0.0636241	CMvF	Intron (ENSGALT00000105083.1/ENSGALG00000047088.1, intron 1 of 2)	34	74111391	74241169	129779	2	ENSGALG00000048964.1	ENSGALT00000104056.1	55065	NA	NA	NA
GR_DMRsig_CMvF__0893	chrZ	74206811	74208520	1710	chrZ_74206811_74208520	2.01911	6.14074	3.31153	0.000927992	0.0825518	CMvF	Intron (ENSGALT00000105083.1/ENSGALG00000047088.1, intron 1 of 2)	34	74111391	74241169	129779	2	ENSGALG00000048964.1	ENSGALT00000104056.1	32649	NA	NA	NA
GR_DMRsig_CMvF__0894	chrZ	74227331	74232263	4933	chrZ_74227331_74232263	1.43356	7.07948	2.83059	0.00464648	0.169481	CMvF	Intron (ENSGALT00000105083.1/ENSGALG00000047088.1, intron 1 of 2)	34	74111391	74241169	129779	2	ENSGALG00000048964.1	ENSGALT00000104056.1	8906	NA	NA	NA
GR_DMRsig_CMvF__0895	chrZ	74227753	74232279	4527	chrZ_74227753_74232279	1.46967	7.05475	2.88742	0.00388443	0.154361	CMvF	Intron (ENSGALT00000105083.1/ENSGALG00000047088.1, intron 1 of 2)	34	74111391	74241169	129779	2	ENSGALG00000048964.1	ENSGALT00000104056.1	8890	NA	NA	NA
GR_DMRsig_CMvF__0896	chrZ	74227922	74228437	516	chrZ_74227922_74228437	2.52099	4.21299	2.93732	0.00331083	0.144027	CMvF	Intron (ENSGALT00000105083.1/ENSGALG00000047088.1, intron 1 of 2)	34	74111391	74241169	129779	2	ENSGALG00000048964.1	ENSGALT00000104056.1	12732	NA	NA	NA
GR_DMRsig_CMvF__0897	chrZ	74229064	74229508	445	chrZ_74229064_74229508	2.95824	4.78136	3.7562	0.000172544	0.0315689	CMvF	Intron (ENSGALT00000105083.1/ENSGALG00000047088.1, intron 1 of 2)	34	74111391	74241169	129779	2	ENSGALG00000048964.1	ENSGALT00000104056.1	11661	NA	NA	NA
GR_DMRsig_CMvF__0898	chrZ	74238634	74238940	307	chrZ_74238634_74238940	-2.2645	4.62793	-2.80204	0.00507846	0.178096	CMvF	Promoter (2-3kb)	34	74111391	74241169	129779	2	ENSGALG00000048964.1	ENSGALT00000104056.1	2229	NA	NA	NA
GR_DMRsig_CMvF__0899	chrZ	74281800	74284860	3061	chrZ_74281800_74284860	1.60929	6.83658	3.02628	0.00247603	0.128098	CMvF	Intron (ENSGALT00000102137.1/ENSGALG00000053314.1, intron 1 of 1)	34	74236914	74268851	31938	2	ENSGALG00000048964.1	ENSGALT00000097108.1	-12950	NA	NA	NA
GR_DMRsig_CMvF__0900	chrZ	74281800	74287638	5839	chrZ_74281800_74287638	1.27473	7.588	2.79438	0.0052002	0.179705	CMvF	Intron (ENSGALT00000102137.1/ENSGALG00000053314.1, intron 1 of 1)	34	74236914	74268851	31938	2	ENSGALG00000048964.1	ENSGALT00000097108.1	-12950	NA	NA	NA
GR_DMRsig_CMvF__0901	chrZ	74289680	74290520	841	chrZ_74289680_74290520	-2.50705	3.84686	-2.79721	0.00515485	0.179272	CMvF	Intron (ENSGALT00000102137.1/ENSGALG00000053314.1, intron 1 of 1)	34	74236914	74268851	31938	2	ENSGALG00000048964.1	ENSGALT00000097108.1	-20830	NA	NA	NA
GR_DMRsig_CMvF__0902	chrZ	74290324	74291108	785	chrZ_74290324_74291108	-2.4277	4.17559	-2.81476	0.00488171	0.174118	CMvF	Intron (ENSGALT00000102137.1/ENSGALG00000053314.1, intron 1 of 1)	34	74236914	74268851	31938	2	ENSGALG00000048964.1	ENSGALT00000097108.1	-21474	NA	NA	NA
GR_DMRsig_CMvF__0903	chrZ	74309913	74312985	3073	chrZ_74309913_74312985	1.38981	7.74593	3.14963	0.00163491	0.100748	CMvF	Intron (ENSGALT00000102137.1/ENSGALG00000053314.1, intron 1 of 1)	34	74236914	74268851	31938	2	ENSGALG00000048964.1	ENSGALT00000097108.1	-41063	NA	NA	NA
GR_DMRsig_CMvF__0904	chrZ	74310146	74311618	1473	chrZ_74310146_74311618	2.30701	6.11721	3.76634	0.000165689	0.0310184	CMvF	Intron (ENSGALT00000102137.1/ENSGALG00000053314.1, intron 1 of 1)	34	74236914	74268851	31938	2	ENSGALG00000048964.1	ENSGALT00000097108.1	-41296	NA	NA	NA
GR_DMRsig_CMvF__0905	chrZ	74337927	74339773	1847	chrZ_74337927_74339773	1.93824	5.91331	3.0408	0.0023597	0.124867	CMvF	Intron (ENSGALT00000102137.1/ENSGALG00000053314.1, intron 1 of 1)	34	74236914	74368457	131544	2	ENSGALG00000048964.1	ENSGALT00000091119.1	28684	NA	NA	NA
GR_DMRsig_CMvF__0906	chrZ	74357247	74361227	3981	chrZ_74357247_74361227	1.75005	7.14381	3.50085	0.000463849	0.0561227	CMvF	Intron (ENSGALT00000102137.1/ENSGALG00000053314.1, intron 1 of 1)	34	74236914	74368457	131544	2	ENSGALG00000048964.1	ENSGALT00000091119.1	7230	NA	NA	NA
GR_DMRsig_CMvF__0907	chrZ	74357286	74361193	3908	chrZ_74357286_74361193	1.75005	7.14381	3.50085	0.000463849	0.0561227	CMvF	Intron (ENSGALT00000102137.1/ENSGALG00000053314.1, intron 1 of 1)	34	74236914	74368457	131544	2	ENSGALG00000048964.1	ENSGALT00000091119.1	7264	NA	NA	NA
GR_DMRsig_CMvF__0908	chrZ	74358632	74358957	326	chrZ_74358632_74358957	2.35914	4.22677	2.75377	0.00589162	0.188324	CMvF	Intron (ENSGALT00000102137.1/ENSGALG00000053314.1, intron 1 of 1)	34	74236914	74368457	131544	2	ENSGALG00000048964.1	ENSGALT00000091119.1	9500	NA	NA	NA
GR_DMRsig_CMvF__0909	chrZ	74360737	74361065	329	chrZ_74360737_74361065	2.81895	4.24725	3.29945	0.000968847	0.0838086	CMvF	Intron (ENSGALT00000102137.1/ENSGALG00000053314.1, intron 1 of 1)	34	74236914	74368457	131544	2	ENSGALG00000048964.1	ENSGALT00000091119.1	7392	NA	NA	NA
GR_DMRsig_CMvF__0910	chrZ	74420959	74424977	4019	chrZ_74420959_74424977	1.92454	5.84379	2.97874	0.00289461	0.134663	CMvF	Promoter (<=1kb)	34	74243684	74425138	181455	2	ENSGALG00000046788.1	ENSGALT00000100256.1	161	NA	NA	NA
GR_DMRsig_CMvF__0911	chrZ	74429562	74431822	2261	chrZ_74429562_74431822	2.44488	5.22076	3.36091	0.000776962	0.0757417	CMvF	Intron (ENSGALT00000096383.1/ENSGALG00000054616.1, intron 1 of 1)	34	74243684	74425138	181455	2	ENSGALG00000046788.1	ENSGALT00000100256.1	-4425	NA	NA	NA
GR_DMRsig_CMvF__0912	chrZ	74430527	74431853	1327	chrZ_74430527_74431853	2.61653	5.05018	3.48608	0.000490232	0.0578108	CMvF	Intron (ENSGALT00000096383.1/ENSGALG00000054616.1, intron 1 of 1)	34	74243684	74425138	181455	2	ENSGALG00000046788.1	ENSGALT00000100256.1	-5390	NA	NA	NA
GR_DMRsig_CMvF__0913	chrZ	74464598	74465670	1073	chrZ_74464598_74465670	-2.29645	4.84671	-2.94952	0.00318291	0.140905	CMvF	Intron (ENSGALT00000103025.1/ENSGALG00000049550.1, intron 1 of 1)	34	74417165	74471213	54049	2	ENSGALG00000054245.1	ENSGALT00000102682.1	5543	NA	NA	NA
GR_DMRsig_CMvF__0914	chrZ	74478671	74485045	6375	chrZ_74478671_74485045	2.04424	7.19721	4.13402	3.56572e-05	0.0108205	CMvF	Intron (ENSGALT00000103025.1/ENSGALG00000049550.1, intron 1 of 1)	34	74417165	74471213	54049	2	ENSGALG00000054245.1	ENSGALT00000102682.1	-7459	NA	NA	NA
GR_DMRsig_CMvF__0915	chrZ	74479945	74485017	5073	chrZ_74479945_74485017	1.97047	7.02291	3.84655	0.000119818	0.0255511	CMvF	Intron (ENSGALT00000103025.1/ENSGALG00000049550.1, intron 1 of 1)	34	74417165	74471213	54049	2	ENSGALG00000054245.1	ENSGALT00000102682.1	-8733	NA	NA	NA
GR_DMRsig_CMvF__0916	chrZ	74503343	74507307	3965	chrZ_74503343_74507307	1.54733	7.2534	3.16522	0.00154979	0.0990104	CMvF	Intron (ENSGALT00000103025.1/ENSGALG00000049550.1, intron 1 of 1)	34	74417165	74471213	54049	2	ENSGALG00000054245.1	ENSGALT00000102682.1	-32131	NA	NA	NA
GR_DMRsig_CMvF__0917	chrZ	74504309	74507788	3480	chrZ_74504309_74507788	1.97865	6.85904	3.73757	0.000185841	0.032831	CMvF	Intron (ENSGALT00000103025.1/ENSGALG00000049550.1, intron 1 of 1)	34	74469746	74539871	70126	2	ENSGALG00000045708.2	ENSGALT00000087962.2	32083	NA	NA	NA
GR_DMRsig_CMvF__0918	chrZ	74523818	74525385	1568	chrZ_74523818_74525385	2.28827	5.35615	3.22618	0.00125466	0.0924198	CMvF	Intron (ENSGALT00000103025.1/ENSGALG00000049550.1, intron 1 of 1)	34	74469746	74539871	70126	2	ENSGALG00000045708.2	ENSGALT00000087962.2	14486	NA	NA	NA
GR_DMRsig_CMvF__0919	chrZ	74523909	74525351	1443	chrZ_74523909_74525351	2.28837	5.34521	3.2197	0.00128337	0.0939535	CMvF	Intron (ENSGALT00000103025.1/ENSGALG00000049550.1, intron 1 of 1)	34	74469746	74539871	70126	2	ENSGALG00000045708.2	ENSGALT00000087962.2	14520	NA	NA	NA
GR_DMRsig_CMvF__0920	chrZ	74553873	74557163	3291	chrZ_74553873_74557163	1.83616	5.93043	2.89027	0.00384938	0.153796	CMvF	Distal Intergenic	34	74351047	74550104	199058	2	ENSGALG00000049550.1	ENSGALT00000103025.1	-3770	NA	NA	NA
GR_DMRsig_CMvF__0921	chrZ	74576091	74583445	7355	chrZ_74576091_74583445	1.50426	6.78481	2.79977	0.00511431	0.178522	CMvF	Distal Intergenic	34	74351047	74550104	199058	2	ENSGALG00000049550.1	ENSGALT00000103025.1	-25988	NA	NA	NA
GR_DMRsig_CMvF__0922	chrZ	74586943	74588032	1090	chrZ_74586943_74588032	2.36677	4.90932	3.074	0.00211228	0.11703	CMvF	Distal Intergenic	34	74351047	74550104	199058	2	ENSGALG00000049550.1	ENSGALT00000103025.1	-36840	NA	NA	NA
GR_DMRsig_CMvF__0923	chrZ	74619744	74622086	2343	chrZ_74619744_74622086	2.61795	5.92065	4.11304	3.90588e-05	0.0116646	CMvF	Intron (ENSGALT00000092287.1/ENSGALG00000052785.1, intron 1 of 1)	34	74595735	74636300	40566	2	ENSGALG00000052785.1	ENSGALT00000092287.1	14214	NA	NA	NA
GR_DMRsig_CMvF__0924	chrZ	74619773	74622060	2288	chrZ_74619773_74622060	2.61794	5.9162	4.10945	3.96705e-05	0.0117357	CMvF	Intron (ENSGALT00000092287.1/ENSGALG00000052785.1, intron 1 of 1)	34	74595735	74636300	40566	2	ENSGALG00000052785.1	ENSGALT00000092287.1	14240	NA	NA	NA
GR_DMRsig_CMvF__0925	chrZ	74620688	74621143	456	chrZ_74620688_74621143	2.73014	4.89864	3.53916	0.000401469	0.0510368	CMvF	Intron (ENSGALT00000092287.1/ENSGALG00000052785.1, intron 1 of 1)	34	74595735	74636300	40566	2	ENSGALG00000052785.1	ENSGALT00000092287.1	15157	NA	NA	NA
GR_DMRsig_CMvF__0926	chrZ	74660834	74663730	2897	chrZ_74660834_74663730	1.29608	7.35899	2.70931	0.00674271	0.19826	CMvF	Distal Intergenic	34	74650902	74652830	1929	2	ENSGALG00000054278.1	ENSGALT00000097261.1	-8005	NA	NA	NA
GR_DMRsig_CMvF__0927	chrZ	74660851	74662414	1564	chrZ_74660851_74662414	2.48967	5.69529	3.74423	0.000180979	0.0325841	CMvF	Distal Intergenic	34	74650902	74652830	1929	2	ENSGALG00000054278.1	ENSGALT00000097261.1	-8022	NA	NA	NA
GR_DMRsig_CMvF__0928	chrZ	74677950	74682480	4531	chrZ_74677950_74682480	2.26192	6.3906	3.89543	9.80459e-05	0.022092	CMvF	Promoter (1-2kb)	34	74673891	74676032	2142	2	ENSGALG00000047518.1	ENSGALT00000103003.1	-1919	NA	NA	NA
GR_DMRsig_CMvF__0929	chrZ	74677962	74682424	4463	chrZ_74677962_74682424	2.26194	6.37966	3.88713	0.000101458	0.0224574	CMvF	Promoter (1-2kb)	34	74673891	74676032	2142	2	ENSGALG00000047518.1	ENSGALT00000103003.1	-1931	NA	NA	NA
GR_DMRsig_CMvF__0930	chrZ	74683633	74685908	2276	chrZ_74683633_74685908	2.12501	6.02721	3.40873	0.000652757	0.0682172	CMvF	Distal Intergenic	34	74673891	74676032	2142	2	ENSGALG00000047518.1	ENSGALT00000103003.1	-7602	NA	NA	NA
GR_DMRsig_CMvF__0931	chrZ	74702766	74704781	2016	chrZ_74702766_74704781	1.97076	5.24954	2.72368	0.00645628	0.19451	CMvF	Distal Intergenic	34	74673891	74676032	2142	2	ENSGALG00000047518.1	ENSGALT00000103003.1	-26735	NA	NA	NA
GR_DMRsig_CMvF__0932	chrZ	74785630	74787877	2248	chrZ_74785630_74787877	2.68037	4.95991	3.5132	0.000442806	0.0542747	CMvF	Distal Intergenic	34	74793131	74841373	48243	1	ENSGALG00000045905.2	ENSGALT00000102421.1	-5254	NA	NA	NA
GR_DMRsig_CMvF__0933	chrZ	74786035	74787860	1826	chrZ_74786035_74787860	2.80403	4.86064	3.61036	0.000305818	0.0424636	CMvF	Distal Intergenic	34	74793131	74841373	48243	1	ENSGALG00000045905.2	ENSGALT00000102421.1	-5271	NA	NA	NA
GR_DMRsig_CMvF__0934	chrZ	74798233	74798715	483	chrZ_74798233_74798715	-2.55717	3.87707	-2.86145	0.00421738	0.16144	CMvF	Intron (ENSGALT00000102421.1/ENSGALG00000045905.2, intron 1 of 1)	34	74793131	74841373	48243	1	ENSGALG00000045905.2	ENSGALT00000102421.1	5103	NA	NA	NA
GR_DMRsig_CMvF__0935	chrZ	74832873	74835194	2322	chrZ_74832873_74835194	2.37606	5.31161	3.32206	0.000893647	0.0810291	CMvF	Intron (ENSGALT00000102421.1/ENSGALG00000045905.2, intron 1 of 1)	34	74804286	74991503	187218	1	ENSGALG00000053444.1	ENSGALT00000101378.1	28588	NA	NA	NA
GR_DMRsig_CMvF__0936	chrZ	74832904	74835172	2269	chrZ_74832904_74835172	2.37606	5.31161	3.32206	0.000893647	0.0810291	CMvF	Intron (ENSGALT00000102421.1/ENSGALG00000045905.2, intron 1 of 1)	34	74804286	74991503	187218	1	ENSGALG00000053444.1	ENSGALT00000101378.1	28619	NA	NA	NA
GR_DMRsig_CMvF__0937	chrZ	74860413	74863254	2842	chrZ_74860413_74863254	2.18709	6.31143	3.70872	0.000208346	0.0348437	CMvF	Intron (ENSGALT00000101378.1/ENSGALG00000053444.1, intron 1 of 1)	34	74878647	74880839	2193	1	ENSGALG00000052164.1	ENSGALT00000099567.1	-15393	NA	NA	NA
GR_DMRsig_CMvF__0938	chrZ	74860451	74862856	2406	chrZ_74860451_74862856	2.21933	6.17666	3.66557	0.000246834	0.0385399	CMvF	Intron (ENSGALT00000101378.1/ENSGALG00000053444.1, intron 1 of 1)	34	74878647	74880839	2193	1	ENSGALG00000052164.1	ENSGALT00000099567.1	-15791	NA	NA	NA
GR_DMRsig_CMvF__0939	chrZ	74884274	74889100	4827	chrZ_74884274_74889100	1.79004	6.76114	3.316	0.00091325	0.082016	CMvF	Intron (ENSGALT00000101378.1/ENSGALG00000053444.1, intron 1 of 1)	34	74894360	74981005	86646	1	ENSGALG00000053731.1	ENSGALT00000097173.1	-5260	NA	NA	NA
GR_DMRsig_CMvF__0940	chrZ	74884401	74889087	4687	chrZ_74884401_74889087	1.76439	6.75133	3.26213	0.00110591	0.0865159	CMvF	Intron (ENSGALT00000101378.1/ENSGALG00000053444.1, intron 1 of 1)	34	74894360	74981005	86646	1	ENSGALG00000053731.1	ENSGALT00000097173.1	-5273	NA	NA	NA
GR_DMRsig_CMvF__0941	chrZ	74949185	74951618	2434	chrZ_74949185_74951618	2.38533	4.92121	3.10474	0.00190463	0.111314	CMvF	Intron (ENSGALT00000101378.1/ENSGALG00000053444.1, intron 1 of 1)	34	74959516	75010565	51050	1	ENSGALG00000052979.1	ENSGALT00000090667.1	-7898	NA	NA	NA
GR_DMRsig_CMvF__0942	chrZ	74971783	74974152	2370	chrZ_74971783_74974152	2.08033	5.67516	3.11652	0.00183015	0.109312	CMvF	Intron (ENSGALT00000101378.1/ENSGALG00000053444.1, intron 1 of 1)	34	74959516	75010565	51050	1	ENSGALG00000052979.1	ENSGALT00000090667.1	12268	NA	NA	NA
GR_DMRsig_CMvF__0943	chrZ	74971809	74974164	2356	chrZ_74971809_74974164	2.08033	5.67516	3.11652	0.00183015	0.109312	CMvF	Intron (ENSGALT00000101378.1/ENSGALG00000053444.1, intron 1 of 1)	34	74959516	75010565	51050	1	ENSGALG00000052979.1	ENSGALT00000090667.1	12294	NA	NA	NA
GR_DMRsig_CMvF__0944	chrZ	75015813	75016934	1122	chrZ_75015813_75016934	-2.61219	3.94556	-2.94413	0.00323892	0.142396	CMvF	Distal Intergenic	34	74959516	75010565	51050	1	ENSGALG00000052979.1	ENSGALT00000090667.1	56298	NA	NA	NA
GR_DMRsig_CMvF__0945	chrZ	75071778	75073733	1956	chrZ_75071778_75073733	2.52081	4.95478	3.30101	0.000963479	0.0835363	CMvF	Intron (ENSGALT00000087512.2/ENSGALG00000046046.2, intron 2 of 2)	34	75088554	75236350	147797	1	ENSGALG00000049714.1	ENSGALT00000100639.1	-14821	NA	NA	NA
GR_DMRsig_CMvF__0946	chrZ	75071981	75073476	1496	chrZ_75071981_75073476	2.48484	4.91112	3.22839	0.00124502	0.0922219	CMvF	Intron (ENSGALT00000087512.2/ENSGALG00000046046.2, intron 2 of 2)	34	75088554	75236350	147797	1	ENSGALG00000049714.1	ENSGALT00000100639.1	-15078	NA	NA	NA
GR_DMRsig_CMvF__0947	chrZ	75176573	75180175	3603	chrZ_75176573_75180175	1.75919	6.27438	2.9616	0.00306071	0.138261	CMvF	Intron (ENSGALT00000100639.1/ENSGALG00000049714.1, intron 1 of 1)	34	75191843	75232942	41100	1	ENSGALG00000052665.1	ENSGALT00000099820.1	-11668	NA	NA	NA
GR_DMRsig_CMvF__0948	chrZ	75176577	75180167	3591	chrZ_75176577_75180167	1.75919	6.27438	2.9616	0.00306071	0.138261	CMvF	Intron (ENSGALT00000100639.1/ENSGALG00000049714.1, intron 1 of 1)	34	75191843	75232942	41100	1	ENSGALG00000052665.1	ENSGALT00000099820.1	-11676	NA	NA	NA
GR_DMRsig_CMvF__0949	chrZ	75203227	75206026	2800	chrZ_75203227_75206026	1.78569	6.49609	3.13944	0.00169289	0.103152	CMvF	Intron (ENSGALT00000100639.1/ENSGALG00000049714.1, intron 1 of 1)	34	75191843	75267960	76118	1	ENSGALG00000052665.1	ENSGALT00000101292.1	11385	NA	NA	NA
GR_DMRsig_CMvF__0950	chrZ	75204565	75206039	1475	chrZ_75204565_75206039	2.54553	5.64956	3.79471	0.000147846	0.0291273	CMvF	Intron (ENSGALT00000100639.1/ENSGALG00000049714.1, intron 1 of 1)	34	75191843	75267960	76118	1	ENSGALG00000052665.1	ENSGALT00000101292.1	12723	NA	NA	NA
GR_DMRsig_CMvF__0951	chrZ	75243766	75246160	2395	chrZ_75243766_75246160	2.52282	5.24601	3.48437	0.000493372	0.0578108	CMvF	Intron (ENSGALT00000101292.1/ENSGALG00000052665.1, intron 1 of 1)	34	75231004	75232787	1784	1	ENSGALG00000052665.1	ENSGALT00000074270.2	12763	NA	NA	NA
GR_DMRsig_CMvF__0952	chrZ	75243822	75246089	2268	chrZ_75243822_75246089	2.52282	5.24601	3.48437	0.000493372	0.0578108	CMvF	Intron (ENSGALT00000101292.1/ENSGALG00000052665.1, intron 1 of 1)	34	75231004	75232787	1784	1	ENSGALG00000052665.1	ENSGALT00000074270.2	12819	NA	NA	NA
GR_DMRsig_CMvF__0953	chrZ	75244635	75245552	918	chrZ_75244635_75245552	2.35416	4.48613	2.84945	0.0043798	0.163825	CMvF	Intron (ENSGALT00000101292.1/ENSGALG00000052665.1, intron 1 of 1)	34	75231004	75232787	1784	1	ENSGALG00000052665.1	ENSGALT00000074270.2	13632	NA	NA	NA
GR_DMRsig_CMvF__0954	chrZ	75277342	75281298	3957	chrZ_75277342_75281298	1.76621	6.28016	2.97677	0.00291324	0.134837	CMvF	Distal Intergenic	34	75231004	75232787	1784	1	ENSGALG00000052665.1	ENSGALT00000074270.2	46339	NA	NA	NA
GR_DMRsig_CMvF__0955	chrZ	75278958	75281286	2329	chrZ_75278958_75281286	1.99741	5.64215	2.97337	0.00294577	0.135184	CMvF	Distal Intergenic	34	75231004	75232787	1784	1	ENSGALG00000052665.1	ENSGALT00000074270.2	47955	NA	NA	NA
GR_DMRsig_CMvF__0956	chrZ	75281830	75286645	4816	chrZ_75281830_75286645	1.4324	6.95958	2.76078	0.00576678	0.187307	CMvF	Distal Intergenic	34	75231004	75232787	1784	1	ENSGALG00000052665.1	ENSGALT00000074270.2	50827	NA	NA	NA
GR_DMRsig_CMvF__0957	chrZ	75281961	75287302	5342	chrZ_75281961_75287302	1.44903	6.96067	2.79343	0.00521562	0.179889	CMvF	Distal Intergenic	34	75231004	75232787	1784	1	ENSGALG00000052665.1	ENSGALT00000074270.2	50958	NA	NA	NA
GR_DMRsig_CMvF__0958	chrZ	75327620	75329294	1675	chrZ_75327620_75329294	2.94409	4.83005	3.77018	0.000163159	0.0308518	CMvF	Distal Intergenic	34	75358074	75359870	1797	1	ENSGALG00000054416.1	ENSGALT00000094071.1	-28780	NA	NA	NA
GR_DMRsig_CMvF__0959	chrZ	75327720	75329178	1459	chrZ_75327720_75329178	2.9062	4.8208	3.71562	0.000202742	0.0342106	CMvF	Distal Intergenic	34	75358074	75359870	1797	1	ENSGALG00000054416.1	ENSGALT00000094071.1	-28896	NA	NA	NA
GR_DMRsig_CMvF__0960	chrZ	75329709	75333659	3951	chrZ_75329709_75333659	2.15652	6.4156	3.73212	0.000189913	0.032881	CMvF	Distal Intergenic	34	75358074	75359870	1797	1	ENSGALG00000054416.1	ENSGALT00000094071.1	-24415	NA	NA	NA
GR_DMRsig_CMvF__0961	chrZ	75331075	75333649	2575	chrZ_75331075_75333649	2.42664	5.84811	3.75902	0.000170616	0.031471	CMvF	Distal Intergenic	34	75358074	75359870	1797	1	ENSGALG00000054416.1	ENSGALT00000094071.1	-24425	NA	NA	NA
GR_DMRsig_CMvF__0962	chrZ	75396074	75397888	1815	chrZ_75396074_75397888	3.33279	5.18979	4.55535	5.23187e-06	0.00289515	CMvF	Intron (ENSGALT00000105684.1/ENSGALG00000047456.1, intron 1 of 2)	34	75337005	75405602	68598	2	ENSGALG00000047456.1	ENSGALT00000105684.1	7714	NA	NA	NA
GR_DMRsig_CMvF__0963	chrZ	75396141	75401901	5761	chrZ_75396141_75401901	1.44365	7.41528	3.05303	0.00226562	0.121616	CMvF	Intron (ENSGALT00000105684.1/ENSGALG00000047456.1, intron 1 of 2)	34	75337005	75405602	68598	2	ENSGALG00000047456.1	ENSGALT00000105684.1	3701	NA	NA	NA
GR_DMRsig_CMvF__0964	chrZ	75411859	75413137	1279	chrZ_75411859_75413137	1.81336	5.93929	2.85931	0.00424599	0.162041	CMvF	Distal Intergenic	34	75337005	75405602	68598	2	ENSGALG00000047456.1	ENSGALT00000105684.1	-6258	NA	NA	NA
GR_DMRsig_CMvF__0965	chrZ	75426418	75426737	320	chrZ_75426418_75426737	-2.74684	4.56211	-3.36351	0.000769667	0.0752254	CMvF	Distal Intergenic	34	75444334	76026345	582012	1	ENSGALG00000049466.1	ENSGALT00000105654.1	-17597	NA	NA	NA
GR_DMRsig_CMvF__0966	chrZ	75453928	75454440	513	chrZ_75453928_75454440	3.05376	4.21868	3.56077	0.00036983	0.0478225	CMvF	Intron (ENSGALT00000105654.1/ENSGALG00000049466.1, intron 1 of 10)	34	75444334	76026345	582012	1	ENSGALG00000049466.1	ENSGALT00000105654.1	9595	NA	NA	NA
GR_DMRsig_CMvF__0967	chrZ	75457010	75458830	1821	chrZ_75457010_75458830	2.15952	6.48482	3.7883	0.000151713	0.0294268	CMvF	Intron (ENSGALT00000105654.1/ENSGALG00000049466.1, intron 1 of 10)	34	75444334	76026345	582012	1	ENSGALG00000049466.1	ENSGALT00000105654.1	12677	NA	NA	NA
GR_DMRsig_CMvF__0968	chrZ	75457114	75458797	1684	chrZ_75457114_75458797	2.11105	6.47161	3.6937	0.000221057	0.0358541	CMvF	Intron (ENSGALT00000105654.1/ENSGALG00000049466.1, intron 1 of 10)	34	75444334	76026345	582012	1	ENSGALG00000049466.1	ENSGALT00000105654.1	12781	NA	NA	NA
GR_DMRsig_CMvF__0969	chrZ	75459935	75462886	2952	chrZ_75459935_75462886	1.49476	6.79641	2.7885	0.00529567	0.181316	CMvF	Intron (ENSGALT00000105654.1/ENSGALG00000049466.1, intron 1 of 10)	34	75444334	76026345	582012	1	ENSGALG00000049466.1	ENSGALT00000105654.1	15602	NA	NA	NA
GR_DMRsig_CMvF__0970	chrZ	75459949	75462996	3048	chrZ_75459949_75462996	1.51951	6.80348	2.83865	0.00453075	0.167646	CMvF	Intron (ENSGALT00000105654.1/ENSGALG00000049466.1, intron 1 of 10)	34	75444334	76026345	582012	1	ENSGALG00000049466.1	ENSGALT00000105654.1	15616	NA	NA	NA
GR_DMRsig_CMvF__0971	chrZ	75494243	75497211	2969	chrZ_75494243_75497211	2.10588	7.12723	4.19851	2.68757e-05	0.00894961	CMvF	Intron (ENSGALT00000105654.1/ENSGALG00000049466.1, intron 1 of 10)	34	75481646	75621797	140152	1	ENSGALG00000050712.1	ENSGALT00000104885.1	12598	NA	NA	NA
GR_DMRsig_CMvF__0972	chrZ	75494245	75497260	3016	chrZ_75494245_75497260	2.10588	7.12723	4.19851	2.68757e-05	0.00894961	CMvF	Intron (ENSGALT00000105654.1/ENSGALG00000049466.1, intron 1 of 10)	34	75481646	75621797	140152	1	ENSGALG00000050712.1	ENSGALT00000104885.1	12600	NA	NA	NA
GR_DMRsig_CMvF__0973	chrZ	75527215	75528767	1553	chrZ_75527215_75528767	2.78403	5.12757	3.76201	0.000168587	0.0314048	CMvF	Intron (ENSGALT00000105654.1/ENSGALG00000049466.1, intron 1 of 10)	34	75481646	75621797	140152	1	ENSGALG00000050712.1	ENSGALT00000104885.1	45570	NA	NA	NA
GR_DMRsig_CMvF__0974	chrZ	75527233	75528476	1244	chrZ_75527233_75528476	2.68261	4.88126	3.46674	0.000526877	0.0594073	CMvF	Intron (ENSGALT00000105654.1/ENSGALG00000049466.1, intron 1 of 10)	34	75481646	75621797	140152	1	ENSGALG00000050712.1	ENSGALT00000104885.1	45588	NA	NA	NA
GR_DMRsig_CMvF__0975	chrZ	75553493	75555160	1668	chrZ_75553493_75555160	2.29465	5.92992	3.61161	0.000304355	0.042417	CMvF	Intron (ENSGALT00000105654.1/ENSGALG00000049466.1, intron 1 of 10)	34	75481646	75621797	140152	1	ENSGALG00000050712.1	ENSGALT00000104885.1	71848	NA	NA	NA
GR_DMRsig_CMvF__0976	chrZ	75573182	75574571	1390	chrZ_75573182_75574571	2.81994	5.36562	3.98285	6.81089e-05	0.0173167	CMvF	Intron (ENSGALT00000105654.1/ENSGALG00000049466.1, intron 1 of 10)	34	75481646	75621797	140152	1	ENSGALG00000050712.1	ENSGALT00000104885.1	91537	NA	NA	NA
GR_DMRsig_CMvF__0977	chrZ	75597702	75599093	1392	chrZ_75597702_75599093	1.7029	5.99419	2.71407	0.00664657	0.197044	CMvF	Intron (ENSGALT00000105654.1/ENSGALG00000049466.1, intron 2 of 10)	34	75481646	75621797	140152	1	ENSGALG00000050712.1	ENSGALT00000104885.1	116057	NA	NA	NA
GR_DMRsig_CMvF__0978	chrZ	75601228	75604375	3148	chrZ_75601228_75604375	1.72834	6.36162	2.95968	0.0030798	0.138624	CMvF	Intron (ENSGALT00000105654.1/ENSGALG00000049466.1, intron 2 of 10)	34	75481646	75621797	140152	1	ENSGALG00000050712.1	ENSGALT00000104885.1	119583	NA	NA	NA
GR_DMRsig_CMvF__0979	chrZ	75601245	75605220	3976	chrZ_75601245_75605220	1.80077	6.4494	3.13712	0.00170632	0.103727	CMvF	Intron (ENSGALT00000105654.1/ENSGALG00000049466.1, intron 2 of 10)	34	75481646	75621797	140152	1	ENSGALG00000050712.1	ENSGALT00000104885.1	119600	NA	NA	NA
GR_DMRsig_CMvF__0980	chrZ	75638081	75641122	3042	chrZ_75638081_75641122	2.08886	6.60864	3.75458	0.000173663	0.0315689	CMvF	Intron (ENSGALT00000105654.1/ENSGALG00000049466.1, intron 2 of 10)	34	75736163	75762383	26221	1	ENSGALG00000044978.2	ENSGALT00000086701.2	-95041	NA	NA	NA
GR_DMRsig_CMvF__0981	chrZ	75638088	75641133	3046	chrZ_75638088_75641133	2.08886	6.60864	3.75458	0.000173663	0.0315689	CMvF	Intron (ENSGALT00000105654.1/ENSGALG00000049466.1, intron 2 of 10)	34	75736163	75762383	26221	1	ENSGALG00000044978.2	ENSGALT00000086701.2	-95030	NA	NA	NA
GR_DMRsig_CMvF__0982	chrZ	75665483	75667230	1748	chrZ_75665483_75667230	2.1602	4.8982	2.8001	0.00510905	0.178503	CMvF	Intron (ENSGALT00000105654.1/ENSGALG00000049466.1, intron 2 of 10)	34	75736163	75762383	26221	1	ENSGALG00000044978.2	ENSGALT00000086701.2	-68933	NA	NA	NA
GR_DMRsig_CMvF__0983	chrZ	75665497	75666903	1407	chrZ_75665497_75666903	2.12193	4.82922	2.71694	0.00658933	0.196096	CMvF	Intron (ENSGALT00000105654.1/ENSGALG00000049466.1, intron 2 of 10)	34	75736163	75762383	26221	1	ENSGALG00000044978.2	ENSGALT00000086701.2	-69260	NA	NA	NA
GR_DMRsig_CMvF__0984	chrZ	75692426	75693939	1514	chrZ_75692426_75693939	3.14476	5.25583	4.35129	1.35384e-05	0.00559821	CMvF	Intron (ENSGALT00000105654.1/ENSGALG00000049466.1, intron 3 of 10)	34	75736163	75762383	26221	1	ENSGALG00000044978.2	ENSGALT00000086701.2	-42224	NA	NA	NA
GR_DMRsig_CMvF__0985	chrZ	75715930	75718887	2958	chrZ_75715930_75718887	1.76384	6.11196	2.87662	0.00401983	0.157369	CMvF	Intron (ENSGALT00000105654.1/ENSGALG00000049466.1, intron 3 of 10)	34	75736163	75762383	26221	1	ENSGALG00000044978.2	ENSGALT00000086701.2	-17276	NA	NA	NA
GR_DMRsig_CMvF__0986	chrZ	75719293	75722144	2852	chrZ_75719293_75722144	1.71419	6.08379	2.78031	0.00543098	0.183336	CMvF	Intron (ENSGALT00000105654.1/ENSGALG00000049466.1, intron 3 of 10)	34	75736163	75762383	26221	1	ENSGALG00000044978.2	ENSGALT00000086701.2	-14019	NA	NA	NA
GR_DMRsig_CMvF__0987	chrZ	75745992	75752156	6165	chrZ_75745992_75752156	1.60171	6.81914	3.00157	0.00268609	0.132526	CMvF	Promoter (<=1kb)	34	75752249	75878600	126352	1	ENSGALG00000046698.1	ENSGALT00000106898.1	-93	NA	NA	NA
GR_DMRsig_CMvF__0988	chrZ	75759395	75760041	647	chrZ_75759395_75760041	-2.2606	4.7552	-2.85738	0.00427177	0.16246	CMvF	Intron (ENSGALT00000105654.1/ENSGALG00000049466.1, intron 3 of 10)	34	75752249	75878600	126352	1	ENSGALG00000046698.1	ENSGALT00000106898.1	7147	NA	NA	NA
GR_DMRsig_CMvF__0989	chrZ	75769276	75774471	5196	chrZ_75769276_75774471	1.13176	8.3619	2.93235	0.00336431	0.144681	CMvF	Intron (ENSGALT00000105654.1/ENSGALG00000049466.1, intron 3 of 10)	34	75752249	75878600	126352	1	ENSGALG00000046698.1	ENSGALT00000106898.1	17028	NA	NA	NA
GR_DMRsig_CMvF__0990	chrZ	75772719	75774390	1672	chrZ_75772719_75774390	2.14379	6.67691	3.90558	9.40187e-05	0.0215721	CMvF	Intron (ENSGALT00000105654.1/ENSGALG00000049466.1, intron 3 of 10)	34	75752249	75878600	126352	1	ENSGALG00000046698.1	ENSGALT00000106898.1	20471	NA	NA	NA
GR_DMRsig_CMvF__0991	chrZ	75799562	75800384	823	chrZ_75799562_75800384	2.44793	4.57155	3.00188	0.00268339	0.132526	CMvF	Intron (ENSGALT00000105654.1/ENSGALG00000049466.1, intron 3 of 10)	34	75811189	76535892	724704	1	ENSGALG00000048135.1	ENSGALT00000105528.1	-10805	NA	NA	NA
GR_DMRsig_CMvF__0992	chrZ	75801514	75806708	5195	chrZ_75801514_75806708	1.32376	7.27075	2.7175	0.00657801	0.196096	CMvF	Intron (ENSGALT00000105654.1/ENSGALG00000049466.1, intron 3 of 10)	34	75811189	76535892	724704	1	ENSGALG00000048135.1	ENSGALT00000105528.1	-4481	NA	NA	NA
GR_DMRsig_CMvF__0993	chrZ	75801557	75806661	5105	chrZ_75801557_75806661	1.32376	7.27075	2.7175	0.00657801	0.196096	CMvF	Intron (ENSGALT00000105654.1/ENSGALG00000049466.1, intron 3 of 10)	34	75811189	76535892	724704	1	ENSGALG00000048135.1	ENSGALT00000105528.1	-4528	NA	NA	NA
GR_DMRsig_CMvF__0994	chrZ	75822697	75831578	8882	chrZ_75822697_75831578	1.08038	8.49497	2.88413	0.00392529	0.155479	CMvF	Intron (ENSGALT00000105654.1/ENSGALG00000049466.1, intron 4 of 10)	34	75811189	76535892	724704	1	ENSGALG00000048135.1	ENSGALT00000105528.1	11509	NA	NA	NA
GR_DMRsig_CMvF__0995	chrZ	75824402	75831600	7199	chrZ_75824402_75831600	1.18958	8.22972	2.99305	0.00276228	0.13261	CMvF	Intron (ENSGALT00000105654.1/ENSGALG00000049466.1, intron 4 of 10)	34	75811189	76535892	724704	1	ENSGALG00000048135.1	ENSGALT00000105528.1	13214	NA	NA	NA
GR_DMRsig_CMvF__0996	chrZ	75841628	75845874	4247	chrZ_75841628_75845874	1.32233	7.53109	2.86448	0.00417726	0.160574	CMvF	Intron (ENSGALT00000105654.1/ENSGALG00000049466.1, intron 4 of 10)	34	75858387	75940692	82306	1	ENSGALG00000053753.1	ENSGALT00000103377.1	-12513	NA	NA	NA
GR_DMRsig_CMvF__0997	chrZ	75842602	75845276	2675	chrZ_75842602_75845276	1.76229	6.83628	3.31379	0.0009205	0.0824703	CMvF	Intron (ENSGALT00000105654.1/ENSGALG00000049466.1, intron 4 of 10)	34	75858387	75940692	82306	1	ENSGALG00000053753.1	ENSGALT00000103377.1	-13111	NA	NA	NA
GR_DMRsig_CMvF__0998	chrZ	75870312	75871132	821	chrZ_75870312_75871132	2.41089	4.16328	2.79077	0.00525864	0.180381	CMvF	Intron (ENSGALT00000105654.1/ENSGALG00000049466.1, intron 4 of 10)	34	75858387	75940692	82306	1	ENSGALG00000053753.1	ENSGALT00000103377.1	11926	NA	NA	NA
GR_DMRsig_CMvF__0999	chrZ	75871719	75879563	7845	chrZ_75871719_75879563	1.97206	7.74152	4.465	8.00995e-06	0.00393521	CMvF	Exon (ENSGALT00000106898.1/ENSGALG00000046698.1, exon 2 of 2)	34	75858387	75940692	82306	1	ENSGALG00000053753.1	ENSGALT00000103377.1	13333	NA	NA	NA
GR_DMRsig_CMvF__1000	chrZ	75871724	75873075	1352	chrZ_75871724_75873075	2.93567	6.47179	5.13673	2.79741e-07	0.000318981	CMvF	Intron (ENSGALT00000105654.1/ENSGALG00000049466.1, intron 4 of 10)	34	75858387	75940692	82306	1	ENSGALG00000053753.1	ENSGALT00000103377.1	13338	NA	NA	NA
GR_DMRsig_CMvF__1001	chrZ	75872691	75872996	306	chrZ_75872691_75872996	3.01003	5.48002	4.34418	1.3984e-05	0.0057196	CMvF	Intron (ENSGALT00000105654.1/ENSGALG00000049466.1, intron 4 of 10)	34	75858387	75940692	82306	1	ENSGALG00000053753.1	ENSGALT00000103377.1	14305	NA	NA	NA
GR_DMRsig_CMvF__1002	chrZ	75900668	75902091	1424	chrZ_75900668_75902091	3.17833	5.06231	4.24395	2.19686e-05	0.00772576	CMvF	Intron (ENSGALT00000105654.1/ENSGALG00000049466.1, intron 6 of 10)	34	75858387	75940692	82306	1	ENSGALG00000053753.1	ENSGALT00000103377.1	42282	NA	NA	NA
GR_DMRsig_CMvF__1003	chrZ	75900856	75902033	1178	chrZ_75900856_75902033	3.03473	5.00849	4.0128	6.00163e-05	0.0155748	CMvF	Intron (ENSGALT00000105654.1/ENSGALG00000049466.1, intron 6 of 10)	34	75858387	75940692	82306	1	ENSGALG00000053753.1	ENSGALT00000103377.1	42470	NA	NA	NA
GR_DMRsig_CMvF__1004	chrZ	75901663	75901984	322	chrZ_75901663_75901984	2.96	4.37506	3.52561	0.000422573	0.0525968	CMvF	Intron (ENSGALT00000105654.1/ENSGALG00000049466.1, intron 6 of 10)	34	75858387	75940692	82306	1	ENSGALG00000053753.1	ENSGALT00000103377.1	43277	NA	NA	NA
GR_DMRsig_CMvF__1005	chrZ	75912361	75914292	1932	chrZ_75912361_75914292	2.08498	5.22083	2.8662	0.00415462	0.160343	CMvF	Intron (ENSGALT00000105654.1/ENSGALG00000049466.1, intron 6 of 10)	34	75858387	75940692	82306	1	ENSGALG00000053753.1	ENSGALT00000103377.1	53975	NA	NA	NA
GR_DMRsig_CMvF__1006	chrZ	75950091	75952442	2352	chrZ_75950091_75952442	2.34094	4.76926	2.96614	0.00301582	0.137245	CMvF	Intron (ENSGALT00000105654.1/ENSGALG00000049466.1, intron 6 of 10)	34	75858387	75940692	82306	1	ENSGALG00000053753.1	ENSGALT00000103377.1	91705	NA	NA	NA
GR_DMRsig_CMvF__1007	chrZ	75950203	75952437	2235	chrZ_75950203_75952437	2.34094	4.76926	2.96614	0.00301582	0.137245	CMvF	Intron (ENSGALT00000105654.1/ENSGALG00000049466.1, intron 6 of 10)	34	75858387	75940692	82306	1	ENSGALG00000053753.1	ENSGALT00000103377.1	91817	NA	NA	NA
GR_DMRsig_CMvF__1008	chrZ	75966120	75969174	3055	chrZ_75966120_75969174	1.92589	5.88067	3.00226	0.00268009	0.132526	CMvF	Intron (ENSGALT00000105654.1/ENSGALG00000049466.1, intron 6 of 10)	34	75858387	75940692	82306	1	ENSGALG00000053753.1	ENSGALT00000103377.1	107734	NA	NA	NA
GR_DMRsig_CMvF__1009	chrZ	76012136	76012804	669	chrZ_76012136_76012804	2.5912	4.11576	2.98104	0.00287294	0.134598	CMvF	Intron (ENSGALT00000105654.1/ENSGALG00000049466.1, intron 6 of 10)	34	76027214	76092402	65189	2	ENSGALG00000033419.3	ENSGALT00000057623.3	79598	NA	NA	NA
GR_DMRsig_CMvF__1010	chrZ	76012288	76012797	510	chrZ_76012288_76012797	2.58986	4.05434	2.95651	0.00311166	0.139391	CMvF	Intron (ENSGALT00000105654.1/ENSGALG00000049466.1, intron 6 of 10)	34	76027214	76092402	65189	2	ENSGALG00000033419.3	ENSGALT00000057623.3	79605	NA	NA	NA
GR_DMRsig_CMvF__1011	chrZ	76032326	76034062	1737	chrZ_76032326_76034062	2.89268	4.62033	3.57492	0.000350386	0.0461003	CMvF	Intron (ENSGALT00000105528.1/ENSGALG00000048135.1, intron 4 of 11)	34	76027214	76092402	65189	2	ENSGALG00000033419.3	ENSGALT00000057623.3	58340	NA	NA	NA
GR_DMRsig_CMvF__1012	chrZ	76032375	76034058	1684	chrZ_76032375_76034058	2.85048	4.59937	3.51089	0.00044667	0.0545706	CMvF	Intron (ENSGALT00000105528.1/ENSGALG00000048135.1, intron 4 of 11)	34	76027214	76092402	65189	2	ENSGALG00000033419.3	ENSGALT00000057623.3	58344	NA	NA	NA
GR_DMRsig_CMvF__1013	chrZ	76042215	76043626	1412	chrZ_76042215_76043626	1.4252	7.04782	2.79613	0.00517216	0.179376	CMvF	Intron (ENSGALT00000105528.1/ENSGALG00000048135.1, intron 4 of 11)	34	76027214	76092402	65189	2	ENSGALG00000033419.3	ENSGALT00000057623.3	48776	NA	NA	NA
GR_DMRsig_CMvF__1014	chrZ	76042229	76043602	1374	chrZ_76042229_76043602	1.42526	7.02595	2.78394	0.00537059	0.182721	CMvF	Intron (ENSGALT00000105528.1/ENSGALG00000048135.1, intron 4 of 11)	34	76027214	76092402	65189	2	ENSGALG00000033419.3	ENSGALT00000057623.3	48800	NA	NA	NA
GR_DMRsig_CMvF__1015	chrZ	76051952	76054864	2913	chrZ_76051952_76054864	2.03744	6.17519	3.36419	0.000767769	0.0752254	CMvF	Intron (ENSGALT00000105528.1/ENSGALG00000048135.1, intron 4 of 11)	34	76027214	76092402	65189	2	ENSGALG00000033419.3	ENSGALT00000057623.3	37538	NA	NA	NA
GR_DMRsig_CMvF__1016	chrZ	76051982	76054858	2877	chrZ_76051982_76054858	2.03744	6.17519	3.36419	0.000767769	0.0752254	CMvF	Intron (ENSGALT00000105528.1/ENSGALG00000048135.1, intron 4 of 11)	34	76027214	76092402	65189	2	ENSGALG00000033419.3	ENSGALT00000057623.3	37544	NA	NA	NA
GR_DMRsig_CMvF__1017	chrZ	76125365	76127633	2269	chrZ_76125365_76127633	2.33607	6.04507	3.76037	0.000169697	0.0314558	CMvF	Intron (ENSGALT00000105528.1/ENSGALG00000048135.1, intron 4 of 11)	34	76141197	76144564	3368	1	ENSGALG00000052345.1	ENSGALT00000096512.1	-13564	NA	NA	NA
GR_DMRsig_CMvF__1018	chrZ	76125378	76131471	6094	chrZ_76125378_76131471	2.20145	7.02868	4.30243	1.68988e-05	0.0064231	CMvF	Intron (ENSGALT00000105528.1/ENSGALG00000048135.1, intron 4 of 11)	34	76141197	76144564	3368	1	ENSGALG00000052345.1	ENSGALT00000096512.1	-9726	NA	NA	NA
GR_DMRsig_CMvF__1019	chrZ	76150713	76153155	2443	chrZ_76150713_76153155	3.49662	5.02391	4.63648	3.54539e-06	0.00226118	CMvF	Intron (ENSGALT00000105528.1/ENSGALG00000048135.1, intron 4 of 11)	34	76141197	76144564	3368	1	ENSGALG00000052345.1	ENSGALT00000096512.1	9517	NA	NA	NA
GR_DMRsig_CMvF__1020	chrZ	76188685	76191104	2420	chrZ_76188685_76191104	1.47231	6.88112	2.79343	0.00521564	0.179889	CMvF	Intron (ENSGALT00000105528.1/ENSGALG00000048135.1, intron 4 of 11)	34	76209677	76239893	30217	1	ENSGALG00000055085.1	ENSGALT00000088629.2	-18573	NA	NA	NA
GR_DMRsig_CMvF__1021	chrZ	76188729	76192211	3483	chrZ_76188729_76192211	1.62527	7.036	3.18106	0.00146752	0.097163	CMvF	Intron (ENSGALT00000105528.1/ENSGALG00000048135.1, intron 4 of 11)	34	76209677	76239893	30217	1	ENSGALG00000055085.1	ENSGALT00000088629.2	-17466	NA	NA	NA
GR_DMRsig_CMvF__1022	chrZ	76223786	76227220	3435	chrZ_76223786_76227220	2.09248	6.58413	3.74298	0.000181881	0.0325905	CMvF	Intron (ENSGALT00000105528.1/ENSGALG00000048135.1, intron 5 of 11)	34	76238677	76239893	1217	1	ENSGALG00000055085.1	ENSGALT00000101599.1	-11457	NA	NA	NA
GR_DMRsig_CMvF__1023	chrZ	76224127	76227031	2905	chrZ_76224127_76227031	2.07192	6.48735	3.63643	0.000276489	0.0411226	CMvF	Intron (ENSGALT00000105528.1/ENSGALG00000048135.1, intron 5 of 11)	34	76238677	76239893	1217	1	ENSGALG00000055085.1	ENSGALT00000101599.1	-11646	NA	NA	NA
GR_DMRsig_CMvF__1024	chrZ	76250139	76251828	1690	chrZ_76250139_76251828	2.20078	5.45387	3.16054	0.00157493	0.0998638	CMvF	Intron (ENSGALT00000105528.1/ENSGALG00000048135.1, intron 6 of 11)	34	76238677	76239893	1217	1	ENSGALG00000055085.1	ENSGALT00000101599.1	11463	NA	NA	NA
GR_DMRsig_CMvF__1025	chrZ	76250244	76251756	1513	chrZ_76250244_76251756	2.17462	5.43784	3.11353	0.00184883	0.109774	CMvF	Intron (ENSGALT00000105528.1/ENSGALG00000048135.1, intron 6 of 11)	34	76238677	76239893	1217	1	ENSGALG00000055085.1	ENSGALT00000101599.1	11568	NA	NA	NA
GR_DMRsig_CMvF__1026	chrZ	76306978	76308268	1291	chrZ_76306978_76308268	1.73356	6.21965	2.88739	0.00388478	0.154361	CMvF	Intron (ENSGALT00000105528.1/ENSGALG00000048135.1, intron 8 of 11)	34	76266185	76672193	406009	1	ENSGALG00000046148.2	ENSGALT00000094480.1	40794	NA	NA	NA
GR_DMRsig_CMvF__1027	chrZ	76306993	76308496	1504	chrZ_76306993_76308496	1.76554	6.27623	2.97335	0.00294589	0.135184	CMvF	Intron (ENSGALT00000105528.1/ENSGALG00000048135.1, intron 8 of 11)	34	76266185	76672193	406009	1	ENSGALG00000046148.2	ENSGALT00000094480.1	40809	NA	NA	NA
GR_DMRsig_CMvF__1028	chrZ	76327084	76327789	706	chrZ_76327084_76327789	-2.46312	4.16779	-2.85291	0.00433238	0.162953	CMvF	Intron (ENSGALT00000105528.1/ENSGALG00000048135.1, intron 8 of 11)	34	76266185	76672193	406009	1	ENSGALG00000046148.2	ENSGALT00000094480.1	60900	NA	NA	NA
GR_DMRsig_CMvF__1029	chrZ	76333428	76342158	8731	chrZ_76333428_76342158	1.54233	7.63748	3.41624	0.000635011	0.06696	CMvF	Intron (ENSGALT00000105528.1/ENSGALG00000048135.1, intron 8 of 11)	34	76266185	76672193	406009	1	ENSGALG00000046148.2	ENSGALT00000094480.1	67244	NA	NA	NA
GR_DMRsig_CMvF__1030	chrZ	76333944	76342243	8300	chrZ_76333944_76342243	1.52221	7.63152	3.36746	0.000758746	0.0752254	CMvF	Intron (ENSGALT00000105528.1/ENSGALG00000048135.1, intron 8 of 11)	34	76266185	76672193	406009	1	ENSGALG00000046148.2	ENSGALT00000094480.1	67760	NA	NA	NA
GR_DMRsig_CMvF__1031	chrZ	76381624	76382974	1351	chrZ_76381624_76382974	2.56173	5.36196	3.61567	0.000299616	0.0422257	CMvF	Intron (ENSGALT00000105528.1/ENSGALG00000048135.1, intron 8 of 11)	34	76419325	76606986	187662	1	ENSGALG00000049039.1	ENSGALT00000090521.1	-36351	NA	NA	NA
GR_DMRsig_CMvF__1032	chrZ	76382315	76383125	811	chrZ_76382315_76383125	2.793	4.87144	3.60309	0.000314509	0.0435098	CMvF	Intron (ENSGALT00000105528.1/ENSGALG00000048135.1, intron 8 of 11)	34	76419325	76606986	187662	1	ENSGALG00000049039.1	ENSGALT00000090521.1	-36200	NA	NA	NA
GR_DMRsig_CMvF__1033	chrZ	76412948	76415147	2200	chrZ_76412948_76415147	2.39201	5.93415	3.76796	0.000164617	0.0309719	CMvF	Intron (ENSGALT00000105528.1/ENSGALG00000048135.1, intron 9 of 11)	34	76419325	76606986	187662	1	ENSGALG00000049039.1	ENSGALT00000090521.1	-4178	NA	NA	NA
GR_DMRsig_CMvF__1034	chrZ	76412985	76414582	1598	chrZ_76412985_76414582	2.45282	5.83719	3.79151	0.000149764	0.0292105	CMvF	Intron (ENSGALT00000105528.1/ENSGALG00000048135.1, intron 9 of 11)	34	76419325	76606986	187662	1	ENSGALG00000049039.1	ENSGALT00000090521.1	-4743	NA	NA	NA
GR_DMRsig_CMvF__1035	chrZ	76415533	76418990	3458	chrZ_76415533_76418990	1.554	7.08511	3.07189	0.0021273	0.11703	CMvF	Promoter (<=1kb)	34	76419325	76606986	187662	1	ENSGALG00000049039.1	ENSGALT00000090521.1	-335	NA	NA	NA
GR_DMRsig_CMvF__1036	chrZ	76415612	76418972	3361	chrZ_76415612_76418972	1.52215	7.03954	2.98135	0.00287001	0.134598	CMvF	Promoter (<=1kb)	34	76419325	76606986	187662	1	ENSGALG00000049039.1	ENSGALT00000090521.1	-353	NA	NA	NA
GR_DMRsig_CMvF__1037	chrZ	76464157	76464402	246	chrZ_76464157_76464402	-2.96945	3.03025	-3.15728	0.00159263	0.0998638	CMvF	Intron (ENSGALT00000105528.1/ENSGALG00000048135.1, intron 11 of 11)	34	76460592	76619930	159339	1	ENSGALG00000046148.2	ENSGALT00000083759.2	3566	NA	NA	NA
GR_DMRsig_CMvF__1038	chrZ	76466022	76467646	1625	chrZ_76466022_76467646	2.85247	4.70823	3.57676	0.000347934	0.0461003	CMvF	Intron (ENSGALT00000105528.1/ENSGALG00000048135.1, intron 11 of 11)	34	76460592	76619930	159339	1	ENSGALG00000046148.2	ENSGALT00000083759.2	5431	NA	NA	NA
GR_DMRsig_CMvF__1039	chrZ	76466820	76468000	1181	chrZ_76466820_76468000	2.98005	4.17243	3.45374	0.000552943	0.0610711	CMvF	Intron (ENSGALT00000105528.1/ENSGALG00000048135.1, intron 11 of 11)	34	76460592	76619930	159339	1	ENSGALG00000046148.2	ENSGALT00000083759.2	6229	NA	NA	NA
GR_DMRsig_CMvF__1040	chrZ	76469034	76471667	2634	chrZ_76469034_76471667	3.33624	5.07345	4.46386	8.05259e-06	0.00393521	CMvF	Intron (ENSGALT00000105528.1/ENSGALG00000048135.1, intron 11 of 11)	34	76460592	76619930	159339	1	ENSGALG00000046148.2	ENSGALT00000083759.2	8443	NA	NA	NA
GR_DMRsig_CMvF__1041	chrZ	76469046	76474393	5348	chrZ_76469046_76474393	1.51449	6.88281	2.87442	0.00404798	0.15801	CMvF	Intron (ENSGALT00000105528.1/ENSGALG00000048135.1, intron 11 of 11)	34	76460592	76619930	159339	1	ENSGALG00000046148.2	ENSGALT00000083759.2	8455	NA	NA	NA
GR_DMRsig_CMvF__1042	chrZ	76485614	76486337	724	chrZ_76485614_76486337	2.51756	5.07075	3.36681	0.000760522	0.0752254	CMvF	Intron (ENSGALT00000105528.1/ENSGALG00000048135.1, intron 11 of 11)	34	76460592	76619930	159339	1	ENSGALG00000046148.2	ENSGALT00000083759.2	25023	NA	NA	NA
GR_DMRsig_CMvF__1043	chrZ	76486930	76490309	3380	chrZ_76486930_76490309	2.09276	5.91966	3.28728	0.00101173	0.0843598	CMvF	Intron (ENSGALT00000105528.1/ENSGALG00000048135.1, intron 11 of 11)	34	76460592	76619930	159339	1	ENSGALG00000046148.2	ENSGALT00000083759.2	26339	NA	NA	NA
GR_DMRsig_CMvF__1044	chrZ	76487376	76493018	5643	chrZ_76487376_76493018	1.6727	7.32397	3.4715	0.000517634	0.0594073	CMvF	Intron (ENSGALT00000105528.1/ENSGALG00000048135.1, intron 11 of 11)	34	76460592	76619930	159339	1	ENSGALG00000046148.2	ENSGALT00000083759.2	26785	NA	NA	NA
GR_DMRsig_CMvF__1047	chrZ	76568524	76570348	1825	chrZ_76568524_76570348	1.85772	5.89123	2.90195	0.00370872	0.150545	CMvF	Intron (ENSGALT00000094480.1/ENSGALG00000046148.2, intron 3 of 3)	34	76669091	76671568	2478	2	ENSGALG00000047170.1	ENSGALT00000094027.1	101220	NA	NA	NA
GR_DMRsig_CMvF__1048	chrZ	76571419	76573764	2346	chrZ_76571419_76573764	2.22121	5.57466	3.26405	0.00109843	0.0865159	CMvF	Intron (ENSGALT00000094480.1/ENSGALG00000046148.2, intron 3 of 3)	34	76669091	76671568	2478	2	ENSGALG00000047170.1	ENSGALT00000094027.1	97804	NA	NA	NA
GR_DMRsig_CMvF__1049	chrZ	76571435	76573766	2332	chrZ_76571435_76573766	2.22121	5.57466	3.26405	0.00109843	0.0865159	CMvF	Intron (ENSGALT00000094480.1/ENSGALG00000046148.2, intron 3 of 3)	34	76669091	76671568	2478	2	ENSGALG00000047170.1	ENSGALT00000094027.1	97802	NA	NA	NA
GR_DMRsig_CMvF__1050	chrZ	76582883	76583417	535	chrZ_76582883_76583417	-2.26046	5.00605	-2.98766	0.00281141	0.134082	CMvF	Intron (ENSGALT00000094480.1/ENSGALG00000046148.2, intron 3 of 3)	34	76669091	76671568	2478	2	ENSGALG00000047170.1	ENSGALT00000094027.1	88151	NA	NA	NA
GR_DMRsig_CMvF__1051	chrZ	76590938	76592243	1306	chrZ_76590938_76592243	-2.76957	3.91752	-3.11213	0.00185762	0.109795	CMvF	Intron (ENSGALT00000094480.1/ENSGALG00000046148.2, intron 3 of 3)	34	76669091	76671568	2478	2	ENSGALG00000047170.1	ENSGALT00000094027.1	79325	NA	NA	NA
GR_DMRsig_CMvF__1052	chrZ	76598867	76601042	2176	chrZ_76598867_76601042	2.05964	5.63001	3.05886	0.00222201	0.12008	CMvF	Intron (ENSGALT00000094480.1/ENSGALG00000046148.2, intron 3 of 3)	34	76669091	76671568	2478	2	ENSGALG00000047170.1	ENSGALT00000094027.1	70526	NA	NA	NA
GR_DMRsig_CMvF__1053	chrZ	76599000	76601611	2612	chrZ_76599000_76601611	1.9864	5.61941	2.94409	0.00323928	0.142396	CMvF	Intron (ENSGALT00000094480.1/ENSGALG00000046148.2, intron 3 of 3)	34	76669091	76671568	2478	2	ENSGALG00000047170.1	ENSGALT00000094027.1	69957	NA	NA	NA
GR_DMRsig_CMvF__1054	chrZ	76599095	76599495	401	chrZ_76599095_76599495	2.25076	4.93234	2.93546	0.00333078	0.144062	CMvF	Intron (ENSGALT00000094480.1/ENSGALG00000046148.2, intron 3 of 3)	34	76669091	76671568	2478	2	ENSGALG00000047170.1	ENSGALT00000094027.1	72073	NA	NA	NA
GR_DMRsig_CMvF__1055	chrZ	76627338	76629599	2262	chrZ_76627338_76629599	2.03111	6.30256	3.43825	0.000585556	0.0634982	CMvF	Intron (ENSGALT00000094480.1/ENSGALG00000046148.2, intron 3 of 3)	34	76669091	76671568	2478	2	ENSGALG00000047170.1	ENSGALT00000094027.1	41969	NA	NA	NA
GR_DMRsig_CMvF__1056	chrZ	76627386	76628800	1415	chrZ_76627386_76628800	1.85028	6.20511	3.07304	0.00211906	0.11703	CMvF	Intron (ENSGALT00000094480.1/ENSGALG00000046148.2, intron 3 of 3)	34	76669091	76671568	2478	2	ENSGALG00000047170.1	ENSGALT00000094027.1	42768	NA	NA	NA
GR_DMRsig_CMvF__1057	chrZ	76646471	76649927	3457	chrZ_76646471_76649927	1.95016	6.14324	3.20001	0.00137439	0.0971374	CMvF	Intron (ENSGALT00000094480.1/ENSGALG00000046148.2, intron 3 of 3)	34	76669091	76671568	2478	2	ENSGALG00000047170.1	ENSGALT00000094027.1	21641	NA	NA	NA
GR_DMRsig_CMvF__1058	chrZ	76679713	76680059	347	chrZ_76679713_76680059	2.8506	4.3973	3.40599	0.000659342	0.0683481	CMvF	Distal Intergenic	34	76669091	76671568	2478	2	ENSGALG00000047170.1	ENSGALT00000094027.1	-8146	NA	NA	NA
GR_DMRsig_CMvF__1059	chrZ	76705598	76707658	2061	chrZ_76705598_76707658	1.79672	5.84409	2.78106	0.00541855	0.183194	CMvF	Distal Intergenic	34	76735194	76738671	3478	1	ENSGALG00000048070.1	ENSGALT00000105943.1	-27536	NA	NA	NA
GR_DMRsig_CMvF__1060	chrZ	76705605	76707642	2038	chrZ_76705605_76707642	1.79672	5.84409	2.78106	0.00541855	0.183194	CMvF	Distal Intergenic	34	76735194	76738671	3478	1	ENSGALG00000048070.1	ENSGALT00000105943.1	-27552	NA	NA	NA
GR_DMRsig_CMvF__1061	chrZ	76723926	76727233	3308	chrZ_76723926_76727233	2.11865	5.95743	3.35253	0.000800873	0.0768776	CMvF	Distal Intergenic	34	76735194	76738671	3478	1	ENSGALG00000048070.1	ENSGALT00000105943.1	-7961	NA	NA	NA
GR_DMRsig_CMvF__1062	chrZ	76725632	76727391	1760	chrZ_76725632_76727391	2.33995	4.97916	3.07771	0.00208615	0.116782	CMvF	Distal Intergenic	34	76735194	76738671	3478	1	ENSGALG00000048070.1	ENSGALT00000105943.1	-7803	NA	NA	NA
GR_DMRsig_CMvF__1063	chrZ	76728852	76733539	4688	chrZ_76728852_76733539	1.68304	6.5066	2.96509	0.00302622	0.137471	CMvF	Promoter (1-2kb)	34	76735194	76738671	3478	1	ENSGALG00000048070.1	ENSGALT00000105943.1	-1655	NA	NA	NA
GR_DMRsig_CMvF__1064	chrZ	76756161	76757934	1774	chrZ_76756161_76757934	1.8354	5.67553	2.74979	0.00596372	0.188579	CMvF	Distal Intergenic	34	76737145	76738668	1524	1	ENSGALG00000048070.1	ENSGALT00000100178.1	19017	NA	NA	NA
GR_DMRsig_CMvF__1065	chrZ	76782164	76783920	1757	chrZ_76782164_76783920	1.90776	5.92434	2.99941	0.00270522	0.132545	CMvF	Distal Intergenic	34	76802430	76821527	19098	2	ENSGALG00000054123.1	ENSGALT00000094625.1	37607	NA	NA	NA
GR_DMRsig_CMvF__1066	chrZ	76782175	76783860	1686	chrZ_76782175_76783860	1.90776	5.92434	2.99941	0.00270522	0.132545	CMvF	Distal Intergenic	34	76802430	76821527	19098	2	ENSGALG00000054123.1	ENSGALT00000094625.1	37667	NA	NA	NA
GR_DMRsig_CMvF__1067	chrZ	76823854	76826019	2166	chrZ_76823854_76826019	2.28347	4.97924	3.00348	0.00266937	0.13234	CMvF	Promoter (2-3kb)	34	76802430	76821527	19098	2	ENSGALG00000054123.1	ENSGALT00000094625.1	-2328	NA	NA	NA
GR_DMRsig_CMvF__1068	chrZ	76823877	76825314	1438	chrZ_76823877_76825314	2.26277	4.70934	2.83786	0.004542	0.167889	CMvF	Promoter (2-3kb)	34	76802430	76821527	19098	2	ENSGALG00000054123.1	ENSGALT00000094625.1	-2351	NA	NA	NA
GR_DMRsig_CMvF__1069	chrZ	76843684	76846673	2990	chrZ_76843684_76846673	2.17361	6.76037	4.02595	5.67599e-05	0.0151477	CMvF	Distal Intergenic	34	76852858	76855326	2469	1	ENSGALG00000050649.1	ENSGALT00000104257.1	-6185	NA	NA	NA
GR_DMRsig_CMvF__1070	chrZ	76843702	76845471	1770	chrZ_76843702_76845471	2.18006	6.63346	3.93774	8.22714e-05	0.020367	CMvF	Distal Intergenic	34	76852858	76855326	2469	1	ENSGALG00000050649.1	ENSGALT00000104257.1	-7387	NA	NA	NA
GR_DMRsig_CMvF__1071	chrZ	76843818	76844412	595	chrZ_76843818_76844412	2.9641	4.94704	3.87607	0.000106179	0.0232291	CMvF	Distal Intergenic	34	76852858	76855326	2469	1	ENSGALG00000050649.1	ENSGALT00000104257.1	-8446	NA	NA	NA
GR_DMRsig_CMvF__1072	chrZ	76876634	76877411	778	chrZ_76876634_76877411	-2.85776	3.4567	-3.09463	0.00197077	0.113218	CMvF	Distal Intergenic	34	76852858	76855326	2469	1	ENSGALG00000050649.1	ENSGALT00000104257.1	23777	NA	NA	NA
GR_DMRsig_CMvF__1073	chrZ	76897958	76898285	328	chrZ_76897958_76898285	-2.85675	4.24838	-3.3442	0.000825316	0.0782262	CMvF	Distal Intergenic	34	76924570	76926711	2142	1	ENSGALG00000048416.1	ENSGALT00000092759.1	-26285	NA	NA	NA
GR_DMRsig_CMvF__1074	chrZ	76961651	76962998	1348	chrZ_76961651_76962998	3.10936	4.45776	3.74784	0.000178394	0.0322731	CMvF	Intron (ENSGALT00000098523.1/ENSGALG00000051978.1, intron 1 of 1)	34	76949346	76953805	4460	2	ENSGALG00000053316.1	ENSGALT00000091683.1	-7847	NA	NA	NA
GR_DMRsig_CMvF__1075	chrZ	77100715	77103844	3130	chrZ_77100715_77103844	1.84405	6.71716	3.3864	0.000708257	0.0718356	CMvF	Distal Intergenic	34	76953546	77087569	134024	2	ENSGALG00000053316.1	ENSGALT00000093461.1	-13147	NA	NA	NA
GR_DMRsig_CMvF__1076	chrZ	77100804	77104903	4100	chrZ_77100804_77104903	1.81555	6.96029	3.49973	0.000465799	0.056178	CMvF	Distal Intergenic	34	76953546	77087569	134024	2	ENSGALG00000053316.1	ENSGALT00000093461.1	-13236	NA	NA	NA
GR_DMRsig_CMvF__1077	chrZ	77148049	77148340	292	chrZ_77148049_77148340	-2.56624	3.19254	-2.74221	0.00610304	0.189794	CMvF	Intron (ENSGALT00000089904.2/ENSGALG00000047454.1, intron 1 of 1)	34	77158999	77159946	948	2	ENSGALG00000053248.1	ENSGALT00000097557.1	11606	NA	NA	NA
GR_DMRsig_CMvF__1078	chrZ	77164745	77166786	2042	chrZ_77164745_77166786	2.38877	4.92096	3.10907	0.00187693	0.110527	CMvF	Intron (ENSGALT00000089904.2/ENSGALG00000047454.1, intron 1 of 1)	34	77158999	77159946	948	2	ENSGALG00000053248.1	ENSGALT00000097557.1	-4800	NA	NA	NA
GR_DMRsig_CMvF__1079	chrZ	77209790	77212107	2318	chrZ_77209790_77212107	2.27183	5.49279	3.28676	0.00101358	0.0843598	CMvF	Intron (ENSGALT00000089904.2/ENSGALG00000047454.1, intron 1 of 1)	34	77158999	77205057	46059	2	ENSGALG00000053248.1	ENSGALT00000103504.1	-4734	NA	NA	NA
GR_DMRsig_CMvF__1080	chrZ	77210302	77212076	1775	chrZ_77210302_77212076	2.23681	5.44804	3.20874	0.0013333	0.0957899	CMvF	Intron (ENSGALT00000089904.2/ENSGALG00000047454.1, intron 1 of 1)	34	77158999	77205057	46059	2	ENSGALG00000053248.1	ENSGALT00000103504.1	-5246	NA	NA	NA
GR_DMRsig_CMvF__1081	chrZ	77235095	77241645	6551	chrZ_77235095_77241645	1.53729	7.30392	3.17738	0.00148627	0.0977742	CMvF	Promoter (2-3kb)	34	77135379	77232112	96734	2	ENSGALG00000047454.1	ENSGALT00000089904.2	-2984	NA	NA	NA
GR_DMRsig_CMvF__1082	chrZ	77235209	77241622	6414	chrZ_77235209_77241622	1.5373	7.30004	3.17486	0.00149922	0.0981114	CMvF	Intron (ENSGALT00000097147.1/ENSGALG00000053248.1, intron 1 of 1)	34	77135379	77232112	96734	2	ENSGALG00000047454.1	ENSGALT00000089904.2	-3098	NA	NA	NA
GR_DMRsig_CMvF__1083	chrZ	77256087	77259040	2954	chrZ_77256087_77259040	2.04997	7.0482	4.02218	5.76757e-05	0.0152836	CMvF	Intron (ENSGALT00000097147.1/ENSGALG00000053248.1, intron 1 of 1)	34	77135379	77232112	96734	2	ENSGALG00000047454.1	ENSGALT00000089904.2	-23976	NA	NA	NA
GR_DMRsig_CMvF__1084	chrZ	77276945	77278401	1457	chrZ_77276945_77278401	3.37111	5.39613	4.78873	1.67922e-06	0.0013164	CMvF	Intron (ENSGALT00000097147.1/ENSGALG00000053248.1, intron 1 of 1)	34	77135379	77232112	96734	2	ENSGALG00000047454.1	ENSGALT00000089904.2	-44834	NA	NA	NA
GR_DMRsig_CMvF__1085	chrZ	77277029	77278380	1352	chrZ_77277029_77278380	3.37144	5.372	4.76748	1.86629e-06	0.00140453	CMvF	Intron (ENSGALT00000097147.1/ENSGALG00000053248.1, intron 1 of 1)	34	77135379	77232112	96734	2	ENSGALG00000047454.1	ENSGALT00000089904.2	-44918	NA	NA	NA
GR_DMRsig_CMvF__1086	chrZ	77302548	77304718	2171	chrZ_77302548_77304718	2.47237	5.8695	3.84579	0.000120188	0.0255511	CMvF	Intron (ENSGALT00000097147.1/ENSGALG00000053248.1, intron 1 of 1)	34	77158999	77351578	192580	2	ENSGALG00000053248.1	ENSGALT00000097147.1	46860	NA	NA	NA
GR_DMRsig_CMvF__1087	chrZ	77302979	77304682	1704	chrZ_77302979_77304682	2.44286	5.85801	3.79141	0.000149821	0.0292105	CMvF	Intron (ENSGALT00000097147.1/ENSGALG00000053248.1, intron 1 of 1)	34	77158999	77351578	192580	2	ENSGALG00000053248.1	ENSGALT00000097147.1	46896	NA	NA	NA
GR_DMRsig_CMvF__1088	chrZ	77315447	77316052	606	chrZ_77315447_77316052	-2.76393	4.21551	-3.22146	0.00127553	0.0935612	CMvF	Intron (ENSGALT00000097147.1/ENSGALG00000053248.1, intron 1 of 1)	34	77158999	77351578	192580	2	ENSGALG00000053248.1	ENSGALT00000097147.1	35526	NA	NA	NA
GR_DMRsig_CMvF__1089	chrZ	77319560	77319988	429	chrZ_77319560_77319988	-2.49307	3.78326	-2.76549	0.00568406	0.187163	CMvF	Intron (ENSGALT00000097147.1/ENSGALG00000053248.1, intron 1 of 1)	34	77158999	77351578	192580	2	ENSGALG00000053248.1	ENSGALT00000097147.1	31590	NA	NA	NA
GR_DMRsig_CMvF__1090	chrZ	77329433	77331969	2537	chrZ_77329433_77331969	3.41529	6.01636	5.46687	4.58419e-08	7.49993e-05	CMvF	Intron (ENSGALT00000097147.1/ENSGALG00000053248.1, intron 1 of 1)	34	77158999	77351578	192580	2	ENSGALG00000053248.1	ENSGALT00000097147.1	19609	NA	NA	NA
GR_DMRsig_CMvF__1091	chrZ	77330358	77331711	1354	chrZ_77330358_77331711	3.43069	5.80521	5.27028	1.36312e-07	0.000183188	CMvF	Intron (ENSGALT00000097147.1/ENSGALG00000053248.1, intron 1 of 1)	34	77158999	77351578	192580	2	ENSGALG00000053248.1	ENSGALT00000097147.1	19867	NA	NA	NA
GR_DMRsig_CMvF__1092	chrZ	77332513	77335105	2593	chrZ_77332513_77335105	2.01937	5.94201	3.18584	0.00144348	0.097163	CMvF	Intron (ENSGALT00000097147.1/ENSGALG00000053248.1, intron 1 of 1)	34	77158999	77351578	192580	2	ENSGALG00000053248.1	ENSGALT00000097147.1	16473	NA	NA	NA
GR_DMRsig_CMvF__1093	chrZ	77332595	77335029	2435	chrZ_77332595_77335029	1.99816	5.87579	3.11196	0.00185866	0.109795	CMvF	Intron (ENSGALT00000097147.1/ENSGALG00000053248.1, intron 1 of 1)	34	77158999	77351578	192580	2	ENSGALG00000053248.1	ENSGALT00000097147.1	16549	NA	NA	NA
GR_DMRsig_CMvF__1094	chrZ	77473527	77475675	2149	chrZ_77473527_77475675	1.70793	6.02446	2.73821	0.00617782	0.19028	CMvF	Distal Intergenic	34	77463441	77465090	1650	2	ENSGALG00000051139.1	ENSGALT00000106341.1	-8438	NA	NA	NA
GR_DMRsig_CMvF__1095	chrZ	77473583	77475646	2064	chrZ_77473583_77475646	1.70793	6.02446	2.73821	0.00617782	0.19028	CMvF	Distal Intergenic	34	77463441	77465090	1650	2	ENSGALG00000051139.1	ENSGALT00000106341.1	-8494	NA	NA	NA
GR_DMRsig_CMvF__1096	chrZ	77496763	77501774	5012	chrZ_77496763_77501774	1.49109	7.41636	3.15406	0.00161034	0.100392	CMvF	Distal Intergenic	34	77463441	77465090	1650	2	ENSGALG00000051139.1	ENSGALT00000106341.1	-31674	NA	NA	NA
GR_DMRsig_CMvF__1097	chrZ	77500254	77502219	1966	chrZ_77500254_77502219	2.95174	5.66074	4.40973	1.03535e-05	0.00447806	CMvF	Distal Intergenic	34	77463441	77465090	1650	2	ENSGALG00000051139.1	ENSGALT00000106341.1	-35165	NA	NA	NA
GR_DMRsig_CMvF__1098	chrZ	77506630	77507647	1018	chrZ_77506630_77507647	-1.80671	6.04701	-2.90937	0.00362187	0.149474	CMvF	Distal Intergenic	34	77512937	77541493	28557	2	ENSGALG00000047802.1	ENSGALT00000100263.1	33846	NA	NA	NA
GR_DMRsig_CMvF__1099	chrZ	77517931	77520901	2971	chrZ_77517931_77520901	2.17287	6.2232	3.62162	0.000292812	0.04183	CMvF	Intron (ENSGALT00000100263.1/ENSGALG00000047802.1, intron 1 of 1)	34	77512937	77541493	28557	2	ENSGALG00000047802.1	ENSGALT00000100263.1	20592	NA	NA	NA
GR_DMRsig_CMvF__1100	chrZ	77520220	77520895	676	chrZ_77520220_77520895	3.30396	4.17249	3.82917	0.000128603	0.0261747	CMvF	Intron (ENSGALT00000100263.1/ENSGALG00000047802.1, intron 1 of 1)	34	77512937	77541493	28557	2	ENSGALG00000047802.1	ENSGALT00000100263.1	20598	NA	NA	NA
GR_DMRsig_CMvF__1101	chrZ	77541248	77546134	4887	chrZ_77541248_77546134	1.56824	6.83518	2.94826	0.00319591	0.141315	CMvF	Promoter (<=1kb)	34	77512937	77541493	28557	2	ENSGALG00000047802.1	ENSGALT00000100263.1	0	NA	NA	NA
GR_DMRsig_CMvF__1102	chrZ	77541455	77546114	4660	chrZ_77541455_77546114	1.54579	6.82597	2.90073	0.00372325	0.150972	CMvF	Promoter (<=1kb)	34	77512937	77541493	28557	2	ENSGALG00000047802.1	ENSGALT00000100263.1	0	NA	NA	NA
GR_DMRsig_CMvF__1103	chrZ	77558621	77563112	4492	chrZ_77558621_77563112	1.53678	7.14491	3.07489	0.00210597	0.11703	CMvF	Intron (ENSGALT00000098084.1/ENSGALG00000050920.1, intron 1 of 1)	34	77512937	77541493	28557	2	ENSGALG00000047802.1	ENSGALT00000100263.1	-17129	NA	NA	NA
GR_DMRsig_CMvF__1104	chrZ	77587573	77592580	5008	chrZ_77587573_77592580	1.61174	7.03412	3.15338	0.0016141	0.100392	CMvF	Promoter (<=1kb)	34	77542483	77587321	44839	2	ENSGALG00000046868.1	ENSGALT00000103674.1	-253	NA	NA	NA
GR_DMRsig_CMvF__1105	chrZ	77587584	77592554	4971	chrZ_77587584_77592554	1.61174	7.03412	3.15338	0.0016141	0.100392	CMvF	Promoter (<=1kb)	34	77542483	77587321	44839	2	ENSGALG00000046868.1	ENSGALT00000103674.1	-264	NA	NA	NA
GR_DMRsig_CMvF__1106	chrZ	77592156	77592496	341	chrZ_77592156_77592496	2.36644	4.37767	2.81967	0.00480763	0.172456	CMvF	Intron (ENSGALT00000098084.1/ENSGALG00000050920.1, intron 1 of 1)	34	77542483	77587321	44839	2	ENSGALG00000046868.1	ENSGALT00000103674.1	-4836	NA	NA	NA
GR_DMRsig_CMvF__1107	chrZ	77613842	77618868	5027	chrZ_77613842_77618868	1.43419	6.87973	2.72034	0.00652181	0.195333	CMvF	Intron (ENSGALT00000098084.1/ENSGALG00000050920.1, intron 1 of 1)	34	77542483	77587321	44839	2	ENSGALG00000046868.1	ENSGALT00000103674.1	-26522	NA	NA	NA
GR_DMRsig_CMvF__1108	chrZ	77614456	77618057	3602	chrZ_77614456_77618057	1.6625	6.64678	3.0108	0.00260585	0.131795	CMvF	Intron (ENSGALT00000098084.1/ENSGALG00000050920.1, intron 1 of 1)	34	77542483	77587321	44839	2	ENSGALG00000046868.1	ENSGALT00000103674.1	-27136	NA	NA	NA
GR_DMRsig_CMvF__1109	chrZ	77615565	77616041	477	chrZ_77615565_77616041	2.46473	5.18182	3.3639	0.000768576	0.0752254	CMvF	Intron (ENSGALT00000098084.1/ENSGALG00000050920.1, intron 1 of 1)	34	77542483	77587321	44839	2	ENSGALG00000046868.1	ENSGALT00000103674.1	-28245	NA	NA	NA
GR_DMRsig_CMvF__1110	chrZ	77637851	77640350	2500	chrZ_77637851_77640350	1.99445	6.05652	3.21767	0.00129251	0.0944385	CMvF	Intron (ENSGALT00000098084.1/ENSGALG00000050920.1, intron 1 of 1)	34	77542483	77587321	44839	2	ENSGALG00000046868.1	ENSGALT00000103674.1	-50531	NA	NA	NA
GR_DMRsig_CMvF__1111	chrZ	77637857	77642542	4686	chrZ_77637857_77642542	1.79247	7.06463	3.52865	0.000417754	0.0524595	CMvF	Intron (ENSGALT00000098084.1/ENSGALG00000050920.1, intron 1 of 1)	34	77542483	77587321	44839	2	ENSGALG00000046868.1	ENSGALT00000103674.1	-50537	NA	NA	NA
GR_DMRsig_CMvF__1112	chrZ	77659531	77661820	2290	chrZ_77659531_77661820	2.471	6.44336	4.29963	1.71133e-05	0.00643958	CMvF	Intron (ENSGALT00000098084.1/ENSGALG00000050920.1, intron 1 of 1)	34	77540192	77696083	155892	2	ENSGALG00000050920.1	ENSGALT00000098084.1	34263	NA	NA	NA
GR_DMRsig_CMvF__1113	chrZ	77661323	77661792	470	chrZ_77661323_77661792	2.93706	5.26208	4.06865	4.72993e-05	0.0131678	CMvF	Intron (ENSGALT00000098084.1/ENSGALG00000050920.1, intron 1 of 1)	34	77540192	77696083	155892	2	ENSGALG00000050920.1	ENSGALT00000098084.1	34291	NA	NA	NA
GR_DMRsig_CMvF__1114	chrZ	77678982	77681444	2463	chrZ_77678982_77681444	2.35802	5.92372	3.70688	0.00020987	0.0349434	CMvF	Intron (ENSGALT00000098084.1/ENSGALG00000050920.1, intron 1 of 1)	34	77540192	77696083	155892	2	ENSGALG00000050920.1	ENSGALT00000098084.1	14639	NA	NA	NA
GR_DMRsig_CMvF__1115	chrZ	77679056	77681914	2859	chrZ_77679056_77681914	1.93888	6.24081	3.24278	0.00118382	0.0899921	CMvF	Intron (ENSGALT00000098084.1/ENSGALG00000050920.1, intron 1 of 1)	34	77540192	77696083	155892	2	ENSGALG00000050920.1	ENSGALT00000098084.1	14169	NA	NA	NA
GR_DMRsig_CMvF__1116	chrZ	77689287	77691035	1749	chrZ_77689287_77691035	1.8886	6.87555	3.57926	0.000344628	0.0461003	CMvF	Intron (ENSGALT00000098084.1/ENSGALG00000050920.1, intron 1 of 1)	34	77540192	77696083	155892	2	ENSGALG00000050920.1	ENSGALT00000098084.1	5048	NA	NA	NA
GR_DMRsig_CMvF__1117	chrZ	77689722	77691038	1317	chrZ_77689722_77691038	2.61844	6.29026	4.42183	9.79038e-06	0.00442142	CMvF	Intron (ENSGALT00000098084.1/ENSGALG00000050920.1, intron 1 of 1)	34	77540192	77696083	155892	2	ENSGALG00000050920.1	ENSGALT00000098084.1	5045	NA	NA	NA
GR_DMRsig_CMvF__1118	chrZ	77696475	77699621	3147	chrZ_77696475_77699621	1.90187	6.36295	3.2577	0.00112333	0.087334	CMvF	Promoter (<=1kb)	34	77540192	77696083	155892	2	ENSGALG00000050920.1	ENSGALT00000098084.1	-393	NA	NA	NA
GR_DMRsig_CMvF__1119	chrZ	77728449	77728714	266	chrZ_77728449_77728714	2.95632	4.82083	3.77972	0.000157036	0.0299954	CMvF	Intron (ENSGALT00000089300.2/ENSGALG00000047198.1, intron 1 of 1)	34	77654415	77723652	69238	2	ENSGALG00000048706.1	ENSGALT00000098332.1	-4798	NA	NA	NA
GR_DMRsig_CMvF__1120	chrZ	77747678	77750674	2997	chrZ_77747678_77750674	2.43004	6.4703	4.25075	2.13122e-05	0.00756562	CMvF	Intron (ENSGALT00000089300.2/ENSGALG00000047198.1, intron 1 of 1)	34	77652862	77773739	120878	2	ENSGALG00000047198.1	ENSGALT00000089300.2	23065	NA	NA	NA
GR_DMRsig_CMvF__1121	chrZ	77749217	77750679	1463	chrZ_77749217_77750679	2.724	6.08304	4.41752	9.98752e-06	0.00442142	CMvF	Intron (ENSGALT00000089300.2/ENSGALG00000047198.1, intron 1 of 1)	34	77652862	77773739	120878	2	ENSGALG00000047198.1	ENSGALT00000089300.2	23060	NA	NA	NA
GR_DMRsig_CMvF__1122	chrZ	77753237	77753691	455	chrZ_77753237_77753691	2.50915	4.4158	3.00588	0.00264838	0.132099	CMvF	Intron (ENSGALT00000089300.2/ENSGALG00000047198.1, intron 1 of 1)	34	77652862	77773739	120878	2	ENSGALG00000047198.1	ENSGALT00000089300.2	20048	NA	NA	NA
GR_DMRsig_CMvF__1123	chrZ	77776090	77780941	4852	chrZ_77776090_77780941	1.43114	7.2667	2.93551	0.00333027	0.144062	CMvF	Promoter (1-2kb)	34	77673831	77774997	101167	2	ENSGALG00000053014.1	ENSGALT00000104425.1	-1094	NA	NA	NA
GR_DMRsig_CMvF__1124	chrZ	77778052	77780941	2890	chrZ_77778052_77780941	1.82461	6.20264	3.02896	0.00245417	0.127245	CMvF	Intron (ENSGALT00000107904.1/ENSGALG00000050672.1, intron 8 of 8)	34	77673831	77774997	101167	2	ENSGALG00000053014.1	ENSGALT00000104425.1	-3056	NA	NA	NA
GR_DMRsig_CMvF__1125	chrZ	77795777	77800683	4907	chrZ_77795777_77800683	1.63661	6.55026	2.90811	0.00363652	0.149474	CMvF	Intron (ENSGALT00000107904.1/ENSGALG00000050672.1, intron 8 of 8)	34	77673831	77774997	101167	2	ENSGALG00000053014.1	ENSGALT00000104425.1	-20781	NA	NA	NA
GR_DMRsig_CMvF__1126	chrZ	77825094	77829429	4336	chrZ_77825094_77829429	1.60244	6.7865	2.98349	0.00285	0.134598	CMvF	Intron (ENSGALT00000107904.1/ENSGALG00000050672.1, intron 8 of 8)	34	77673831	77774997	101167	2	ENSGALG00000053014.1	ENSGALT00000104425.1	-50098	NA	NA	NA
GR_DMRsig_CMvF__1127	chrZ	77825308	77829507	4200	chrZ_77825308_77829507	1.58338	6.75685	2.93069	0.00338236	0.145291	CMvF	Intron (ENSGALT00000107904.1/ENSGALG00000050672.1, intron 8 of 8)	34	77673831	77774997	101167	2	ENSGALG00000053014.1	ENSGALT00000104425.1	-50312	NA	NA	NA
GR_DMRsig_CMvF__1128	chrZ	77831391	77833123	1733	chrZ_77831391_77833123	2.26321	5.60146	3.34285	0.000829319	0.0784081	CMvF	Intron (ENSGALT00000107904.1/ENSGALG00000050672.1, intron 8 of 8)	34	77673831	77774997	101167	2	ENSGALG00000053014.1	ENSGALT00000104425.1	-56395	NA	NA	NA
GR_DMRsig_CMvF__1129	chrZ	77831427	77833078	1652	chrZ_77831427_77833078	2.24118	5.59645	3.30714	0.000942649	0.0830702	CMvF	Intron (ENSGALT00000107904.1/ENSGALG00000050672.1, intron 8 of 8)	34	77673831	77774997	101167	2	ENSGALG00000053014.1	ENSGALT00000104425.1	-56431	NA	NA	NA
GR_DMRsig_CMvF__1130	chrZ	77851144	77855872	4729	chrZ_77851144_77855872	1.30326	7.54366	2.83057	0.00464678	0.169481	CMvF	Intron (ENSGALT00000107904.1/ENSGALG00000050672.1, intron 8 of 8)	34	77673831	77774997	101167	2	ENSGALG00000053014.1	ENSGALT00000104425.1	-76148	NA	NA	NA
GR_DMRsig_CMvF__1131	chrZ	77857005	77859434	2430	chrZ_77857005_77859434	2.59386	6.63651	4.68798	2.76033e-06	0.00192349	CMvF	Intron (ENSGALT00000107904.1/ENSGALG00000050672.1, intron 8 of 8)	34	77673831	77774997	101167	2	ENSGALG00000053014.1	ENSGALT00000104425.1	-82009	NA	NA	NA
GR_DMRsig_CMvF__1132	chrZ	77858044	77859408	1365	chrZ_77858044_77859408	2.68344	6.50228	4.72351	2.31914e-06	0.00167821	CMvF	Intron (ENSGALT00000107904.1/ENSGALG00000050672.1, intron 8 of 8)	34	77673831	77774997	101167	2	ENSGALG00000053014.1	ENSGALT00000104425.1	-83048	NA	NA	NA
GR_DMRsig_CMvF__1133	chrZ	77858876	77859291	416	chrZ_77858876_77859291	1.87842	5.47795	2.70995	0.00672975	0.198149	CMvF	Intron (ENSGALT00000107904.1/ENSGALG00000050672.1, intron 8 of 8)	34	77673831	77774997	101167	2	ENSGALG00000053014.1	ENSGALT00000104425.1	-83880	NA	NA	NA
GR_DMRsig_CMvF__1134	chrZ	77860349	77863598	3250	chrZ_77860349_77863598	1.43314	7.33103	2.97865	0.00289548	0.134663	CMvF	Intron (ENSGALT00000107904.1/ENSGALG00000050672.1, intron 8 of 8)	34	77673831	77774997	101167	2	ENSGALG00000053014.1	ENSGALT00000104425.1	-85353	NA	NA	NA
GR_DMRsig_CMvF__1135	chrZ	77860469	77863548	3080	chrZ_77860469_77863548	1.33841	7.29716	2.76248	0.0057368	0.187307	CMvF	Intron (ENSGALT00000107904.1/ENSGALG00000050672.1, intron 8 of 8)	34	77673831	77774997	101167	2	ENSGALG00000053014.1	ENSGALT00000104425.1	-85473	NA	NA	NA
GR_DMRsig_CMvF__1136	chrZ	77876209	77877714	1506	chrZ_77876209_77877714	1.8651	5.6947	2.80461	0.00503805	0.177298	CMvF	Intron (ENSGALT00000107904.1/ENSGALG00000050672.1, intron 8 of 8)	34	77673831	77774997	101167	2	ENSGALG00000053014.1	ENSGALT00000104425.1	-101213	NA	NA	NA
GR_DMRsig_CMvF__1137	chrZ	77878417	77880186	1770	chrZ_77878417_77880186	2.46726	5.11049	3.32356	0.00088887	0.0809862	CMvF	Intron (ENSGALT00000107904.1/ENSGALG00000050672.1, intron 8 of 8)	34	77673831	77774997	101167	2	ENSGALG00000053014.1	ENSGALT00000104425.1	-103421	NA	NA	NA
GR_DMRsig_CMvF__1138	chrZ	77878487	77880044	1558	chrZ_77878487_77880044	2.44257	5.08548	3.27531	0.0010556	0.0850559	CMvF	Intron (ENSGALT00000107904.1/ENSGALG00000050672.1, intron 8 of 8)	34	77673831	77774997	101167	2	ENSGALG00000053014.1	ENSGALT00000104425.1	-103491	NA	NA	NA
GR_DMRsig_CMvF__1139	chrZ	77878746	77879937	1192	chrZ_77878746_77879937	2.10473	4.99753	2.77756	0.00547729	0.184133	CMvF	Intron (ENSGALT00000107904.1/ENSGALG00000050672.1, intron 8 of 8)	34	77673831	77774997	101167	2	ENSGALG00000053014.1	ENSGALT00000104425.1	-103750	NA	NA	NA
GR_DMRsig_CMvF__1140	chrZ	77882646	77883181	536	chrZ_77882646_77883181	2.5948	4.61645	3.20479	0.00135177	0.0967028	CMvF	Intron (ENSGALT00000107904.1/ENSGALG00000050672.1, intron 8 of 8)	34	77673831	77774997	101167	2	ENSGALG00000053014.1	ENSGALT00000104425.1	-107650	NA	NA	NA
GR_DMRsig_CMvF__1141	chrZ	77899663	77904657	4995	chrZ_77899663_77904657	1.36504	7.67976	3.05056	0.00228438	0.122101	CMvF	Intron (ENSGALT00000107904.1/ENSGALG00000050672.1, intron 7 of 8)	34	77673831	77774997	101167	2	ENSGALG00000053014.1	ENSGALT00000104425.1	-124667	NA	NA	NA
GR_DMRsig_CMvF__1142	chrZ	77905048	77907331	2284	chrZ_77905048_77907331	3.03307	7.05592	5.96039	2.5191e-09	5.92445e-06	CMvF	Intron (ENSGALT00000107904.1/ENSGALG00000050672.1, intron 7 of 8)	34	77673831	77774997	101167	2	ENSGALG00000053014.1	ENSGALT00000104425.1	-130052	NA	NA	NA
GR_DMRsig_CMvF__1143	chrZ	77905606	77907287	1682	chrZ_77905606_77907287	3.01142	7.03233	5.88973	3.87232e-09	8.09508e-06	CMvF	Intron (ENSGALT00000107904.1/ENSGALG00000050672.1, intron 7 of 8)	34	77673831	77774997	101167	2	ENSGALG00000053014.1	ENSGALT00000104425.1	-130610	NA	NA	NA
GR_DMRsig_CMvF__1144	chrZ	77905658	77906108	451	chrZ_77905658_77906108	2.5093	5.87616	3.9083	9.29695e-05	0.0214623	CMvF	Intron (ENSGALT00000107904.1/ENSGALG00000050672.1, intron 7 of 8)	34	77673831	77774997	101167	2	ENSGALG00000053014.1	ENSGALT00000104425.1	-130662	NA	NA	NA
GR_DMRsig_CMvF__1145	chrZ	77906749	77907242	494	chrZ_77906749_77907242	3.5823	5.19116	4.89762	9.70533e-07	0.000869529	CMvF	Intron (ENSGALT00000107904.1/ENSGALG00000050672.1, intron 7 of 8)	34	77673831	77774997	101167	2	ENSGALG00000053014.1	ENSGALT00000104425.1	-131753	NA	NA	NA
GR_DMRsig_CMvF__1146	chrZ	77907855	77910883	3029	chrZ_77907855_77910883	1.33313	7.35418	2.784	0.00536957	0.182721	CMvF	Intron (ENSGALT00000107904.1/ENSGALG00000050672.1, intron 7 of 8)	34	77673831	77774997	101167	2	ENSGALG00000053014.1	ENSGALT00000104425.1	-132859	NA	NA	NA
GR_DMRsig_CMvF__1147	chrZ	77907884	77910849	2966	chrZ_77907884_77910849	1.32155	7.34203	2.75294	0.00590664	0.188324	CMvF	Intron (ENSGALT00000107904.1/ENSGALG00000050672.1, intron 7 of 8)	34	77673831	77774997	101167	2	ENSGALG00000053014.1	ENSGALT00000104425.1	-132888	NA	NA	NA
GR_DMRsig_CMvF__1148	chrZ	77933103	77937637	4535	chrZ_77933103_77937637	1.22581	8.0634	2.97385	0.00294109	0.135184	CMvF	Intron (ENSGALT00000107904.1/ENSGALG00000050672.1, intron 7 of 8)	34	78067036	78070240	3205	2	ENSGALG00000050672.1	ENSGALT00000095093.1	132603	NA	NA	NA
GR_DMRsig_CMvF__1149	chrZ	77935372	77937628	2257	chrZ_77935372_77937628	1.40936	7.10125	2.7951	0.00518864	0.179705	CMvF	Intron (ENSGALT00000107904.1/ENSGALG00000050672.1, intron 7 of 8)	34	78067036	78070240	3205	2	ENSGALG00000050672.1	ENSGALT00000095093.1	132612	NA	NA	NA
GR_DMRsig_CMvF__1150	chrZ	77939613	77941381	1769	chrZ_77939613_77941381	2.23902	7.23869	4.56637	4.96442e-06	0.0028139	CMvF	Intron (ENSGALT00000107904.1/ENSGALG00000050672.1, intron 7 of 8)	34	78067036	78070240	3205	2	ENSGALG00000050672.1	ENSGALT00000095093.1	128859	NA	NA	NA
GR_DMRsig_CMvF__1151	chrZ	77939924	77941276	1353	chrZ_77939924_77941276	2.29187	7.15691	4.59693	4.28931e-06	0.00264594	CMvF	Intron (ENSGALT00000107904.1/ENSGALG00000050672.1, intron 7 of 8)	34	78067036	78070240	3205	2	ENSGALG00000050672.1	ENSGALT00000095093.1	128964	NA	NA	NA
GR_DMRsig_CMvF__1152	chrZ	78089470	78095312	5843	chrZ_78089470_78095312	1.88992	6.45476	3.29589	0.000981214	0.0842711	CMvF	Intron (ENSGALT00000107904.1/ENSGALG00000050672.1, intron 5 of 8)	34	78067036	78107917	40882	2	ENSGALG00000050672.1	ENSGALT00000091141.1	12605	NA	NA	NA
GR_DMRsig_CMvF__1153	chrZ	78089483	78097885	8403	chrZ_78089483_78097885	1.90688	6.78854	3.55175	0.000382742	0.0489871	CMvF	Intron (ENSGALT00000107904.1/ENSGALG00000050672.1, intron 5 of 8)	34	78067036	78107917	40882	2	ENSGALG00000050672.1	ENSGALT00000091141.1	10032	NA	NA	NA
GR_DMRsig_CMvF__1154	chrZ	78122882	78124211	1330	chrZ_78122882_78124211	2.36161	5.54917	3.4535	0.000553436	0.0610711	CMvF	Intron (ENSGALT00000107904.1/ENSGALG00000050672.1, intron 5 of 8)	34	77987413	78117585	130173	2	ENSGALG00000051478.1	ENSGALT00000086413.2	-5298	NA	NA	NA
GR_DMRsig_CMvF__1155	chrZ	78128930	78129328	399	chrZ_78128930_78129328	-2.85749	3.51812	-3.10687	0.00189098	0.111007	CMvF	Intron (ENSGALT00000107904.1/ENSGALG00000050672.1, intron 5 of 8)	34	77987413	78117585	130173	2	ENSGALG00000051478.1	ENSGALT00000086413.2	-11346	NA	NA	NA
GR_DMRsig_CMvF__1156	chrZ	78128954	78129337	384	chrZ_78128954_78129337	-2.85749	3.51812	-3.10687	0.00189098	0.111007	CMvF	Intron (ENSGALT00000107904.1/ENSGALG00000050672.1, intron 5 of 8)	34	77987413	78117585	130173	2	ENSGALG00000051478.1	ENSGALT00000086413.2	-11370	NA	NA	NA
GR_DMRsig_CMvF__1157	chrZ	78143781	78148085	4305	chrZ_78143781_78148085	1.69493	6.61566	3.05076	0.00228285	0.122101	CMvF	Intron (ENSGALT00000107904.1/ENSGALG00000050672.1, intron 5 of 8)	34	78143279	78169862	26584	2	ENSGALG00000047236.1	ENSGALT00000104711.1	21777	NA	NA	NA
GR_DMRsig_CMvF__1158	chrZ	78143803	78148912	5110	chrZ_78143803_78148912	1.67	6.7137	3.06467	0.00217933	0.119101	CMvF	Intron (ENSGALT00000107904.1/ENSGALG00000050672.1, intron 5 of 8)	34	78143279	78169862	26584	2	ENSGALG00000047236.1	ENSGALT00000104711.1	20950	NA	NA	NA
GR_DMRsig_CMvF__1159	chrZ	78149462	78151667	2206	chrZ_78149462_78151667	2.19362	5.58886	3.23227	0.00122824	0.0915198	CMvF	Intron (ENSGALT00000107904.1/ENSGALG00000050672.1, intron 5 of 8)	34	78143279	78169862	26584	2	ENSGALG00000047236.1	ENSGALT00000104711.1	18195	NA	NA	NA
GR_DMRsig_CMvF__1160	chrZ	78175243	78176818	1576	chrZ_78175243_78176818	2.81211	5.1769	3.83454	0.000125824	0.0258723	CMvF	Intron (ENSGALT00000107904.1/ENSGALG00000050672.1, intron 5 of 8)	34	78143279	78169862	26584	2	ENSGALG00000047236.1	ENSGALT00000104711.1	-5382	NA	NA	NA
GR_DMRsig_CMvF__1161	chrZ	78175459	78176808	1350	chrZ_78175459_78176808	2.72176	5.14856	3.69204	0.000222502	0.0359337	CMvF	Intron (ENSGALT00000107904.1/ENSGALG00000050672.1, intron 5 of 8)	34	78143279	78169862	26584	2	ENSGALG00000047236.1	ENSGALT00000104711.1	-5598	NA	NA	NA
GR_DMRsig_CMvF__1162	chrZ	78200392	78202856	2465	chrZ_78200392_78202856	2.86921	6.25483	4.8119	1.49575e-06	0.00119752	CMvF	Intron (ENSGALT00000107904.1/ENSGALG00000050672.1, intron 5 of 8)	34	78143279	78169862	26584	2	ENSGALG00000047236.1	ENSGALT00000104711.1	-30531	NA	NA	NA
GR_DMRsig_CMvF__1163	chrZ	78200484	78206185	5702	chrZ_78200484_78206185	1.32402	7.5461	2.87712	0.00401352	0.157355	CMvF	Intron (ENSGALT00000107904.1/ENSGALG00000050672.1, intron 5 of 8)	34	78143279	78169862	26584	2	ENSGALG00000047236.1	ENSGALT00000104711.1	-30623	NA	NA	NA
GR_DMRsig_CMvF__1164	chrZ	78227359	78229494	2136	chrZ_78227359_78229494	2.55158	6.13138	4.17717	2.95242e-05	0.00954073	CMvF	Intron (ENSGALT00000107904.1/ENSGALG00000050672.1, intron 4 of 8)	34	78143279	78169862	26584	2	ENSGALG00000047236.1	ENSGALT00000104711.1	-57498	NA	NA	NA
GR_DMRsig_CMvF__1165	chrZ	78227440	78229471	2032	chrZ_78227440_78229471	2.55158	6.13138	4.17717	2.95242e-05	0.00954073	CMvF	Intron (ENSGALT00000107904.1/ENSGALG00000050672.1, intron 4 of 8)	34	78143279	78169862	26584	2	ENSGALG00000047236.1	ENSGALT00000104711.1	-57579	NA	NA	NA
GR_DMRsig_CMvF__1166	chrZ	78227884	78228488	605	chrZ_78227884_78228488	2.03577	5.65751	3.03943	0.00237044	0.125101	CMvF	Intron (ENSGALT00000107904.1/ENSGALG00000050672.1, intron 4 of 8)	34	78143279	78169862	26584	2	ENSGALG00000047236.1	ENSGALT00000104711.1	-58023	NA	NA	NA
GR_DMRsig_CMvF__1167	chrZ	78229003	78229414	412	chrZ_78229003_78229414	2.30212	4.36413	2.73781	0.00618538	0.19031	CMvF	Intron (ENSGALT00000107904.1/ENSGALG00000050672.1, intron 4 of 8)	34	78143279	78169862	26584	2	ENSGALG00000047236.1	ENSGALT00000104711.1	-59142	NA	NA	NA
GR_DMRsig_CMvF__1168	chrZ	78240570	78244999	4430	chrZ_78240570_78244999	1.74384	6.53915	3.09188	0.0019891	0.113924	CMvF	Intron (ENSGALT00000107904.1/ENSGALG00000050672.1, intron 4 of 8)	34	78143279	78169862	26584	2	ENSGALG00000047236.1	ENSGALT00000104711.1	-70709	NA	NA	NA
GR_DMRsig_CMvF__1169	chrZ	78241174	78245006	3833	chrZ_78241174_78245006	1.80705	6.45318	3.15038	0.00163073	0.100748	CMvF	Intron (ENSGALT00000107904.1/ENSGALG00000050672.1, intron 4 of 8)	34	78143279	78169862	26584	2	ENSGALG00000047236.1	ENSGALT00000104711.1	-71313	NA	NA	NA
GR_DMRsig_CMvF__1170	chrZ	78256220	78256877	658	chrZ_78256220_78256877	-2.33616	4.16318	-2.70422	0.0068469	0.199877	CMvF	Intron (ENSGALT00000107904.1/ENSGALG00000050672.1, intron 4 of 8)	34	78143279	78169862	26584	2	ENSGALG00000047236.1	ENSGALT00000104711.1	-86359	NA	NA	NA
GR_DMRsig_CMvF__1171	chrZ	78341265	78342946	1682	chrZ_78341265_78342946	2.32673	4.97758	3.05945	0.00221767	0.12008	CMvF	Intron (ENSGALT00000107904.1/ENSGALG00000050672.1, intron 4 of 8)	34	78318087	78455672	137586	2	ENSGALG00000053781.1	ENSGALT00000096129.1	112726	NA	NA	NA
GR_DMRsig_CMvF__1172	chrZ	78341295	78342916	1622	chrZ_78341295_78342916	2.30626	4.97296	3.02999	0.00244584	0.127245	CMvF	Intron (ENSGALT00000107904.1/ENSGALG00000050672.1, intron 4 of 8)	34	78318087	78455672	137586	2	ENSGALG00000053781.1	ENSGALT00000096129.1	112756	NA	NA	NA
GR_DMRsig_CMvF__1173	chrZ	78391016	78392622	1607	chrZ_78391016_78392622	2.15012	5.62655	3.19111	0.0014174	0.097163	CMvF	Intron (ENSGALT00000107904.1/ENSGALG00000050672.1, intron 3 of 8)	34	78318087	78455672	137586	2	ENSGALG00000053781.1	ENSGALT00000096129.1	63050	NA	NA	NA
GR_DMRsig_CMvF__1174	chrZ	78411336	78415125	3790	chrZ_78411336_78415125	1.61195	6.79503	3.00629	0.00264476	0.132099	CMvF	Intron (ENSGALT00000107904.1/ENSGALG00000050672.1, intron 3 of 8)	34	78318087	78455672	137586	2	ENSGALG00000053781.1	ENSGALT00000096129.1	40547	NA	NA	NA
GR_DMRsig_CMvF__1175	chrZ	78411342	78413093	1752	chrZ_78411342_78413093	1.73257	6.03107	2.7813	0.00541457	0.183194	CMvF	Intron (ENSGALT00000107904.1/ENSGALG00000050672.1, intron 3 of 8)	34	78318087	78455672	137586	2	ENSGALG00000053781.1	ENSGALT00000096129.1	42579	NA	NA	NA
GR_DMRsig_CMvF__1176	chrZ	78418649	78419276	628	chrZ_78418649_78419276	-2.58624	4.47803	-3.12662	0.00176844	0.10675	CMvF	Intron (ENSGALT00000107904.1/ENSGALG00000050672.1, intron 3 of 8)	34	78318087	78455672	137586	2	ENSGALG00000053781.1	ENSGALT00000096129.1	36396	NA	NA	NA
GR_DMRsig_CMvF__1177	chrZ	78463812	78464916	1105	chrZ_78463812_78464916	2.29302	4.4868	2.77573	0.0055082	0.184731	CMvF	Intron (ENSGALT00000107904.1/ENSGALG00000050672.1, intron 3 of 8)	34	78318087	78455672	137586	2	ENSGALG00000053781.1	ENSGALT00000096129.1	-8141	NA	NA	NA
GR_DMRsig_CMvF__1178	chrZ	78469209	78470687	1479	chrZ_78469209_78470687	2.29288	5.26861	3.18014	0.00147221	0.097163	CMvF	Intron (ENSGALT00000107904.1/ENSGALG00000050672.1, intron 3 of 8)	34	78318087	78455672	137586	2	ENSGALG00000053781.1	ENSGALT00000096129.1	-13538	NA	NA	NA
GR_DMRsig_CMvF__1179	chrZ	78469267	78470678	1412	chrZ_78469267_78470678	2.29288	5.26861	3.18014	0.00147221	0.097163	CMvF	Intron (ENSGALT00000107904.1/ENSGALG00000050672.1, intron 3 of 8)	34	78318087	78455672	137586	2	ENSGALG00000053781.1	ENSGALT00000096129.1	-13596	NA	NA	NA
GR_DMRsig_CMvF__1180	chrZ	78471485	78473845	2361	chrZ_78471485_78473845	2.02217	5.54105	2.95253	0.00315202	0.140214	CMvF	Intron (ENSGALT00000107904.1/ENSGALG00000050672.1, intron 3 of 8)	34	78318087	78455672	137586	2	ENSGALG00000053781.1	ENSGALT00000096129.1	-15814	NA	NA	NA
GR_DMRsig_CMvF__1181	chrZ	78471485	78474209	2725	chrZ_78471485_78474209	2.09797	5.58162	3.08705	0.00202173	0.115266	CMvF	Intron (ENSGALT00000107904.1/ENSGALG00000050672.1, intron 3 of 8)	34	78318087	78455672	137586	2	ENSGALG00000053781.1	ENSGALT00000096129.1	-15814	NA	NA	NA
GR_DMRsig_CMvF__1182	chrZ	78495632	78497024	1393	chrZ_78495632_78497024	2.01868	5.73302	3.0581	0.00222766	0.12008	CMvF	Intron (ENSGALT00000107904.1/ENSGALG00000050672.1, intron 3 of 8)	34	78318087	78455672	137586	2	ENSGALG00000053781.1	ENSGALT00000096129.1	-39961	NA	NA	NA
GR_DMRsig_CMvF__1183	chrZ	78495675	78497008	1334	chrZ_78495675_78497008	2.01868	5.73302	3.0581	0.00222766	0.12008	CMvF	Intron (ENSGALT00000107904.1/ENSGALG00000050672.1, intron 3 of 8)	34	78318087	78455672	137586	2	ENSGALG00000053781.1	ENSGALT00000096129.1	-40004	NA	NA	NA
GR_DMRsig_CMvF__1184	chrZ	78522814	78523200	387	chrZ_78522814_78523200	-2.80906	3.18329	-3.00065	0.00269426	0.132526	CMvF	Intron (ENSGALT00000107904.1/ENSGALG00000050672.1, intron 3 of 8)	34	78318087	78455672	137586	2	ENSGALG00000053781.1	ENSGALT00000096129.1	-67143	NA	NA	NA
GR_DMRsig_CMvF__1185	chrZ	78533708	78535790	2083	chrZ_78533708_78535790	2.57983	5.49136	3.73135	0.000190493	0.032881	CMvF	Intron (ENSGALT00000107904.1/ENSGALG00000050672.1, intron 3 of 8)	34	77999777	78598394	598618	2	ENSGALG00000054645.1	ENSGALT00000101844.1	62604	NA	NA	NA
GR_DMRsig_CMvF__1186	chrZ	78533724	78535788	2065	chrZ_78533724_78535788	2.57983	5.49136	3.73135	0.000190493	0.032881	CMvF	Intron (ENSGALT00000107904.1/ENSGALG00000050672.1, intron 3 of 8)	34	77999777	78598394	598618	2	ENSGALG00000054645.1	ENSGALT00000101844.1	62606	NA	NA	NA
GR_DMRsig_CMvF__1187	chrZ	78546443	78551632	5190	chrZ_78546443_78551632	1.40578	7.04449	2.75618	0.00584851	0.188097	CMvF	Intron (ENSGALT00000107904.1/ENSGALG00000050672.1, intron 3 of 8)	34	77999777	78598394	598618	2	ENSGALG00000054645.1	ENSGALT00000101844.1	46762	NA	NA	NA
GR_DMRsig_CMvF__1188	chrZ	78553438	78555197	1760	chrZ_78553438_78555197	2.55012	6.11861	4.16437	3.12303e-05	0.00979303	CMvF	Intron (ENSGALT00000107904.1/ENSGALG00000050672.1, intron 3 of 8)	34	77999777	78598394	598618	2	ENSGALG00000054645.1	ENSGALT00000101844.1	43197	NA	NA	NA
GR_DMRsig_CMvF__1189	chrZ	78553732	78555191	1460	chrZ_78553732_78555191	2.53253	6.05713	4.08624	4.38528e-05	0.012501	CMvF	Intron (ENSGALT00000107904.1/ENSGALG00000050672.1, intron 3 of 8)	34	77999777	78598394	598618	2	ENSGALG00000054645.1	ENSGALT00000101844.1	43203	NA	NA	NA
GR_DMRsig_CMvF__1190	chrZ	78607450	78609742	2293	chrZ_78607450_78609742	2.66382	6.18432	4.40629	1.05192e-05	0.00449805	CMvF	Intron (ENSGALT00000107904.1/ENSGALG00000050672.1, intron 2 of 8)	34	77999777	78598394	598618	2	ENSGALG00000054645.1	ENSGALT00000101844.1	-9057	NA	NA	NA
GR_DMRsig_CMvF__1191	chrZ	78607889	78609740	1852	chrZ_78607889_78609740	2.60569	6.16139	4.29088	1.78024e-05	0.00663253	CMvF	Intron (ENSGALT00000107904.1/ENSGALG00000050672.1, intron 2 of 8)	34	77999777	78598394	598618	2	ENSGALG00000054645.1	ENSGALT00000101844.1	-9496	NA	NA	NA
GR_DMRsig_CMvF__1192	chrZ	78638413	78639001	589	chrZ_78638413_78639001	-3.22448	4.26318	-3.78212	0.00015553	0.0298594	CMvF	Promoter (<=1kb)	34	78566458	78639912	73455	2	ENSGALG00000053902.1	ENSGALT00000086497.2	911	NA	NA	NA
GR_DMRsig_CMvF__1193	chrZ	78638897	78639487	591	chrZ_78638897_78639487	-2.17625	4.81052	-2.77736	0.00548058	0.184133	CMvF	Promoter (<=1kb)	34	78566458	78639912	73455	2	ENSGALG00000053902.1	ENSGALT00000086497.2	425	NA	NA	NA
GR_DMRsig_CMvF__1194	chrZ	78652476	78654078	1603	chrZ_78652476_78654078	2.74914	5.10124	3.69702	0.000218181	0.0355622	CMvF	Intron (ENSGALT00000107904.1/ENSGALG00000050672.1, intron 1 of 8)	34	78566458	78639912	73455	2	ENSGALG00000053902.1	ENSGALT00000086497.2	-12565	NA	NA	NA
GR_DMRsig_CMvF__1195	chrZ	78652577	78654088	1512	chrZ_78652577_78654088	2.74914	5.10124	3.69702	0.000218181	0.0355622	CMvF	Intron (ENSGALT00000107904.1/ENSGALG00000050672.1, intron 1 of 8)	34	78566458	78639912	73455	2	ENSGALG00000053902.1	ENSGALT00000086497.2	-12666	NA	NA	NA
GR_DMRsig_CMvF__1196	chrZ	78692088	78693406	1319	chrZ_78692088_78693406	-2.30376	4.31738	-2.72208	0.00648755	0.194984	CMvF	Intron (ENSGALT00000107904.1/ENSGALG00000050672.1, intron 1 of 8)	34	78529377	78698483	169107	2	ENSGALG00000053902.1	ENSGALT00000098787.1	5077	NA	NA	NA
GR_DMRsig_CMvF__1197	chrZ	78795702	78795960	259	chrZ_78795702_78795960	-2.80861	3.12188	-2.9941	0.00275278	0.13261	CMvF	Distal Intergenic	34	78808957	78841432	32476	1	ENSGALG00000008174.6	ENSGALT00000013288.6	-12997	431261	MTAP	methylthioadenosine phosphorylase
GR_DMRsig_CMvF__1198	chrZ	80370329	80376821	6493	chrZ_80370329_80376821	1.35746	7.3438	2.82876	0.00467313	0.169899	CMvF	Intron (ENSGALT00000102620.1/ENSGALG00000047315.1, intron 1 of 1)	34	80357625	80414552	56928	1	ENSGALG00000050695.1	ENSGALT00000095495.1	12705	NA	NA	NA
GR_DMRsig_CMvF__1199	chrZ	80389577	80390565	989	chrZ_80389577_80390565	2.10729	5.6029	3.11341	0.00184954	0.109774	CMvF	Intron (ENSGALT00000102620.1/ENSGALG00000047315.1, intron 1 of 1)	34	80405184	80452993	47810	1	ENSGALG00000047315.1	ENSGALT00000099228.1	-14619	NA	NA	NA
GR_DMRsig_CMvF__1200	chrZ	80399797	80401722	1926	chrZ_80399797_80401722	2.13838	5.12819	2.88988	0.00385421	0.153796	CMvF	Intron (ENSGALT00000102620.1/ENSGALG00000047315.1, intron 1 of 1)	34	80405184	80452993	47810	1	ENSGALG00000047315.1	ENSGALT00000099228.1	-3462	NA	NA	NA
GR_DMRsig_CMvF__1201	chrZ	80399824	80401815	1992	chrZ_80399824_80401815	2.13838	5.12819	2.88988	0.00385421	0.153796	CMvF	Intron (ENSGALT00000102620.1/ENSGALG00000047315.1, intron 1 of 1)	34	80405184	80452993	47810	1	ENSGALG00000047315.1	ENSGALT00000099228.1	-3369	NA	NA	NA
GR_DMRsig_CMvF__1202	chrZ	80411195	80411815	621	chrZ_80411195_80411815	-2.37262	4.17341	-2.75012	0.00595779	0.188579	CMvF	Intron (ENSGALT00000102620.1/ENSGALG00000047315.1, intron 1 of 1)	34	80405184	80452993	47810	1	ENSGALG00000047315.1	ENSGALT00000099228.1	6012	NA	NA	NA
GR_DMRsig_CMvF__1203	chrZ	80426350	80428904	2555	chrZ_80426350_80428904	2.59806	5.13855	3.51777	0.000435256	0.0535237	CMvF	Intron (ENSGALT00000102620.1/ENSGALG00000047315.1, intron 1 of 1)	34	80405184	80452993	47810	1	ENSGALG00000047315.1	ENSGALT00000099228.1	21167	NA	NA	NA
GR_DMRsig_CMvF__1204	chrZ	80426384	80428935	2552	chrZ_80426384_80428935	2.59806	5.13855	3.51777	0.000435256	0.0535237	CMvF	Intron (ENSGALT00000102620.1/ENSGALG00000047315.1, intron 1 of 1)	34	80405184	80452993	47810	1	ENSGALG00000047315.1	ENSGALT00000099228.1	21201	NA	NA	NA
GR_DMRsig_CMvF__1205	chrZ	80457790	80462953	5164	chrZ_80457790_80462953	1.55416	6.97642	3.0056	0.00265077	0.132099	CMvF	Distal Intergenic	34	80405184	80452993	47810	1	ENSGALG00000047315.1	ENSGALT00000099228.1	52607	NA	NA	NA
GR_DMRsig_CMvF__1206	chrZ	80461698	80463077	1380	chrZ_80461698_80463077	2.3314	5.29101	3.2471	0.00116601	0.08936	CMvF	Distal Intergenic	34	80405184	80452993	47810	1	ENSGALG00000047315.1	ENSGALT00000099228.1	56515	NA	NA	NA
GR_DMRsig_CMvF__1207	chrZ	80481630	80483287	1658	chrZ_80481630_80483287	2.20953	4.80134	2.81531	0.00487331	0.173983	CMvF	Distal Intergenic	34	80405184	80452993	47810	1	ENSGALG00000047315.1	ENSGALT00000099228.1	76447	NA	NA	NA
GR_DMRsig_CMvF__1208	chrZ	80501026	80502851	1826	chrZ_80501026_80502851	2.44324	5.14568	3.31248	0.000924833	0.0825518	CMvF	Distal Intergenic	34	80571923	80647009	75087	1	ENSGALG00000050678.1	ENSGALT00000094720.1	-69072	NA	NA	NA
GR_DMRsig_CMvF__1209	chrZ	80523482	80528737	5256	chrZ_80523482_80528737	1.76238	6.67415	3.20899	0.00133218	0.0957899	CMvF	Distal Intergenic	34	80571923	80647009	75087	1	ENSGALG00000050678.1	ENSGALT00000094720.1	-43186	NA	NA	NA
GR_DMRsig_CMvF__1210	chrZ	80523726	80529407	5682	chrZ_80523726_80529407	1.66868	6.72513	3.0692	0.00214654	0.117763	CMvF	Distal Intergenic	34	80571923	80647009	75087	1	ENSGALG00000050678.1	ENSGALT00000094720.1	-42516	NA	NA	NA
GR_DMRsig_CMvF__1211	chrZ	80538086	80540590	2505	chrZ_80538086_80540590	2.0193	5.9665	3.20098	0.00136977	0.0971374	CMvF	Distal Intergenic	34	80571923	80647009	75087	1	ENSGALG00000050678.1	ENSGALT00000094720.1	-31333	NA	NA	NA
GR_DMRsig_CMvF__1212	chrZ	80538139	80544508	6370	chrZ_80538139_80544508	1.57553	7.11601	3.13401	0.00172454	0.104497	CMvF	Distal Intergenic	34	80571923	80647009	75087	1	ENSGALG00000050678.1	ENSGALT00000094720.1	-27415	NA	NA	NA
GR_DMRsig_CMvF__1213	chrZ	80541210	80545046	3837	chrZ_80541210_80545046	1.82988	5.89076	2.8582	0.0042608	0.162318	CMvF	Distal Intergenic	34	80571923	80647009	75087	1	ENSGALG00000050678.1	ENSGALT00000094720.1	-26877	NA	NA	NA
GR_DMRsig_CMvF__1214	chrZ	80591323	80592965	1643	chrZ_80591323_80592965	2.54532	5.56565	3.73388	0.000188584	0.032881	CMvF	Intron (ENSGALT00000094720.1/ENSGALG00000050678.1, intron 1 of 1)	34	80571923	80647009	75087	1	ENSGALG00000050678.1	ENSGALT00000094720.1	19401	NA	NA	NA
GR_DMRsig_CMvF__1215	chrZ	80591333	80593620	2288	chrZ_80591333_80593620	2.58716	5.64711	3.85495	0.000115777	0.0250702	CMvF	Intron (ENSGALT00000094720.1/ENSGALG00000050678.1, intron 1 of 1)	34	80571923	80647009	75087	1	ENSGALG00000050678.1	ENSGALT00000094720.1	19411	NA	NA	NA
GR_DMRsig_CMvF__1216	chrZ	80600867	80603022	2156	chrZ_80600867_80603022	2.04923	5.86272	3.1834	0.0014557	0.097163	CMvF	Intron (ENSGALT00000094720.1/ENSGALG00000050678.1, intron 1 of 1)	34	80615695	80647009	31315	1	ENSGALG00000050678.1	ENSGALT00000102147.1	-12673	NA	NA	NA
GR_DMRsig_CMvF__1217	chrZ	80600935	80603040	2106	chrZ_80600935_80603040	2.04923	5.86272	3.1834	0.0014557	0.097163	CMvF	Intron (ENSGALT00000094720.1/ENSGALG00000050678.1, intron 1 of 1)	34	80615695	80647009	31315	1	ENSGALG00000050678.1	ENSGALT00000102147.1	-12655	NA	NA	NA
GR_DMRsig_CMvF__1218	chrZ	80631701	80633372	1672	chrZ_80631701_80633372	-2.52224	4.52734	-3.07196	0.00212679	0.11703	CMvF	Intron (ENSGALT00000094720.1/ENSGALG00000050678.1, intron 1 of 1)	34	80616187	80743416	127230	1	ENSGALG00000053589.1	ENSGALT00000096690.1	15515	NA	NA	NA
GR_DMRsig_CMvF__1219	chrZ	80663034	80666110	3077	chrZ_80663034_80666110	1.74694	6.70494	3.20031	0.00137295	0.0971374	CMvF	Intron (ENSGALT00000096690.1/ENSGALG00000053589.1, intron 1 of 1)	34	80616187	80743416	127230	1	ENSGALG00000053589.1	ENSGALT00000096690.1	46848	NA	NA	NA
GR_DMRsig_CMvF__1220	chrZ	80664957	80666135	1179	chrZ_80664957_80666135	2.89915	5.26222	4.01622	5.91526e-05	0.0154952	CMvF	Intron (ENSGALT00000096690.1/ENSGALG00000053589.1, intron 1 of 1)	34	80616187	80743416	127230	1	ENSGALG00000053589.1	ENSGALT00000096690.1	48771	NA	NA	NA
GR_DMRsig_CMvF__1221	chrZ	80665634	80666075	442	chrZ_80665634_80666075	2.5083	4.87996	3.24074	0.00119232	0.0902733	CMvF	Intron (ENSGALT00000096690.1/ENSGALG00000053589.1, intron 1 of 1)	34	80616187	80743416	127230	1	ENSGALG00000053589.1	ENSGALT00000096690.1	49448	NA	NA	NA
GR_DMRsig_CMvF__1222	chrZ	80692860	80697956	5097	chrZ_80692860_80697956	1.78557	6.78846	3.32574	0.000881954	0.0809157	CMvF	Intron (ENSGALT00000096690.1/ENSGALG00000053589.1, intron 1 of 1)	34	80725830	80783306	57477	1	ENSGALG00000048153.1	ENSGALT00000093312.1	-27874	NA	NA	NA
GR_DMRsig_CMvF__1223	chrZ	80692888	80698024	5137	chrZ_80692888_80698024	1.74303	6.80715	3.25861	0.00111972	0.0872338	CMvF	Intron (ENSGALT00000096690.1/ENSGALG00000053589.1, intron 1 of 1)	34	80725830	80783306	57477	1	ENSGALG00000048153.1	ENSGALT00000093312.1	-27806	NA	NA	NA
GR_DMRsig_CMvF__1224	chrZ	80695811	80696293	483	chrZ_80695811_80696293	2.2923	4.75035	2.89503	0.00379146	0.152149	CMvF	Intron (ENSGALT00000096690.1/ENSGALG00000053589.1, intron 1 of 1)	34	80725830	80783306	57477	1	ENSGALG00000048153.1	ENSGALT00000093312.1	-29537	NA	NA	NA
GR_DMRsig_CMvF__1225	chrZ	80710292	80712136	1845	chrZ_80710292_80712136	3.46977	5.38823	4.92154	8.59125e-07	0.0008082	CMvF	Intron (ENSGALT00000096690.1/ENSGALG00000053589.1, intron 1 of 1)	34	80725830	80783306	57477	1	ENSGALG00000048153.1	ENSGALT00000093312.1	-13694	NA	NA	NA
GR_DMRsig_CMvF__1226	chrZ	80710351	80712117	1767	chrZ_80710351_80712117	3.46977	5.38823	4.92154	8.59125e-07	0.0008082	CMvF	Intron (ENSGALT00000096690.1/ENSGALG00000053589.1, intron 1 of 1)	34	80725830	80783306	57477	1	ENSGALG00000048153.1	ENSGALT00000093312.1	-13713	NA	NA	NA
GR_DMRsig_CMvF__1227	chrZ	80735828	80737217	1390	chrZ_80735828_80737217	1.84903	5.99508	2.94748	0.00320397	0.141505	CMvF	Intron (ENSGALT00000096690.1/ENSGALG00000053589.1, intron 1 of 1)	34	80725830	80872510	146681	1	ENSGALG00000048153.1	ENSGALT00000096483.1	9999	NA	NA	NA
GR_DMRsig_CMvF__1228	chrZ	80735848	80737157	1310	chrZ_80735848_80737157	2.00345	5.95463	3.1685	0.00153243	0.0989069	CMvF	Intron (ENSGALT00000096690.1/ENSGALG00000053589.1, intron 1 of 1)	34	80725830	80872510	146681	1	ENSGALG00000048153.1	ENSGALT00000096483.1	10019	NA	NA	NA
GR_DMRsig_CMvF__1229	chrZ	80793096	80796000	2905	chrZ_80793096_80796000	1.94638	5.82268	3.0002	0.00269828	0.132545	CMvF	Intron (ENSGALT00000096008.1/ENSGALG00000048153.1, intron 1 of 1)	34	80725830	80872510	146681	1	ENSGALG00000048153.1	ENSGALT00000096483.1	67267	NA	NA	NA
GR_DMRsig_CMvF__1230	chrZ	80793139	80795262	2124	chrZ_80793139_80795262	2.13895	5.57501	3.14338	0.00167025	0.102029	CMvF	Intron (ENSGALT00000096008.1/ENSGALG00000048153.1, intron 1 of 1)	34	80725830	80872510	146681	1	ENSGALG00000048153.1	ENSGALT00000096483.1	67310	NA	NA	NA
GR_DMRsig_CMvF__1231	chrZ	80833741	80835291	1551	chrZ_80833741_80835291	1.99774	5.5399	2.91624	0.00354309	0.149367	CMvF	Intron (ENSGALT00000096483.1/ENSGALG00000048153.1, intron 1 of 1)	34	80725830	80872510	146681	1	ENSGALG00000048153.1	ENSGALT00000096483.1	107912	NA	NA	NA
GR_DMRsig_CMvF__1232	chrZ	80833863	80835218	1356	chrZ_80833863_80835218	1.90021	5.48477	2.74494	0.00605264	0.189322	CMvF	Intron (ENSGALT00000096483.1/ENSGALG00000048153.1, intron 1 of 1)	34	80725830	80872510	146681	1	ENSGALG00000048153.1	ENSGALT00000096483.1	108034	NA	NA	NA
GR_DMRsig_CMvF__1233	chrZ	80850694	80852027	1334	chrZ_80850694_80852027	2.3551	4.86796	3.03629	0.00239528	0.125357	CMvF	Intron (ENSGALT00000096483.1/ENSGALG00000048153.1, intron 1 of 1)	34	80958522	81024852	66331	1	ENSGALG00000048041.1	ENSGALT00000098597.1	-106495	NA	NA	NA
GR_DMRsig_CMvF__1234	chrZ	80850720	80852024	1305	chrZ_80850720_80852024	2.3551	4.86796	3.03629	0.00239528	0.125357	CMvF	Intron (ENSGALT00000096483.1/ENSGALG00000048153.1, intron 1 of 1)	34	80958522	81024852	66331	1	ENSGALG00000048041.1	ENSGALT00000098597.1	-106498	NA	NA	NA
GR_DMRsig_CMvF__1235	chrZ	80878634	80880551	1918	chrZ_80878634_80880551	2.36805	4.71776	2.97415	0.00293826	0.135184	CMvF	Distal Intergenic	34	80958522	81024852	66331	1	ENSGALG00000048041.1	ENSGALT00000098597.1	-77971	NA	NA	NA
GR_DMRsig_CMvF__1236	chrZ	80878641	80880458	1818	chrZ_80878641_80880458	2.31938	4.70573	2.90708	0.00364842	0.149474	CMvF	Distal Intergenic	34	80958522	81024852	66331	1	ENSGALG00000048041.1	ENSGALT00000098597.1	-78064	NA	NA	NA
GR_DMRsig_CMvF__1237	chrZ	80890981	80891271	291	chrZ_80890981_80891271	-3.00844	3.84598	-3.35636	0.000789855	0.076014	CMvF	Distal Intergenic	34	80958522	81024852	66331	1	ENSGALG00000048041.1	ENSGALT00000098597.1	-67251	NA	NA	NA
GR_DMRsig_CMvF__1238	chrZ	80922656	80924154	1499	chrZ_80922656_80924154	3.33034	5.13798	4.50882	6.52147e-06	0.00344066	CMvF	Distal Intergenic	34	80958522	81024852	66331	1	ENSGALG00000048041.1	ENSGALT00000098597.1	-34368	NA	NA	NA
GR_DMRsig_CMvF__1239	chrZ	80922673	80924168	1496	chrZ_80922673_80924168	3.33034	5.13798	4.50882	6.52147e-06	0.00344066	CMvF	Distal Intergenic	34	80958522	81024852	66331	1	ENSGALG00000048041.1	ENSGALT00000098597.1	-34354	NA	NA	NA
GR_DMRsig_CMvF__1240	chrZ	80922727	80923218	492	chrZ_80922727_80923218	2.67286	4.44187	3.21419	0.00130826	0.0952192	CMvF	Distal Intergenic	34	80958522	81024852	66331	1	ENSGALG00000048041.1	ENSGALT00000098597.1	-35304	NA	NA	NA
GR_DMRsig_CMvF__1241	chrZ	80924723	80928992	4270	chrZ_80924723_80928992	1.89741	6.6957	3.4696	0.000521305	0.0594073	CMvF	Distal Intergenic	34	80958522	81024852	66331	1	ENSGALG00000048041.1	ENSGALT00000098597.1	-29530	NA	NA	NA
GR_DMRsig_CMvF__1242	chrZ	80925537	80928781	3245	chrZ_80925537_80928781	1.8302	6.56045	3.25862	0.00111967	0.0872338	CMvF	Distal Intergenic	34	80958522	81024852	66331	1	ENSGALG00000048041.1	ENSGALT00000098597.1	-29741	NA	NA	NA
GR_DMRsig_CMvF__1243	chrZ	80934137	80936738	2602	chrZ_80934137_80936738	1.52805	6.66082	2.77499	0.00552064	0.18497	CMvF	Distal Intergenic	34	80958522	81024852	66331	1	ENSGALG00000048041.1	ENSGALT00000098597.1	-21784	NA	NA	NA
GR_DMRsig_CMvF__1244	chrZ	80946317	80948174	1858	chrZ_80946317_80948174	2.31806	5.67518	3.47268	0.000515356	0.0594073	CMvF	Distal Intergenic	34	80958522	81024852	66331	1	ENSGALG00000048041.1	ENSGALT00000098597.1	-10348	NA	NA	NA
GR_DMRsig_CMvF__1245	chrZ	80946459	80948211	1753	chrZ_80946459_80948211	2.34873	5.63652	3.49256	0.000478477	0.0568661	CMvF	Distal Intergenic	34	80958522	81024852	66331	1	ENSGALG00000048041.1	ENSGALT00000098597.1	-10311	NA	NA	NA
GR_DMRsig_CMvF__1246	chrZ	80974664	80975450	787	chrZ_80974664_80975450	2.10908	4.8973	2.7334	0.00626888	0.191423	CMvF	Intron (ENSGALT00000098597.1/ENSGALG00000048041.1, intron 1 of 2)	34	80958522	81024852	66331	1	ENSGALG00000048041.1	ENSGALT00000098597.1	16143	NA	NA	NA
GR_DMRsig_CMvF__1247	chrZ	80975028	80975395	368	chrZ_80975028_80975395	2.76501	3.89032	3.09819	0.00194726	0.112496	CMvF	Intron (ENSGALT00000098597.1/ENSGALG00000048041.1, intron 1 of 2)	34	80958522	81024852	66331	1	ENSGALG00000048041.1	ENSGALT00000098597.1	16507	NA	NA	NA
GR_DMRsig_CMvF__1248	chrZ	80977797	80979254	1458	chrZ_80977797_80979254	3.44337	4.94806	4.50363	6.68263e-06	0.00344467	CMvF	Intron (ENSGALT00000098597.1/ENSGALG00000048041.1, intron 1 of 2)	34	80958522	81024852	66331	1	ENSGALG00000048041.1	ENSGALT00000098597.1	19276	NA	NA	NA
GR_DMRsig_CMvF__1249	chrZ	81015089	81016711	1623	chrZ_81015089_81016711	2.21722	6.05925	3.57897	0.000345004	0.0461003	CMvF	Intron (ENSGALT00000098597.1/ENSGALG00000048041.1, intron 2 of 2)	34	80968511	81008123	39613	2	ENSGALG00000048284.1	ENSGALT00000098436.1	-6967	NA	NA	NA
GR_DMRsig_CMvF__1250	chrZ	81015163	81016630	1468	chrZ_81015163_81016630	2.21719	6.05537	3.57621	0.000348672	0.0461003	CMvF	Intron (ENSGALT00000098597.1/ENSGALG00000048041.1, intron 2 of 2)	34	80968511	81008123	39613	2	ENSGALG00000048284.1	ENSGALT00000098436.1	-7041	NA	NA	NA
GR_DMRsig_CMvF__1251	chrZ	81071207	81073463	2257	chrZ_81071207_81073463	2.60832	5.04046	3.46902	0.000522436	0.0594073	CMvF	Distal Intergenic	34	81043861	81045789	1929	1	ENSGALG00000049830.1	ENSGALT00000105484.1	27347	NA	NA	NA
GR_DMRsig_CMvF__1252	chrZ	81071210	81073507	2298	chrZ_81071210_81073507	2.60832	5.04046	3.46902	0.000522436	0.0594073	CMvF	Distal Intergenic	34	81043861	81045789	1929	1	ENSGALG00000049830.1	ENSGALT00000105484.1	27350	NA	NA	NA
GR_DMRsig_CMvF__1253	chrZ	81094977	81098832	3856	chrZ_81094977_81098832	1.76151	6.56517	3.13923	0.00169412	0.103152	CMvF	Distal Intergenic	34	81135284	81191167	55884	1	ENSGALG00000005316.6	ENSGALT00000008519.6	-36452	426795	SRFBP1	serum response factor binding protein 1
GR_DMRsig_CMvF__1254	chrZ	81096298	81099316	3019	chrZ_81096298_81099316	2.16213	6.02665	3.46788	0.000524661	0.0594073	CMvF	Distal Intergenic	34	81135284	81191167	55884	1	ENSGALG00000005316.6	ENSGALT00000008519.6	-35968	426795	SRFBP1	serum response factor binding protein 1
GR_DMRsig_CMvF__1255	chrZ	81106373	81107730	1358	chrZ_81106373_81107730	-2.29201	4.78118	-2.91016	0.00361269	0.149474	CMvF	Distal Intergenic	34	81135284	81191167	55884	1	ENSGALG00000005316.6	ENSGALT00000008519.6	-27554	426795	SRFBP1	serum response factor binding protein 1
GR_DMRsig_CMvF__1256	chrZ	81114426	81114820	395	chrZ_81114426_81114820	-2.72396	3.16233	-2.90758	0.0036426	0.149474	CMvF	Distal Intergenic	34	81135284	81191167	55884	1	ENSGALG00000005316.6	ENSGALT00000008519.6	-20464	426795	SRFBP1	serum response factor binding protein 1
GR_DMRsig_CMvF__1257	chrZ	81120965	81127307	6343	chrZ_81120965_81127307	1.4298	7.31535	2.96215	0.00305527	0.138261	CMvF	Distal Intergenic	34	81135284	81191167	55884	1	ENSGALG00000005316.6	ENSGALT00000008519.6	-7977	426795	SRFBP1	serum response factor binding protein 1
GR_DMRsig_CMvF__1258	chrZ	81120976	81126163	5188	chrZ_81120976_81126163	1.59479	7.15374	3.19671	0.0013902	0.097163	CMvF	Distal Intergenic	34	81135284	81191167	55884	1	ENSGALG00000005316.6	ENSGALT00000008519.6	-9121	426795	SRFBP1	serum response factor binding protein 1
GR_DMRsig_CMvF__1259	chrZ	81544199	81544749	551	chrZ_81544199_81544749	-2.60764	3.26419	-2.79435	0.00520073	0.179705	CMvF	Intron (ENSGALT00000029784.4/ENSGALG00000018874.4, intron 3 of 6)	34	81524929	81572966	48038	1	ENSGALG00000018874.4	ENSGALT00000094396.1	19271	426798	SNX24	sorting nexin 24
GR_DMRsig_CMvF__1260	chrZ	81900302	81900580	279	chrZ_81900302_81900580	-2.8069	2.9898	-2.98119	0.00287152	0.134598	CMvF	Intron (ENSGALT00000008724.6/ENSGALG00000028675.3, intron 7 of 9)	34	81867579	81872830	5252	2	ENSGALG00000005423.7	ENSGALT00000008710.6	-27473	426806	GRHPR	glyoxylate and hydroxypyruvate reductase
GR_DMRsig_CMvF__1261	chrZ	81974768	81976006	1239	chrZ_81974768_81976006	2.2102	4.64032	2.74033	0.00613806	0.189942	CMvF	Intron (ENSGALT00000008724.6/ENSGALG00000028675.3, intron 3 of 9)	34	81886513	81988016	101504	2	ENSGALG00000028675.3	ENSGALT00000053244.2	12010	426807	ZCCHC7	zinc finger CCHC-type containing 7
GR_DMRsig_CMvF__1262	chrZ	81974986	81975984	999	chrZ_81974986_81975984	2.2102	4.64032	2.74033	0.00613806	0.189942	CMvF	Intron (ENSGALT00000008724.6/ENSGALG00000028675.3, intron 3 of 9)	34	81886513	81988016	101504	2	ENSGALG00000028675.3	ENSGALT00000053244.2	12032	426807	ZCCHC7	zinc finger CCHC-type containing 7
GR_DMRsig_CMvF__1263	chrZ	82251048	82252401	1354	chrZ_82251048_82252401	1.99488	5.54739	2.91622	0.00354328	0.149367	CMvF	Intron (ENSGALT00000104307.1/ENSGALG00000052443.1, intron 1 of 1)	34	82200619	82223072	22454	2	ENSGALG00000016438.7	ENSGALT00000026517.6	-27977	428391	MELK	maternal embryonic leucine zipper kinase
GR_DMRsig_CMvF__1264	chrZ	82254353	82254899	547	chrZ_82254353_82254899	-2.12134	5.33756	-2.9804	0.00287893	0.134598	CMvF	Intron (ENSGALT00000104307.1/ENSGALG00000052443.1, intron 1 of 1)	34	82200619	82223072	22454	2	ENSGALG00000016438.7	ENSGALT00000026517.6	-31282	428391	MELK	maternal embryonic leucine zipper kinase
GR_DMRsig_CMvF__1265	chrZ	82321348	82322387	1040	chrZ_82321348_82322387	2.43627	5.89217	3.8064	0.000141032	0.027931	CMvF	Distal Intergenic	34	82226830	82315172	88343	2	ENSGALG00000052443.1	ENSGALT00000104307.1	-6177	NA	NA	NA
GR_DMRsig_CMvF__1266	chrZ	82321407	82322082	676	chrZ_82321407_82322082	2.13624	5.44341	3.0618	0.00220028	0.119818	CMvF	Distal Intergenic	34	82226830	82315172	88343	2	ENSGALG00000052443.1	ENSGALT00000104307.1	-6236	NA	NA	NA
GR_DMRsig_CMvF__1267	chrZ	82321478	82322056	579	chrZ_82321478_82322056	2.04385	5.35806	2.88261	0.00394429	0.156067	CMvF	Distal Intergenic	34	82226830	82315172	88343	2	ENSGALG00000052443.1	ENSGALT00000104307.1	-6307	NA	NA	NA
GR_DMRsig_CMvF__1268	chrZ	82331009	82331479	471	chrZ_82331009_82331479	2.75089	5.05488	3.66823	0.000244278	0.03846	CMvF	Downstream (1-2kb)	34	82333364	82335345	1982	2	ENSGALG00000047385.1	ENSGALT00000098546.1	3866	NA	NA	NA
GR_DMRsig_CMvF__1269	chrZ	82331014	82331388	375	chrZ_82331014_82331388	2.55611	4.86187	3.29188	0.000995312	0.0843598	CMvF	Downstream (1-2kb)	34	82333364	82335345	1982	2	ENSGALG00000047385.1	ENSGALT00000098546.1	3957	NA	NA	NA
GR_DMRsig_CMvF__1270	chrZ	82340934	82342364	1431	chrZ_82340934_82342364	2.52752	5.82465	3.89748	9.72197e-05	0.0220378	CMvF	Distal Intergenic	34	82333364	82335345	1982	2	ENSGALG00000047385.1	ENSGALT00000098546.1	-5590	NA	NA	NA
GR_DMRsig_CMvF__1271	chrZ	82341101	82342329	1229	chrZ_82341101_82342329	2.77532	5.70353	4.18046	2.91002e-05	0.00954073	CMvF	Distal Intergenic	34	82333364	82335345	1982	2	ENSGALG00000047385.1	ENSGALT00000098546.1	-5757	NA	NA	NA
GR_DMRsig_CMvF__1272	chrZ	82341170	82342333	1164	chrZ_82341170_82342333	2.73725	5.67446	4.1001	4.13084e-05	0.0119569	CMvF	Distal Intergenic	34	82333364	82335345	1982	2	ENSGALG00000047385.1	ENSGALT00000098546.1	-5826	NA	NA	NA
GR_DMRsig_CMvF__1273	chrZ	82416777	82417334	558	chrZ_82416777_82417334	2.22833	4.98973	2.93653	0.00331929	0.144062	CMvF	Distal Intergenic	34	82443073	82484848	41776	2	ENSGALG00000045167.2	ENSGALT00000088989.2	67514	NA	NA	NA
GR_DMRsig_CMvF__1274	chrZ	82449980	82450540	561	chrZ_82449980_82450540	2.49716	4.34	2.95971	0.0030795	0.138624	CMvF	Intron (ENSGALT00000088989.2/ENSGALG00000045167.2, intron 1 of 1)	34	82443073	82484848	41776	2	ENSGALG00000045167.2	ENSGALT00000088989.2	34308	NA	NA	NA
GR_DMRsig_CMvF__1275	chrZ	82451076	82451650	575	chrZ_82451076_82451650	2.34865	5.29135	3.27133	0.00107055	0.0853472	CMvF	Intron (ENSGALT00000088989.2/ENSGALG00000045167.2, intron 1 of 1)	34	82443073	82484848	41776	2	ENSGALG00000045167.2	ENSGALT00000088989.2	33198	NA	NA	NA
GR_DMRsig_CMvF__1276	chrZ	82451108	82451628	521	chrZ_82451108_82451628	2.34865	5.29135	3.27133	0.00107055	0.0853472	CMvF	Intron (ENSGALT00000088989.2/ENSGALG00000045167.2, intron 1 of 1)	34	82443073	82484848	41776	2	ENSGALG00000045167.2	ENSGALT00000088989.2	33220	NA	NA	NA
GR_DMRsig_CMvF__1277	chrZ	82451237	82451554	318	chrZ_82451237_82451554	2.1458	5.17646	2.92574	0.00343662	0.147453	CMvF	Intron (ENSGALT00000088989.2/ENSGALG00000045167.2, intron 1 of 1)	34	82443073	82484848	41776	2	ENSGALG00000045167.2	ENSGALT00000088989.2	33294	NA	NA	NA
GR_DMRsig_CMvF__1278	chrZ	82507435	82508824	1390	chrZ_82507435_82508824	1.76929	6.07026	2.86211	0.00420866	0.16127	CMvF	Distal Intergenic	34	82463087	82484848	21762	2	ENSGALG00000045167.2	ENSGALT00000098935.1	-22588	NA	NA	NA
GR_DMRsig_CMvF__1279	chrZ	82508295	82508516	222	chrZ_82508295_82508516	3.62811	4.57042	4.44836	8.65597e-06	0.00407144	CMvF	Distal Intergenic	34	82463087	82484848	21762	2	ENSGALG00000045167.2	ENSGALT00000098935.1	-23448	NA	NA	NA
GR_DMRsig_CMvF__1280	chrZ	82508305	82508523	219	chrZ_82508305_82508523	3.62811	4.57042	4.44836	8.65597e-06	0.00407144	CMvF	Distal Intergenic	34	82463087	82484848	21762	2	ENSGALG00000045167.2	ENSGALT00000098935.1	-23458	NA	NA	NA
GR_DMRsig_CMvF__1281	chrZ	82522617	82525758	3142	chrZ_82522617_82525758	1.28423	8.68249	3.57796	0.000346346	0.0461003	CMvF	Distal Intergenic	34	82463087	82484848	21762	2	ENSGALG00000045167.2	ENSGALT00000098935.1	-37770	NA	NA	NA
GR_DMRsig_CMvF__1282	chrZ	82524929	82525380	452	chrZ_82524929_82525380	1.43016	7.60982	3.14946	0.00163589	0.100748	CMvF	Distal Intergenic	34	82463087	82484848	21762	2	ENSGALG00000045167.2	ENSGALT00000098935.1	-40082	NA	NA	NA
GR_DMRsig_CMvF__0195	chr10	598048	598472	425	chr10_598048_598472	-1.79106	6.53913	-3.17559	0.00149548	0.0981114	CMvF	Distal Intergenic	10	609704	611537	1834	2	ENSGALG00000047538.1	ENSGALT00000107597.1	13065	NA	NA	NA
GR_DMRsig_CMvF__0196	chr10	669016	669415	400	chr10_669016_669415	-2.56984	3.64094	-2.81862	0.0048233	0.172574	CMvF	Intron (ENSGALT00000098387.1/ENSGALG00000038550.2, intron 1 of 4)	10	688765	732497	43733	1	ENSGALG00000047924.1	ENSGALT00000091123.1	-19350	107049470	MANBAL7	mannosidase, beta A, lysosomal-like 7
GR_DMRsig_CMvF__0197	chr10	740681	741115	435	chr10_740681_741115	-3.56481	3.60278	-3.89906	9.65876e-05	0.0220272	CMvF	Intron (ENSGALT00000098387.1/ENSGALG00000038550.2, intron 1 of 4)	10	751741	751818	78	1	ENSGALG00000051753.1	ENSGALT00000107362.1	-10626	NA	NA	NA
GR_DMRsig_CMvF__0180	chr10	1185130	1186253	1124	chr10_1185130_1186253	-3.87244	3.3892	-4.17609	2.9665e-05	0.00954073	CMvF	Promoter (1-2kb)	10	1183612	1189391	5780	1	ENSGALG00000032196.2	ENSGALT00000055974.2	1519	NA	NA	NA
GR_DMRsig_CMvF__0181	chr10	1185182	1186242	1061	chr10_1185182_1186242	-3.66009	3.20278	-3.91253	9.13526e-05	0.021351	CMvF	Promoter (1-2kb)	10	1183612	1189391	5780	1	ENSGALG00000032196.2	ENSGALT00000055974.2	1571	NA	NA	NA
GR_DMRsig_CMvF__0182	chr10	1210426	1210747	322	chr10_1210426_1210747	-2.44679	4.32864	-2.89551	0.00378569	0.152149	CMvF	Distal Intergenic	10	1207419	1208391	973	1	ENSGALG00000036161.2	ENSGALT00000060981.2	3008	415340	OR6B1	olfactory receptor family 6 subfamily B member 1
GR_DMRsig_CMvF__0183	chr10	1224252	1225308	1057	chr10_1224252_1225308	-3.05205	4.02745	-3.47272	0.000515292	0.0594073	CMvF	Intron (ENSGALT00000048895.2/ENSGALG00000042358.2, intron 1 of 1)	10	1216767	1222585	5819	1	ENSGALG00000053160.1	ENSGALT00000088524.2	7486	NA	NA	NA
GR_DMRsig_CMvF__0184	chr10	1224966	1225295	330	chr10_1224966_1225295	-2.969	3.41724	-3.20715	0.00134072	0.0960953	CMvF	Intron (ENSGALT00000048895.2/ENSGALG00000042358.2, intron 1 of 1)	10	1216767	1222585	5819	1	ENSGALG00000053160.1	ENSGALT00000088524.2	8200	NA	NA	NA
GR_DMRsig_CMvF__0185	chr10	1241892	1242473	582	chr10_1241892_1242473	-2.66699	3.22374	-2.85323	0.004328	0.162953	CMvF	Intron (ENSGALT00000048895.2/ENSGALG00000042358.2, intron 1 of 1)	10	1244341	1248536	4196	2	ENSGALG00000044048.2	ENSGALT00000089018.2	6063	NA	NA	NA
GR_DMRsig_CMvF__0186	chr10	1254882	1255733	852	chr10_1254882_1255733	-3.01247	4.07056	-3.44591	0.00056921	0.0624455	CMvF	Promoter (<=1kb)	10	1213803	1256295	42493	2	ENSGALG00000042358.2	ENSGALT00000048895.2	562	NA	NA	NA
GR_DMRsig_CMvF__0187	chr10	1254938	1255811	874	chr10_1254938_1255811	-3.0107	4.01939	-3.42236	0.000620894	0.0659989	CMvF	Promoter (<=1kb)	10	1213803	1256295	42493	2	ENSGALG00000042358.2	ENSGALT00000048895.2	484	NA	NA	NA
GR_DMRsig_CMvF__0188	chr10	1275727	1276695	969	chr10_1275727_1276695	-2.50863	4.02402	-2.85322	0.00432822	0.162953	CMvF	Distal Intergenic	10	1270045	1272876	2832	1	ENSGALG00000048513.1	ENSGALT00000085323.2	5683	NA	NA	NA
GR_DMRsig_CMvF__0193	chr10	2482120	2482858	739	chr10_2482120_2482858	-2.56525	3.29441	-2.75272	0.00591062	0.188324	CMvF	Exon (ENSGALT00000002708.6/ENSGALG00000001764.6, exon 12 of 12)	10	2471825	2473092	1268	2	ENSGALG00000050501.1	ENSGALT00000105775.1	-9029	NA	NA	NA
GR_DMRsig_CMvF__0194	chr10	3288935	3290321	1387	chr10_3288935_3290321	2.35102	4.2743	2.76173	0.00574991	0.187307	CMvF	Exon (ENSGALT00000004272.7/ENSGALG00000002708.7, exon 4 of 4)	10	3212741	3290778	78038	1	ENSGALG00000002708.7	ENSGALT00000004272.7	76195	415344	LINGO1	leucine rich repeat and Ig domain containing 1
GR_DMRsig_CMvF__0198	chr10	7578029	7578238	210	chr10_7578029_7578238	-2.57406	3.70089	-2.83604	0.004568	0.168189	CMvF	Intron (ENSGALT00000084591.2/ENSGALG00000004270.7, intron 1 of 12)	10	7557497	7611673	54177	1	ENSGALG00000004270.7	ENSGALT00000084591.2	20533	395844	ALDH1A2	aldehyde dehydrogenase 1 family member A2
GR_DMRsig_CMvF__0199	chr10	7817876	7818387	512	chr10_7817876_7818387	-2.44781	3.8064	-2.72085	0.00651173	0.195333	CMvF	Promoter (2-3kb)	10	7821004	7827996	6993	1	ENSGALG00000052424.1	ENSGALT00000107830.1	-2617	NA	NA	NA
GR_DMRsig_CMvF__0200	chr10	7817946	7818225	280	chr10_7817946_7818225	-2.56083	3.29441	-2.74798	0.00599669	0.188626	CMvF	Promoter (2-3kb)	10	7821004	7827996	6993	1	ENSGALG00000052424.1	ENSGALT00000107830.1	-2779	NA	NA	NA
GR_DMRsig_CMvF__0201	chr10	7817988	7818331	344	chr10_7817988_7818331	-2.57595	3.51812	-2.80076	0.00509863	0.178485	CMvF	Promoter (2-3kb)	10	7821004	7827996	6993	1	ENSGALG00000052424.1	ENSGALT00000107830.1	-2673	NA	NA	NA
GR_DMRsig_CMvF__0176	chr10	10366403	10366757	355	chr10_10366403_10366757	-2.04707	5.3069	-2.85956	0.00424259	0.162041	CMvF	Exon (ENSGALT00000052257.2/ENSGALG00000030542.2, exon 20 of 20)	10	10362842	10362930	89	1	ENSGALG00000025506.3	ENSGALT00000042419.3	3562	100315988	MIR1744	microRNA mir-1744
GR_DMRsig_CMvF__0177	chr10	10941443	10941656	214	chr10_10941443_10941656	-2.71422	3.31853	-2.91592	0.00354664	0.149367	CMvF	Intron (ENSGALT00000059781.2/ENSGALG00000036201.2, intron 9 of 10)	10	10905606	10954565	48960	1	ENSGALG00000036201.2	ENSGALT00000059781.2	35838	415596	GALK2	galactokinase 2
GR_DMRsig_CMvF__0178	chr10	11225879	11226550	672	chr10_11225879_11226550	-2.97224	3.22374	-3.17979	0.00147396	0.097163	CMvF	Distal Intergenic	10	11221234	11221327	94	2	ENSGALG00000026117.2	ENSGALT00000045198.2	-4553	102465347	MIR6596	microRNA mir-6596
GR_DMRsig_CMvF__0179	chr10	11225892	11226571	680	chr10_11225892_11226571	-2.97224	3.22374	-3.17979	0.00147396	0.097163	CMvF	Distal Intergenic	10	11221234	11221327	94	2	ENSGALG00000026117.2	ENSGALT00000045198.2	-4566	102465347	MIR6596	microRNA mir-6596
GR_DMRsig_CMvF__0189	chr10	15281123	15281544	422	chr10_15281123_15281544	-2.30745	4.3864	-2.75276	0.00590983	0.188324	CMvF	Exon (ENSGALT00000104810.1/ENSGALG00000049552.1, exon 3 of 3)	10	15268580	15282809	14230	1	ENSGALG00000049552.1	ENSGALT00000096351.1	12544	NA	NA	NA
GR_DMRsig_CMvF__0190	chr10	18273725	18274370	646	chr10_18273725_18274370	2.29209	4.38126	2.73246	0.00628677	0.191423	CMvF	Distal Intergenic	10	18257186	18261676	4491	2	ENSGALG00000007365.8	ENSGALT00000011910.7	-12050	415534	PARP16	poly(ADP-ribose) polymerase family member 16
GR_DMRsig_CMvF__0191	chr10	19326994	19327294	301	chr10_19326994_19327294	-2.65241	3.81348	-2.95019	0.00317608	0.140769	CMvF	Intron (ENSGALT00000012837.6/ENSGALG00000007909.6, intron 8 of 20)	10	19311292	19369884	58593	1	ENSGALG00000007909.6	ENSGALT00000012837.6	15703	415554	IQCH	IQ motif containing H
GR_DMRsig_CMvF__0192	chr10	20849113	20851303	2191	chr10_20849113_20851303	1.99035	5.37082	2.81389	0.00489489	0.174422	CMvF	Intron (ENSGALT00000106411.1/ENSGALG00000042165.3, intron 1 of 1)	10	20845911	20862864	16954	1	ENSGALG00000042165.3	ENSGALT00000074449.2	3203	NA	NA	NA
GR_DMRsig_CMvF__0223	chr12	665440	666129	690	chr12_665440_666129	-2.7285	3.69065	-3.00388	0.00266579	0.13234	CMvF	Intron (ENSGALT00000098389.1/ENSGALG00000047907.1, intron 1 of 3)	12	673556	696335	22780	1	ENSGALG00000046802.1	ENSGALT00000102149.1	-7427	NA	NA	NA
GR_DMRsig_CMvF__0220	chr12	2953603	2954224	622	chr12_2953603_2954224	-2.633	3.39627	-2.84062	0.0045029	0.1671	CMvF	Intron (ENSGALT00000036284.4/ENSGALG00000001849.5, intron 1 of 5)	12	2917890	2962756	44867	2	ENSGALG00000001849.5	ENSGALT00000036284.4	8532	NA	NA	NA
GR_DMRsig_CMvF__0221	chr12	3045543	3046152	610	chr12_3045543_3046152	-3.2967	3.75582	-3.64845	0.000263867	0.0400365	CMvF	Intron (ENSGALT00000093107.1/ENSGALG00000035578.2, intron 7 of 23)	12	3016341	3066913	50573	1	ENSGALG00000035578.2	ENSGALT00000095298.1	29203	415931	RBM6	RNA binding motif protein 6
GR_DMRsig_CMvF__0222	chr12	6297589	6298150	562	chr12_6297589_6298150	-2.71121	3.64323	-2.97418	0.00293793	0.135184	CMvF	Intron (ENSGALT00000097159.1/ENSGALG00000047733.1, intron 1 of 2)	12	6282935	6458138	175204	1	ENSGALG00000047733.1	ENSGALT00000098964.1	14655	NA	NA	NA
GR_DMRsig_CMvF__0224	chr12	8031043	8031769	727	chr12_8031043_8031769	-2.56044	2.92838	-2.71529	0.00662225	0.196676	CMvF	Intron (ENSGALT00000106889.1/ENSGALG00000005400.6, intron 15 of 34)	12	8060985	8064571	3587	2	ENSGALG00000005404.6	ENSGALT00000008679.6	32802	NA	NA	NA
GR_DMRsig_CMvF__0214	chr12	15200026	15200395	370	chr12_15200026_15200395	-2.80598	3.25396	-3.00553	0.0026514	0.132099	CMvF	Intron (ENSGALT00000012394.5/ENSGALG00000007652.6, intron 2 of 10)	12	15139287	15241268	101982	2	ENSGALG00000007652.6	ENSGALT00000012394.5	40873	416087	SUCLG2	succinate-CoA ligase GDP-forming beta subunit
GR_DMRsig_CMvF__0215	chr12	16984991	16985491	501	chr12_16984991_16985491	-2.64218	3.69163	-2.90906	0.0036254	0.149474	CMvF	Distal Intergenic	12	16924475	16950486	26012	1	ENSGALG00000007810.7	ENSGALT00000033329.6	60517	416098	PPP4R2	protein phosphatase 4 regulatory subunit 2
GR_DMRsig_CMvF__0216	chr12	16985010	16985936	927	chr12_16985010_16985936	-3.05363	3.79252	-3.39	0.000699016	0.0712826	CMvF	Distal Intergenic	12	16924475	16950486	26012	1	ENSGALG00000007810.7	ENSGALT00000033329.6	60536	416098	PPP4R2	protein phosphatase 4 regulatory subunit 2
GR_DMRsig_CMvF__0217	chr12	17230864	17231064	201	chr12_17230864_17231064	-3.37715	3.49814	-3.66695	0.000245501	0.0384915	CMvF	Intron (ENSGALT00000105388.1/ENSGALG00000054399.1, intron 3 of 6)	12	17180448	17200531	20084	1	ENSGALG00000054399.1	ENSGALT00000093543.1	50417	NA	NA	NA
GR_DMRsig_CMvF__0218	chr12	18445793	18446977	1185	chr12_18445793_18446977	-2.52041	3.42649	-2.72415	0.00644708	0.194389	CMvF	Intron (ENSGALT00000091194.1/ENSGALG00000008263.6, intron 12 of 22)	12	18489501	18503711	14211	2	ENSGALG00000008267.7	ENSGALT00000046148.3	56734	771801	IL5RA	interleukin 5 receptor subunit alpha
GR_DMRsig_CMvF__0219	chr12	19625766	19626031	266	chr12_19625766_19626031	-2.47152	3.62315	-2.70722	0.00678537	0.199007	CMvF	Distal Intergenic	12	19629856	19651438	21583	1	ENSGALG00000008349.6	ENSGALT00000013590.6	-3825	416113	LMCD1	LIM and cysteine rich domains 1
GR_DMRsig_CMvF__0230	chr13	2396381	2396652	272	chr13_2396381_2396652	-2.80775	3.12188	-2.99319	0.00276105	0.13261	CMvF	Intron (ENSGALT00000102303.1/ENSGALG00000052936.1, intron 2 of 4)	13	2389626	2404944	15319	1	ENSGALG00000052936.1	ENSGALT00000102303.1	6756	NA	NA	NA
GR_DMRsig_CMvF__0231	chr13	2550463	2551755	1293	chr13_2550463_2551755	-2.76195	3.67432	-3.03696	0.00238999	0.125357	CMvF	Intron (ENSGALT00000097955.1/ENSGALG00000048605.1, intron 4 of 5)	13	2558317	2569364	11048	1	ENSGALG00000053483.1	ENSGALT00000082707.2	-6562	427618	LOC427618	protocadherin gamma-A7-like
GR_DMRsig_CMvF__0232	chr13	4247999	4248325	327	chr13_4247999_4248325	-2.71203	3.55857	-2.95695	0.00310725	0.13936	CMvF	Promoter (<=1kb)	13	4248041	4250180	2140	1	ENSGALG00000046807.1	ENSGALT00000102468.1	0	NA	NA	NA
GR_DMRsig_CMvF__0233	chr13	9002130	9002945	816	chr13_9002130_9002945	-2.74277	3.77531	-3.04042	0.00236267	0.124867	CMvF	Intron (ENSGALT00000002105.6/ENSGALG00000001383.6, intron 1 of 5)	13	8938645	9011142	72498	2	ENSGALG00000001383.6	ENSGALT00000002105.6	8197	416150	HTR4	5-hydroxytryptamine receptor 4
GR_DMRsig_CMvF__0225	chr13	15586250	15587096	847	chr13_15586250_15587096	-3.21528	3.22374	-3.43981	0.000582207	0.0633175	CMvF	Promoter (1-2kb)	13	15581893	15584897	3005	2	ENSGALG00000051705.1	ENSGALT00000100068.1	-1354	NA	NA	NA
GR_DMRsig_CMvF__0226	chr13	15586540	15587106	567	chr13_15586540_15587106	-2.8069	2.9898	-2.98119	0.00287152	0.134598	CMvF	Promoter (1-2kb)	13	15581893	15584897	3005	2	ENSGALG00000051705.1	ENSGALT00000100068.1	-1644	NA	NA	NA
GR_DMRsig_CMvF__0227	chr13	15961413	15962119	707	chr13_15961413_15962119	-2.81707	3.69441	-3.10227	0.00192064	0.111971	CMvF	Intron (ENSGALT00000010250.6/ENSGALG00000006341.6, intron 6 of 7)	13	15943337	15957612	14276	2	ENSGALG00000006329.6	ENSGALT00000010232.5	-3802	416307	IL9	interleukin 9
GR_DMRsig_CMvF__0228	chr13	17479425	17480161	737	chr13_17479425_17480161	-2.54987	3.92835	-2.86859	0.0041234	0.160123	CMvF	Distal Intergenic	13	17488920	17519533	30614	1	ENSGALG00000039872.2	ENSGALT00000081675.2	-8759	395643	PDLIM4	PDZ and LIM domain 4
GR_DMRsig_CMvF__0229	chr13	18612058	18612483	426	chr13_18612058_18612483	-2.50676	3.96968	-2.83292	0.00461284	0.1693	CMvF	Intron (ENSGALT00000072122.3/ENSGALG00000007565.7, intron 3 of 8)	13	18602029	18641520	39492	2	ENSGALG00000007565.7	ENSGALT00000072122.3	29037	416350	PPP2R2B	protein phosphatase 2 regulatory subunit Bbeta
GR_DMRsig_CMvF__0249	chr14	302535	302836	302	chr14_302535_302836	-1.73861	6.16834	-2.86693	0.00414502	0.160301	CMvF	Distal Intergenic	14	442463	443813	1351	1	ENSGALG00000030678.3	ENSGALT00000074910.2	-139627	107050695	LOC107050695	uncharacterized LOC107050695
GR_DMRsig_CMvF__0245	chr14	1740560	1741352	793	chr14_1740560_1741352	-2.875	3.33486	-3.09117	0.00199386	0.114023	CMvF	Exon (ENSGALT00000005688.7/ENSGALG00000003596.7, exon 22 of 70)	14	1723283	1795839	72557	1	ENSGALG00000003596.7	ENSGALT00000005688.7	17278	416440	TRRAP	transformation/transcription domain associated protein
GR_DMRsig_CMvF__0246	chr14	2677591	2677895	305	chr14_2677591_2677895	-2.56406	3.81348	-2.85192	0.00434585	0.163041	CMvF	Downstream (1-2kb)	14	2665656	2672249	6594	2	ENSGALG00000045037.2	ENSGALT00000090340.2	-5343	416454	CYP2W2	cytochrome P450, family 2, subfamily W, polypeptide 2
GR_DMRsig_CMvF__0247	chr14	2677663	2677903	241	chr14_2677663_2677903	-2.56406	3.81348	-2.85192	0.00434585	0.163041	CMvF	Downstream (1-2kb)	14	2665656	2672249	6594	2	ENSGALG00000045037.2	ENSGALT00000090340.2	-5415	416454	CYP2W2	cytochrome P450, family 2, subfamily W, polypeptide 2
GR_DMRsig_CMvF__0248	chr14	2851848	2852265	418	chr14_2851848_2852265	-2.77468	4.02402	-3.15581	0.0016007	0.100055	CMvF	Distal Intergenic	14	2826791	2828611	1821	2	ENSGALG00000051494.1	ENSGALT00000093961.1	-23238	NA	NA	NA
GR_DMRsig_CMvF__0250	chr14	4055623	4056153	531	chr14_4055623_4056153	-2.71946	3.75206	-3.00868	0.00262405	0.132099	CMvF	Intron (ENSGALT00000083692.2/ENSGALG00000004420.7, intron 4 of 44)	14	4024780	4048413	23634	2	ENSGALG00000053400.1	ENSGALT00000106014.1	-7211	NA	NA	NA
GR_DMRsig_CMvF__0251	chr14	5911321	5911738	418	chr14_5911321_5911738	-3.37736	3.45769	-3.65753	0.000254698	0.0391184	CMvF	Distal Intergenic	14	5947292	5959521	12230	1	ENSGALG00000005247.6	ENSGALT00000008429.6	-35554	416527	TEKT4	tektin 4
GR_DMRsig_CMvF__0252	chr14	5911322	5911736	415	chr14_5911322_5911736	-3.37736	3.45769	-3.65753	0.000254698	0.0391184	CMvF	Distal Intergenic	14	5947292	5959521	12230	1	ENSGALG00000005247.6	ENSGALT00000008429.6	-35556	416527	TEKT4	tektin 4
GR_DMRsig_CMvF__0234	chr14	10391583	10391874	292	chr14_10391583_10391874	-2.4846	3.61998	-2.72092	0.0065105	0.195333	CMvF	Distal Intergenic	14	10412942	10418028	5087	1	ENSGALG00000047736.1	ENSGALT00000091537.1	-21068	NA	NA	NA
GR_DMRsig_CMvF__0235	chr14	10965887	10966386	500	chr14_10965887_10966386	-2.69268	3.46694	-2.91774	0.003526	0.149246	CMvF	Intron (ENSGALT00000102567.1/ENSGALG00000054452.1, intron 2 of 2)	14	10931403	10996674	65272	2	ENSGALG00000054452.1	ENSGALT00000102567.1	30288	NA	NA	NA
GR_DMRsig_CMvF__0236	chr14	13504958	13505462	505	chr14_13504958_13505462	-2.97131	3.16233	-3.17161	0.00151609	0.0986667	CMvF	Intron (ENSGALT00000003994.5/ENSGALG00000028172.3, intron 17 of 43)	14	13494491	13524475	29985	1	ENSGALG00000028172.3	ENSGALT00000003994.5	10468	416407	WDR90	WD repeat domain 90
GR_DMRsig_CMvF__0237	chr14	14004630	14005432	803	chr14_14004630_14005432	1.48964	7.47232	3.18772	0.00143416	0.097163	CMvF	Distal Intergenic	14	13973612	13994515	20904	2	ENSGALG00000037837.2	ENSGALT00000079236.2	-10116	416386	ABCA3	ATP binding cassette subfamily A member 3
GR_DMRsig_CMvF__0238	chr14	14009711	14010697	987	chr14_14009711_14010697	1.47124	8.48092	3.91511	9.03843e-05	0.0212567	CMvF	Distal Intergenic	14	13973612	13994515	20904	2	ENSGALG00000037837.2	ENSGALT00000079236.2	-15197	416386	ABCA3	ATP binding cassette subfamily A member 3
GR_DMRsig_CMvF__0239	chr14	14009780	14010065	286	chr14_14009780_14010065	1.40841	7.20951	2.85532	0.0042996	0.162766	CMvF	Distal Intergenic	14	13973612	13994515	20904	2	ENSGALG00000037837.2	ENSGALT00000079236.2	-15266	416386	ABCA3	ATP binding cassette subfamily A member 3
GR_DMRsig_CMvF__0240	chr14	14013212	14013496	285	chr14_14013212_14013496	2.94607	4.34823	3.49578	0.000472751	0.0566533	CMvF	Distal Intergenic	14	13973612	13994515	20904	2	ENSGALG00000037837.2	ENSGALT00000079236.2	-18698	416386	ABCA3	ATP binding cassette subfamily A member 3
GR_DMRsig_CMvF__0241	chr14	14609854	14610527	674	chr14_14609854_14610527	2.35702	4.19123	2.73842	0.00617388	0.19028	CMvF	Promoter (<=1kb)	14	14610473	14620528	10056	1	ENSGALG00000038502.2	ENSGALT00000075861.2	0	416749	CCNF	cyclin F
GR_DMRsig_CMvF__0242	chr14	14638982	14641371	2390	chr14_14638982_14641371	1.03196	10.5889	4.4648	8.01735e-06	0.00393521	CMvF	Promoter (<=1kb)	14	14637209	14639715	2507	2	ENSGALG00000036582.2	ENSGALT00000057108.2	0	107057021	LOC107057021	zinc finger CCCH domain-containing protein 11A-like
GR_DMRsig_CMvF__0243	chr14	14646129	14648376	2248	chr14_14646129_14648376	1.07563	8.50974	2.88106	0.0039637	0.15667	CMvF	Distal Intergenic	14	14637209	14639715	2507	2	ENSGALG00000036582.2	ENSGALT00000057108.2	-6415	107057021	LOC107057021	zinc finger CCCH domain-containing protein 11A-like
GR_DMRsig_CMvF__0244	chr14	14748636	14749033	398	chr14_14748636_14749033	-2.47605	3.66044	-2.71973	0.00653382	0.195438	CMvF	Exon (ENSGALT00000079277.2/ENSGALG00000038338.3, exon 5 of 16)	14	14737252	14761104	23853	1	ENSGALG00000038338.3	ENSGALT00000086311.2	11385	426988	GLYR1	glyoxylate reductase 1 homolog
GR_DMRsig_CMvF__0253	chr15	156876	157409	534	chr15_156876_157409	-2.48854	3.65336	-2.73199	0.00629562	0.191423	CMvF	Distal Intergenic	15	163019	174088	11070	2	ENSGALG00000053140.1	ENSGALT00000107818.1	16679	112533501	LOC112533501	protein NDRG2-like
GR_DMRsig_CMvF__0255	chr15	229645	229872	228	chr15_229645_229872	-1.48548	7.48867	-3.18964	0.00142466	0.097163	CMvF	Promoter (2-3kb)	15	211561	232491	20931	2	ENSGALG00000052048.1	ENSGALT00000104280.1	2619	NA	NA	NA
GR_DMRsig_CMvF__0256	chr15	229777	229977	201	chr15_229777_229977	-1.53026	7.90704	-3.58914	0.000331819	0.0451478	CMvF	Promoter (2-3kb)	15	211561	232491	20931	2	ENSGALG00000052048.1	ENSGALT00000104280.1	2514	NA	NA	NA
GR_DMRsig_CMvF__0258	chr15	272418	274716	2299	chr15_272418_274716	2.54303	5.27148	3.52898	0.00041723	0.0524595	CMvF	Distal Intergenic	15	249367	250929	1563	2	ENSGALG00000055111.1	ENSGALT00000105410.1	-21490	NA	NA	NA
GR_DMRsig_CMvF__0259	chr15	272498	274673	2176	chr15_272498_274673	2.50583	5.08091	3.35733	0.000787086	0.0759417	CMvF	Distal Intergenic	15	249367	250929	1563	2	ENSGALG00000055111.1	ENSGALT00000105410.1	-21570	NA	NA	NA
GR_DMRsig_CMvF__0254	chr15	2001415	2002453	1039	chr15_2001415_2002453	-2.68183	3.45769	-2.9043	0.003681	0.150067	CMvF	Distal Intergenic	15	1850942	1898896	47955	2	ENSGALG00000002205.6	ENSGALT00000003452.6	-102520	416793	FBRSL1	fibrosin-like 1
GR_DMRsig_CMvF__0257	chr15	2542450	2542651	202	chr15_2542450_2542651	-2.71099	3.35582	-2.91812	0.0035217	0.149232	CMvF	Distal Intergenic	15	2528864	2528966	103	1	ENSGALG00000025354.2	ENSGALT00000042267.2	13587	100315993	MIR1769	microRNA mir-1769
GR_DMRsig_CMvF__0260	chr15	4885867	4886185	319	chr15_4885867_4886185	-2.58157	3.32462	-2.77424	0.00553348	0.18497	CMvF	Intron (ENSGALT00000100564.1/ENSGALG00000003120.8, intron 1 of 48)	15	4903915	5020986	117072	1	ENSGALG00000003120.8	ENSGALT00000004933.8	-17730	416815	NCOR2	nuclear receptor corepressor 2
GR_DMRsig_CMvF__0261	chr15	7078873	7079375	503	chr15_7078873_7079375	-2.56238	3.12188	-2.73161	0.00630292	0.191423	CMvF	3' UTR	15	7068522	7079367	10846	1	ENSGALG00000013848.7	ENSGALT00000022468.6	10352	768555	MVK	mevalonate kinase
GR_DMRsig_CMvF__0262	chr15	8503736	8504157	422	chr15_8503736_8504157	-2.60372	3.39627	-2.80903	0.0049694	0.175746	CMvF	Exon (ENSGALT00000010286.6/ENSGALG00000006363.6, exon 37 of 37)	15	8525645	8536564	10920	1	ENSGALG00000006374.6	ENSGALT00000010300.4	-21488	395792	TBX6	T-box 6
GR_DMRsig_CMvF__0263	chr15	8804753	8805098	346	chr15_8804753_8805098	-2.54391	3.88513	-2.84895	0.00438673	0.163921	CMvF	3' UTR	15	8766745	8783957	17213	2	ENSGALG00000006642.6	ENSGALT00000033891.5	-20797	427705	ADORA2A	adenosine A2a receptor
GR_DMRsig_CMvF__0264	chr15	9381577	9382121	545	chr15_9381577_9382121	-2.96836	3.58977	-3.24365	0.00118022	0.0898996	CMvF	Promoter (1-2kb)	15	9369658	9383174	13517	2	ENSGALG00000006960.5	ENSGALT00000099924.1	1053	416965	RNF185	ring finger protein 185
GR_DMRsig_CMvF__0265	chr15	9381760	9382107	348	chr15_9381760_9382107	-2.96918	3.39627	-3.20331	0.00135872	0.0970159	CMvF	Promoter (1-2kb)	15	9369658	9383174	13517	2	ENSGALG00000006960.5	ENSGALT00000099924.1	1067	416965	RNF185	ring finger protein 185
GR_DMRsig_CMvF__0277	chr17	2085381	2086329	949	chr17_2085381_2086329	-2.51168	3.63299	-2.75322	0.00590166	0.188324	CMvF	Promoter (<=1kb)	17	2073164	2087035	13872	2	ENSGALG00000049090.1	ENSGALT00000100544.1	706	NA	NA	NA
GR_DMRsig_CMvF__0278	chr17	2650979	2651378	400	chr17_2650979_2651378	-2.60311	3.5191	-2.83048	0.00464812	0.169481	CMvF	Intron (ENSGALT00000040094.5/ENSGALG00000008456.7, intron 18 of 47)	17	2630157	2630238	82	1	ENSGALG00000048642.1	ENSGALT00000094776.1	20823	NA	NA	NA
GR_DMRsig_CMvF__0279	chr17	3586908	3587192	285	chr17_3586908_3587192	-3.15571	3.40553	-3.4064	0.000658332	0.0683481	CMvF	Promoter (<=1kb)	17	3587444	3588185	742	1	ENSGALG00000051635.1	ENSGALT00000090542.1	-252	NA	NA	NA
GR_DMRsig_CMvF__0280	chr17	3586922	3587635	714	chr17_3586922_3587635	-3.45008	3.7892	-3.82901	0.000128686	0.0261747	CMvF	Promoter (<=1kb)	17	3587444	3588185	742	1	ENSGALG00000051635.1	ENSGALT00000090542.1	0	NA	NA	NA
GR_DMRsig_CMvF__0281	chr17	5072545	5072961	417	chr17_5072545_5072961	-3.28102	3.49716	-3.56234	0.000367621	0.0478225	CMvF	Promoter (<=1kb)	17	5073848	5073939	92	1	ENSGALG00000021728.2	ENSGALT00000035270.2	-887	777905	MIR455	microRNA mir-455
GR_DMRsig_CMvF__0282	chr17	5800020	5800353	334	chr17_5800020_5800353	-2.53141	3.61998	-2.77219	0.00556847	0.185	CMvF	Exon (ENSGALT00000071423.2/ENSGALG00000037443.2, exon 5 of 14)	17	5794050	5805077	11028	2	ENSGALG00000037443.2	ENSGALT00000071423.2	4724	417195	CRAT	carnitine O-acetyltransferase
GR_DMRsig_CMvF__0273	chr17	10175840	10176173	334	chr17_10175840_10176173	-2.8069	2.9898	-2.98119	0.00287152	0.134598	CMvF	Distal Intergenic	17	10187730	10193093	5364	1	ENSGALG00000048722.1	ENSGALT00000092640.1	-11557	NA	NA	NA
GR_DMRsig_CMvF__0274	chr17	10307686	10308057	372	chr17_10307686_10308057	-2.63042	3.45061	-2.84737	0.00440855	0.164573	CMvF	3' UTR	17	10284908	10285264	357	2	ENSGALG00000025631.2	ENSGALT00000042544.2	-22423	NA	NA	NA
GR_DMRsig_CMvF__0275	chr17	10308024	10308305	282	chr17_10308024_10308305	-2.59945	3.71477	-2.8671	0.00414287	0.160301	CMvF	3' UTR	17	10284908	10285264	357	2	ENSGALG00000025631.2	ENSGALT00000042544.2	-22761	NA	NA	NA
GR_DMRsig_CMvF__0276	chr17	10401947	10402176	230	chr17_10401947_10402176	-2.73968	3.10467	-2.9191	0.00351072	0.149103	CMvF	Intron (ENSGALT00000078478.2/ENSGALG00000040582.2, intron 2 of 7)	17	10356719	10450700	93982	1	ENSGALG00000040582.2	ENSGALT00000078478.2	45229	396312	LMX1B	LIM homeobox transcription factor 1 beta
GR_DMRsig_CMvF__0287	chr18	2560503	2561095	593	chr18_2560503_2561095	-2.6303	3.99082	-2.97983	0.00288435	0.134598	CMvF	Promoter (1-2kb)	18	2554245	2559351	5107	2	ENSGALG00000048088.1	ENSGALT00000105697.1	-1153	NA	NA	NA
GR_DMRsig_CMvF__0288	chr18	3302188	3302790	603	chr18_3302188_3302790	-2.63605	3.88513	-2.95213	0.00315611	0.140214	CMvF	Intron (ENSGALT00000064276.2/ENSGALG00000001503.6, intron 13 of 38)	18	3310711	3313521	2811	1	ENSGALG00000001518.5	ENSGALT00000002308.5	-7921	101750712	ZNF750	zinc finger protein 750
GR_DMRsig_CMvF__0289	chr18	5530627	5530918	292	chr18_5530627_5530918	-2.49207	3.72185	-2.75022	0.00595594	0.188579	CMvF	Intron (ENSGALT00000093934.1/ENSGALG00000051709.1, intron 2 of 3)	18	5446460	5570374	123915	1	ENSGALG00000051709.1	ENSGALT00000093934.1	84168	NA	NA	NA
GR_DMRsig_CMvF__0290	chr18	8217331	8218072	742	chr18_8217331_8218072	-3.21315	2.89817	-3.40512	0.000661432	0.0683764	CMvF	Downstream (1-2kb)	18	8219979	8229459	9481	2	ENSGALG00000048760.1	ENSGALT00000105071.1	11387	NA	NA	NA
GR_DMRsig_CMvF__0291	chr18	9151362	9151869	508	chr18_9151362_9151869	-3.09005	3.06046	-3.2882	0.0010084	0.0843598	CMvF	Intron (ENSGALT00000076743.2/ENSGALG00000004583.7, intron 4 of 15)	18	9145624	9173263	27640	1	ENSGALG00000004583.7	ENSGALT00000083458.2	5739	417456	NPLOC4	NPL4 homolog, ubiquitin recognition factor
GR_DMRsig_CMvF__0283	chr18	10203260	10203660	401	chr18_10203260_10203660	-2.97307	3.29441	-3.19034	0.0014212	0.097163	CMvF	Intron (ENSGALT00000012332.6/ENSGALG00000007623.6, intron 33 of 37)	18	10138422	10181595	43174	2	ENSGALG00000007522.6	ENSGALT00000012164.6	-21666	422099	ABCC3	ATP binding cassette subfamily C member 3
GR_DMRsig_CMvF__0284	chr18	10482428	10482858	431	chr18_10482428_10482858	-2.51858	3.9246	-2.83224	0.00462267	0.169373	CMvF	Intron (ENSGALT00000084734.2/ENSGALG00000007747.6, intron 9 of 9)	18	10495385	10504172	8788	2	ENSGALG00000027415.3	ENSGALT00000044113.3	21314	431090	GRIN2C	glutamate ionotropic receptor NMDA type subunit 2C
GR_DMRsig_CMvF__0285	chr18	10562887	10563866	980	chr18_10562887_10563866	3.09358	4.20461	3.60047	0.000317694	0.0436295	CMvF	Promoter (2-3kb)	18	10560018	10566300	6283	1	ENSGALG00000028214.4	ENSGALT00000042989.4	2870	422112	OTOP3	otopetrin 3
GR_DMRsig_CMvF__0286	chr18	11138675	11138994	320	chr18_11138675_11138994	-2.25947	4.52125	-2.74933	0.00597207	0.188591	CMvF	Distal Intergenic	18	11091762	11094465	2704	2	ENSGALG00000047525.1	ENSGALT00000103319.1	-44211	NA	NA	NA
GR_DMRsig_CMvF__0292	chr19	1336825	1337027	203	chr19_1336825_1337027	-2.49613	3.69065	-2.74806	0.00599535	0.188626	CMvF	Intron (ENSGALT00000001706.6/ENSGALG00000001130.6, intron 5 of 10)	19	1271867	1277774	5908	1	ENSGALG00000052090.1	ENSGALT00000092061.1	64959	NA	NA	NA
GR_DMRsig_CMvF__0293	chr19	5936747	5937301	555	chr19_5936747_5937301	-2.4769	3.91534	-2.7826	0.00539283	0.183147	CMvF	Exon (ENSGALT00000000200.6/ENSGALG00000000146.6, exon 29 of 36)	19	5943316	5945850	2535	2	ENSGALG00000030512.2	ENSGALT00000051129.2	8549	100858782	PROCA1	protein interacting with cyclin A1
GR_DMRsig_CMvF__0340	chr2	1837709	1837922	214	chr2_1837709_1837922	-2.80894	3.16233	-2.9983	0.00271516	0.13261	CMvF	Intron (ENSGALT00000045060.4/ENSGALG00000005259.6, intron 1 of 11)	2	1815088	1919770	104683	1	ENSGALG00000005259.6	ENSGALT00000008443.4	22622	395329	VIPR1	vasoactive intestinal peptide receptor 1
GR_DMRsig_CMvF__0365	chr2	4535357	4535716	360	chr2_4535357_4535716	-2.71287	3.56881	-2.96002	0.00307644	0.138624	CMvF	Intron (ENSGALT00000101795.1/ENSGALG00000049955.1, intron 3 of 3)	2	4544535	4548395	3861	2	ENSGALG00000049955.1	ENSGALT00000105726.1	12679	NA	NA	NA
GR_DMRsig_CMvF__0374	chr2	6171512	6171856	345	chr2_6171512_6171856	-3.13175	3.0707	-3.33352	0.000857656	0.079883	CMvF	Downstream (1-2kb)	2	6129408	6161647	32240	2	ENSGALG00000053252.1	ENSGALT00000095926.1	-9866	NA	NA	NA
GR_DMRsig_CMvF__0315	chr2	14239776	14240097	322	chr2_14239776_14240097	-2.53186	4.08689	-2.90213	0.00370663	0.150545	CMvF	Intron (ENSGALT00000011680.6/ENSGALG00000007215.6, intron 20 of 25)	2	14216533	14248028	31496	1	ENSGALG00000007215.6	ENSGALT00000011680.6	23244	420472	KIF5B	kinesin family member 5B
GR_DMRsig_CMvF__0317	chr2	14552948	14553410	463	chr2_14552948_14553410	-2.55914	3.29441	-2.74616	0.00603009	0.188931	CMvF	Distal Intergenic	2	14545039	14546504	1466	2	ENSGALG00000052772.1	ENSGALT00000092576.1	-6445	NA	NA	NA
GR_DMRsig_CMvF__0336	chr2	15881608	15881964	357	chr2_15881608_15881964	-2.44726	4.88615	-3.16537	0.00154901	0.0990104	CMvF	Intron (ENSGALT00000094840.1/ENSGALG00000053860.1, intron 1 of 5)	2	15842529	15889401	46873	2	ENSGALG00000053860.1	ENSGALT00000094840.1	7437	420486	LOC420486	mycocerosic acid synthase-like
GR_DMRsig_CMvF__0337	chr2	16982858	16984062	1205	chr2_16982858_16984062	-2.42159	4.07764	-2.77249	0.00556331	0.185	CMvF	Exon (ENSGALT00000095010.1/ENSGALG00000007766.6, exon 6 of 19)	2	17073929	17078924	4996	1	ENSGALG00000053613.1	ENSGALT00000092845.1	-89867	NA	NA	NA
GR_DMRsig_CMvF__0338	chr2	17436289	17436893	605	chr2_17436289_17436893	-2.97047	3.16233	-3.17071	0.00152081	0.0986667	CMvF	Promoter (1-2kb)	2	17428334	17438067	9734	2	ENSGALG00000029426.3	ENSGALT00000052826.2	1174	NA	NA	NA
GR_DMRsig_CMvF__0339	chr2	17436302	17436897	596	chr2_17436302_17436897	-2.97047	3.16233	-3.17071	0.00152081	0.0986667	CMvF	Promoter (1-2kb)	2	17428334	17438067	9734	2	ENSGALG00000029426.3	ENSGALT00000052826.2	1170	NA	NA	NA
GR_DMRsig_CMvF__0341	chr2	20783880	20784222	343	chr2_20783880_20784222	-2.72307	3.23299	-2.91428	0.00356531	0.149474	CMvF	Intron (ENSGALT00000096249.1/ENSGALG00000008954.6, intron 4 of 8)	2	20768642	20810312	41671	1	ENSGALG00000008954.6	ENSGALT00000093076.1	15239	420535	RUNDC3B	RUN domain containing 3B
GR_DMRsig_CMvF__0342	chr2	22697395	22697621	227	chr2_22697395_22697621	-3.05169	2.91913	-3.23551	0.00121439	0.0906675	CMvF	Promoter (<=1kb)	2	22684301	22697438	13138	2	ENSGALG00000009475.6	ENSGALT00000015427.6	0	420557	FAM133B	family with sequence similarity 133 member B
GR_DMRsig_CMvF__0343	chr2	24103500	24103984	485	chr2_24103500_24103984	-2.38226	4.14222	-2.75004	0.00595918	0.188579	CMvF	Intron (ENSGALT00000056996.2/ENSGALG00000009722.7, intron 16 of 16)	2	24128796	24215395	86600	2	ENSGALG00000009728.6	ENSGALT00000078398.2	111411	428427	SLC25A13	solute carrier family 25 member 13
GR_DMRsig_CMvF__0344	chr2	24163216	24164090	875	chr2_24163216_24164090	-2.48183	3.9051	-2.78514	0.00535073	0.182376	CMvF	Exon (ENSGALT00000015833.6/ENSGALG00000009728.6, exon 11 of 18)	2	24128796	24215395	86600	2	ENSGALG00000009728.6	ENSGALT00000078398.2	51305	428427	SLC25A13	solute carrier family 25 member 13
GR_DMRsig_CMvF__0345	chr2	28570336	28570979	644	chr2_28570336_28570979	-3.04913	2.72564	-3.22252	0.00127082	0.0933979	CMvF	Distal Intergenic	2	28562930	28566950	4021	2	ENSGALG00000010825.6	ENSGALT00000017599.6	-3387	420596	AGR2	anterior gradient 2, protein disulphide isomerase family member
GR_DMRsig_CMvF__0346	chr2	30333928	30334559	632	chr2_30333928_30334559	-2.80939	3.25396	-3.00919	0.00261971	0.132099	CMvF	Exon (ENSGALT00000099726.1/ENSGALG00000050632.1, exon 3 of 3)	2	30323706	30336099	12394	1	ENSGALG00000050632.1	ENSGALT00000099726.1	10223	NA	NA	NA
GR_DMRsig_CMvF__0347	chr2	30334505	30334819	315	chr2_30334505_30334819	-2.80952	3.34875	-3.02302	0.00250286	0.128662	CMvF	Exon (ENSGALT00000099726.1/ENSGALG00000050632.1, exon 3 of 3)	2	30323706	30336099	12394	1	ENSGALG00000050632.1	ENSGALT00000099726.1	10800	NA	NA	NA
GR_DMRsig_CMvF__0348	chr2	30426174	30426706	533	chr2_30426174_30426706	-3.43093	3.27808	-3.67889	0.000234292	0.0373566	CMvF	Exon (ENSGALT00000071787.2/ENSGALG00000039454.2, exon 5 of 6)	2	30437240	30459003	21764	1	ENSGALG00000046860.1	ENSGALT00000101285.1	-10534	NA	NA	NA
GR_DMRsig_CMvF__0349	chr2	31000971	31001201	231	chr2_31000971_31001201	-2.61535	4.47339	-3.15964	0.00157977	0.0998638	CMvF	Promoter (<=1kb)	2	30992189	31001097	8909	2	ENSGALG00000043896.2	ENSGALT00000090122.2	0	NA	NA	NA
GR_DMRsig_CMvF__0350	chr2	31045387	31045681	295	chr2_31045387_31045681	-2.80421	3.31537	-3.01215	0.00259425	0.131515	CMvF	Promoter (2-3kb)	2	31048564	31056575	8012	1	ENSGALG00000054996.1	ENSGALT00000105545.1	-2883	NA	NA	NA
GR_DMRsig_CMvF__0351	chr2	31045634	31046265	632	chr2_31045634_31046265	-2.28957	4.37616	-2.7275	0.00638204	0.192582	CMvF	Promoter (2-3kb)	2	31048564	31056575	8012	1	ENSGALG00000054996.1	ENSGALT00000105545.1	-2299	NA	NA	NA
GR_DMRsig_CMvF__0352	chr2	31073337	31073707	371	chr2_31073337_31073707	-2.17025	4.93363	-2.83111	0.004639	0.169481	CMvF	Promoter (<=1kb)	2	31073303	31079065	5763	1	ENSGALG00000048298.1	ENSGALT00000108251.1	35	NA	NA	NA
GR_DMRsig_CMvF__0353	chr2	31073348	31073724	377	chr2_31073348_31073724	-2.17046	4.9095	-2.81912	0.00481587	0.172574	CMvF	Promoter (<=1kb)	2	31073303	31079065	5763	1	ENSGALG00000048298.1	ENSGALT00000108251.1	46	NA	NA	NA
GR_DMRsig_CMvF__0354	chr2	31111429	31112092	664	chr2_31111429_31112092	-2.25081	5.6027	-3.32534	0.000883227	0.0809157	CMvF	Promoter (2-3kb)	2	31108849	31109545	697	1	ENSGALG00000049877.1	ENSGALT00000099214.1	2581	NA	NA	NA
GR_DMRsig_CMvF__0355	chr2	31121836	31122352	517	chr2_31121836_31122352	2.84676	3.88414	3.18778	0.00143382	0.097163	CMvF	Distal Intergenic	2	31118199	31119266	1068	1	ENSGALG00000048251.1	ENSGALT00000087641.2	3638	NA	NA	NA
GR_DMRsig_CMvF__0356	chr2	31121862	31122375	514	chr2_31121862_31122375	2.84676	3.88414	3.18778	0.00143382	0.097163	CMvF	Distal Intergenic	2	31118199	31119266	1068	1	ENSGALG00000048251.1	ENSGALT00000087641.2	3664	NA	NA	NA
GR_DMRsig_CMvF__0357	chr2	31960971	31961279	309	chr2_31960971_31961279	-2.56324	3.12188	-2.73253	0.00628544	0.191423	CMvF	Distal Intergenic	2	31842267	31848264	5998	1	ENSGALG00000053364.1	ENSGALT00000102495.1	118705	NA	NA	NA
GR_DMRsig_CMvF__0358	chr2	31960982	31961292	311	chr2_31960982_31961292	-2.56324	3.12188	-2.73253	0.00628544	0.191423	CMvF	Distal Intergenic	2	31842267	31848264	5998	1	ENSGALG00000053364.1	ENSGALT00000102495.1	118716	NA	NA	NA
GR_DMRsig_CMvF__0359	chr2	33026119	33026474	356	chr2_33026119_33026474	-2.49251	3.51812	-2.71004	0.00672793	0.198149	CMvF	Intron (ENSGALT00000064064.2/ENSGALG00000030455.2, intron 2 of 4)	2	33096655	33118950	22296	1	ENSGALG00000052473.1	ENSGALT00000099520.1	-70181	NA	NA	NA
GR_DMRsig_CMvF__0360	chr2	34093373	34093736	364	chr2_34093373_34093736	-2.51971	3.6814	-2.77208	0.0055703	0.185	CMvF	Intron (ENSGALT00000098861.1/ENSGALG00000011226.6, intron 2 of 27)	2	34034245	34100958	66714	2	ENSGALG00000011226.6	ENSGALT00000018312.6	7222	420640	ANKRD28	ankyrin repeat domain 28
GR_DMRsig_CMvF__0361	chr2	39860618	39860850	233	chr2_39860618_39860850	-2.56478	3.32462	-2.75619	0.0058482	0.188097	CMvF	Intron (ENSGALT00000018667.6/ENSGALG00000011447.6, intron 13 of 14)	2	39825774	39907578	81805	2	ENSGALG00000011447.6	ENSGALT00000018667.6	46728	100857134	GADL1	glutamate decarboxylase like 1
GR_DMRsig_CMvF__0362	chr2	41397582	41398284	703	chr2_41397582_41398284	-3.05169	2.91913	-3.23551	0.00121439	0.0906675	CMvF	Intron (ENSGALT00000073498.2/ENSGALG00000039337.3, intron 2 of 8)	2	41391821	41434407	42587	1	ENSGALG00000039337.3	ENSGALT00000073498.2	5762	420682	SH3BP5	SH3 domain binding protein 5
GR_DMRsig_CMvF__0363	chr2	42038780	42039053	274	chr2_42038780_42039053	-3.00587	3.67067	-3.30425	0.000952406	0.0833035	CMvF	Intron (ENSGALT00000066393.2/ENSGALG00000029235.2, intron 1 of 15)	2	41858803	42075903	217101	2	ENSGALG00000029235.2	ENSGALT00000066393.2	36850	420687	CPNE4	copine 4
GR_DMRsig_CMvF__0364	chr2	43681402	43682150	749	chr2_43681402_43682150	-3.09044	3.06046	-3.28861	0.00100694	0.0843598	CMvF	Intron (ENSGALT00000097725.1/ENSGALG00000038733.2, intron 1 of 16)	2	43663532	43767508	103977	1	ENSGALG00000038733.2	ENSGALT00000097725.1	17871	420714	TRAK1	trafficking kinesin protein 1
GR_DMRsig_CMvF__0366	chr2	47078678	47079124	447	chr2_47078678_47079124	-2.66219	3.34875	-2.8645	0.00417694	0.160574	CMvF	Distal Intergenic	2	47107400	47110697	3298	1	ENSGALG00000051087.1	ENSGALT00000095267.1	-28276	NA	NA	NA
GR_DMRsig_CMvF__0367	chr2	47457885	47458698	814	chr2_47457885_47458698	-2.44663	3.96968	-2.76496	0.00569332	0.187163	CMvF	Distal Intergenic	2	47453880	47456093	2214	1	ENSGALG00000054668.1	ENSGALT00000099362.1	4006	NA	NA	NA
GR_DMRsig_CMvF__0368	chr2	49429759	49430286	528	chr2_49429759_49430286	-2.66737	3.41016	-2.88006	0.00397627	0.156837	CMvF	Distal Intergenic	2	49454807	49470055	15249	2	ENSGALG00000050103.1	ENSGALT00000102049.1	39769	NA	NA	NA
GR_DMRsig_CMvF__0369	chr2	49429843	49430243	401	chr2_49429843_49430243	-2.66737	3.41016	-2.88006	0.00397627	0.156837	CMvF	Distal Intergenic	2	49454807	49470055	15249	2	ENSGALG00000050103.1	ENSGALT00000102049.1	39812	NA	NA	NA
GR_DMRsig_CMvF__0370	chr2	52140866	52141211	346	chr2_52140866_52141211	0.904844	10.0125	3.49231	0.000478924	0.0568661	CMvF	Distal Intergenic	2	52146123	52150477	4355	2	ENSGALG00000052638.1	ENSGALT00000105948.1	9266	NA	NA	NA
GR_DMRsig_CMvF__0371	chr2	53439792	53440096	305	chr2_53439792_53440096	-2.00596	5.15084	-2.7222	0.00648519	0.194984	CMvF	Distal Intergenic	2	53464219	53465283	1065	2	ENSGALG00000052695.1	ENSGALT00000093570.1	25187	NA	NA	NA
GR_DMRsig_CMvF__0372	chr2	61085403	61085913	511	chr2_61085403_61085913	-3.36621	3.30366	-3.61381	0.000301785	0.0423726	CMvF	Intron (ENSGALT00000020740.5/ENSGALG00000012702.5, intron 1 of 17)	2	61066426	61066531	106	1	ENSGALG00000038174.2	ENSGALT00000082167.2	18978	102465423	MIR6557	microRNA mir-6557
GR_DMRsig_CMvF__0373	chr2	61665216	61665448	233	chr2_61665216_61665448	-2.76559	4.24408	-3.23564	0.00121384	0.0906675	CMvF	Distal Intergenic	2	61572031	61650422	78392	2	ENSGALG00000012709.6	ENSGALT00000099196.1	-14795	420843	ATXN1	ataxin 1
GR_DMRsig_CMvF__0375	chr2	63716554	63716868	315	chr2_63716554_63716868	-2.89079	3.7935	-3.2095	0.00132981	0.0957899	CMvF	Distal Intergenic	2	63657378	63671772	14395	1	ENSGALG00000049784.1	ENSGALT00000102014.1	59177	NA	NA	NA
GR_DMRsig_CMvF__0376	chr2	68102831	68103521	691	chr2_68102831_68103521	-2.67872	3.42649	-2.89526	0.0037887	0.152149	CMvF	Promoter (2-3kb)	2	67975897	68105942	130046	2	ENSGALG00000012888.6	ENSGALT00000037175.4	2421	420904	PHLPP1	PH domain and leucine rich repeat protein phosphatase 1
GR_DMRsig_CMvF__0377	chr2	68116503	68117190	688	chr2_68116503_68117190	-2.56014	3.31537	-2.74998	0.00596024	0.188579	CMvF	Distal Intergenic	2	67975897	68105942	130046	2	ENSGALG00000012888.6	ENSGALT00000037175.4	-10562	420904	PHLPP1	PH domain and leucine rich repeat protein phosphatase 1
GR_DMRsig_CMvF__0378	chr2	71610316	71610915	600	chr2_71610316_71610915	-3.78017	3.87386	-4.22861	2.35209e-05	0.00810099	CMvF	Promoter (1-2kb)	2	71612292	71613554	1263	1	ENSGALG00000052157.1	ENSGALT00000097232.1	-1377	NA	NA	NA
GR_DMRsig_CMvF__0379	chr2	71612726	71613897	1172	chr2_71612726_71613897	-1.97291	5.20738	-2.70539	0.00682282	0.199639	CMvF	Promoter (<=1kb)	2	71613678	71615240	1563	1	ENSGALG00000046824.1	ENSGALT00000094924.1	0	NA	NA	NA
GR_DMRsig_CMvF__0380	chr2	72963717	72964151	435	chr2_72963717_72964151	-3.36925	3.49814	-3.65838	0.000253861	0.0391184	CMvF	Distal Intergenic	2	73025298	73383818	358521	1	ENSGALG00000012941.5	ENSGALT00000021107.5	-61147	420912	CDH12	cadherin 12
GR_DMRsig_CMvF__0381	chr2	72963740	72964149	410	chr2_72963740_72964149	-3.36925	3.49814	-3.65838	0.000253861	0.0391184	CMvF	Distal Intergenic	2	73025298	73383818	358521	1	ENSGALG00000012941.5	ENSGALT00000021107.5	-61149	420912	CDH12	cadherin 12
GR_DMRsig_CMvF__0382	chr2	73756444	73757091	648	chr2_73756444_73757091	2.50123	4.44563	3.00947	0.00261724	0.132099	CMvF	Intron (ENSGALT00000101278.1/ENSGALG00000053024.1, intron 1 of 3)	2	73696019	73778074	82056	1	ENSGALG00000053024.1	ENSGALT00000101278.1	60426	NA	NA	NA
GR_DMRsig_CMvF__0383	chr2	74996140	74996630	491	chr2_74996140_74996630	-2.58626	3.0707	-2.75288	0.00590777	0.188324	CMvF	Distal Intergenic	2	75065218	75085224	20007	2	ENSGALG00000051411.1	ENSGALT00000096504.1	88594	NA	NA	NA
GR_DMRsig_CMvF__0384	chr2	75291001	75291332	332	chr2_75291001_75291332	-2.43323	4.34496	-2.88592	0.00390305	0.154813	CMvF	Distal Intergenic	2	75359027	75363636	4610	2	ENSGALG00000012952.4	ENSGALT00000103560.1	72304	373905	BASP1	brain abundant membrane attached signal protein 1
GR_DMRsig_CMvF__0385	chr2	75708261	75708699	439	chr2_75708261_75708699	-2.42682	3.89438	-2.72038	0.00652113	0.195333	CMvF	Promoter (<=1kb)	2	75699514	75709667	10154	2	ENSGALG00000049988.1	ENSGALT00000094048.1	968	NA	NA	NA
GR_DMRsig_CMvF__0386	chr2	80026926	80027280	355	chr2_80026926_80027280	-3.05334	3.05121	-3.24832	0.00116102	0.0891589	CMvF	Distal Intergenic	2	79990814	79992075	1262	1	ENSGALG00000048301.1	ENSGALT00000095567.1	36113	NA	NA	NA
GR_DMRsig_CMvF__0387	chr2	80350655	80351240	586	chr2_80350655_80351240	-2.42055	5.9723	-3.84138	0.000122368	0.0257135	CMvF	Distal Intergenic	2	80323663	80343772	20110	2	ENSGALG00000050289.1	ENSGALT00000104636.1	-6884	NA	NA	NA
GR_DMRsig_CMvF__0388	chr2	81585877	81586493	617	chr2_81585877_81586493	-2.96934	3.13211	-3.16643	0.00154336	0.0989693	CMvF	Distal Intergenic	2	81510158	81513067	2910	1	ENSGALG00000052072.1	ENSGALT00000090634.1	75720	112531814	LOC112531814	uncharacterized LOC112531814
GR_DMRsig_CMvF__0389	chr2	83777246	83777765	520	chr2_83777246_83777765	-2.98761	3.10091	-3.1829	0.00145821	0.097163	CMvF	Distal Intergenic	2	83799056	83873117	74062	2	ENSGALG00000013135.5	ENSGALT00000021443.5	95352	420955	GALNT1	polypeptide N-acetylgalactosaminyltransferase 1
GR_DMRsig_CMvF__0390	chr2	84491956	84492385	430	chr2_84491956_84492385	-3.3781	3.32561	-3.63039	0.000283038	0.0413134	CMvF	Promoter (2-3kb)	2	84489200	84492304	3105	1	ENSGALG00000050319.1	ENSGALT00000099802.1	2757	NA	NA	NA
GR_DMRsig_CMvF__0391	chr2	86421181	86421829	649	chr2_86421181_86421829	-2.52761	4.26173	-2.96415	0.00303546	0.137616	CMvF	Distal Intergenic	2	86453622	86453739	118	1	ENSGALG00000025484.2	ENSGALT00000042397.2	-31793	NA	NA	NA
GR_DMRsig_CMvF__0392	chr2	88785290	88785511	222	chr2_88785290_88785511	-2.7053	3.40091	-2.91941	0.00350718	0.149103	CMvF	Intron (ENSGALT00000021845.6/ENSGALG00000013268.6, intron 69 of 75)	2	88738279	88751907	13629	1	ENSGALG00000026452.3	ENSGALT00000044281.3	47012	420986	CAVIN4	caveolae associated protein 4
GR_DMRsig_CMvF__0393	chr2	89161460	89161878	419	chr2_89161460_89161878	-3.2073	3.65118	-3.52049	0.000430807	0.0533252	CMvF	Intron (ENSGALT00000021913.5/ENSGALG00000013438.6, intron 11 of 14)	2	89178667	89183965	5299	1	ENSGALG00000055054.1	ENSGALT00000105751.1	-16789	NA	NA	NA
GR_DMRsig_CMvF__0394	chr2	89308644	89309515	872	chr2_89308644_89309515	-2.39623	4.03226	-2.7281	0.00637031	0.192452	CMvF	Exon (ENSGALT00000095266.1/ENSGALG00000013462.2, exon 5 of 8)	2	89303231	89335335	32105	2	ENSGALG00000013462.2	ENSGALT00000095266.1	25820	420995	STX17	syntaxin 17
GR_DMRsig_CMvF__0395	chr2	89331533	89331840	308	chr2_89331533_89331840	-2.52207	3.38604	-2.71934	0.00654152	0.195513	CMvF	Intron (ENSGALT00000095266.1/ENSGALG00000013462.2, intron 1 of 7)	2	89303231	89335335	32105	2	ENSGALG00000013462.2	ENSGALT00000095266.1	3495	420995	STX17	syntaxin 17
GR_DMRsig_CMvF__0396	chr2	91750209	91750854	646	chr2_91750209_91750854	-2.83017	3.55857	-3.08576	0.00203053	0.115343	CMvF	Intron (ENSGALT00000077874.2/ENSGALG00000036128.2, intron 3 of 8)	2	91466387	91792647	326261	2	ENSGALG00000036128.2	ENSGALT00000077874.2	41793	421011	ZNF407	zinc finger protein 407
GR_DMRsig_CMvF__0397	chr2	92496480	92496998	519	chr2_92496480_92496998	-2.50495	3.69065	-2.75776	0.00582016	0.187946	CMvF	Promoter (1-2kb)	2	92497031	92498266	1236	2	ENSGALG00000052449.1	ENSGALT00000103894.1	1268	NA	NA	NA
GR_DMRsig_CMvF__0398	chr2	94507381	94507581	201	chr2_94507381_94507581	-2.56423	3.20278	-2.74109	0.00612391	0.189897	CMvF	Distal Intergenic	2	94461332	94467718	6387	1	ENSGALG00000051191.1	ENSGALT00000103561.1	46050	NA	NA	NA
GR_DMRsig_CMvF__0399	chr2	96246250	96246757	508	chr2_96246250_96246757	-2.54352	3.97894	-2.87752	0.00400842	0.157355	CMvF	Promoter (<=1kb)	2	96246593	96247600	1008	2	ENSGALG00000048735.1	ENSGALT00000094517.1	843	NA	NA	NA
GR_DMRsig_CMvF__0400	chr2	96868935	96869211	277	chr2_96868935_96869211	-2.52229	3.44745	-2.72977	0.00633819	0.192184	CMvF	Distal Intergenic	2	96632938	96858886	225949	2	ENSGALG00000013886.6	ENSGALT00000097983.1	-10050	421044	LDLRAD4	low density lipoprotein receptor class A domain containing 4
GR_DMRsig_CMvF__0401	chr2	96868974	96869313	340	chr2_96868974_96869313	-2.52187	3.57953	-2.75373	0.00589243	0.188324	CMvF	Distal Intergenic	2	96632938	96858886	225949	2	ENSGALG00000013886.6	ENSGALT00000097983.1	-10089	421044	LDLRAD4	low density lipoprotein receptor class A domain containing 4
GR_DMRsig_CMvF__0402	chr2	96960530	96960852	323	chr2_96960530_96960852	-2.70156	3.54136	-2.94196	0.00326166	0.142879	CMvF	Exon (ENSGALT00000059509.2/ENSGALG00000035625.2, exon 17 of 43)	2	96924967	96981295	56329	2	ENSGALG00000035625.2	ENSGALT00000059509.2	20443	421043	CEP192	centrosomal protein 192
GR_DMRsig_CMvF__0403	chr2	96960575	96960853	279	chr2_96960575_96960853	-2.70156	3.54136	-2.94196	0.00326166	0.142879	CMvF	Exon (ENSGALT00000059509.2/ENSGALG00000035625.2, exon 17 of 43)	2	96924967	96981295	56329	2	ENSGALG00000035625.2	ENSGALT00000059509.2	20442	421043	CEP192	centrosomal protein 192
GR_DMRsig_CMvF__0404	chr2	97081343	97083268	1926	chr2_97081343_97083268	-3.06216	4.76434	-3.87668	0.000105915	0.0232291	CMvF	Intron (ENSGALT00000022477.6/ENSGALG00000013817.6, intron 1 of 16)	2	97073307	97195740	122434	1	ENSGALG00000013817.6	ENSGALT00000047533.2	8037	421033	SPIRE1	spire type actin nucleation factor 1
GR_DMRsig_CMvF__0405	chr2	97082349	97082775	427	chr2_97082349_97082775	-2.74919	3.86694	-3.07324	0.00211769	0.11703	CMvF	Intron (ENSGALT00000022477.6/ENSGALG00000013817.6, intron 1 of 16)	2	97073307	97195740	122434	1	ENSGALG00000013817.6	ENSGALT00000047533.2	9043	421033	SPIRE1	spire type actin nucleation factor 1
GR_DMRsig_CMvF__0406	chr2	97355989	97356280	292	chr2_97355989_97356280	-2.92452	3.82747	-3.25706	0.00112586	0.0873502	CMvF	Intron (ENSGALT00000022385.6/ENSGALG00000013785.6, intron 6 of 12)	2	97324415	97335238	10824	1	ENSGALG00000013794.7	ENSGALT00000048502.2	31575	421031	MPPE1	metallophosphoesterase 1
GR_DMRsig_CMvF__0407	chr2	98384935	98385244	310	chr2_98384935_98385244	-2.56624	3.19254	-2.74221	0.00610304	0.189794	CMvF	Promoter (<=1kb)	2	98384060	98387270	3211	1	ENSGALG00000046836.1	ENSGALT00000106641.1	876	NA	NA	NA
GR_DMRsig_CMvF__0408	chr2	98575769	98575998	230	chr2_98575769_98575998	-2.80198	3.38604	-3.02114	0.00251845	0.12911	CMvF	Intron (ENSGALT00000097473.1/ENSGALG00000052629.1, intron 1 of 3)	2	98562431	98579637	17207	2	ENSGALG00000052629.1	ENSGALT00000097473.1	3639	374024	TWSG1	twisted gastrulation BMP signaling modulator 1
GR_DMRsig_CMvF__0409	chr2	99649951	99650257	307	chr2_99649951_99650257	-2.56238	3.12188	-2.73161	0.00630292	0.191423	CMvF	Promoter (1-2kb)	2	99623422	99648395	24974	2	ENSGALG00000014758.6	ENSGALT00000023805.6	-1557	421053	ARHGAP28	Rho GTPase activating protein 28
GR_DMRsig_CMvF__0294	chr2	100413598	100414557	960	chr2_100413598_100414557	-3.25788	3.36508	-3.50857	0.000450588	0.0548711	CMvF	Distal Intergenic	2	100387305	100391355	4051	1	ENSGALG00000049087.1	ENSGALT00000105527.1	26294	112531836	LOC112531836	uncharacterized LOC112531836
GR_DMRsig_CMvF__0295	chr2	102254366	102254681	316	chr2_102254366_102254681	-2.55136	3.44745	-2.76123	0.00575871	0.187307	CMvF	Distal Intergenic	2	102171283	102246911	75629	2	ENSGALG00000014922.6	ENSGALT00000065829.2	-7456	373970	ROCK1	Rho-associated, coiled-coil containing protein kinase 1
GR_DMRsig_CMvF__0296	chr2	102401765	102402036	272	chr2_102401765_102402036	-2.26725	4.65665	-2.81853	0.00482467	0.172574	CMvF	Exon (ENSGALT00000024089.6/ENSGALG00000014935.6, exon 26 of 32)	2	102411150	102436061	24912	2	ENSGALG00000014936.6	ENSGALT00000024092.5	34025	421067	ESCO1	establishment of sister chromatid cohesion N-acetyltransferase 1
GR_DMRsig_CMvF__0297	chr2	102522619	102522921	303	chr2_102522619_102522921	-2.60872	3.30465	-2.80073	0.00509904	0.178485	CMvF	Intron (ENSGALT00000024152.6/ENSGALG00000014974.6, intron 12 of 20)	2	102518390	102518474	85	2	ENSGALG00000018288.2	ENSGALT00000028995.2	-4146	777800	MIR1A-2	microRNA mir-1a-2
GR_DMRsig_CMvF__0298	chr2	113055438	113056337	900	chr2_113055438_113056337	-2.99902	3.36508	-3.22979	0.00123896	0.0921359	CMvF	Distal Intergenic	2	113031958	113039533	7576	1	ENSGALG00000051348.1	ENSGALT00000095272.1	23481	NA	NA	NA
GR_DMRsig_CMvF__0299	chr2	115272028	115272327	300	chr2_115272028_115272327	-2.71398	3.52836	-2.95287	0.00314855	0.140214	CMvF	Distal Intergenic	2	115276962	115277040	79	2	ENSGALG00000027949.2	ENSGALT00000045157.2	4713	NA	NA	NA
GR_DMRsig_CMvF__0300	chr2	119947377	119947578	202	chr2_119947377_119947578	-2.57464	3.62924	-2.82145	0.00478106	0.17183	CMvF	Distal Intergenic	2	119938214	119940145	1932	1	ENSGALG00000054098.1	ENSGALT00000094240.1	9164	107055859	LOC107055859	SUN domain-containing protein 3-like
GR_DMRsig_CMvF__0301	chr2	127951542	127951798	257	chr2_127951542_127951798	-2.71667	3.41724	-2.93458	0.0033402	0.144138	CMvF	Promoter (1-2kb)	2	127950434	128016215	65782	1	ENSGALG00000041179.3	ENSGALT00000050586.3	1109	NA	NA	NA
GR_DMRsig_CMvF__0302	chr2	128439536	128439784	249	chr2_128439536_128439784	-2.75569	3.36883	-2.96836	0.00299412	0.13673	CMvF	Distal Intergenic	2	128451897	128467496	15600	2	ENSGALG00000041445.2	ENSGALT00000079560.3	27712	426304	ANKRD46	ankyrin repeat domain 46
GR_DMRsig_CMvF__0303	chr2	130177457	130178124	668	chr2_130177457_130178124	-2.61253	3.6502	-2.86743	0.00413847	0.160301	CMvF	Promoter (1-2kb)	2	130175913	130483288	307376	1	ENSGALG00000040079.2	ENSGALT00000092277.1	1545	420269	ZFPM2	zinc finger protein, FOG family member 2
GR_DMRsig_CMvF__0304	chr2	130963496	130963918	423	chr2_130963496_130963918	-2.37324	5.09272	-3.18655	0.00143996	0.097163	CMvF	Intron (ENSGALT00000068403.2/ENSGALG00000036821.2, intron 7 of 9)	2	131015321	131017405	2085	2	ENSGALG00000046833.1	ENSGALT00000108036.1	53487	NA	NA	NA
GR_DMRsig_CMvF__0305	chr2	133815486	133815860	375	chr2_133815486_133815860	-2.77184	3.65336	-3.04301	0.00234243	0.124146	CMvF	Promoter (1-2kb)	2	133816999	133819377	2379	1	ENSGALG00000046517.2	ENSGALT00000088981.2	-1139	NA	NA	NA
GR_DMRsig_CMvF__0306	chr2	134853384	134853748	365	chr2_134853384_134853748	-2.71223	4.0055	-3.07799	0.00208419	0.116782	CMvF	Intron (ENSGALT00000048562.2/ENSGALG00000031700.2, intron 5 of 6)	2	134595031	134781227	186197	2	ENSGALG00000051228.1	ENSGALT00000103819.1	-72158	NA	NA	NA
GR_DMRsig_CMvF__0307	chr2	134853404	134853726	323	chr2_134853404_134853726	-2.71223	4.0055	-3.07799	0.00208419	0.116782	CMvF	Intron (ENSGALT00000048562.2/ENSGALG00000031700.2, intron 5 of 6)	2	134595031	134781227	186197	2	ENSGALG00000051228.1	ENSGALT00000103819.1	-72178	NA	NA	NA
GR_DMRsig_CMvF__0308	chr2	135460313	135460805	493	chr2_135460313_135460805	-2.81618	3.58977	-3.07735	0.00208867	0.116782	CMvF	Intron (ENSGALT00000088046.2/ENSGALG00000040522.3, intron 2 of 7)	2	135440905	135441020	116	1	ENSGALG00000025601.2	ENSGALT00000042514.2	19409	NA	NA	NA
GR_DMRsig_CMvF__0309	chr2	135587284	135587495	212	chr2_135587284_135587495	-2.84773	3.65336	-3.12632	0.00177023	0.10675	CMvF	Promoter (<=1kb)	2	135586499	135591415	4917	1	ENSGALG00000051932.1	ENSGALT00000091432.1	786	NA	NA	NA
GR_DMRsig_CMvF__0310	chr2	136905856	136906254	399	chr2_136905856_136906254	-2.5472	3.54136	-2.77386	0.00553992	0.18497	CMvF	Intron (ENSGALT00000077257.3/ENSGALG00000037675.3, intron 47 of 47)	2	136911020	136937314	26295	2	ENSGALG00000041863.3	ENSGALT00000054125.2	31060	420356	MRPL13	mitochondrial ribosomal protein L13
GR_DMRsig_CMvF__0311	chr2	138430022	138430514	493	chr2_138430022_138430514	-2.65305	3.21667	-2.83752	0.00454683	0.167903	CMvF	Intron (ENSGALT00000055160.2/ENSGALG00000037371.2, intron 1 of 6)	2	138402887	138434672	31786	2	ENSGALG00000037371.2	ENSGALT00000055160.2	4158	428387	TMEM65	transmembrane protein 65
GR_DMRsig_CMvF__0312	chr2	140347389	140347700	312	chr2_140347389_140347700	-2.48454	3.62924	-2.7227	0.00647542	0.194931	CMvF	Distal Intergenic	2	140462353	140518145	55793	2	ENSGALG00000036490.2	ENSGALT00000051062.2	170445	420330	FAM49B	family with sequence similarity 49 member B
GR_DMRsig_CMvF__0313	chr2	141517578	141517989	412	chr2_141517578_141517989	-2.68959	3.88731	-3.01276	0.00258906	0.131476	CMvF	Intron (ENSGALT00000065380.2/ENSGALG00000037626.2, intron 1 of 14)	2	141407537	141592762	185226	2	ENSGALG00000037626.2	ENSGALT00000065380.2	74773	420325	KCNQ3	potassium voltage-gated channel subfamily Q member 3
GR_DMRsig_CMvF__0314	chr2	141517594	141518002	409	chr2_141517594_141518002	-2.51835	3.84686	-2.80982	0.00495723	0.175584	CMvF	Intron (ENSGALT00000065380.2/ENSGALG00000037626.2, intron 1 of 14)	2	141407537	141592762	185226	2	ENSGALG00000037626.2	ENSGALT00000065380.2	74760	420325	KCNQ3	potassium voltage-gated channel subfamily Q member 3
GR_DMRsig_CMvF__0316	chr2	142814705	142815060	356	chr2_142814705_142815060	2.20524	5.90992	3.45738	0.000545533	0.0605541	CMvF	Intron (ENSGALT00000105664.1/ENSGALG00000048664.1, intron 1 of 4)	2	142794595	142818780	24186	1	ENSGALG00000048664.1	ENSGALT00000105664.1	20111	NA	NA	NA
GR_DMRsig_CMvF__0318	chr2	147168582	147168839	258	chr2_147168582_147168839	-2.80598	3.25396	-3.00553	0.0026514	0.132099	CMvF	Intron (ENSGALT00000095733.1/ENSGALG00000037014.3, intron 8 of 12)	2	146916969	147377617	460649	2	ENSGALG00000037014.3	ENSGALT00000095733.1	208778	420304	TSNARE1	t-SNARE domain containing 1
GR_DMRsig_CMvF__0319	chr2	148883976	148885578	1603	chr2_148883976_148885578	2.76356	4.40106	3.30374	0.000954152	0.0833035	CMvF	Promoter (<=1kb)	2	148883622	148885622	2001	1	ENSGALG00000036792.3	ENSGALT00000062186.3	355	101749031	TIGD5	tigger transposable element derived 5
GR_DMRsig_CMvF__0320	chr2	148884090	148885290	1201	chr2_148884090_148885290	2.76324	4.38385	3.29534	0.000983152	0.0842711	CMvF	Promoter (<=1kb)	2	148883622	148885622	2001	1	ENSGALG00000036792.3	ENSGALT00000062186.3	469	101749031	TIGD5	tigger transposable element derived 5
GR_DMRsig_CMvF__0321	chr2	148901506	148902752	1247	chr2_148901506_148902752	1.96718	5.44833	2.82211	0.00477112	0.171705	CMvF	Promoter (<=1kb)	2	148900799	148901276	478	2	ENSGALG00000033622.2	ENSGALT00000053032.2	-231	100858444	LOC100858444	feather keratin 1-like
GR_DMRsig_CMvF__0322	chr2	148940333	148940852	520	chr2_148940333_148940852	1.93873	5.47711	2.79649	0.00516637	0.179341	CMvF	Promoter (1-2kb)	2	148941962	148942258	297	1	ENSGALG00000048292.1	ENSGALT00000054739.2	-1110	NA	NA	NA
GR_DMRsig_CMvF__0323	chr2	149022236	149022481	246	chr2_149022236_149022481	2.18196	4.89653	2.82746	0.00469215	0.170221	CMvF	Promoter (1-2kb)	2	149023624	149023920	297	1	ENSGALG00000052169.1	ENSGALT00000091679.1	-1143	100857382	LOC100857382	feather keratin 1-like
GR_DMRsig_CMvF__0324	chr2	149183591	149184864	1274	chr2_149183591_149184864	1.80209	6.47015	3.1522	0.00162059	0.100569	CMvF	Distal Intergenic	2	149148123	149149986	1864	2	ENSGALG00000040641.2	ENSGALT00000071065.2	-33606	NA	NA	NA
GR_DMRsig_CMvF__0325	chr2	149186902	149188350	1449	chr2_149186902_149188350	2.04011	6.1271	3.33705	0.000846816	0.0796621	CMvF	Distal Intergenic	2	149148123	149149986	1864	2	ENSGALG00000040641.2	ENSGALT00000071065.2	-36917	NA	NA	NA
GR_DMRsig_CMvF__0326	chr2	149188075	149188291	217	chr2_149188075_149188291	2.45359	4.75563	3.10156	0.00192524	0.111971	CMvF	Distal Intergenic	2	149148123	149149986	1864	2	ENSGALG00000040641.2	ENSGALT00000071065.2	-38090	NA	NA	NA
GR_DMRsig_CMvF__0327	chr2	149188785	149189778	994	chr2_149188785_149189778	1.66116	6.5186	2.93342	0.00335271	0.14437	CMvF	Distal Intergenic	2	149148123	149149986	1864	2	ENSGALG00000040641.2	ENSGALT00000071065.2	-38800	NA	NA	NA
GR_DMRsig_CMvF__0328	chr2	149189299	149189760	462	chr2_149189299_149189760	1.80405	5.81821	2.7784	0.00546302	0.184	CMvF	Distal Intergenic	2	149148123	149149986	1864	2	ENSGALG00000040641.2	ENSGALT00000071065.2	-39314	NA	NA	NA
GR_DMRsig_CMvF__0329	chr2	149194172	149195628	1457	chr2_149194172_149195628	1.67567	6.56912	2.98857	0.00280305	0.133853	CMvF	Distal Intergenic	2	149148123	149149986	1864	2	ENSGALG00000040641.2	ENSGALT00000071065.2	-44187	NA	NA	NA
GR_DMRsig_CMvF__0330	chr2	149194537	149195112	576	chr2_149194537_149195112	3.1065	5.39582	4.41259	1.02175e-05	0.00447063	CMvF	Distal Intergenic	2	149148123	149149986	1864	2	ENSGALG00000040641.2	ENSGALT00000071065.2	-44552	NA	NA	NA
GR_DMRsig_CMvF__0331	chr2	149213691	149215623	1933	chr2_149213691_149215623	2.59088	7.25042	5.29667	1.18016e-07	0.000164475	CMvF	Distal Intergenic	2	149260959	149267661	6703	1	ENSGALG00000053276.1	ENSGALT00000098075.1	-45336	426291	CCDC166	coiled-coil domain containing 166
GR_DMRsig_CMvF__0332	chr2	149214720	149215195	476	chr2_149214720_149215195	2.10914	5.17026	2.87247	0.00407307	0.158824	CMvF	Distal Intergenic	2	149260959	149267661	6703	1	ENSGALG00000053276.1	ENSGALT00000098075.1	-45764	426291	CCDC166	coiled-coil domain containing 166
GR_DMRsig_CMvF__0333	chr2	149237084	149239018	1935	chr2_149237084_149239018	2.31905	7.32957	4.81847	1.44732e-06	0.00118394	CMvF	Distal Intergenic	2	149260959	149267661	6703	1	ENSGALG00000053276.1	ENSGALT00000098075.1	-21941	426291	CCDC166	coiled-coil domain containing 166
GR_DMRsig_CMvF__0334	chr2	149238104	149238954	851	chr2_149238104_149238954	2.02769	6.27699	3.41534	0.000637101	0.066965	CMvF	Distal Intergenic	2	149260959	149267661	6703	1	ENSGALG00000053276.1	ENSGALT00000098075.1	-22005	426291	CCDC166	coiled-coil domain containing 166
GR_DMRsig_CMvF__0335	chr2	149665942	149669630	3689	chr2_149665942_149669630	2.33556	5.33517	3.2799	0.00103854	0.084826	CMvF	Distal Intergenic	2	149654812	149658321	3510	2	ENSGALG00000051634.1	ENSGALT00000101603.1	-7622	NA	NA	NA
GR_DMRsig_CMvF__0411	chr20	2920429	2920827	399	chr20_2920429_2920827	-3.15957	3.47474	-3.4254	0.000613967	0.0658204	CMvF	Intron (ENSGALT00000090899.1/ENSGALG00000037889.2, intron 1 of 34)	20	2838279	3263206	424928	1	ENSGALG00000037889.2	ENSGALT00000105746.1	82151	419160	PTPRT	protein tyrosine phosphatase, receptor type T
GR_DMRsig_CMvF__0412	chr20	5195883	5196365	483	chr20_5195883_5196365	-2.97283	3.2772	-3.18755	0.00143498	0.097163	CMvF	Intron (ENSGALT00000006521.4/ENSGALG00000004098.5, intron 10 of 10)	20	5178294	5182050	3757	1	ENSGALG00000004074.6	ENSGALT00000006480.5	17590	770173	KCNS1	potassium voltage-gated channel modifier subfamily S member 1
GR_DMRsig_CMvF__0413	chr20	5490566	5491378	813	chr20_5490566_5491378	2.0546	4.99016	2.7078	0.00677352	0.19897	CMvF	Promoter (<=1kb)	20	5490828	5492034	1207	1	ENSGALG00000030976.3	ENSGALT00000080735.2	0	NA	NA	NA
GR_DMRsig_CMvF__0414	chr20	5509863	5512145	2283	chr20_5509863_5512145	1.66826	6.09491	2.71171	0.0066941	0.197954	CMvF	Promoter (<=1kb)	20	5509359	5526145	16787	1	ENSGALG00000052526.1	ENSGALT00000101811.1	505	107054877	LOC107054877	uncharacterized LOC107054877
GR_DMRsig_CMvF__0415	chr20	7430651	7430988	338	chr20_7430651_7430988	-2.48456	4.7049	-3.11367	0.00184791	0.109774	CMvF	Intron (ENSGALT00000051559.2/ENSGALG00000005102.6, intron 2 of 15)	20	7407832	7648851	241020	1	ENSGALG00000005102.6	ENSGALT00000095837.1	22820	419222	CDH4	cadherin 4
GR_DMRsig_CMvF__0416	chr20	9055609	9056405	797	chr20_9055609_9056405	-2.47141	3.7623	-2.7366	0.00620805	0.190637	CMvF	Intron (ENSGALT00000047223.2/ENSGALG00000036838.2, intron 6 of 21)	20	9036712	9076856	40145	2	ENSGALG00000036838.2	ENSGALT00000047223.2	20451	419247	PXDNL	peroxidasin like
GR_DMRsig_CMvF__0410	chr20	10818287	10819025	739	chr20_10818287_10819025	-3.60015	3.4204	-3.88969	0.000100392	0.022353	CMvF	Promoter (2-3kb)	20	10803308	10815864	12557	2	ENSGALG00000040880.3	ENSGALT00000069693.3	-2424	768509	EDN3	endothelin 3
GR_DMRsig_CMvF__0422	chr22	2540905	2541261	357	chr22_2540905_2541261	-2.80906	3.18329	-3.00065	0.00269426	0.132526	CMvF	Promoter (<=1kb)	22	2536549	2541082	4534	2	ENSGALG00000003129.6	ENSGALT00000004947.6	0	770622	RAB11FIP1	RAB11 family interacting protein 1
GR_DMRsig_CMvF__0423	chr22	3068202	3070726	2525	chr22_3068202_3070726	-2.32835	4.3013	-2.74514	0.0060489	0.189322	CMvF	Distal Intergenic	22	3057041	3061680	4640	2	ENSGALG00000040828.3	ENSGALT00000085361.2	-6523	426794	POLB	DNA polymerase beta
GR_DMRsig_CMvF__0424	chr22	4202940	4203570	631	chr22_4202940_4203570	-2.4345	3.8376	-2.71388	0.00665035	0.197044	CMvF	Exon (ENSGALT00000096682.1/ENSGALG00000050650.1, exon 4 of 4)	22	4202624	4207425	4802	2	ENSGALG00000050650.1	ENSGALT00000096682.1	3855	NA	NA	NA
GR_DMRsig_CMvF__0425	chr22	5381654	5382379	726	chr22_5381654_5382379	1.14523	8.03602	2.7619	0.00574701	0.187307	CMvF	Promoter (<=1kb)	22	5383205	5404140	20936	1	ENSGALG00000053369.1	ENSGALT00000092381.1	-826	NA	NA	NA
GR_DMRsig_CMvF__0426	chr22	5386280	5386484	205	chr22_5386280_5386484	-2.81419	4.54134	-3.43493	0.000592787	0.0637313	CMvF	Intron (ENSGALT00000092381.1/ENSGALG00000053369.1, intron 1 of 2)	22	5383205	5404140	20936	1	ENSGALG00000053369.1	ENSGALT00000092381.1	3076	NA	NA	NA
GR_DMRsig_CMvF__0436	chr23	82797	83195	399	chr23_82797_83195	2.18932	4.94938	2.86412	0.00418195	0.160574	CMvF	Promoter (<=1kb)	23	80852	82765	1914	2	ENSGALG00000043903.2	ENSGALT00000086603.2	-33	NA	NA	NA
GR_DMRsig_CMvF__0427	chr23	1775368	1775659	292	chr23_1775368_1775659	-2.61689	3.7623	-2.8977	0.00375943	0.151955	CMvF	Distal Intergenic	23	1789086	1797759	8674	1	ENSGALG00000025858.3	ENSGALT00000043867.3	-13427	428210	LUZP1	leucine zipper protein 1
GR_DMRsig_CMvF__0428	chr23	1775505	1775783	279	chr23_1775505_1775783	-2.7244	3.61998	-2.98354	0.00284962	0.134598	CMvF	Distal Intergenic	23	1789086	1797759	8674	1	ENSGALG00000025858.3	ENSGALT00000043867.3	-13303	428210	LUZP1	leucine zipper protein 1
GR_DMRsig_CMvF__0429	chr23	1789688	1790059	372	chr23_1789688_1790059	-3.25155	3.14137	-3.46841	0.000523624	0.0594073	CMvF	Promoter (<=1kb)	23	1789086	1797759	8674	1	ENSGALG00000025858.3	ENSGALT00000043867.3	603	428210	LUZP1	leucine zipper protein 1
GR_DMRsig_CMvF__0430	chr23	1789727	1790047	321	chr23_1789727_1790047	-3.09018	3.10091	-3.29217	0.000994273	0.0843598	CMvF	Promoter (<=1kb)	23	1789086	1797759	8674	1	ENSGALG00000025858.3	ENSGALT00000043867.3	642	428210	LUZP1	leucine zipper protein 1
GR_DMRsig_CMvF__0431	chr23	2150130	2150641	512	chr23_2150130_2150641	-1.28616	7.88707	-3.00372	0.00266725	0.13234	CMvF	Intron (ENSGALT00000105213.1/ENSGALG00000055006.1, intron 5 of 5)	23	2108324	2174390	66067	2	ENSGALG00000055006.1	ENSGALT00000105213.1	23749	NA	NA	NA
GR_DMRsig_CMvF__0432	chr23	2522742	2523802	1061	chr23_2522742_2523802	-3.29686	3.96173	-3.72248	0.000197311	0.0335955	CMvF	Exon (ENSGALT00000001597.7/ENSGALG00000001067.7, exon 9 of 11)	23	2516999	2519281	2283	2	ENSGALG00000048098.1	ENSGALT00000103959.1	-3462	NA	NA	NA
GR_DMRsig_CMvF__0433	chr23	3213758	3214374	617	chr23_3213758_3214374	-2.48749	3.66044	-2.7323	0.00628981	0.191423	CMvF	Distal Intergenic	23	3348448	3349790	1343	1	ENSGALG00000029721.3	ENSGALT00000079051.2	-134074	419602	LOC419602	uncharacterized LOC419602
GR_DMRsig_CMvF__0434	chr23	3827523	3828496	974	chr23_3827523_3828496	2.81648	4.23798	3.29251	0.000993087	0.0843598	CMvF	Promoter (1-2kb)	23	3826468	3830002	3535	2	ENSGALG00000048967.1	ENSGALT00000106792.1	1506	NA	NA	NA
GR_DMRsig_CMvF__0435	chr23	4753963	4754306	344	chr23_4753963_4754306	-2.80861	3.12188	-2.9941	0.00275278	0.13261	CMvF	Downstream (2-3kb)	23	4757157	4760744	3588	2	ENSGALG00000045736.2	ENSGALT00000087037.2	6438	419639	C23H1ORF94	chromosome 23 open reading frame, human C1orf94
GR_DMRsig_CMvF__0437	chr24	2046569	2047028	460	chr24_2046569_2047028	-2.53256	3.60682	-2.77083	0.00559164	0.185381	CMvF	Intron (ENSGALT00000002186.6/ENSGALG00000001437.6, intron 2 of 8)	24	2042399	2042475	77	1	ENSGALG00000025328.2	ENSGALT00000042241.2	4171	100315735	MIR1601	microRNA mir-1601
GR_DMRsig_CMvF__0438	chr24	4165620	4165885	266	chr24_4165620_4165885	-2.3176	4.39712	-2.76907	0.00562193	0.186058	CMvF	Distal Intergenic	24	4175469	4188022	12554	2	ENSGALG00000051272.1	ENSGALT00000091121.1	22137	NA	NA	NA
GR_DMRsig_CMvF__0439	chr24	6453068	6454026	959	chr24_6453068_6454026	-2.20536	4.59987	-2.71652	0.0065975	0.196096	CMvF	Intron (ENSGALT00000100599.1/ENSGALG00000048829.1, intron 2 of 5)	24	6449416	6470658	21243	1	ENSGALG00000048829.1	ENSGALT00000100599.1	3653	NA	NA	NA
GR_DMRsig_CMvF__0442	chr25	665456	667268	1813	chr25_665456_667268	1.90307	5.48506	2.74922	0.00597414	0.188591	CMvF	Exon (ENSGALT00000093307.1/ENSGALG00000052924.1, exon 7 of 10)	25	674810	676969	2160	2	ENSGALG00000052939.1	ENSGALT00000099245.1	9701	NA	NA	NA
GR_DMRsig_CMvF__0443	chr25	665570	667104	1535	chr25_665570_667104	1.90323	5.47581	2.74462	0.00605841	0.189346	CMvF	Intron (ENSGALT00000093307.1/ENSGALG00000052924.1, intron 7 of 9)	25	674810	676969	2160	2	ENSGALG00000052939.1	ENSGALT00000099245.1	9865	NA	NA	NA
GR_DMRsig_CMvF__0440	chr25	2373485	2377296	3812	chr25_2373485_2377296	1.51716	6.79711	2.83067	0.00464531	0.169481	CMvF	Exon (ENSGALT00000063043.2/ENSGALG00000043660.2, exon 3 of 4)	25	2370430	2376417	5988	1	ENSGALG00000043660.2	ENSGALT00000063043.2	3056	101751678	SCFN	scaffoldin
GR_DMRsig_CMvF__0441	chr25	3227455	3228448	994	chr25_3227455_3228448	-2.83099	3.49107	-3.07246	0.00212322	0.11703	CMvF	Distal Intergenic	25	3203476	3223678	20203	2	ENSGALG00000034126.3	ENSGALT00000093730.1	-3778	107055128	EDMTF4	epidermal differentiation protein starting with MTF motif 4
GR_DMRsig_CMvF__0444	chr26	2033832	2034190	359	chr26_2033832_2034190	-3.37791	3.32561	-3.63019	0.000283262	0.0413134	CMvF	Intron (ENSGALT00000063010.2/ENSGALG00000041123.2, intron 3 of 12)	26	2014218	2023555	9338	2	ENSGALG00000000668.6	ENSGALT00000000943.6	-10278	419826	RBBP5	RB binding protein 5, histone lysine methyltransferase complex subunit
GR_DMRsig_CMvF__0445	chr26	3145969	3148361	2393	chr26_3145969_3148361	2.45109	4.37601	2.91985	0.00350223	0.149078	CMvF	Promoter (<=1kb)	26	3146565	3149257	2693	1	ENSGALG00000028858.3	ENSGALT00000095331.1	0	771930	HSD11B1a	hydroxysteroid (11-beta) dehydrogenase 1a
GR_DMRsig_CMvF__0458	chr27	65056	65331	276	chr27_65056_65331	-1.81381	5.75504	-2.75947	0.00578995	0.187657	CMvF	Distal Intergenic	27	88649	104194	15546	1	ENSGALG00000050844.1	ENSGALT00000090797.1	-23318	NA	NA	NA
GR_DMRsig_CMvF__0446	chr27	139167	139374	208	chr27_139167_139374	2.5675	5.29146	3.57623	0.000348642	0.0461003	CMvF	Distal Intergenic	27	122353	125376	3024	1	ENSGALG00000052431.1	ENSGALT00000096148.1	16815	NA	NA	NA
GR_DMRsig_CMvF__0447	chr27	237035	246046	9012	chr27_237035_246046	0.786381	9.68282	2.78807	0.0053026	0.181316	CMvF	Distal Intergenic	27	281766	291663	9898	1	ENSGALG00000054718.1	ENSGALT00000098015.1	-35720	395261	FLNA	filamin A
GR_DMRsig_CMvF__0449	chr27	319770	322656	2887	chr27_319770_322656	3.09071	6.49719	5.43499	5.48426e-08	8.59863e-05	CMvF	Distal Intergenic	27	305462	308916	3455	2	ENSGALG00000047446.1	ENSGALT00000091377.1	-10855	395187	SMC1A	structural maintenance of chromosomes 1A
GR_DMRsig_CMvF__0450	chr27	320193	322597	2405	chr27_320193_322597	3.02662	6.47941	5.30376	1.1352e-07	0.000164294	CMvF	Distal Intergenic	27	305462	308916	3455	2	ENSGALG00000047446.1	ENSGALT00000091377.1	-11278	395187	SMC1A	structural maintenance of chromosomes 1A
GR_DMRsig_CMvF__0451	chr27	322131	322546	416	chr27_322131_322546	2.78237	6.17904	4.59765	4.27448e-06	0.00264594	CMvF	Distal Intergenic	27	305462	308916	3455	2	ENSGALG00000047446.1	ENSGALT00000091377.1	-13216	395187	SMC1A	structural maintenance of chromosomes 1A
GR_DMRsig_CMvF__0448	chr27	2551741	2552432	692	chr27_2551741_2552432	-2.54494	3.69441	-2.80258	0.00506983	0.17796	CMvF	Promoter (2-3kb)	27	2554643	2554752	110	1	ENSGALG00000049614.1	ENSGALT00000102841.1	-2211	102466188	MIR6644-1	microRNA mir-6644-1
GR_DMRsig_CMvF__0452	chr27	3555177	3555488	312	chr27_3555177_3555488	-2.63779	3.36606	-2.84092	0.00449867	0.1671	CMvF	Intron (ENSGALT00000001581.4/ENSGALG00000001055.5, intron 17 of 20)	27	3542174	3542283	110	1	ENSGALG00000027663.2	ENSGALT00000044828.2	13004	102465409	MIR6695	microRNA mir-6695
GR_DMRsig_CMvF__0453	chr27	4094516	4095083	568	chr27_4094516_4095083	-2.32244	4.69047	-2.90342	0.00369133	0.150326	CMvF	Promoter (<=1kb)	27	4093739	4100886	7148	1	ENSGALG00000050616.1	ENSGALT00000091872.1	778	419941	PRR29	proline rich 29
GR_DMRsig_CMvF__0454	chr27	4675989	4676532	544	chr27_4675989_4676532	-2.96929	3.03025	-3.15711	0.00159357	0.0998638	CMvF	Distal Intergenic	27	4646659	4670553	23895	1	ENSGALG00000000371.6	ENSGALT00000000503.6	29331	374218	CRHR1	corticotropin releasing hormone receptor 1
GR_DMRsig_CMvF__0455	chr27	4962983	4963392	410	chr27_4962983_4963392	-3.3669	3.71161	-3.71264	0.000205145	0.0344616	CMvF	Intron (ENSGALT00000000648.6/ENSGALG00000000478.6, intron 6 of 27)	27	4897150	5049377	152228	1	ENSGALG00000000478.6	ENSGALT00000000648.6	65834	419951	TANC2	tetratricopeptide repeat, ankyrin repeat and coiled-coil containing 2
GR_DMRsig_CMvF__0456	chr27	4963100	4963380	281	chr27_4963100_4963380	-3.29365	3.69441	-3.6271	0.000286671	0.041602	CMvF	Intron (ENSGALT00000000648.6/ENSGALG00000000478.6, intron 6 of 27)	27	4897150	5049377	152228	1	ENSGALG00000000478.6	ENSGALT00000000648.6	65951	419951	TANC2	tetratricopeptide repeat, ankyrin repeat and coiled-coil containing 2
GR_DMRsig_CMvF__0457	chr27	5372705	5373563	859	chr27_5372705_5373563	-2.56083	3.29441	-2.74798	0.00599669	0.188626	CMvF	Exon (ENSGALT00000057128.2/ENSGALG00000000625.6, exon 4 of 13)	27	5360090	5381198	21109	2	ENSGALG00000000625.6	ENSGALT00000057128.2	7635	426737	MAPT	microtubule associated protein tau
GR_DMRsig_CMvF__0461	chr28	90173	90730	558	chr28_90173_90730	1.86847	6.57112	3.33375	0.000856937	0.079883	CMvF	Promoter (2-3kb)	28	90646	93105	2460	2	ENSGALG00000049769.1	ENSGALT00000106742.1	2375	NA	NA	NA
GR_DMRsig_CMvF__0462	chr28	90237	90669	433	chr28_90237_90669	1.8454	6.55252	3.28058	0.00103607	0.084826	CMvF	Promoter (2-3kb)	28	90646	93105	2460	2	ENSGALG00000049769.1	ENSGALT00000106742.1	2436	NA	NA	NA
GR_DMRsig_CMvF__0463	chr28	92016	92451	436	chr28_92016_92451	-2.33813	5.71488	-3.52965	0.000416178	0.0524595	CMvF	Promoter (<=1kb)	28	90646	93105	2460	2	ENSGALG00000049769.1	ENSGALT00000106742.1	654	NA	NA	NA
GR_DMRsig_CMvF__0464	chr28	98012	98730	719	chr28_98012_98730	2.54384	3.64699	2.79137	0.0052489	0.180211	CMvF	Promoter (1-2kb)	28	91792	96623	4832	2	ENSGALG00000049769.1	ENSGALT00000097071.1	-1390	NA	NA	NA
GR_DMRsig_CMvF__0465	chr28	98041	98662	622	chr28_98041_98662	2.54384	3.64699	2.79137	0.0052489	0.180211	CMvF	Promoter (1-2kb)	28	91792	96623	4832	2	ENSGALG00000049769.1	ENSGALT00000097071.1	-1419	NA	NA	NA
GR_DMRsig_CMvF__0466	chr28	98363	98574	212	chr28_98363_98574	2.53926	3.54512	2.76593	0.0056764	0.187163	CMvF	Promoter (1-2kb)	28	91792	96623	4832	2	ENSGALG00000049769.1	ENSGALT00000097071.1	-1741	NA	NA	NA
GR_DMRsig_CMvF__0459	chr28	1976004	1980980	4977	chr28_1976004_1980980	2.30409	5.45475	3.30945	0.000934901	0.0825808	CMvF	Promoter (<=1kb)	28	1967443	1976068	8626	2	ENSGALG00000044471.2	ENSGALT00000087602.2	0	NA	NA	NA
GR_DMRsig_CMvF__0460	chr28	1976035	1980899	4865	chr28_1976035_1980899	2.30409	5.45475	3.30945	0.000934901	0.0825808	CMvF	Promoter (<=1kb)	28	1967443	1976068	8626	2	ENSGALG00000044471.2	ENSGALT00000087602.2	0	NA	NA	NA
GR_DMRsig_CMvF__0498	chr30	318242	318893	652	chr30_318242_318893	-3.0144	3.30535	-3.23638	0.0012107	0.0906675	CMvF	Intron (ENSGALT00000105467.1/ENSGALG00000052168.1, intron 3 of 4)	29	311413	329492	18080	2	ENSGALG00000052168.1	ENSGALT00000105467.1	10599	112530990	LOC112530990	cyclin-dependent kinase 16-like
GR_DMRsig_CMvF__0499	chr30	366776	371973	5198	chr30_366776_371973	1.64708	7.01383	3.20937	0.00133042	0.0957899	CMvF	Promoter (<=1kb)	29	363912	367680	3769	2	ENSGALG00000051588.1	ENSGALT00000094911.1	0	NA	NA	NA
GR_DMRsig_CMvF__0500	chr30	844514	844909	396	chr30_844514_844909	-2.56626	3.38604	-2.76699	0.00565807	0.186761	CMvF	Intron (ENSGALT00000107497.1/ENSGALG00000039974.2, intron 8 of 12)	29	839724	847756	8033	1	ENSGALG00000039974.2	ENSGALT00000076657.2	4791	776856	AKAP8L	A-kinase anchoring protein 8 like
GR_DMRsig_CMvF__0503	chr31	283628	283978	351	chr31_283628_283978	-2.80699	2.9898	-2.98129	0.00287061	0.134598	CMvF	Distal Intergenic	30	262006	264093	2088	1	ENSGALG00000049344.1	ENSGALT00000097588.1	21623	NA	NA	NA
GR_DMRsig_CMvF__0506	chr31	498041	498410	370	chr31_498041_498410	-3.14704	4.11477	-3.62006	0.000294585	0.04183	CMvF	Intron (ENSGALT00000099008.1/ENSGALG00000047389.1, intron 1 of 1)	30	485746	565418	79673	1	ENSGALG00000047389.1	ENSGALT00000099008.1	12296	NA	NA	NA
GR_DMRsig_CMvF__0507	chr31	498052	498424	373	chr31_498052_498424	-3.14704	4.11477	-3.62006	0.000294585	0.04183	CMvF	Intron (ENSGALT00000099008.1/ENSGALG00000047389.1, intron 1 of 1)	30	485746	565418	79673	1	ENSGALG00000047389.1	ENSGALT00000099008.1	12307	NA	NA	NA
GR_DMRsig_CMvF__0501	chr31	2261145	2261783	639	chr31_2261145_2261783	-2.52346	4.67654	-3.14734	0.0016478	0.100985	CMvF	Intron (ENSGALT00000102268.1/ENSGALG00000054251.1, intron 3 of 3)	30	2259821	2265398	5578	2	ENSGALG00000054294.1	ENSGALT00000105113.1	3615	NA	NA	NA
GR_DMRsig_CMvF__0502	chr31	2394279	2397010	2732	chr31_2394279_2397010	2.0975	4.97711	2.7578	0.00581956	0.187946	CMvF	Promoter (<=1kb)	30	2395480	2395779	300	1	ENSGALG00000048531.1	ENSGALT00000096330.1	0	NA	NA	NA
GR_DMRsig_CMvF__0504	chr31	3016707	3017384	678	chr31_3016707_3017384	-2.92299	4.04742	-3.33394	0.000856347	0.079883	CMvF	Promoter (2-3kb)	30	3014597	3015686	1090	1	ENSGALG00000032041.2	ENSGALT00000080276.2	2111	NA	NA	NA
GR_DMRsig_CMvF__0505	chr31	4722158	4722390	233	chr31_4722158_4722390	2.71002	5.56191	3.97267	7.10893e-05	0.0178335	CMvF	Distal Intergenic	30	4746395	4748172	1778	1	ENSGALG00000055127.1	ENSGALT00000083574.2	-24005	101747670	LOC101747670	zinc finger protein 229-like
GR_DMRsig_CMvF__0508	chr31	5069459	5069866	408	chr31_5069459_5069866	2.53897	5.21458	3.48625	0.000489905	0.0578108	CMvF	Intron (ENSGALT00000095457.1/ENSGALG00000047584.1, intron 5 of 5)	30	5062520	5085615	23096	1	ENSGALG00000047584.1	ENSGALT00000104314.1	6940	NA	NA	NA
GR_DMRsig_CMvF__0509	chr31	5069528	5069730	203	chr31_5069528_5069730	3.24342	4.98837	4.27319	1.92759e-05	0.00697436	CMvF	Intron (ENSGALT00000095457.1/ENSGALG00000047584.1, intron 5 of 5)	30	5062520	5085615	23096	1	ENSGALG00000047584.1	ENSGALT00000104314.1	7009	NA	NA	NA
GR_DMRsig_CMvF__0510	chr31	5136643	5136932	290	chr31_5136643_5136932	-2.77915	3.38604	-2.99653	0.00273095	0.13261	CMvF	Intron (ENSGALT00000094429.1/ENSGALG00000049675.1, intron 1 of 1)	30	5132345	5133401	1057	1	ENSGALG00000052438.1	ENSGALT00000103902.1	4299	NA	NA	NA
GR_DMRsig_CMvF__0538	chr4	22556	24994	2439	chr4_22556_24994	2.77155	5.68731	4.16175	3.15899e-05	0.00982266	CMvF	Intron (ENSGALT00000092021.1/ENSGALG00000052756.1, intron 1 of 2)	4	18769	28073	9305	2	ENSGALG00000052756.1	ENSGALT00000092021.1	3079	NA	NA	NA
GR_DMRsig_CMvF__0539	chr4	22566	25057	2492	chr4_22566_25057	2.7716	5.69278	4.16622	3.09784e-05	0.00979303	CMvF	Intron (ENSGALT00000092021.1/ENSGALG00000052756.1, intron 1 of 2)	4	18769	28073	9305	2	ENSGALG00000052756.1	ENSGALT00000092021.1	3016	NA	NA	NA
GR_DMRsig_CMvF__0566	chr4	770971	771427	457	chr4_770971_771427	-2.66171	4.20363	-3.09743	0.00195222	0.112496	CMvF	Distal Intergenic	4	760613	764172	3560	2	ENSGALG00000047115.1	ENSGALT00000103584.1	-6800	NA	NA	NA
GR_DMRsig_CMvF__0536	chr4	1662671	1662988	318	chr4_1662671_1662988	-2.42373	4.01013	-2.7521	0.00592179	0.18852	CMvF	Exon (ENSGALT00000040547.4/ENSGALG00000003920.6, exon 11 of 23)	4	1669055	1673130	4076	1	ENSGALG00000003881.5	ENSGALT00000006172.5	-6067	422135	ERCC6L	ERCC excision repair 6 like, spindle assembly checkpoint helicase
GR_DMRsig_CMvF__0545	chr4	2543301	2544011	711	chr4_2543301_2544011	-2.96797	3.22374	-3.17523	0.00149735	0.0981114	CMvF	Distal Intergenic	4	2531208	2539175	7968	2	ENSGALG00000005842.7	ENSGALT00000050305.3	-4127	422217	GDPD2	glycerophosphodiester phosphodiesterase domain containing 2
GR_DMRsig_CMvF__0551	chr4	3590724	3591192	469	chr4_3590724_3591192	-3.18299	4.03571	-3.62535	0.000288622	0.0416113	CMvF	Downstream (2-3kb)	4	3496153	3553962	57810	2	ENSGALG00000053597.1	ENSGALT00000087532.2	-36763	422233	MBNL3	muscleblind like splicing regulator 3
GR_DMRsig_CMvF__0560	chr4	6107223	6107801	579	chr4_6107223_6107801	-2.7235	3.20278	-2.91135	0.00359903	0.149474	CMvF	Intron (ENSGALT00000091690.1/ENSGALG00000050617.1, intron 1 of 1)	4	6079049	6280528	201480	1	ENSGALG00000050617.1	ENSGALT00000106451.1	28175	NA	NA	NA
GR_DMRsig_CMvF__0561	chr4	6107234	6107776	543	chr4_6107234_6107776	-2.7235	3.20278	-2.91135	0.00359903	0.149474	CMvF	Intron (ENSGALT00000091690.1/ENSGALG00000050617.1, intron 1 of 1)	4	6079049	6280528	201480	1	ENSGALG00000050617.1	ENSGALT00000106451.1	28186	NA	NA	NA
GR_DMRsig_CMvF__0569	chr4	8538132	8538831	700	chr4_8538132_8538831	-2.6108	4.77284	-3.31013	0.00093262	0.0825808	CMvF	Promoter (2-3kb)	4	8277517	8541470	263954	2	ENSGALG00000006886.2	ENSGALT00000011155.2	2639	395576	DACH2	dachshund family transcription factor 2
GR_DMRsig_CMvF__0531	chr4	10653400	10653709	310	chr4_10653400_10653709	-2.32035	4.55953	-2.84013	0.00450977	0.16719	CMvF	Intron (ENSGALT00000055905.2/ENSGALG00000033183.2, intron 5 of 8)	4	10677179	10677225	47	1	ENSGALG00000050861.1	ENSGALT00000091314.1	-23470	NA	NA	NA
GR_DMRsig_CMvF__0532	chr4	14502991	14503851	861	chr4_14502991_14503851	-2.84736	3.20278	-3.04374	0.00233674	0.124018	CMvF	Distal Intergenic	4	14530005	14616390	86386	1	ENSGALG00000051140.1	ENSGALT00000107585.1	-26154	NA	NA	NA
GR_DMRsig_CMvF__0533	chr4	15541888	15542174	287	chr4_15541888_15542174	-2.96847	3.5191	-3.22775	0.00124781	0.0922474	CMvF	Promoter (1-2kb)	4	15530219	15544105	13887	2	ENSGALG00000008447.6	ENSGALT00000013763.6	1931	100857869	SH2D1A	SH2 domain containing 1A
GR_DMRsig_CMvF__0534	chr4	15661221	15661853	633	chr4_15661221_15661853	-2.50481	3.88414	-2.80487	0.00503394	0.177298	CMvF	Exon (ENSGALT00000106657.1/ENSGALG00000008491.6, exon 2 of 7)	4	15654907	15672256	17350	2	ENSGALG00000008491.6	ENSGALT00000013836.4	10403	395280	XIAP	X-linked inhibitor of apoptosis
GR_DMRsig_CMvF__0535	chr4	15661297	15661880	584	chr4_15661297_15661880	-2.50481	3.88414	-2.80487	0.00503394	0.177298	CMvF	Exon (ENSGALT00000106657.1/ENSGALG00000008491.6, exon 2 of 7)	4	15654907	15672256	17350	2	ENSGALG00000008491.6	ENSGALT00000013836.4	10376	395280	XIAP	X-linked inhibitor of apoptosis
GR_DMRsig_CMvF__0537	chr4	18730643	18731216	574	chr4_18730643_18731216	-3.15985	3.64323	-3.46633	0.000527684	0.0594073	CMvF	Distal Intergenic	4	18717690	18719237	1548	1	ENSGALG00000049690.1	ENSGALT00000084580.2	12954	NA	NA	NA
GR_DMRsig_CMvF__0540	chr4	24917522	24918021	500	chr4_24917522_24918021	2.04535	5.52612	2.97792	0.00290232	0.134663	CMvF	Distal Intergenic	4	24927202	24945212	18011	1	ENSGALG00000009573.5	ENSGALT00000015600.4	-9181	770326	ANXA10	annexin A10
GR_DMRsig_CMvF__0541	chr4	24918889	24919599	711	chr4_24918889_24919599	1.75649	6.99801	3.41168	0.000645734	0.0676833	CMvF	Distal Intergenic	4	24927202	24945212	18011	1	ENSGALG00000009573.5	ENSGALT00000015600.4	-7603	770326	ANXA10	annexin A10
GR_DMRsig_CMvF__0542	chr4	24948228	24948691	464	chr4_24948228_24948691	3.30092	5.35263	4.65081	3.30766e-06	0.00218358	CMvF	Promoter (1-2kb)	4	24946440	24954701	8262	1	ENSGALG00000009622.5	ENSGALT00000032268.4	1789	422426	LOC422426	uncharacterized LOC422426
GR_DMRsig_CMvF__0543	chr4	24948229	24948651	423	chr4_24948229_24948651	3.30092	5.35263	4.65081	3.30766e-06	0.00218358	CMvF	Promoter (1-2kb)	4	24946440	24954701	8262	1	ENSGALG00000009622.5	ENSGALT00000032268.4	1790	422426	LOC422426	uncharacterized LOC422426
GR_DMRsig_CMvF__0544	chr4	25264434	25265024	591	chr4_25264434_25265024	-3.10463	3.61998	-3.39993	0.00067412	0.0694971	CMvF	Distal Intergenic	4	25273122	25277372	4251	1	ENSGALG00000009667.6	ENSGALT00000015737.6	-8098	428729	MFAP3L	microfibril associated protein 3 like
GR_DMRsig_CMvF__0546	chr4	29603808	29604384	577	chr4_29603808_29604384	-2.49496	4.11908	-2.87153	0.00408517	0.159007	CMvF	Intron (ENSGALT00000092205.1/ENSGALG00000048914.1, intron 3 of 5)	4	29576347	29590304	13958	2	ENSGALG00000048914.1	ENSGALT00000107031.1	-13505	NA	NA	NA
GR_DMRsig_CMvF__0547	chr4	29855308	29855858	551	chr4_29855308_29855858	-2.41756	4.45667	-2.91352	0.0035741	0.149474	CMvF	Intron (ENSGALT00000032250.5/ENSGALG00000009865.7, intron 1 of 6)	4	29771882	29886214	114333	2	ENSGALG00000009865.7	ENSGALT00000032250.5	30356	100858072	RNF150	ring finger protein 150
GR_DMRsig_CMvF__0548	chr4	30654591	30655000	410	chr4_30654591_30655000	-2.47394	3.61998	-2.70924	0.00674407	0.19826	CMvF	Distal Intergenic	4	30587498	30610590	23093	1	ENSGALG00000009913.7	ENSGALT00000038610.5	67094	422457	SMARCA5	SWI/SNF related, matrix associated, actin dependent regulator of chromatin, subfamily a, member 5
GR_DMRsig_CMvF__0549	chr4	33001817	33002079	263	chr4_33001817_33002079	-2.8093	3.22374	-3.00548	0.00265185	0.132099	CMvF	Intron (ENSGALT00000056918.2/ENSGALG00000010061.6, intron 40 of 56)	4	33007990	33009211	1222	1	ENSGALG00000044235.2	ENSGALT00000087558.2	-5911	374011	MAB21L2	mab-21-like 2 (C. elegans)
GR_DMRsig_CMvF__0550	chr4	33708543	33708755	213	chr4_33708543_33708755	-3.22356	3.85874	-3.60073	0.000317378	0.0436295	CMvF	Promoter (2-3kb)	4	33680239	33710874	30636	2	ENSGALG00000010103.7	ENSGALT00000048835.3	2119	422481	FBXW7	F-box and WD repeat domain containing 7
GR_DMRsig_CMvF__0552	chr4	43670226	43670577	352	chr4_43670226_43670577	-2.97216	3.22374	-3.17971	0.0014744	0.097163	CMvF	Intron (ENSGALT00000097773.1/ENSGALG00000020201.5, intron 1 of 10)	4	43667177	43709471	42295	1	ENSGALG00000020201.5	ENSGALT00000097773.1	3050	422566	CEP44	centrosomal protein 44
GR_DMRsig_CMvF__0553	chr4	44939209	44939521	313	chr4_44939209_44939521	-3.34164	3.42649	-3.61177	0.000304167	0.042417	CMvF	Promoter (2-3kb)	4	44937045	44941626	4582	2	ENSGALG00000010886.6	ENSGALT00000017695.6	2105	770386	PAQR3	progestin and adipoQ receptor family member 3
GR_DMRsig_CMvF__0554	chr4	45307872	45308176	305	chr4_45307872_45308176	-2.60374	3.0707	-2.77149	0.00558042	0.185172	CMvF	Distal Intergenic	4	45202097	45302156	100060	2	ENSGALG00000043675.2	ENSGALT00000055938.2	-5717	422580	ANTXR2	ANTXR cell adhesion molecule 2
GR_DMRsig_CMvF__0555	chr4	47132285	47133089	805	chr4_47132285_47133089	-2.71514	3.4879	-2.94611	0.00321823	0.141968	CMvF	Distal Intergenic	4	47171447	47179982	8536	1	ENSGALG00000047722.1	ENSGALT00000092364.1	-38358	NA	NA	NA
GR_DMRsig_CMvF__0556	chr4	50574208	50574542	335	chr4_50574208_50574542	-3.34864	3.81348	-3.72458	0.000195676	0.0335955	CMvF	Intron (ENSGALT00000018988.4/ENSGALG00000011623.5, intron 3 of 21)	4	50473922	50604585	130664	2	ENSGALG00000011623.5	ENSGALT00000018988.4	30043	428760	ADAMTS3	ADAM metallopeptidase with thrombospondin type 1 motif 3
GR_DMRsig_CMvF__0557	chr4	53737568	53737997	430	chr4_53737568_53737997	-2.46997	3.86782	-2.76134	0.0057569	0.187307	CMvF	Promoter (1-2kb)	4	53729895	53736252	6358	2	ENSGALG00000044995.2	ENSGALT00000087127.2	-1317	NA	NA	NA
GR_DMRsig_CMvF__0558	chr4	56237441	56238502	1062	chr4_56237441_56238502	-2.84932	3.4567	-3.0855	0.00203228	0.115343	CMvF	Distal Intergenic	4	56248878	56278470	29593	2	ENSGALG00000012018.6	ENSGALT00000097505.1	39968	374033	UGT8	UDP glycosyltransferase 8
GR_DMRsig_CMvF__0559	chr4	59845865	59846119	255	chr4_59845865_59846119	-2.43969	3.90609	-2.73813	0.00617935	0.19028	CMvF	Intron (ENSGALT00000019968.6/ENSGALG00000012227.6, intron 1 of 7)	4	59785679	59862479	76801	2	ENSGALG00000012227.6	ENSGALT00000019968.6	16360	422702	TSPAN5	tetraspanin 5
GR_DMRsig_CMvF__0562	chr4	68919313	68919874	562	chr4_68919313_68919874	-2.62723	3.40928	-2.83657	0.00456042	0.168074	CMvF	Intron (ENSGALT00000077417.2/ENSGALG00000014267.6, intron 1 of 1)	4	68964832	68969315	4484	2	ENSGALG00000014268.4	ENSGALT00000023080.4	49441	395522	CHRNA9	cholinergic receptor nicotinic alpha 9 subunit
GR_DMRsig_CMvF__0563	chr4	69056571	69056878	308	chr4_69056571_69056878	-2.96714	3.80553	-3.29784	0.000974433	0.0840985	CMvF	Distal Intergenic	4	69043854	69050522	6669	2	ENSGALG00000039177.2	ENSGALT00000054451.2	-6050	NA	NA	NA
GR_DMRsig_CMvF__0564	chr4	74411152	74411538	387	chr4_74411152_74411538	-3.29461	4.00306	-3.73783	0.000185651	0.032831	CMvF	Promoter (1-2kb)	4	74410064	74413345	3282	1	ENSGALG00000047968.1	ENSGALT00000097950.1	1089	NA	NA	NA
GR_DMRsig_CMvF__0565	chr4	75071271	75071741	471	chr4_75071271_75071741	-2.72937	3.33486	-2.93459	0.00334017	0.144138	CMvF	Exon (ENSGALT00000067693.2/ENSGALG00000041121.2, exon 6 of 37)	4	75040840	75040948	109	2	ENSGALG00000018327.2	ENSGALT00000029034.2	-30324	777816	MIR218-1	microRNA mir-218-1
GR_DMRsig_CMvF__0567	chr4	80917815	80918324	510	chr4_80917815_80918324	-2.73889	3.45769	-2.96609	0.00301633	0.137245	CMvF	Distal Intergenic	4	80933353	80968494	35142	2	ENSGALG00000015591.6	ENSGALT00000025139.6	50170	422869	ACOX3	acyl-CoA oxidase 3, pristanoyl
GR_DMRsig_CMvF__0568	chr4	84966250	84966975	726	chr4_84966250_84966975	-2.29033	4.6474	-2.84294	0.00447024	0.166216	CMvF	Distal Intergenic	4	84952417	84961135	8719	1	ENSGALG00000051891.1	ENSGALT00000103947.1	13834	NA	NA	NA
GR_DMRsig_CMvF__0570	chr4	88011564	88012107	544	chr4_88011564_88012107	-2.56238	3.12188	-2.73161	0.00630292	0.191423	CMvF	Distal Intergenic	4	87995736	87996944	1209	2	ENSGALG00000053812.1	ENSGALT00000105391.1	-14621	NA	NA	NA
GR_DMRsig_CMvF__0571	chr4	88593513	88593919	407	chr4_88593513_88593919	-3.05331	3.31537	-3.27972	0.00103922	0.084826	CMvF	Intron (ENSGALT00000086688.2/ENSGALG00000015995.7, intron 2 of 22)	4	88611886	88620615	8730	2	ENSGALG00000048634.1	ENSGALT00000092532.1	26696	NA	NA	NA
GR_DMRsig_CMvF__0572	chr4	90669566	90671005	1440	chr4_90669566_90671005	1.75119	6.32964	2.98014	0.00288142	0.134598	CMvF	Intron (ENSGALT00000025946.8/ENSGALG00000016105.8, intron 32 of 55)	4	90633304	90698669	65366	2	ENSGALG00000016105.8	ENSGALT00000025946.8	27664	425353	DYSF	dysferlin
GR_DMRsig_CMvF__0573	chr4	90722088	90722755	668	chr4_90722088_90722755	2.14735	5.08507	2.87922	0.00398687	0.156927	CMvF	Distal Intergenic	4	90706647	90715200	8554	2	ENSGALG00000052175.1	ENSGALT00000106369.1	-6889	NA	NA	NA
GR_DMRsig_CMvF__0574	chr4	90736242	90737871	1630	chr4_90736242_90737871	2.27343	5.66444	3.39878	0.00067695	0.0695982	CMvF	Distal Intergenic	4	90753356	90774829	21474	1	ENSGALG00000046984.1	ENSGALT00000100887.1	-15485	425987	M1AP	meiosis 1 associated protein
GR_DMRsig_CMvF__0575	chr4	90736304	90737794	1491	chr4_90736304_90737794	2.27358	5.64232	3.38458	0.000712954	0.0721176	CMvF	Distal Intergenic	4	90753356	90774829	21474	1	ENSGALG00000046984.1	ENSGALT00000100887.1	-15562	425987	M1AP	meiosis 1 associated protein
GR_DMRsig_CMvF__0595	chr5	3771282	3771577	296	chr5_3771282_3771577	-3.00021	3.84686	-3.34746	0.000815657	0.0777022	CMvF	Promoter (2-3kb)	5	3764073	3768651	4579	2	ENSGALG00000051300.1	ENSGALT00000108062.1	-2632	NA	NA	NA
GR_DMRsig_CMvF__0599	chr5	4818105	4818402	298	chr5_4818105_4818402	2.53954	3.90827	2.85084	0.00436073	0.163436	CMvF	Distal Intergenic	5	4804610	4809844	5235	1	ENSGALG00000012139.7	ENSGALT00000019831.6	13496	421605	ARL14EP	ADP ribosylation factor like GTPase 14 effector protein
GR_DMRsig_CMvF__0608	chr5	5566493	5567022	530	chr5_5566493_5567022	-2.5314	3.37678	-2.72799	0.0063726	0.192452	CMvF	Promoter (1-2kb)	5	5568465	5575654	7190	1	ENSGALG00000012121.6	ENSGALT00000040104.4	-1443	428602	RCN1	reticulocalbin 1
GR_DMRsig_CMvF__0614	chr5	7960515	7961431	917	chr5_7960515_7961431	-3.2131	3.35582	-3.4586	0.00054306	0.0604581	CMvF	Promoter (1-2kb)	5	7961978	7963360	1383	2	ENSGALG00000039822.2	ENSGALT00000079776.2	1929	100859008	RASSF10	Ras association domain family member 10
GR_DMRsig_CMvF__0576	chr5	11929954	11930159	206	chr5_11929954_11930159	-2.80754	3.03025	-2.98512	0.00283487	0.134519	CMvF	Distal Intergenic	5	11916502	11917683	1182	2	ENSGALG00000052720.1	ENSGALT00000091885.1	-12272	NA	NA	NA
GR_DMRsig_CMvF__0577	chr5	13724029	13724537	509	chr5_13724029_13724537	-2.74153	3.10091	-2.92074	0.00349231	0.148825	CMvF	Intron (ENSGALT00000069634.3/ENSGALG00000037138.3, intron 1 of 15)	5	13429698	13749553	319856	2	ENSGALG00000037138.3	ENSGALT00000069634.3	25016	423090	KCNQ1	potassium voltage-gated channel subfamily Q member 1
GR_DMRsig_CMvF__0578	chr5	14907941	14908896	956	chr5_14907941_14908896	2.59802	4.76325	3.28845	0.00100751	0.0843598	CMvF	Distal Intergenic	5	14892238	14898052	5815	2	ENSGALG00000044418.2	ENSGALT00000084884.2	-9890	NA	NA	NA
GR_DMRsig_CMvF__0579	chr5	14967676	14980671	12996	chr5_14967676_14980671	2.88737	7.38006	6.06196	1.34628e-09	3.37727e-06	CMvF	Exon (ENSGALT00000060390.2/ENSGALG00000031737.2, exon 31 of 31)	5	14975993	15006369	30377	2	ENSGALG00000031737.2	ENSGALT00000060390.2	25698	NA	NA	NA
GR_DMRsig_CMvF__0580	chr5	14967750	14978333	10584	chr5_14967750_14978333	3.26474	7.05493	6.41437	1.41612e-10	4.44061e-07	CMvF	Exon (ENSGALT00000060390.2/ENSGALG00000031737.2, exon 31 of 31)	5	14975993	15006369	30377	2	ENSGALG00000031737.2	ENSGALT00000060390.2	28036	NA	NA	NA
GR_DMRsig_CMvF__0581	chr5	14976095	14977304	1210	chr5_14976095_14977304	2.34827	4.92365	3.05785	0.0022295	0.12008	CMvF	Exon (ENSGALT00000060390.2/ENSGALG00000031737.2, exon 31 of 31)	5	14975993	15006369	30377	2	ENSGALG00000031737.2	ENSGALT00000060390.2	29065	NA	NA	NA
GR_DMRsig_CMvF__0582	chr5	14978161	14978903	743	chr5_14978161_14978903	2.97506	3.73394	3.28652	0.00101445	0.0843598	CMvF	Exon (ENSGALT00000060390.2/ENSGALG00000031737.2, exon 31 of 31)	5	14975993	15006369	30377	2	ENSGALG00000031737.2	ENSGALT00000060390.2	27466	NA	NA	NA
GR_DMRsig_CMvF__0583	chr5	16296140	16296541	402	chr5_16296140_16296541	-2.97422	3.35582	-3.20147	0.00136742	0.0971374	CMvF	Intron (ENSGALT00000095190.1/ENSGALG00000039221.3, intron 2 of 15)	5	16259485	16287306	27822	2	ENSGALG00000039221.3	ENSGALT00000080177.2	-8835	423110	LOC423110	USP6 N-terminal like
GR_DMRsig_CMvF__0584	chr5	18670452	18670779	328	chr5_18670452_18670779	-2.38025	4.19801	-2.76786	0.00564285	0.186422	CMvF	Distal Intergenic	5	18658103	18665579	7477	2	ENSGALG00000029892.2	ENSGALT00000067141.2	-4874	374129	LMO2	LIM domain only 2
GR_DMRsig_CMvF__0585	chr5	19244895	19245275	381	chr5_19244895_19245275	-2.96945	3.03025	-3.15728	0.00159263	0.0998638	CMvF	3' UTR	5	19277364	19295621	18258	1	ENSGALG00000049350.1	ENSGALT00000092009.1	-32089	NA	NA	NA
GR_DMRsig_CMvF__0586	chr5	21626967	21627453	487	chr5_21626967_21627453	-2.56134	3.25396	-2.7435	0.0060792	0.189523	CMvF	Distal Intergenic	5	21645014	21658978	13965	1	ENSGALG00000037968.2	ENSGALT00000061756.2	-17561	423168	API5	apoptosis inhibitor 5
GR_DMRsig_CMvF__0587	chr5	21966129	21966703	575	chr5_21966129_21966703	-2.78346	3.31537	-2.98986	0.0027913	0.133631	CMvF	Promoter (<=1kb)	5	21966267	22035594	69328	1	ENSGALG00000031542.3	ENSGALT00000069744.2	0	425859	EXT2	exostosin glycosyltransferase 2
GR_DMRsig_CMvF__0588	chr5	21969738	21970003	266	chr5_21969738_21970003	-2.61439	3.67432	-2.87471	0.00404427	0.15801	CMvF	Intron (ENSGALT00000069744.2/ENSGALG00000031542.3, intron 3 of 13)	5	21966267	22035594	69328	1	ENSGALG00000031542.3	ENSGALT00000070691.3	3472	425859	EXT2	exostosin glycosyltransferase 2
GR_DMRsig_CMvF__0589	chr5	23808735	23808955	221	chr5_23808735_23808955	-3.04045	3.4707	-3.29539	0.00098297	0.0842711	CMvF	Intron (ENSGALT00000038392.5/ENSGALG00000008358.7, intron 12 of 18)	5	23743965	23868998	125034	1	ENSGALG00000008358.7	ENSGALT00000038392.5	64771	423194	AMBRA1	autophagy and beclin 1 regulator 1
GR_DMRsig_CMvF__0590	chr5	24627516	24628466	951	chr5_24627516_24628466	-2.99929	4.49997	-3.63776	0.000275065	0.0410731	CMvF	Distal Intergenic	5	24634300	24641983	7684	1	ENSGALG00000008514.8	ENSGALT00000013867.8	-5834	423208	DLL4	delta like canonical Notch ligand 4
GR_DMRsig_CMvF__0591	chr5	28405030	28405365	336	chr5_28405030_28405365	-2.93288	3.63398	-3.21516	0.00130386	0.0950833	CMvF	Exon (ENSGALT00000015407.5/ENSGALG00000009463.5, exon 9 of 9)	5	28422946	28426555	3610	1	ENSGALG00000052644.1	ENSGALT00000094899.1	-17581	NA	NA	NA
GR_DMRsig_CMvF__0592	chr5	28699423	28699973	551	chr5_28699423_28699973	-2.65004	3.72185	-2.92454	0.00344989	0.147686	CMvF	Intron (ENSGALT00000102206.1/ENSGALG00000009491.6, intron 9 of 10)	5	28752972	28760924	7953	1	ENSGALG00000054613.1	ENSGALT00000102215.1	-52999	112532528	LOC112532528	uncharacterized LOC112532528
GR_DMRsig_CMvF__0593	chr5	33493734	33494078	345	chr5_33493734_33494078	-2.67852	3.65118	-2.94008	0.0032815	0.143549	CMvF	Distal Intergenic	5	33536797	33540779	3983	2	ENSGALG00000049182.1	ENSGALT00000098826.1	46701	NA	NA	NA
GR_DMRsig_CMvF__0594	chr5	36062412	36062612	201	chr5_36062412_36062612	-3.05261	2.9898	-3.24217	0.00118638	0.0900047	CMvF	Distal Intergenic	5	36039456	36046027	6572	2	ENSGALG00000048439.1	ENSGALT00000105267.1	-16386	NA	NA	NA
GR_DMRsig_CMvF__0596	chr5	38830233	38830830	598	chr5_38830233_38830830	-2.97332	3.29441	-3.19061	0.00141986	0.097163	CMvF	Distal Intergenic	5	38847495	38965455	117961	1	ENSGALG00000041775.2	ENSGALT00000053797.2	-16665	771938	ESRRB	estrogen related receptor beta
GR_DMRsig_CMvF__0597	chr5	39630149	39630403	255	chr5_39630149_39630403	-2.60793	3.60926	-2.85378	0.00432047	0.162953	CMvF	Intron (ENSGALT00000102633.1/ENSGALG00000010504.6, intron 4 of 10)	5	39591103	39663946	72844	1	ENSGALG00000010504.6	ENSGALT00000067462.2	39047	423382	ADCK1	aarF domain containing kinase 1
GR_DMRsig_CMvF__0598	chr5	39630165	39630386	222	chr5_39630165_39630386	-2.60793	3.60926	-2.85378	0.00432047	0.162953	CMvF	Intron (ENSGALT00000102633.1/ENSGALG00000010504.6, intron 4 of 10)	5	39591103	39663946	72844	1	ENSGALG00000010504.6	ENSGALT00000067462.2	39063	423382	ADCK1	aarF domain containing kinase 1
GR_DMRsig_CMvF__0600	chr5	49754688	49755377	690	chr5_49754688_49755377	-3.09486	3.26321	-3.31632	0.000912228	0.082016	CMvF	Intron (ENSGALT00000018541.7/ENSGALG00000011366.7, intron 6 of 10)	5	49751116	49763397	12282	2	ENSGALG00000011366.7	ENSGALT00000018541.7	8020	428910	MOK	MOK protein kinase
GR_DMRsig_CMvF__0601	chr5	50880918	50881886	969	chr5_50880918_50881886	-2.36556	4.4808	-2.861	0.00422338	0.161506	CMvF	Promoter (1-2kb)	5	50883048	50883145	98	1	ENSGALG00000018329.2	ENSGALT00000029036.2	-1162	777818	MIR203A	microRNA mir-203a
GR_DMRsig_CMvF__0602	chr5	51787390	51788128	739	chr5_51787390_51788128	-2.47585	5.09914	-3.32822	0.000874139	0.08062	CMvF	Downstream (1-2kb)	5	51799321	51799406	86	2	ENSGALG00000025174.2	ENSGALT00000042087.2	11278	100315832	MIR1771	microRNA mir-1771
GR_DMRsig_CMvF__0603	chr5	53983021	53983528	508	chr5_53983021_53983528	-3.5037	3.6814	-3.85463	0.000115927	0.0250702	CMvF	Promoter (<=1kb)	5	53980516	53982225	1710	2	ENSGALG00000049520.1	ENSGALT00000104624.1	-797	NA	NA	NA
GR_DMRsig_CMvF__0604	chr5	54069984	54070427	444	chr5_54069984_54070427	-2.20001	5.63839	-3.2726	0.00106575	0.0853472	CMvF	Intron (ENSGALT00000019349.6/ENSGALG00000011861.6, intron 2 of 5)	5	54094823	54095836	1014	1	ENSGALG00000053713.1	ENSGALT00000097338.1	-24396	NA	NA	NA
GR_DMRsig_CMvF__0605	chr5	54069993	54070555	563	chr5_54069993_54070555	-1.99947	6.20458	-3.3205	0.000898673	0.0812889	CMvF	Intron (ENSGALT00000019349.6/ENSGALG00000011861.6, intron 2 of 5)	5	54094823	54095836	1014	1	ENSGALG00000053713.1	ENSGALT00000097338.1	-24268	NA	NA	NA
GR_DMRsig_CMvF__0606	chr5	54217213	54217588	376	chr5_54217213_54217588	-2.80952	3.35582	-3.02419	0.00249324	0.128479	CMvF	Promoter (2-3kb)	5	54213562	54220127	6566	2	ENSGALG00000053630.1	ENSGALT00000096598.1	2539	NA	NA	NA
GR_DMRsig_CMvF__0607	chr5	54217230	54217608	379	chr5_54217230_54217608	-2.80951	3.31537	-3.01785	0.00254599	0.129991	CMvF	Promoter (2-3kb)	5	54213562	54220127	6566	2	ENSGALG00000053630.1	ENSGALT00000096598.1	2519	NA	NA	NA
GR_DMRsig_CMvF__0609	chr5	56900360	56900692	333	chr5_56900360_56900692	-1.77517	6.44096	-3.08741	0.00201928	0.115266	CMvF	Distal Intergenic	5	56875199	56879865	4667	1	ENSGALG00000054363.1	ENSGALT00000090975.1	25162	NA	NA	NA
GR_DMRsig_CMvF__0610	chr5	57044101	57045508	1408	chr5_57044101_57045508	1.69711	6.10062	2.76167	0.00575105	0.187307	CMvF	Promoter (<=1kb)	5	57044011	57045630	1620	1	ENSGALG00000051790.1	ENSGALT00000101587.1	91	NA	NA	NA
GR_DMRsig_CMvF__0611	chr5	59206942	59207282	341	chr5_59206942_59207282	-2.91721	4.04035	-3.32449	0.000885901	0.0809157	CMvF	Distal Intergenic	5	59225570	59249326	23757	1	ENSGALG00000043056.3	ENSGALT00000076824.2	-18288	112532550	LOC112532550	uncharacterized LOC112532550
GR_DMRsig_CMvF__0612	chr5	59206988	59207223	236	chr5_59206988_59207223	-2.41163	3.90827	-2.70725	0.00678471	0.199007	CMvF	Distal Intergenic	5	59225570	59249326	23757	1	ENSGALG00000043056.3	ENSGALT00000076824.2	-18347	112532550	LOC112532550	uncharacterized LOC112532550
GR_DMRsig_CMvF__0613	chr5	59290894	59291322	429	chr5_59290894_59291322	-2.8488	3.5191	-3.09762	0.00195096	0.112496	CMvF	Intron (ENSGALT00000074118.2/ENSGALG00000036107.3, intron 1 of 3)	5	59261729	59266677	4949	1	ENSGALG00000051463.1	ENSGALT00000100726.1	29166	NA	NA	NA
GR_DMRsig_CMvF__0652	chr6	763243	763742	500	chr6_763243_763742	-2.10862	7.67809	-4.71063	2.47068e-06	0.00175414	CMvF	Intron (ENSGALT00000080932.2/ENSGALG00000043130.3, intron 4 of 5)	6	784909	948531	163623	1	ENSGALG00000040737.2	ENSGALT00000078099.2	-21167	101747373	LOC101747373	uncharacterized LOC101747373
GR_DMRsig_CMvF__0653	chr6	764510	764983	474	chr6_764510_764983	-1.81432	7.51367	-3.91601	9.00467e-05	0.0212567	CMvF	Intron (ENSGALT00000080932.2/ENSGALG00000043130.3, intron 4 of 5)	6	784909	948531	163623	1	ENSGALG00000040737.2	ENSGALT00000078099.2	-19926	101747373	LOC101747373	uncharacterized LOC101747373
GR_DMRsig_CMvF__0625	chr6	1191942	1192249	308	chr6_1191942_1192249	-1.95692	5.71135	-2.95216	0.00315585	0.140214	CMvF	Distal Intergenic	6	1216875	1216952	78	2	ENSGALG00000048417.1	ENSGALT00000095609.1	24703	NA	NA	NA
GR_DMRsig_CMvF__0644	chr6	3984760	3985094	335	chr6_3984760_3985094	-2.64334	3.67432	-2.90654	0.00365472	0.149482	CMvF	Downstream (2-3kb)	6	3887382	3950911	63530	2	ENSGALG00000047138.1	ENSGALT00000104762.1	-33850	NA	NA	NA
GR_DMRsig_CMvF__0645	chr6	3984819	3985162	344	chr6_3984819_3985162	-2.64335	3.65712	-2.90277	0.00369902	0.150476	CMvF	Downstream (2-3kb)	6	3887382	3950911	63530	2	ENSGALG00000047138.1	ENSGALT00000104762.1	-33909	NA	NA	NA
GR_DMRsig_CMvF__0646	chr6	4129850	4130338	489	chr6_4129850_4130338	-2.59847	3.49107	-2.82011	0.00480096	0.172381	CMvF	Distal Intergenic	6	4137406	4144458	7053	2	ENSGALG00000049078.1	ENSGALT00000093830.1	14120	NA	NA	NA
GR_DMRsig_CMvF__0647	chr6	6200131	6200473	343	chr6_6200131_6200473	-2.56553	3.32462	-2.757	0.00583382	0.187946	CMvF	Distal Intergenic	6	6208847	6231222	22376	1	ENSGALG00000047427.1	ENSGALT00000099484.1	-8374	NA	NA	NA
GR_DMRsig_CMvF__0648	chr6	6200142	6200443	302	chr6_6200142_6200443	-2.56553	3.32462	-2.757	0.00583382	0.187946	CMvF	Distal Intergenic	6	6208847	6231222	22376	1	ENSGALG00000047427.1	ENSGALT00000099484.1	-8404	NA	NA	NA
GR_DMRsig_CMvF__0649	chr6	6723724	6723963	240	chr6_6723724_6723963	2.37685	5.24623	3.28289	0.00102761	0.0847472	CMvF	Intron (ENSGALT00000103342.1/ENSGALG00000047891.1, intron 1 of 2)	6	6735332	6798522	63191	1	ENSGALG00000047891.1	ENSGALT00000105115.1	-11369	NA	NA	NA
GR_DMRsig_CMvF__0650	chr6	7196008	7196305	298	chr6_7196008_7196305	-3.05014	3.57028	-3.32836	0.000873688	0.08062	CMvF	Exon (ENSGALT00000044134.4/ENSGALG00000002744.7, exon 19 of 31)	6	7337219	7349970	12752	1	ENSGALG00000002769.6	ENSGALT00000004372.5	-140914	423647	DNAJC12	DnaJ heat shock protein family (Hsp40) member C12
GR_DMRsig_CMvF__0651	chr6	7375844	7376268	425	chr6_7375844_7376268	-2.8078	3.05121	-2.9871	0.00281661	0.13416	CMvF	Promoter (1-2kb)	6	7374053	7804418	430366	1	ENSGALG00000002845.5	ENSGALT00000106224.1	1792	423648	CTNNA3	catenin alpha 3
GR_DMRsig_CMvF__0654	chr6	9938984	9943260	4277	chr6_9938984_9943260	2.10144	8.58724	5.72856	1.01384e-08	1.90749e-05	CMvF	Promoter (<=1kb)	6	9941677	9943868	2192	1	ENSGALG00000032838.2	ENSGALT00000075824.2	0	395651	BKJ	beta-keratin related protein
GR_DMRsig_CMvF__0655	chr6	9939726	9941350	1625	chr6_9939726_9941350	2.26691	7.55461	4.93481	8.0272e-07	0.000794882	CMvF	Promoter (<=1kb)	6	9941677	9943868	2192	1	ENSGALG00000032838.2	ENSGALT00000075824.2	-327	395651	BKJ	beta-keratin related protein
GR_DMRsig_CMvF__0656	chr6	9961404	9963333	1930	chr6_9961404_9963333	1.70879	7.71354	3.84608	0.000120047	0.0255511	CMvF	Promoter (1-2kb)	6	9949921	9959635	9715	2	ENSGALG00000003196.6	ENSGALT00000087312.2	-1770	396194	RNASE6	ribonuclease A family member k6
GR_DMRsig_CMvF__0657	chr6	9961466	9962343	878	chr6_9961466_9962343	1.62119	7.63457	3.58873	0.000332349	0.0451478	CMvF	Promoter (1-2kb)	6	9949921	9959635	9715	2	ENSGALG00000003196.6	ENSGALT00000087312.2	-1832	396194	RNASE6	ribonuclease A family member k6
GR_DMRsig_CMvF__0615	chr6	11028427	11028772	346	chr6_11028427_11028772	-2.15906	4.87675	-2.78791	0.00530518	0.181316	CMvF	Intron (ENSGALT00000091011.1/ENSGALG00000046997.1, intron 1 of 1)	6	11037089	11070831	33743	1	ENSGALG00000054090.1	ENSGALT00000094521.1	-8317	NA	NA	NA
GR_DMRsig_CMvF__0616	chr6	11056409	11056837	429	chr6_11056409_11056837	-3.01979	3.81348	-3.35882	0.000782868	0.0759241	CMvF	Promoter (1-2kb)	6	11054945	11058441	3497	1	ENSGALG00000054876.1	ENSGALT00000105230.1	1465	NA	NA	NA
GR_DMRsig_CMvF__0617	chr6	11062389	11063378	990	chr6_11062389_11063378	-2.50364	5.35393	-3.52834	0.000418237	0.0524595	CMvF	Promoter (2-3kb)	6	11064240	11065460	1221	2	ENSGALG00000035579.3	ENSGALT00000107474.1	2082	NA	NA	NA
GR_DMRsig_CMvF__0618	chr6	11065759	11066256	498	chr6_11065759_11066256	-2.60987	3.86417	-2.91673	0.00353746	0.149367	CMvF	Promoter (<=1kb)	6	11064240	11065460	1221	2	ENSGALG00000035579.3	ENSGALT00000107474.1	-300	NA	NA	NA
GR_DMRsig_CMvF__0619	chr6	11075551	11076134	584	chr6_11075551_11076134	-2.44894	3.78326	-2.71654	0.0065972	0.196096	CMvF	Intron (ENSGALT00000071131.2/ENSGALG00000035579.3, intron 2 of 4)	6	11064240	11065460	1221	2	ENSGALG00000035579.3	ENSGALT00000107474.1	-10092	NA	NA	NA
GR_DMRsig_CMvF__0620	chr6	11075594	11076260	667	chr6_11075594_11076260	-2.29521	4.31257	-2.7102	0.00672464	0.198149	CMvF	Intron (ENSGALT00000071131.2/ENSGALG00000035579.3, intron 2 of 4)	6	11064240	11065460	1221	2	ENSGALG00000035579.3	ENSGALT00000107474.1	-10135	NA	NA	NA
GR_DMRsig_CMvF__0621	chr6	11118466	11119164	699	chr6_11118466_11119164	-3.12813	4.01301	-3.55315	0.000380707	0.048893	CMvF	Distal Intergenic	6	11039430	11106034	66605	2	ENSGALG00000035579.3	ENSGALT00000071131.2	-12433	NA	NA	NA
GR_DMRsig_CMvF__0622	chr6	11187064	11187278	215	chr6_11187064_11187278	-2.45019	3.75206	-2.71077	0.00671309	0.198149	CMvF	Distal Intergenic	6	11198643	11218437	19795	1	ENSGALG00000003925.7	ENSGALT00000100315.1	-11365	423684	MYPN	myopalladin
GR_DMRsig_CMvF__0623	chr6	11420942	11421516	575	chr6_11420942_11421516	-2.36435	4.1795	-2.74272	0.00609369	0.189794	CMvF	3' UTR	6	11429388	11432319	2932	2	ENSGALG00000051696.1	ENSGALT00000105324.1	10803	NA	NA	NA
GR_DMRsig_CMvF__0624	chr6	11541395	11541694	300	chr6_11541395_11541694	-2.72278	3.23299	-2.91397	0.00356889	0.149474	CMvF	Intron (ENSGALT00000040774.4/ENSGALG00000004197.7, intron 4 of 14)	6	11536758	11550268	13511	1	ENSGALG00000004197.7	ENSGALT00000040774.4	4638	423697	SUPV3L1	Suv3 like RNA helicase
GR_DMRsig_CMvF__0626	chr6	12592914	12593237	324	chr6_12592914_12593237	-2.59995	3.33042	-2.79479	0.00519362	0.179705	CMvF	Intron (ENSGALT00000081065.2/ENSGALG00000036824.2, intron 10 of 24)	6	12620516	12626469	5954	2	ENSGALG00000030179.2	ENSGALT00000051952.2	33232	769500	C6H10orf54	chromosome 6 C10orf54 homolog
GR_DMRsig_CMvF__0627	chr6	16476468	16476743	276	chr6_16476468_16476743	-2.78132	3.74499	-3.07531	0.00210304	0.11703	CMvF	Intron (ENSGALT00000008159.6/ENSGALG00000005088.6, intron 3 of 16)	6	16404371	16525081	120711	1	ENSGALG00000005088.6	ENSGALT00000033583.4	72098	423737	CAMK2G	calcium/calmodulin dependent protein kinase II gamma
GR_DMRsig_CMvF__0628	chr6	17725977	17726579	603	chr6_17725977_17726579	-2.94635	3.89106	-3.30163	0.000961352	0.0835363	CMvF	Intron (ENSGALT00000009044.6/ENSGALG00000005637.6, intron 8 of 39)	6	17762866	17767843	4978	1	ENSGALG00000005649.6	ENSGALT00000009062.6	-36287	423759	TMEM150A	transmembrane protein 150A
GR_DMRsig_CMvF__0629	chr6	20295518	20295932	415	chr6_20295518_20295932	-2.90517	3.95135	-3.27643	0.00105141	0.0850559	CMvF	Promoter (1-2kb)	6	20293733	20297014	3282	2	ENSGALG00000049341.1	ENSGALT00000093742.1	1082	NA	NA	NA
GR_DMRsig_CMvF__0630	chr6	20295588	20295929	342	chr6_20295588_20295929	-2.66515	3.82852	-2.96849	0.00299293	0.13673	CMvF	Promoter (1-2kb)	6	20293733	20297014	3282	2	ENSGALG00000049341.1	ENSGALT00000093742.1	1085	NA	NA	NA
GR_DMRsig_CMvF__0631	chr6	20429623	20430126	504	chr6_20429623_20430126	-2.56152	3.25396	-2.74369	0.00607571	0.189523	CMvF	Exon (ENSGALT00000072499.2/ENSGALG00000040549.3, exon 2 of 2)	6	20424248	20473126	48879	1	ENSGALG00000006486.6	ENSGALT00000107902.1	5376	423795	RPP30	ribonuclease P/MRP subunit p30
GR_DMRsig_CMvF__0632	chr6	20961538	20962174	637	chr6_20961538_20962174	-1.70627	6.69762	-3.12128	0.00180085	0.107905	CMvF	Promoter (<=1kb)	6	20957656	20961694	4039	2	ENSGALG00000050623.1	ENSGALT00000100387.1	0	NA	NA	NA
GR_DMRsig_CMvF__0633	chr6	21082881	21083401	521	chr6_21082881_21083401	-2.55765	3.42649	-2.7644	0.00570308	0.187261	CMvF	Exon (ENSGALT00000080029.2/ENSGALG00000039528.2, exon 31 of 33)	6	21058455	21075606	17152	1	ENSGALG00000035667.2	ENSGALT00000055828.2	24427	423799	NOC3L	NOC3 like DNA replication regulator
GR_DMRsig_CMvF__0634	chr6	24423399	24423925	527	chr6_24423399_24423925	-3.96331	3.54136	-4.31598	1.58947e-05	0.00616599	CMvF	Intron (ENSGALT00000013262.5/ENSGALG00000008160.5, intron 1 of 5)	6	24461635	24476058	14424	2	ENSGALG00000008179.5	ENSGALT00000077707.2	52133	423871	NT5C2	5'-nucleotidase, cytosolic II
GR_DMRsig_CMvF__0635	chr6	26757140	26757445	306	chr6_26757140_26757445	-3.37438	3.32561	-3.6264	0.000287452	0.041602	CMvF	Exon (ENSGALT00000096977.1/ENSGALG00000008542.7, exon 8 of 16)	6	26748023	26766175	18153	1	ENSGALG00000008542.7	ENSGALT00000106113.1	9118	373892	ADD3	adducin 3 (gamma)
GR_DMRsig_CMvF__0636	chr6	32745395	32745666	272	chr6_32745395_32745666	-2.80861	3.12188	-2.9941	0.00275278	0.13261	CMvF	Intron (ENSGALT00000103308.1/ENSGALG00000048849.1, intron 2 of 2)	6	32725080	32756980	31901	2	ENSGALG00000048849.1	ENSGALT00000015779.7	11314	NA	NA	NA
GR_DMRsig_CMvF__0637	chr6	32956487	32957074	588	chr6_32956487_32957074	-2.91226	3.93385	-3.2782	0.00104484	0.0850559	CMvF	Distal Intergenic	6	32963840	32969898	6059	2	ENSGALG00000029469.3	ENSGALT00000050906.2	12824	NA	NA	NA
GR_DMRsig_CMvF__0638	chr6	33540761	33541395	635	chr6_33540761_33541395	-2.41672	4.08788	-2.7705	0.00559746	0.185411	CMvF	Exon (ENSGALT00000050667.2/ENSGALG00000041255.2, exon 16 of 19)	6	33564676	33564785	110	2	ENSGALG00000028010.2	ENSGALT00000043035.2	23390	102465408	MIR6694	microRNA mir-6694
GR_DMRsig_CMvF__0639	chr6	34457015	34457513	499	chr6_34457015_34457513	-2.49344	3.98601	-2.82318	0.00475524	0.171705	CMvF	Distal Intergenic	6	34394173	34406993	12821	2	ENSGALG00000049513.1	ENSGALT00000093935.1	-50023	112532712	LOC112532712	uncharacterized LOC112532712
GR_DMRsig_CMvF__0640	chr6	34469639	34470453	815	chr6_34469639_34470453	-2.6417	3.92558	-2.97101	0.00296845	0.135888	CMvF	Distal Intergenic	6	34517853	34519173	1321	1	ENSGALG00000053924.1	ENSGALT00000102175.1	-47400	NA	NA	NA
GR_DMRsig_CMvF__0641	chr6	34469689	34470139	451	chr6_34469689_34470139	-2.62876	3.75305	-2.90858	0.00363106	0.149474	CMvF	Distal Intergenic	6	34517853	34519173	1321	1	ENSGALG00000053924.1	ENSGALT00000102175.1	-47714	NA	NA	NA
GR_DMRsig_CMvF__0642	chr6	34855540	34856028	489	chr6_34855540_34856028	-2.71095	3.47865	-2.93979	0.0032846	0.143549	CMvF	Intron (ENSGALT00000094648.1/ENSGALG00000055130.1, intron 1 of 1)	6	34828034	34871766	43733	2	ENSGALG00000055130.1	ENSGALT00000094648.1	15738	NA	NA	NA
GR_DMRsig_CMvF__0643	chr6	36342301	36343069	769	chr6_36342301_36343069	1.97191	5.35998	2.78214	0.00540051	0.183194	CMvF	Distal Intergenic	6	36337699	36339122	1424	1	ENSGALG00000053012.1	ENSGALT00000102976.1	4603	NA	NA	NA
GR_DMRsig_CMvF__0678	chr7	3459668	3460094	427	chr7_3459668_3460094	-2.94477	3.85393	-3.28781	0.00100981	0.0843598	CMvF	Intron (ENSGALT00000039962.2/ENSGALG00000003126.6, intron 1 of 26)	7	3087685	3490215	402531	2	ENSGALG00000003126.6	ENSGALT00000039962.2	30121	395671	ERBB4	erb-b2 receptor tyrosine kinase 4
GR_DMRsig_CMvF__0687	chr7	3707339	3707781	443	chr7_3707339_3707781	-3.05258	3.37678	-3.28964	0.00100329	0.0843598	CMvF	5' UTR	7	3660255	3759507	99253	2	ENSGALG00000003136.6	ENSGALT00000004958.5	51726	395309	IKZF2	IKAROS family zinc finger 2
GR_DMRsig_CMvF__0688	chr7	5139506	5140146	641	chr7_5139506_5140146	-3.2543	3.61998	-3.56383	0.000365541	0.0478225	CMvF	Intron (ENSGALT00000006341.7/ENSGALG00000003980.7, intron 6 of 15)	7	5114780	5192958	78179	1	ENSGALG00000003980.7	ENSGALT00000006341.7	24727	424021	IQCA1	IQ motif containing with AAA domain 1
GR_DMRsig_CMvF__0689	chr7	6098412	6098892	481	chr7_6098412_6098892	-2.68188	3.42649	-2.89868	0.0037477	0.1518	CMvF	Promoter (<=1kb)	7	6099455	6118700	19246	1	ENSGALG00000050371.1	ENSGALT00000091703.1	-563	NA	NA	NA
GR_DMRsig_CMvF__0690	chr7	6555414	6555855	442	chr7_6555414_6555855	-2.56446	3.13113	-2.7346	0.00624598	0.191423	CMvF	Intron (ENSGALT00000033730.4/ENSGALG00000004302.5, intron 9 of 9)	7	6553073	6593641	40569	2	ENSGALG00000004302.5	ENSGALT00000033730.4	37786	424032	NDUFA10	NADH:ubiquinone oxidoreductase subunit A10
GR_DMRsig_CMvF__0691	chr7	8998618	8998950	333	chr7_8998618_8998950	-2.80861	3.12188	-2.9941	0.00275278	0.13261	CMvF	Promoter (1-2kb)	7	9000473	9005769	5297	1	ENSGALG00000052248.1	ENSGALT00000096846.1	-1523	NA	NA	NA
GR_DMRsig_CMvF__0692	chr7	9675433	9675820	388	chr7_9675433_9675820	-2.72308	3.22374	-2.91323	0.00357736	0.149474	CMvF	3' UTR	7	9690707	9694285	3579	1	ENSGALG00000037678.2	ENSGALT00000076877.2	-14887	768589	LOC768589	baculoviral IAP repeat-containing protein 5.1-like
GR_DMRsig_CMvF__0658	chr7	11598158	11598579	422	chr7_11598158_11598579	-2.55529	3.52836	-2.78022	0.0054325	0.183336	CMvF	Intron (ENSGALT00000013729.6/ENSGALG00000008428.6, intron 2 of 6)	7	11591958	11617897	25940	1	ENSGALG00000008428.6	ENSGALT00000013729.6	6201	NA	NA	NA
GR_DMRsig_CMvF__0659	chr7	11641537	11641770	234	chr7_11641537_11641770	-3.37826	3.26419	-3.62015	0.000294481	0.04183	CMvF	Distal Intergenic	7	11682384	11685456	3073	1	ENSGALG00000034973.2	ENSGALT00000048401.2	-40614	374060	FZD7	frizzled class receptor 7
GR_DMRsig_CMvF__0660	chr7	11665079	11665608	530	chr7_11665079_11665608	-2.79932	3.44745	-3.02959	0.00244906	0.127245	CMvF	Distal Intergenic	7	11682384	11685456	3073	1	ENSGALG00000034973.2	ENSGALT00000048401.2	-16776	374060	FZD7	frizzled class receptor 7
GR_DMRsig_CMvF__0661	chr7	13052429	13052967	539	chr7_13052429_13052967	-2.43793	3.95481	-2.75053	0.00595016	0.188579	CMvF	Intron (ENSGALT00000094015.1/ENSGALG00000042645.2, intron 2 of 22)	7	12981322	13000363	19042	1	ENSGALG00000046972.1	ENSGALT00000099016.1	71108	NA	NA	NA
GR_DMRsig_CMvF__0662	chr7	15325707	15326536	830	chr7_15325707_15326536	-2.50335	5.50869	-3.63268	0.000280543	0.0413134	CMvF	Distal Intergenic	7	15338261	15357212	18952	1	ENSGALG00000051776.1	ENSGALT00000099729.1	-11725	NA	NA	NA
GR_DMRsig_CMvF__0663	chr7	17198257	17198626	370	chr7_17198257_17198626	-2.46386	4.57675	-3.02386	0.00249589	0.128479	CMvF	Intron (ENSGALT00000096456.1/ENSGALG00000048327.1, intron 2 of 3)	7	17192102	17225943	33842	1	ENSGALG00000048327.1	ENSGALT00000096456.1	6156	NA	NA	NA
GR_DMRsig_CMvF__0664	chr7	21923655	21928307	4653	chr7_21923655_21928307	1.24229	7.67478	2.77333	0.005549	0.185	CMvF	Downstream (2-3kb)	7	21882268	21921613	39346	1	ENSGALG00000011153.5	ENSGALT00000098677.1	41388	424192	LY75	lymphocyte antigen 75
GR_DMRsig_CMvF__0665	chr7	21923708	21928424	4717	chr7_21923708_21928424	1.24785	7.68274	2.79042	0.00526426	0.180409	CMvF	Downstream (2-3kb)	7	21882268	21921613	39346	1	ENSGALG00000011153.5	ENSGALT00000098677.1	41441	424192	LY75	lymphocyte antigen 75
GR_DMRsig_CMvF__0666	chr7	25863433	25863827	395	chr7_25863433_25863827	-2.80861	3.12188	-2.9941	0.00275278	0.13261	CMvF	Intron (ENSGALT00000018998.6/ENSGALG00000011630.7, intron 2 of 13)	7	25827826	25938046	110221	1	ENSGALG00000011630.7	ENSGALT00000085622.2	35608	395956	GLI2	GLI family zinc finger 2
GR_DMRsig_CMvF__0667	chr7	26106282	26106692	411	chr7_26106282_26106692	-2.80906	3.18329	-3.00065	0.00269426	0.132526	CMvF	Intron (ENSGALT00000066460.2/ENSGALG00000011645.6, intron 30 of 36)	7	26038309	26066954	28646	2	ENSGALG00000011635.6	ENSGALT00000029195.5	-39329	424238	TFCP2L1	transcription factor CP2 like 1
GR_DMRsig_CMvF__0668	chr7	26834691	26835133	443	chr7_26834691_26835133	-3.86843	3.25396	-4.14354	3.4208e-05	0.0104651	CMvF	Intron (ENSGALT00000019110.6/ENSGALG00000011689.6, intron 2 of 16)	7	26824064	26916163	92100	1	ENSGALG00000011689.6	ENSGALT00000019110.6	10628	424249	PDIA5	protein disulfide isomerase family A member 5
GR_DMRsig_CMvF__0669	chr7	27095429	27095882	454	chr7_27095429_27095882	-2.80106	3.6814	-3.08161	0.00205903	0.116553	CMvF	Intron (ENSGALT00000057284.3/ENSGALG00000031244.3, intron 1 of 20)	7	27137619	27188090	50472	1	ENSGALG00000050781.1	ENSGALT00000096425.1	-41737	NA	NA	NA
GR_DMRsig_CMvF__0670	chr7	27620948	27621479	532	chr7_27620948_27621479	-2.72041	4.25768	-3.18854	0.00143008	0.097163	CMvF	Exon (ENSGALT00000019179.7/ENSGALG00000011744.7, exon 6 of 60)	7	27649192	27651213	2022	2	ENSGALG00000047116.1	ENSGALT00000105679.1	29734	NA	NA	NA
GR_DMRsig_CMvF__0671	chr7	27620948	27621480	533	chr7_27620948_27621480	-2.72041	4.25768	-3.18854	0.00143008	0.097163	CMvF	Exon (ENSGALT00000019179.7/ENSGALG00000011744.7, exon 6 of 60)	7	27649192	27651213	2022	2	ENSGALG00000047116.1	ENSGALT00000105679.1	29733	NA	NA	NA
GR_DMRsig_CMvF__0672	chr7	31054581	31054954	374	chr7_31054581_31054954	-3.60579	3.52737	-3.92293	8.74976e-05	0.0208764	CMvF	Intron (ENSGALT00000020191.6/ENSGALG00000012362.6, intron 6 of 25)	7	30959190	31199600	240411	1	ENSGALG00000012362.6	ENSGALT00000020191.6	95392	424297	THSD7B	thrombospondin type 1 domain containing 7B
GR_DMRsig_CMvF__0673	chr7	31256818	31257019	202	chr7_31256818_31257019	-2.56324	3.12188	-2.73253	0.00628544	0.191423	CMvF	Intron (ENSGALT00000020209.5/ENSGALG00000012377.5, intron 6 of 6)	7	31249522	31261994	12473	1	ENSGALG00000012377.5	ENSGALT00000057311.2	7297	424298	HNMT	histamine N-methyltransferase
GR_DMRsig_CMvF__0674	chr7	32246068	32246523	456	chr7_32246068_32246523	-2.7903	3.25396	-2.98874	0.00280155	0.133853	CMvF	Intron (ENSGALT00000020272.5/ENSGALG00000012407.5, intron 2 of 90)	7	31850143	32308097	457955	2	ENSGALG00000012407.5	ENSGALT00000020272.5	61574	424301	LRP1B	LDL receptor related protein 1B
GR_DMRsig_CMvF__0675	chr7	33136702	33137137	436	chr7_33136702_33137137	-2.32767	4.21897	-2.71423	0.00664331	0.197044	CMvF	Intron (ENSGALT00000020306.3/ENSGALG00000012424.6, intron 6 of 9)	7	32993386	33093044	99659	2	ENSGALG00000052245.1	ENSGALT00000099224.1	-43659	NA	NA	NA
GR_DMRsig_CMvF__0676	chr7	33148002	33148438	437	chr7_33148002_33148438	-2.71375	3.61998	-2.97186	0.00296023	0.135677	CMvF	Intron (ENSGALT00000020306.3/ENSGALG00000012424.6, intron 6 of 9)	7	32993386	33093044	99659	2	ENSGALG00000052245.1	ENSGALT00000099224.1	-54959	NA	NA	NA
GR_DMRsig_CMvF__0677	chr7	33222046	33222441	396	chr7_33222046_33222441	-2.34229	4.1795	-2.71713	0.00658554	0.196096	CMvF	Intron (ENSGALT00000020306.3/ENSGALG00000012424.6, intron 3 of 9)	7	33114197	33278339	164143	2	ENSGALG00000012424.6	ENSGALT00000053546.2	55898	424304	GTDC1	glycosyltransferase like domain containing 1
GR_DMRsig_CMvF__0679	chr7	35188109	35188498	390	chr7_35188109_35188498	-2.6257	3.78228	-2.91238	0.00358716	0.149474	CMvF	Exon (ENSGALT00000060298.2/ENSGALG00000040995.2, exon 61 of 62)	7	35172109	35175380	3272	2	ENSGALG00000053046.1	ENSGALT00000101556.1	-12730	NA	NA	NA
GR_DMRsig_CMvF__0680	chr7	35188133	35188465	333	chr7_35188133_35188465	-2.6257	3.78228	-2.91238	0.00358716	0.149474	CMvF	Exon (ENSGALT00000060298.2/ENSGALG00000040995.2, exon 61 of 62)	7	35172109	35175380	3272	2	ENSGALG00000053046.1	ENSGALT00000101556.1	-12754	NA	NA	NA
GR_DMRsig_CMvF__0681	chr7	35747755	35748149	395	chr7_35747755_35748149	-2.55789	3.93039	-2.87823	0.00399939	0.157255	CMvF	Intron (ENSGALT00000020476.5/ENSGALG00000012537.5, intron 2 of 2)	7	35735910	35765494	29585	1	ENSGALG00000012537.5	ENSGALT00000020476.5	11846	396369	KCNJ3	potassium voltage-gated channel subfamily J member 3
GR_DMRsig_CMvF__0682	chr7	36100171	36100605	435	chr7_36100171_36100605	-2.42011	4.04742	-2.76036	0.00577413	0.187307	CMvF	Exon (ENSGALT00000020486.6/ENSGALG00000012543.6, exon 10 of 17)	7	36066556	36108269	41714	1	ENSGALG00000012543.6	ENSGALT00000099425.1	33616	424321	GPD2	glycerol-3-phosphate dehydrogenase 2
GR_DMRsig_CMvF__0683	chr7	36100176	36100606	431	chr7_36100176_36100606	-2.42011	4.04742	-2.76036	0.00577413	0.187307	CMvF	Exon (ENSGALT00000020486.6/ENSGALG00000012543.6, exon 10 of 17)	7	36066556	36108269	41714	1	ENSGALG00000012543.6	ENSGALT00000099425.1	33621	424321	GPD2	glycerol-3-phosphate dehydrogenase 2
GR_DMRsig_CMvF__0684	chr7	36100179	36100591	413	chr7_36100179_36100591	-2.42011	4.04742	-2.76036	0.00577413	0.187307	CMvF	Exon (ENSGALT00000020486.6/ENSGALG00000012543.6, exon 10 of 17)	7	36066556	36108269	41714	1	ENSGALG00000012543.6	ENSGALT00000099425.1	33624	424321	GPD2	glycerol-3-phosphate dehydrogenase 2
GR_DMRsig_CMvF__0685	chr7	36517999	36518338	340	chr7_36517999_36518338	-3.10225	3.52836	-3.37533	0.000737373	0.0737941	CMvF	Intron (ENSGALT00000020527.6/ENSGALG00000012570.6, intron 18 of 25)	7	36530072	36547747	17676	2	ENSGALG00000012574.6	ENSGALT00000085100.2	29409	424331	WDSUB1	WD repeat, sterile alpha motif and U-box domain containing 1
GR_DMRsig_CMvF__0686	chr7	36736359	36736942	584	chr7_36736359_36736942	1.75189	7.5877	3.84012	0.000123001	0.0257135	CMvF	Promoter (<=1kb)	7	36736220	36737135	916	1	ENSGALG00000050536.1	ENSGALT00000093927.1	140	NA	NA	NA
GR_DMRsig_CMvF__0725	chr9	4916388	4916822	435	chr9_4916388_4916822	-2.49715	3.89438	-2.79921	0.00512314	0.178664	CMvF	Promoter (<=1kb)	9	4917495	4921490	3996	1	ENSGALG00000006375.6	ENSGALT00000106836.1	-673	424855	TM4SF19	transmembrane 4 L six family member 19
GR_DMRsig_CMvF__0718	chr9	10072719	10072929	211	chr9_10072719_10072929	-2.98472	3.84686	-3.33017	0.000868039	0.0804518	CMvF	Intron (ENSGALT00000068898.2/ENSGALG00000002963.5, intron 1 of 2)	9	9999445	10077916	78472	2	ENSGALG00000002963.5	ENSGALT00000068898.2	4987	424787	PID1	phosphotyrosine interaction domain containing 1
GR_DMRsig_CMvF__0719	chr9	13360724	13363123	2400	chr9_13360724_13363123	2.58115	4.61362	3.18648	0.00144032	0.097163	CMvF	Promoter (<=1kb)	9	13359489	13361946	2458	2	ENSGALG00000041392.3	ENSGALT00000078199.3	0	NA	NA	NA
GR_DMRsig_CMvF__0720	chr9	20309492	20309746	255	chr9_20309492_20309746	-2.64337	3.6814	-2.90813	0.00363623	0.149474	CMvF	Promoter (<=1kb)	9	20308971	20436791	127821	1	ENSGALG00000032577.2	ENSGALT00000105054.1	522	424997	MECOM	MDS1 and EVI1 complex locus
GR_DMRsig_CMvF__0721	chr9	22473463	22473764	302	chr9_22473463_22473764	-2.5475	3.77401	-2.82365	0.00474826	0.171635	CMvF	Distal Intergenic	9	22456728	22458847	2120	1	ENSGALG00000035389.3	ENSGALT00000105771.1	16736	NA	NA	NA
GR_DMRsig_CMvF__0722	chr9	22473467	22473749	283	chr9_22473467_22473749	-2.5475	3.77401	-2.82365	0.00474826	0.171635	CMvF	Distal Intergenic	9	22456728	22458847	2120	1	ENSGALG00000035389.3	ENSGALT00000105771.1	16740	NA	NA	NA
GR_DMRsig_CMvF__0723	chr9	22964652	22965146	495	chr9_22964652_22965146	-3.13357	3.26419	-3.35795	0.000785338	0.0759417	CMvF	Intron (ENSGALT00000097917.1/ENSGALG00000052586.1, intron 1 of 3)	9	22954020	22969719	15700	2	ENSGALG00000052586.1	ENSGALT00000097917.1	4573	NA	NA	NA
GR_DMRsig_CMvF__0724	chr9	23596569	23596981	413	chr9_23596569_23596981	-2.74262	4.1389	-3.16467	0.00155274	0.0990309	CMvF	3' UTR	9	23593477	23593538	62	2	ENSGALG00000032147.2	ENSGALT00000047663.2	-3032	100315822	MIR1754	microRNA mir-1754
GR_DMRsig_CMvF__0726	chrW	145102	145355	254	chrW_145102_145355	-3.3744	3.13113	-3.59827	0.000320393	0.0438403	CMvF	Distal Intergenic	33	67958	141475	73518	2	ENSGALG00000048542.1	ENSGALT00000096825.1	-3628	427134	UBE2R2L	ubiquitin-conjugating enzyme E2 R2-like
GR_DMRsig_CMvF__0727	chrW	1607801	1608447	647	chrW_1607801_1608447	-2.43394	4.58934	-2.99308	0.00276203	0.13261	CMvF	Intron (ENSGALT00000083252.2/ENSGALG00000030707.3, intron 2 of 2)	33	1706524	1707633	1110	1	ENSGALG00000050817.1	ENSGALT00000100361.1	-98077	NA	NA	NA
GR_DMRsig_CMvF__0728	chrW	2114065	2114659	595	chrW_2114065_2114659	-2.97253	3.25712	-3.18437	0.00145085	0.097163	CMvF	Distal Intergenic	33	2117833	2119764	1932	2	ENSGALG00000033827.3	ENSGALT00000087163.2	5105	NA	NA	NA
GR_DMRsig_CMvF__0729	chrW	2135856	2136614	759	chrW_2135856_2136614	-1.74144	5.95274	-2.75311	0.00590352	0.188324	CMvF	Distal Intergenic	33	2140283	2214915	74633	1	ENSGALG00000035785.2	ENSGALT00000054249.2	-3669	425347	LOC425347	zinc finger protein 532-like
GR_DMRsig_CMvF__0730	chrW	2273139	2273381	243	chrW_2273139_2273381	-2.94205	3.74171	-3.25214	0.00114553	0.0881499	CMvF	Distal Intergenic	33	2312961	2314835	1875	1	ENSGALG00000044734.2	ENSGALT00000085172.2	-39580	NA	NA	NA
GR_DMRsig_CMvF__0731	chrW	2880930	2881434	505	chrW_2880930_2881434	-2.65447	3.4707	-2.87704	0.00401447	0.157355	CMvF	Promoter (2-3kb)	33	2884230	2885675	1446	1	ENSGALG00000049167.1	ENSGALT00000091005.1	-2796	NA	NA	NA
GR_DMRsig_CMvF__0732	chrW	2988906	2989290	385	chrW_2988906_2989290	-2.61747	3.57953	-2.85812	0.00426188	0.162318	CMvF	Promoter (<=1kb)	33	2988277	2989653	1377	2	ENSGALG00000045335.2	ENSGALT00000085450.2	363	NA	NA	NA
GR_DMRsig_CMvF__0733	chrW	3270962	3271370	409	chrW_3270962_3271370	-2.57698	3.61998	-2.82209	0.00477147	0.171705	CMvF	Promoter (<=1kb)	33	3270682	3273159	2478	1	ENSGALG00000050520.1	ENSGALT00000096228.1	281	NA	NA	NA
GR_DMRsig_CMvF__0734	chrW	3529964	3530541	578	chrW_3529964_3530541	-2.97224	3.22374	-3.17979	0.00147396	0.097163	CMvF	Distal Intergenic	33	3536813	3538309	1497	1	ENSGALG00000048170.1	ENSGALT00000096385.1	-6272	NA	NA	NA
GR_DMRsig_CMvF__0735	chrW	4142869	4143440	572	chrW_4142869_4143440	-3.08872	2.92838	-3.27551	0.00105483	0.0850559	CMvF	Distal Intergenic	33	4157174	4158745	1572	2	ENSGALG00000050274.1	ENSGALT00000092221.1	15305	NA	NA	NA
GR_DMRsig_CMvF__0736	chrW	4340624	4341222	599	chrW_4340624_4341222	-3.47876	3.49107	-3.77548	0.000159728	0.0303556	CMvF	Intron (ENSGALT00000078580.2/ENSGALG00000038064.3, intron 6 of 11)	33	4216467	4364784	148318	2	ENSGALG00000038064.3	ENSGALT00000078580.2	23562	426615	MIER3L	mesoderm induction early response protein 3-like
GR_DMRsig_CMvF__0737	chrW	4343271	4343774	504	chrW_4343271_4343774	-2.73212	3.42649	-2.95298	0.00314746	0.140214	CMvF	Intron (ENSGALT00000078580.2/ENSGALG00000038064.3, intron 6 of 11)	33	4216467	4364784	148318	2	ENSGALG00000038064.3	ENSGALT00000078580.2	21010	426615	MIER3L	mesoderm induction early response protein 3-like
GR_DMRsig_CMvF__0738	chrW	4484212	4484605	394	chrW_4484212_4484605	-2.80534	3.96173	-3.16751	0.00153766	0.0989069	CMvF	Promoter (<=1kb)	33	4482406	4485189	2784	2	ENSGALG00000054257.1	ENSGALT00000091485.1	584	NA	NA	NA
GR_DMRsig_CMvF__0739	chrW	5676212	5676668	457	chrW_5676212_5676668	-2.473	4.25115	-2.89603	0.00377938	0.152149	CMvF	Distal Intergenic	33	5604194	5605288	1095	2	ENSGALG00000053189.1	ENSGALT00000099001.1	-70925	NA	NA	NA
GR_DMRsig_CMvF__0740	chrW	6561742	6562018	277	chrW_6561742_6562018	-2.97035	3.30465	-3.18898	0.0014279	0.097163	CMvF	Distal Intergenic	33	6537641	6548025	10385	1	ENSGALG00000026991.3	ENSGALT00000044221.3	24102	776262	ST8SIA3W	ST8 alpha-N-acetyl-neuraminide alpha-2,8-sialyltransferase 3-W
GR_DMRsig_CMvF__0741	chrW	6733904	6734442	539	chrW_6733904_6734442	-3.25446	3.46694	-3.52647	0.000421194	0.0525968	CMvF	Distal Intergenic	33	6651945	6708144	56200	1	ENSGALG00000014184.4	ENSGALT00000022940.4	81960	769000	SMAD2W	SMAD family member 2-W

## Sheet: Graphs
	Overlap MSvMS & FCvMC							Unique MSvFS							Unique MCvFC
	Consequence	Counts	%	AnnotatVon	SCMvF_Overlap	SMvF%		Consequence	Counts	%	AnnotatVon	SMvF_Unique	SMvF%		Consequence	Counts	%	AnnotatVon	CMvF_Unique	SMvF%
	Exon	5	16.129	Exon	5	16.129		Exon	0	0	Exon	0	0		Exon	62	5.00404	Exon	62	5.00404
	Intron	13	41.9355	Intron	13	41.9355		Intron	6	37.5	Intron	6	37.5		Intron	577	46.5698	Intron	577	46.5698
	3' UTR	0	0	3' UTR	0	0		3' UTR	0	0	3' UTR	0	0		3' UTR	8	0.645682	3' UTR	8	0.645682
	5' UTR	0	0	5' UTR	0	0		5' UTR	0	0	5' UTR	0	0		5' UTR	1	0.0807103	5' UTR	1	0.0807103
	Promoter (<1kb)	9	29.0323	Promoter	11	35.4839		Promoter (<1kb)	2	12.5	Promoter	3	18.75		Promoter (<1kb)	106	8.55529	Promoter	217	17.5141
	Promoter (1-2kb)	0	0	Downstream	0	0		Promoter (1-2kb)	0	0	Downstream	0	0		Promoter (1-2kb)	68	5.4883	Downstream	15	1.21065
	Promoter (2-3kb)	2	6.45161	Distal Intergenic	2	6.45161		Promoter (2-3kb)	1	6.25	Distal Intergenic	7	43.75		Promoter (2-3kb)	43	3.47054	Distal Intergenic	359	28.975
	Downstream (<1kb)	0	0	Total	31	100		Downstream (<1kb)	0	0	Total	16	100		Downstream (<1kb)	0	0	Total	1239	100
	Downstream (1-2kb)	0	0					Downstream (1-2kb)	0	0					Downstream (1-2kb)	8	0.645682
	Downstream (2-3kb)	0	0					Downstream (2-3kb)	0	0					Downstream (2-3kb)	7	0.564972
	Distal Intergenic	2	6.45161					Distal Intergenic	7	43.75					Distal Intergenic	359	28.975
	Total	31	100					Total	16	100					Total	1239	100
