# Supplementary material for: Sex‐Specific Methylomic and Transcriptomic Responses of the Avian Pineal Gland to Unpredictable Illumination Patterns
Source: J Pineal Res. 2025 Mar 17;77(2):e70040. doi: 10.1111/jpi.70040 (PMC11911909; doi:10.1111/jpi.70040)
Supplement: Supplementary file 4 — Supporting information. [file JPI-77-e70040-s004.xlsx]

## Sheet: DMR_gene10_GFM
DMR	logFC	AveExpr	t	P.Value	adj.P.Val	B	loc_id	GeneOverlaped	overlapFeature	shortestDistance	annotation	geneChr	geneStart	geneEnd	geneLength	geneStrand	geneId	transcriptId	distanceToTSS	ENTREZID	SYMBOL	GENENAME
chr1_100047480_100048736	0.453084	5.46905	0.889559	0.375951	0.999381	-4.59932	chr1_100047480_100048736	ENSGALG00000015693	inside	34445	Exon (ENSGALT00000046605.2/ENSGALG00000015693.6, exon 14 of 24)	1	100074665	100103792	29128	1	ENSGALG00000047787.1	ENSGALT00000091532.1	-25929	NA	NA	NA
chr1_100052509_100052881	0.692743	4.40068	1.11836	0.266233	0.999381	-4.59211	chr1_100052509_100052881	ENSGALG00000015693	inside	30300	Exon (ENSGALT00000046605.2/ENSGALG00000015693.6, exon 16 of 24)	1	100074665	100103792	29128	1	ENSGALG00000047787.1	ENSGALT00000091532.1	-21784	NA	NA	NA
chr1_100085583_100085879	0.295611	3.88526	0.441745	0.659678	0.999381	-4.60417	chr1_100085583_100085879	NA	NA	NA	Exon (ENSGALT00000091532.1/ENSGALG00000047787.1, exon 2 of 4)	1	100074665	100103792	29128	1	ENSGALG00000047787.1	ENSGALT00000091532.1	10919	NA	NA	NA
chr1_1002700_1003088	0.175225	4.36399	0.282066	0.778507	0.999381	-4.60696	chr1_1002700_1003088	NA	NA	NA	Promoter (<=1kb)	1	999121	1002498	3378	2	ENSGALG00000053334.1	ENSGALT00000098211.1	-203	NA	NA	NA
chr1_1002877_1003104	-0.208547	3.93742	-0.314051	0.754171	0.999381	-4.60539	chr1_1002877_1003104	NA	NA	NA	Promoter (<=1kb)	1	999121	1002498	3378	2	ENSGALG00000053334.1	ENSGALT00000098211.1	-380	NA	NA	NA
chr1_100435023_100435370	-0.804299	3.59698	-1.18128	0.240443	0.999381	-4.59117	chr1_100435023_100435370	ENSGALG00000018244	inside	2816	Distal Intergenic	1	100428097	100428186	90	1	ENSGALG00000018244.2	ENSGALT00000028951.2	6927	777929	MIR125B-2	microRNA mir-125b-2
chr1_100512099_100512971	0.454155	4.42066	0.762279	0.447783	0.999381	-4.60067	chr1_100512099_100512971	NA	NA	NA	Promoter (<=1kb)	1	100511952	100512965	1014	1	ENSGALG00000050117.1	ENSGALT00000094985.1	148	NA	NA	NA
chr1_100888447_100888780	-0.813549	3.4649	-1.15465	0.251132	0.999381	-4.59189	chr1_100888447_100888780	NA	NA	NA	Distal Intergenic	1	100912368	100941544	29177	1	ENSGALG00000015720.6	ENSGALT00000025349.6	-23588	418474	CHODL	chondrolectin
chr1_100987967_100988490	-0.251131	3.42444	-0.364307	0.716439	0.999381	-4.60395	chr1_100987967_100988490	ENSGALG00000015730	inside	22152	Intron (ENSGALT00000074579.2/ENSGALG00000015730.5, intron 9 of 28)	1	100944153	101000642	56490	2	ENSGALG00000015730.5	ENSGALT00000074579.2	12152	427967	TMPRSS15	transmembrane serine protease 15
chr1_100988051_100988356	-0.251131	3.42444	-0.364307	0.716439	0.999381	-4.60395	chr1_100988051_100988356	ENSGALG00000015730	inside	22286	Intron (ENSGALT00000074579.2/ENSGALG00000015730.5, intron 9 of 28)	1	100944153	101000642	56490	2	ENSGALG00000015730.5	ENSGALT00000074579.2	12286	427967	TMPRSS15	transmembrane serine protease 15
chr1_101021300_101022332	0.0215456	4.9871	0.0398322	0.968311	0.999381	-4.6109	chr1_101021300_101022332	NA	NA	NA	Distal Intergenic	1	100944153	101000642	56490	2	ENSGALG00000015730.5	ENSGALT00000074579.2	-20659	427967	TMPRSS15	transmembrane serine protease 15
chr1_101024457_101024867	-0.243716	4.38337	-0.397274	0.692057	0.999381	-4.60603	chr1_101024457_101024867	NA	NA	NA	Distal Intergenic	1	100944153	101000642	56490	2	ENSGALG00000015730.5	ENSGALT00000074579.2	-23816	427967	TMPRSS15	transmembrane serine protease 15
chr1_101024593_101024810	-0.0128104	4.11921	-0.0198787	0.984182	0.999381	-4.60708	chr1_101024593_101024810	NA	NA	NA	Distal Intergenic	1	100944153	101000642	56490	2	ENSGALG00000015730.5	ENSGALT00000074579.2	-23952	427967	TMPRSS15	transmembrane serine protease 15
chr1_101025860_101026072	-0.447012	5.3786	-0.879697	0.381244	0.999381	-4.59948	chr1_101025860_101026072	NA	NA	NA	Distal Intergenic	1	100944153	101000642	56490	2	ENSGALG00000015730.5	ENSGALT00000074579.2	-25219	427967	TMPRSS15	transmembrane serine protease 15
chr1_101110609_101111029	-0.53292	4.03367	-0.834003	0.406372	0.999381	-4.59875	chr1_101110609_101111029	NA	NA	NA	Distal Intergenic	1	101186723	101205362	18640	1	ENSGALG00000046773.1	ENSGALT00000098419.1	-75694	NA	NA	NA
chr1_101188518_101188737	0.588415	4.39726	0.973256	0.332899	0.999381	-4.59596	chr1_101188518_101188737	NA	NA	NA	Promoter (1-2kb)	1	101186723	101205362	18640	1	ENSGALG00000046773.1	ENSGALT00000098419.1	1796	NA	NA	NA
chr1_101222266_101222477	1.5596	3.95375	2.43547	0.0167388	0.999381	-4.54272	chr1_101222266_101222477	NA	NA	NA	Distal Intergenic	1	101186723	101205362	18640	1	ENSGALG00000046773.1	ENSGALT00000098419.1	35544	NA	NA	NA
chr1_101222274_101222602	1.43871	4.01516	2.2507	0.0267118	0.999381	-4.55086	chr1_101222274_101222602	NA	NA	NA	Distal Intergenic	1	101186723	101205362	18640	1	ENSGALG00000046773.1	ENSGALT00000098419.1	35552	NA	NA	NA
chr1_101235039_101236296	0.879299	4.59695	1.51134	0.134022	0.999381	-4.57819	chr1_101235039_101236296	NA	NA	NA	Distal Intergenic	1	101276400	101277587	1188	2	ENSGALG00000052484.1	ENSGALT00000099943.1	41291	NA	NA	NA
chr1_101237485_101238240	0.12664	4.09825	0.195667	0.845289	0.999381	-4.60656	chr1_101237485_101238240	NA	NA	NA	Distal Intergenic	1	101276400	101277587	1188	2	ENSGALG00000052484.1	ENSGALT00000099943.1	39347	NA	NA	NA
chr1_101359367_101360118	0.364776	4.47598	0.615252	0.53986	0.999381	-4.60343	chr1_101359367_101360118	NA	NA	NA	Promoter (2-3kb)	1	101362549	101390355	27807	1	ENSGALG00000052264.1	ENSGALT00000105851.1	-2431	NA	NA	NA
chr1_1018395_1019000	0.965429	3.37327	1.4063	0.162898	0.999381	-4.58565	chr1_1018395_1019000	NA	NA	NA	Promoter (<=1kb)	1	1017506	1019124	1619	1	ENSGALG00000050519.1	ENSGALT00000106351.1	890	NA	NA	NA
chr1_102058844_102059837	-0.566769	3.65044	-0.806321	0.422072	0.999381	-4.59889	chr1_102058844_102059837	NA	NA	NA	Promoter (<=1kb)	1	102059323	102061191	1869	1	ENSGALG00000052645.1	ENSGALT00000101232.1	0	NA	NA	NA
chr1_102060510_102061606	0.264683	4.55966	0.440512	0.660568	0.999381	-4.60615	chr1_102060510_102061606	NA	NA	NA	Promoter (<=1kb)	1	102062024	102064114	2091	1	ENSGALG00000047472.1	ENSGALT00000105510.1	-418	NA	NA	NA
chr1_102060697_102060958	-0.420825	3.3026	-0.603814	0.547407	0.999381	-4.60147	chr1_102060697_102060958	NA	NA	NA	Promoter (1-2kb)	1	102062024	102064114	2091	1	ENSGALG00000047472.1	ENSGALT00000105510.1	-1066	NA	NA	NA
chr1_102062942_102064210	-0.330389	5.08091	-0.610837	0.542767	0.999381	-4.60544	chr1_102062942_102064210	NA	NA	NA	Promoter (<=1kb)	1	102062024	102064114	2091	1	ENSGALG00000047472.1	ENSGALT00000105510.1	919	NA	NA	NA
chr1_102165131_102165439	-0.323513	3.87138	-0.479248	0.632864	0.999381	-4.60375	chr1_102165131_102165439	ENSGALG00000015737	inside	97746	Intron (ENSGALT00000025378.6/ENSGALG00000015737.6, intron 1 of 17)	1	102077385	102329583	252199	1	ENSGALG00000015737.6	ENSGALT00000025378.6	87747	427968	NCAM2	neural cell adhesion molecule 2
chr1_102165199_102165435	0.337584	3.5458	0.477199	0.634317	0.999381	-4.60316	chr1_102165199_102165435	ENSGALG00000015737	inside	97814	Intron (ENSGALT00000025378.6/ENSGALG00000015737.6, intron 1 of 17)	1	102077385	102329583	252199	1	ENSGALG00000015737.6	ENSGALT00000025378.6	87815	427968	NCAM2	neural cell adhesion molecule 2
chr1_102190079_102191034	-0.0483166	4.83494	-0.0881157	0.92997	0.999381	-4.60998	chr1_102190079_102191034	ENSGALG00000015737	inside	122694	Intron (ENSGALT00000025378.6/ENSGALG00000015737.6, intron 1 of 17)	1	102077385	102329583	252199	1	ENSGALG00000015737.6	ENSGALT00000025378.6	112695	427968	NCAM2	neural cell adhesion molecule 2
chr1_102190096_102190732	-0.138799	4.79448	-0.250923	0.802416	0.999381	-4.60897	chr1_102190096_102190732	ENSGALG00000015737	inside	122711	Intron (ENSGALT00000025378.6/ENSGALG00000015737.6, intron 1 of 17)	1	102077385	102329583	252199	1	ENSGALG00000015737.6	ENSGALT00000025378.6	112712	427968	NCAM2	neural cell adhesion molecule 2
chr1_102190117_102190994	-0.0483166	4.83494	-0.0881157	0.92997	0.999381	-4.60998	chr1_102190117_102190994	ENSGALG00000015737	inside	122732	Intron (ENSGALT00000025378.6/ENSGALG00000015737.6, intron 1 of 17)	1	102077385	102329583	252199	1	ENSGALG00000015737.6	ENSGALT00000025378.6	112733	427968	NCAM2	neural cell adhesion molecule 2
chr1_102215026_102215412	-0.801749	4.48524	-1.32272	0.189104	0.999381	-4.58559	chr1_102215026_102215412	ENSGALG00000015737	inside	124171	Intron (ENSGALT00000025378.6/ENSGALG00000015737.6, intron 6 of 17)	1	102077385	102329583	252199	1	ENSGALG00000015737.6	ENSGALT00000025378.6	137642	427968	NCAM2	neural cell adhesion molecule 2
chr1_102351859_102352280	0.77751	3.977	1.2055	0.231007	0.999381	-4.59017	chr1_102351859_102352280	NA	NA	NA	Promoter (1-2kb)	1	102352594	102353847	1254	2	ENSGALG00000054620.1	ENSGALT00000099364.1	1567	NA	NA	NA
chr1_102358686_102359282	-0.788634	4.88411	-1.41522	0.160275	0.999381	-4.5806	chr1_102358686_102359282	NA	NA	NA	Distal Intergenic	1	102352594	102353847	1254	2	ENSGALG00000054620.1	ENSGALT00000099364.1	-4840	NA	NA	NA
chr1_102375925_102376274	-0.485754	4.20011	-0.7655	0.445872	0.999381	-4.60025	chr1_102375925_102376274	NA	NA	NA	Distal Intergenic	1	102352594	102353847	1254	2	ENSGALG00000054620.1	ENSGALT00000099364.1	-22079	NA	NA	NA
chr1_102382068_102382650	-0.0722749	4.46111	-0.118451	0.905961	0.999381	-4.60819	chr1_102382068_102382650	NA	NA	NA	Distal Intergenic	1	102352594	102353847	1254	2	ENSGALG00000054620.1	ENSGALT00000099364.1	-28222	NA	NA	NA
chr1_102382081_102382649	-0.0722749	4.46111	-0.118451	0.905961	0.999381	-4.60819	chr1_102382081_102382649	NA	NA	NA	Distal Intergenic	1	102352594	102353847	1254	2	ENSGALG00000054620.1	ENSGALT00000099364.1	-28235	NA	NA	NA
chr1_102385435_102385753	-0.333365	4.71288	-0.582275	0.561761	0.999381	-4.60466	chr1_102385435_102385753	NA	NA	NA	Distal Intergenic	1	102352594	102353847	1254	2	ENSGALG00000054620.1	ENSGALT00000099364.1	-31589	NA	NA	NA
chr1_102386230_102386528	0.996704	4.6426	1.68178	0.0958965	0.999381	-4.57071	chr1_102386230_102386528	NA	NA	NA	Distal Intergenic	1	102352594	102353847	1254	2	ENSGALG00000054620.1	ENSGALT00000099364.1	-32384	NA	NA	NA
chr1_102389175_102389948	0.782121	4.52643	1.14148	0.256539	0.999381	-4.59131	chr1_102389175_102389948	NA	NA	NA	Distal Intergenic	1	102352594	102353847	1254	2	ENSGALG00000054620.1	ENSGALT00000099364.1	-35329	NA	NA	NA
chr1_102389200_102390594	0.915901	4.90299	1.33756	0.184234	0.999381	-4.58364	chr1_102389200_102390594	NA	NA	NA	Distal Intergenic	1	102352594	102353847	1254	2	ENSGALG00000054620.1	ENSGALT00000099364.1	-35354	NA	NA	NA
chr1_102391364_102391613	0.555507	3.91664	0.804132	0.42333	0.999381	-4.59918	chr1_102391364_102391613	NA	NA	NA	Distal Intergenic	1	102352594	102353847	1254	2	ENSGALG00000054620.1	ENSGALT00000099364.1	-37518	NA	NA	NA
chr1_102391375_102391645	0.555507	3.91664	0.804132	0.42333	0.999381	-4.59918	chr1_102391375_102391645	NA	NA	NA	Distal Intergenic	1	102352594	102353847	1254	2	ENSGALG00000054620.1	ENSGALT00000099364.1	-37529	NA	NA	NA
chr1_102392783_102393452	0.738225	4.06068	1.05495	0.294126	0.999381	-4.59396	chr1_102392783_102393452	NA	NA	NA	Distal Intergenic	1	102352594	102353847	1254	2	ENSGALG00000054620.1	ENSGALT00000099364.1	-38937	NA	NA	NA
chr1_102395028_102397714	1.13466	5.33058	1.65004	0.102239	0.999381	-4.56586	chr1_102395028_102397714	NA	NA	NA	Distal Intergenic	1	102352594	102353847	1254	2	ENSGALG00000054620.1	ENSGALT00000099364.1	-41182	NA	NA	NA
chr1_102396417_102397705	0.916325	4.7198	1.34488	0.181866	0.999381	-4.58405	chr1_102396417_102397705	NA	NA	NA	Distal Intergenic	1	102352594	102353847	1254	2	ENSGALG00000054620.1	ENSGALT00000099364.1	-42571	NA	NA	NA
chr1_102399087_102399936	0.00230554	3.98006	0.00320104	0.997453	0.999381	-4.60664	chr1_102399087_102399936	NA	NA	NA	Distal Intergenic	1	102441912	102662926	221015	1	ENSGALG00000047694.1	ENSGALT00000102136.1	-41976	NA	NA	NA
chr1_102399180_102399956	-0.0967217	3.7351	-0.135359	0.892614	0.999381	-4.60575	chr1_102399180_102399956	NA	NA	NA	Distal Intergenic	1	102441912	102662926	221015	1	ENSGALG00000047694.1	ENSGALT00000102136.1	-41956	NA	NA	NA
chr1_102464664_102465036	0.394109	4.41358	0.635608	0.526561	0.999381	-4.60294	chr1_102464664_102465036	NA	NA	NA	Intron (ENSGALT00000102136.1/ENSGALG00000047694.1, intron 1 of 2)	1	102474013	102639243	165231	1	ENSGALG00000047496.1	ENSGALT00000094939.1	-8977	NA	NA	NA
chr1_102464684_102465026	0.394109	4.41358	0.635608	0.526561	0.999381	-4.60294	chr1_102464684_102465026	NA	NA	NA	Intron (ENSGALT00000102136.1/ENSGALG00000047694.1, intron 1 of 2)	1	102474013	102639243	165231	1	ENSGALG00000047496.1	ENSGALT00000094939.1	-8987	NA	NA	NA
chr1_102491659_102491982	-0.488801	3.66764	-0.722781	0.471591	0.999381	-4.60025	chr1_102491659_102491982	NA	NA	NA	Intron (ENSGALT00000102136.1/ENSGALG00000047694.1, intron 2 of 2)	1	102474013	102639243	165231	1	ENSGALG00000047496.1	ENSGALT00000094939.1	17647	NA	NA	NA
chr1_102732480_102732698	-0.0845269	3.52631	-0.123811	0.901727	0.999381	-4.60533	chr1_102732480_102732698	NA	NA	NA	Distal Intergenic	1	102740024	102772256	32233	2	ENSGALG00000048861.1	ENSGALT00000091980.1	39558	NA	NA	NA
chr1_102732501_102732761	-0.218278	3.53556	-0.318824	0.75056	0.999381	-4.60445	chr1_102732501_102732761	NA	NA	NA	Distal Intergenic	1	102740024	102772256	32233	2	ENSGALG00000048861.1	ENSGALT00000091980.1	39495	NA	NA	NA
chr1_102735961_102736348	-0.0807349	4.13929	-0.124866	0.900893	0.999381	-4.60697	chr1_102735961_102736348	NA	NA	NA	Distal Intergenic	1	102740024	102772256	32233	2	ENSGALG00000048861.1	ENSGALT00000091980.1	35908	NA	NA	NA
chr1_102814272_102815081	0.113848	3.86114	0.171555	0.864153	0.999381	-4.60596	chr1_102814272_102815081	NA	NA	NA	Distal Intergenic	1	102761458	102772256	10799	2	ENSGALG00000048861.1	ENSGALT00000091524.1	-42017	NA	NA	NA
chr1_102912712_102913010	0.238537	3.90159	0.350276	0.726907	0.999381	-4.60502	chr1_102912712_102913010	NA	NA	NA	Distal Intergenic	1	102987853	102989325	1473	1	ENSGALG00000046958.1	ENSGALT00000091087.1	-74843	107055200	LOC107055200	uncharacterized LOC107055200
chr1_102986771_102987287	-0.55797	3.62719	-0.807326	0.421496	0.999381	-4.59885	chr1_102986771_102987287	ENSGALG00000046958	inside	8918	Promoter (<=1kb)	1	102987853	102989325	1473	1	ENSGALG00000046958.1	ENSGALT00000091087.1	-566	107055200	LOC107055200	uncharacterized LOC107055200
chr1_103086306_103086803	-0.225436	3.62719	-0.326468	0.744789	0.999381	-4.60458	chr1_103086306_103086803	NA	NA	NA	Distal Intergenic	1	103096628	103097941	1314	2	ENSGALG00000050918.1	ENSGALT00000089061.2	11138	NA	NA	NA
chr1_103086468_103086796	-0.0674478	3.55652	-0.0976496	0.922416	0.999381	-4.60545	chr1_103086468_103086796	NA	NA	NA	Distal Intergenic	1	103096628	103097941	1314	2	ENSGALG00000050918.1	ENSGALT00000089061.2	11145	NA	NA	NA
chr1_103211896_103212775	0.461869	3.3026	0.646704	0.519384	0.999381	-4.60094	chr1_103211896_103212775	NA	NA	NA	Distal Intergenic	1	103219548	103244212	24665	1	ENSGALG00000052860.1	ENSGALT00000097920.1	-6773	NA	NA	NA
chr1_103342999_103343791	0.792811	3.33282	1.1133	0.268392	0.999381	-4.59287	chr1_103342999_103343791	NA	NA	NA	Distal Intergenic	1	103464967	103465071	105	1	ENSGALG00000017896.2	ENSGALT00000028603.2	-121176	NA	NA	NA
chr1_103642610_103643153	-0.863103	4.18062	-1.38002	0.170822	0.999381	-4.58459	chr1_103642610_103643153	NA	NA	NA	Exon (ENSGALT00000091073.1/ENSGALG00000053698.1, exon 4 of 4)	1	103621663	103643070	21408	1	ENSGALG00000053698.1	ENSGALT00000091073.1	20948	NA	NA	NA
chr1_103642789_103643230	-0.781802	4.14017	-1.24422	0.216481	0.999381	-4.58885	chr1_103642789_103643230	NA	NA	NA	Exon (ENSGALT00000091073.1/ENSGALG00000053698.1, exon 4 of 4)	1	103621663	103643070	21408	1	ENSGALG00000053698.1	ENSGALT00000091073.1	21127	NA	NA	NA
chr1_103898908_103899354	0.852924	3.59698	1.28489	0.201955	0.999381	-4.58857	chr1_103898908_103899354	ENSGALG00000015763	inside	1137	Distal Intergenic	1	103860753	103890491	29739	1	ENSGALG00000015763.6	ENSGALT00000025419.6	38156	418478	GABPA	GA binding protein transcription factor subunit alpha
chr1_103923026_103923348	-0.468403	3.69177	-0.672913	0.502637	0.999381	-4.60101	chr1_103923026_103923348	ENSGALG00000015770	inside	10688	3' UTR	1	103860753	103890491	29739	1	ENSGALG00000015763.6	ENSGALT00000025419.6	62274	418478	GABPA	GA binding protein transcription factor subunit alpha
chr1_1040765_1041795	-0.13673	3.84018	-0.208044	0.83564	0.999381	-4.60575	chr1_1040765_1041795	NA	NA	NA	Promoter (2-3kb)	1	1036129	1038036	1908	2	ENSGALG00000053590.1	ENSGALT00000097002.1	-2730	NA	NA	NA
chr1_104154411_104154682	-0.0160508	3.83092	-0.0240122	0.980893	0.999381	-4.6062	chr1_104154411_104154682	NA	NA	NA	Distal Intergenic	1	103922338	104122132	199795	2	ENSGALG00000015770.7	ENSGALT00000036803.4	-32280	374198	APP	amyloid beta (A4) precursor protein
chr1_104154492_104154730	-0.0929301	3.79047	-0.138992	0.889751	0.999381	-4.60588	chr1_104154492_104154730	NA	NA	NA	Distal Intergenic	1	104184895	104187031	2137	2	ENSGALG00000054665.1	ENSGALT00000099642.1	32301	NA	NA	NA
chr1_104249995_104250539	0.57305	3.72906	0.875568	0.383474	0.999381	-4.59771	chr1_104249995_104250539	ENSGALG00000053764	inside	10817	Promoter (<=1kb)	1	104196793	104250028	53236	2	ENSGALG00000053764.1	ENSGALT00000096138.1	0	770067	CYYR1	cysteine and tyrosine rich 1
chr1_104323780_104323986	0.514682	3.55652	0.753206	0.45319	0.999381	-4.59967	chr1_104323780_104323986	NA	NA	NA	Distal Intergenic	1	104340407	104345964	5558	2	ENSGALG00000040342.2	ENSGALT00000078634.2	21978	418479	ADAMTS1	ADAM metallopeptidase with thrombospondin type 1 motif 1
chr1_104491265_104491483	0.660554	4.14035	1.03215	0.304623	0.999381	-4.59449	chr1_104491265_104491483	NA	NA	NA	Intron (ENSGALT00000090525.1/ENSGALG00000049590.1, intron 1 of 1)	1	104471059	104534440	63382	1	ENSGALG00000049590.1	ENSGALT00000090525.1	20207	NA	NA	NA
chr1_104492103_104492401	-0.0689322	4.55175	-0.116846	0.907229	0.999381	-4.60857	chr1_104492103_104492401	NA	NA	NA	Intron (ENSGALT00000090525.1/ENSGALG00000049590.1, intron 1 of 1)	1	104471059	104534440	63382	1	ENSGALG00000049590.1	ENSGALT00000090525.1	21045	NA	NA	NA
chr1_104702254_104703015	1.37697	7.54123	3.50997	0.000687217	0.999381	-4.19116	chr1_104702254_104703015	NA	NA	NA	Promoter (<=1kb)	1	104702968	104703216	249	1	ENSGALG00000055068.1	ENSGALT00000096392.1	0	NA	NA	NA
chr1_104703577_104703838	0.408081	7.10619	1.04727	0.297635	0.999381	-4.59306	chr1_104703577_104703838	NA	NA	NA	Promoter (<=1kb)	1	104702968	104703216	249	1	ENSGALG00000055068.1	ENSGALT00000096392.1	610	NA	NA	NA
chr1_104705020_104705324	0.270006	6.78963	0.671838	0.503318	0.999381	-4.61268	chr1_104705020_104705324	NA	NA	NA	Promoter (<=1kb)	1	104705264	104705512	249	1	ENSGALG00000048235.1	ENSGALT00000091717.1	0	NA	NA	NA
chr1_104705896_104706265	0.508892	7.38083	1.2874	0.201084	0.999381	-4.57209	chr1_104705896_104706265	NA	NA	NA	Promoter (<=1kb)	1	104705264	104705512	249	1	ENSGALG00000048235.1	ENSGALT00000091717.1	633	NA	NA	NA
chr1_104706872_104708436	0.921585	8.543	2.84038	0.00551312	0.999381	-4.21125	chr1_104706872_104708436	NA	NA	NA	Promoter (<=1kb)	1	104707560	104707808	249	1	ENSGALG00000050583.1	ENSGALT00000094090.1	0	NA	NA	NA
chr1_104706909_104707141	1.62811	6.25711	2.78772	0.00641179	0.999381	-4.43954	chr1_104706909_104707141	NA	NA	NA	Promoter (<=1kb)	1	104707560	104707808	249	1	ENSGALG00000050583.1	ENSGALT00000094090.1	-419	NA	NA	NA
chr1_104708293_104708521	0.651137	6.70856	1.59717	0.113551	0.999381	-4.55142	chr1_104708293_104708521	NA	NA	NA	Promoter (<=1kb)	1	104707560	104707808	249	1	ENSGALG00000050583.1	ENSGALT00000094090.1	734	NA	NA	NA
chr1_104710486_104710808	0.311919	7.15325	0.808201	0.420995	0.999381	-4.60838	chr1_104710486_104710808	NA	NA	NA	Promoter (1-2kb)	1	104712143	104712391	249	1	ENSGALG00000053665.1	ENSGALT00000091459.1	-1335	NA	NA	NA
chr1_104711443_104712166	0.989879	8.11862	2.67861	0.00871317	0.999381	-4.30841	chr1_104711443_104712166	NA	NA	NA	Promoter (<=1kb)	1	104712143	104712391	249	1	ENSGALG00000053665.1	ENSGALT00000091459.1	0	NA	NA	NA
chr1_104711453_104711724	1.11226	6.79642	2.43753	0.0166491	0.999381	-4.45405	chr1_104711453_104711724	NA	NA	NA	Promoter (<=1kb)	1	104712143	104712391	249	1	ENSGALG00000053665.1	ENSGALT00000091459.1	-419	NA	NA	NA
chr1_104714233_104714504	0.369878	6.85997	0.951684	0.343673	0.999381	-4.59904	chr1_104714233_104714504	NA	NA	NA	Promoter (<=1kb)	1	104714440	104714688	249	1	ENSGALG00000050657.1	ENSGALT00000107054.1	0	NA	NA	NA
chr1_104715103_104715312	0.881986	6.29519	1.89272	0.0614408	0.999381	-4.53283	chr1_104715103_104715312	NA	NA	NA	Promoter (<=1kb)	1	104714440	104714688	249	1	ENSGALG00000050657.1	ENSGALT00000107054.1	664	NA	NA	NA
chr1_105056686_105057084	0.632302	3.66764	0.938441	0.350399	0.999381	-4.59648	chr1_105056686_105057084	NA	NA	NA	Distal Intergenic	1	105065152	105086755	21604	1	ENSGALG00000052922.1	ENSGALT00000102960.1	-8068	NA	NA	NA
chr1_105122297_105122747	0.0807936	4.08801	0.124538	0.901153	0.999381	-4.6068	chr1_105122297_105122747	NA	NA	NA	Distal Intergenic	1	105099392	105119091	19700	2	ENSGALG00000047095.1	ENSGALT00000094474.1	-3207	NA	NA	NA
chr1_105210750_105211267	-0.0906486	4.43367	-0.149727	0.881298	0.999381	-4.60797	chr1_105210750_105211267	NA	NA	NA	Distal Intergenic	1	105242139	105242284	146	2	ENSGALG00000027781.2	ENSGALT00000043712.2	31017	NA	NA	NA
chr1_105210778_105211065	0.239562	4.24017	0.389317	0.697913	0.999381	-4.60564	chr1_105210778_105211065	NA	NA	NA	Distal Intergenic	1	105242139	105242284	146	2	ENSGALG00000027781.2	ENSGALT00000043712.2	31219	NA	NA	NA
chr1_105297648_105297880	-0.782682	3.82069	-1.17353	0.243518	0.999381	-4.59117	chr1_105297648_105297880	ENSGALG00000015804	inside	8947	Downstream (<1kb)	1	105292679	105296811	4133	1	ENSGALG00000015802.7	ENSGALT00000025479.5	4970	418481	N6AMT1	N-6 adenine-specific DNA methyltransferase 1 (putative)
chr1_105297648_105297880	-0.782682	3.82069	-1.17353	0.243518	0.999381	-4.59117	chr1_105297648_105297880	ENSGALG00000015802	inside	8931	Downstream (<1kb)	1	105292679	105296811	4133	1	ENSGALG00000015802.7	ENSGALT00000025479.5	4970	418481	N6AMT1	N-6 adenine-specific DNA methyltransferase 1 (putative)
chr1_105565344_105566014	-0.991993	3.56676	-1.37466	0.172472	0.999381	-4.5862	chr1_105565344_105566014	ENSGALG00000015835	inside	26830	Intron (ENSGALT00000025530.6/ENSGALG00000015835.6, intron 4 of 15)	1	105503331	105581069	77739	2	ENSGALG00000015835.6	ENSGALT00000025530.6	15055	418489	GRIK1	glutamate ionotropic receptor kainate type subunit 1
chr1_105671028_105671466	0.557625	4.2062	0.838405	0.403909	0.999381	-4.59884	chr1_105671028_105671466	NA	NA	NA	Distal Intergenic	1	105739075	105739743	669	2	ENSGALG00000044073.2	ENSGALT00000083217.2	68277	427973	CLDN17	claudin 17
chr1_105676157_105676369	0.770433	4.0383	1.19105	0.236604	0.999381	-4.59048	chr1_105676157_105676369	NA	NA	NA	Distal Intergenic	1	105739075	105739743	669	2	ENSGALG00000044073.2	ENSGALT00000083217.2	63374	427973	CLDN17	claudin 17
chr1_105739155_105739682	0.178702	4.78337	0.310823	0.756616	0.999381	-4.60842	chr1_105739155_105739682	ENSGALG00000044073	inside	10061	Promoter (<=1kb)	1	105739075	105739743	669	2	ENSGALG00000044073.2	ENSGALT00000083217.2	61	427973	CLDN17	claudin 17
chr1_105850129_105850451	0.263525	3.72906	0.388819	0.698281	0.999381	-4.6043	chr1_105850129_105850451	ENSGALG00000015842	inside	45406	Intron (ENSGALT00000064200.2/ENSGALG00000015842.5, intron 9 of 24)	1	105805720	105823680	17961	2	ENSGALG00000015842.5	ENSGALT00000025542.5	-26450	418491	TIAM1	T cell lymphoma invasion and metastasis 1
chr1_105853028_105853312	0.299725	3.33282	0.433969	0.665295	0.999381	-4.60326	chr1_105853028_105853312	ENSGALG00000015842	inside	42545	Intron (ENSGALT00000064200.2/ENSGALG00000015842.5, intron 8 of 24)	1	105805720	105823680	17961	2	ENSGALG00000015842.5	ENSGALT00000025542.5	-29349	418491	TIAM1	T cell lymphoma invasion and metastasis 1
chr1_105867462_105868399	0.973549	3.90159	1.50201	0.136412	0.999381	-4.58156	chr1_105867462_105868399	ENSGALG00000015842	inside	27458	Exon (ENSGALT00000064200.2/ENSGALG00000015842.5, exon 3 of 25)	1	105805720	105885857	80138	2	ENSGALG00000015842.5	ENSGALT00000064200.2	17458	418491	TIAM1	T cell lymphoma invasion and metastasis 1
chr1_105885688_105885922	-0.196653	4.10532	-0.298377	0.766068	0.999381	-4.60598	chr1_105885688_105885922	ENSGALG00000015842	inside	9935	Promoter (<=1kb)	1	105805720	105885857	80138	2	ENSGALG00000015842.5	ENSGALT00000064200.2	0	418491	TIAM1	T cell lymphoma invasion and metastasis 1
chr1_105903314_105903923	0.826577	3.55652	1.19121	0.236539	0.999381	-4.59096	chr1_105903314_105903923	NA	NA	NA	Distal Intergenic	1	105805720	105885857	80138	2	ENSGALG00000015842.5	ENSGALT00000064200.2	-17458	418491	TIAM1	T cell lymphoma invasion and metastasis 1
chr1_105912852_105913645	-0.0400458	4.77833	-0.0689005	0.945214	0.999381	-4.60974	chr1_105912852_105913645	NA	NA	NA	Distal Intergenic	1	105805720	105885857	80138	2	ENSGALG00000015842.5	ENSGALT00000064200.2	-26996	418491	TIAM1	T cell lymphoma invasion and metastasis 1
chr1_105916797_105917333	0.184422	4.51253	0.307523	0.759119	0.999381	-4.60732	chr1_105916797_105917333	NA	NA	NA	Distal Intergenic	1	105805720	105885857	80138	2	ENSGALG00000015842.5	ENSGALT00000064200.2	-30941	418491	TIAM1	T cell lymphoma invasion and metastasis 1
chr1_105932069_105932531	0.849661	3.4649	1.26479	0.209041	0.999381	-4.58923	chr1_105932069_105932531	NA	NA	NA	Distal Intergenic	1	105805720	105885857	80138	2	ENSGALG00000015842.5	ENSGALT00000064200.2	-46213	418491	TIAM1	T cell lymphoma invasion and metastasis 1
chr1_105932092_105932575	0.849661	3.4649	1.26479	0.209041	0.999381	-4.58923	chr1_105932092_105932575	NA	NA	NA	Distal Intergenic	1	105805720	105885857	80138	2	ENSGALG00000015842.5	ENSGALT00000064200.2	-46236	418491	TIAM1	T cell lymphoma invasion and metastasis 1
chr1_105951299_105952207	-0.235301	4.09508	-0.368612	0.713237	0.999381	-4.6054	chr1_105951299_105952207	NA	NA	NA	Distal Intergenic	1	105995337	105999776	4440	1	ENSGALG00000015844.7	ENSGALT00000087816.2	-43130	395938	SOD1	superoxide dismutase 1, soluble
chr1_105958805_105959834	0.303057	4.14942	0.475507	0.635518	0.999381	-4.60447	chr1_105958805_105959834	NA	NA	NA	Distal Intergenic	1	105995337	105999776	4440	1	ENSGALG00000015844.7	ENSGALT00000087816.2	-35503	395938	SOD1	superoxide dismutase 1, soluble
chr1_105960573_105961358	0.0782225	4.04538	0.120046	0.904701	0.999381	-4.60668	chr1_105960573_105961358	NA	NA	NA	Distal Intergenic	1	105995337	105999776	4440	1	ENSGALG00000015844.7	ENSGALT00000087816.2	-33979	395938	SOD1	superoxide dismutase 1, soluble
chr1_105965634_105966952	0.413557	4.99507	0.754219	0.452584	0.999381	-4.60206	chr1_105965634_105966952	NA	NA	NA	Distal Intergenic	1	105995337	105999776	4440	1	ENSGALG00000015844.7	ENSGALT00000087816.2	-28385	395938	SOD1	superoxide dismutase 1, soluble
chr1_105976440_105977210	0.185255	3.82167	0.274314	0.784439	0.999381	-4.60535	chr1_105976440_105977210	NA	NA	NA	Distal Intergenic	1	105995337	105999776	4440	1	ENSGALG00000015844.7	ENSGALT00000087816.2	-18127	395938	SOD1	superoxide dismutase 1, soluble
chr1_105976461_105977344	0.418316	3.80071	0.616489	0.539047	0.999381	-4.60196	chr1_105976461_105977344	NA	NA	NA	Distal Intergenic	1	105995337	105999776	4440	1	ENSGALG00000015844.7	ENSGALT00000087816.2	-17993	395938	SOD1	superoxide dismutase 1, soluble
chr1_105979578_105980256	0.783966	3.56578	1.14126	0.256634	0.999381	-4.59214	chr1_105979578_105980256	NA	NA	NA	Distal Intergenic	1	105995337	105999776	4440	1	ENSGALG00000015844.7	ENSGALT00000087816.2	-15081	395938	SOD1	superoxide dismutase 1, soluble
chr1_105979597_105980267	0.783966	3.56578	1.14126	0.256634	0.999381	-4.59214	chr1_105979597_105980267	NA	NA	NA	Distal Intergenic	1	105995337	105999776	4440	1	ENSGALG00000015844.7	ENSGALT00000087816.2	-15070	395938	SOD1	superoxide dismutase 1, soluble
chr1_106004293_106004615	1.17935	3.72906	1.77009	0.0799214	0.999381	-4.57313	chr1_106004293_106004615	ENSGALG00000033965	inside	10819	Exon (ENSGALT00000068388.2/ENSGALG00000033965.2, exon 19 of 19)	1	105995645	106000048	4404	1	ENSGALG00000015844.7	ENSGALT00000036785.4	8649	395938	SOD1	superoxide dismutase 1, soluble
chr1_106004293_106004615	1.17935	3.72906	1.77009	0.0799214	0.999381	-4.57313	chr1_106004293_106004615	ENSGALG00000015844	inside	5433	Exon (ENSGALT00000068388.2/ENSGALG00000033965.2, exon 19 of 19)	1	105995645	106000048	4404	1	ENSGALG00000015844.7	ENSGALT00000036785.4	8649	395938	SOD1	superoxide dismutase 1, soluble
chr1_106034665_106035162	1.33026	3.67935	1.9149	0.0585156	0.999381	-4.56804	chr1_106034665_106035162	ENSGALG00000033965	inside	21908	Promoter (<=1kb)	1	106003474	106035553	32080	2	ENSGALG00000033965.2	ENSGALT00000068388.2	391	418492	SCAF4	SR-related CTD associated factor 4
chr1_106034666_106035168	1.33026	3.67935	1.9149	0.0585156	0.999381	-4.56804	chr1_106034666_106035168	ENSGALG00000033965	inside	21902	Promoter (<=1kb)	1	106003474	106035553	32080	2	ENSGALG00000033965.2	ENSGALT00000068388.2	385	418492	SCAF4	SR-related CTD associated factor 4
chr1_106045265_106045534	0.196993	3.75927	0.292002	0.770922	0.999381	-4.60508	chr1_106045265_106045534	ENSGALG00000033965	inside	11536	Promoter (1-2kb)	1	106003474	106047070	43597	2	ENSGALG00000033965.2	ENSGALT00000074844.2	1536	418492	SCAF4	SR-related CTD associated factor 4
chr1_106084258_106084961	0.333106	4.53641	0.539331	0.590921	0.999381	-4.60477	chr1_106084258_106084961	ENSGALG00000015879	inside	19775	Intron (ENSGALT00000025595.7/ENSGALG00000015879.7, intron 1 of 9)	1	106074483	106129164	54682	1	ENSGALG00000015879.7	ENSGALT00000025595.7	9776	418493	HUNK	hormonally up-regulated Neu-associated kinase
chr1_106084574_106084953	0.71798	4.24017	1.1278	0.262248	0.999381	-4.59199	chr1_106084574_106084953	ENSGALG00000015879	inside	20091	Intron (ENSGALT00000025595.7/ENSGALG00000015879.7, intron 1 of 9)	1	106074483	106129164	54682	1	ENSGALG00000015879.7	ENSGALT00000025595.7	10092	418493	HUNK	hormonally up-regulated Neu-associated kinase
chr1_106105478_106105880	0.391896	4.56673	0.677906	0.49948	0.999381	-4.60258	chr1_106105478_106105880	ENSGALG00000025522	inside	3107	Intron (ENSGALT00000025595.7/ENSGALG00000015879.7, intron 3 of 9)	1	106098897	106098987	91	1	ENSGALG00000025522.2	ENSGALT00000042435.2	6582	100315812	MIR1738	microRNA mir-1738
chr1_106105478_106105880	0.391896	4.56673	0.677906	0.49948	0.999381	-4.60258	chr1_106105478_106105880	ENSGALG00000015879	inside	33284	Intron (ENSGALT00000025595.7/ENSGALG00000015879.7, intron 3 of 9)	1	106098897	106098987	91	1	ENSGALG00000025522.2	ENSGALT00000042435.2	6582	100315812	MIR1738	microRNA mir-1738
chr1_106123736_106124250	0.253666	4.52351	0.432155	0.666608	0.999381	-4.60612	chr1_106123736_106124250	ENSGALG00000015879	inside	14914	Intron (ENSGALT00000025595.7/ENSGALG00000015879.7, intron 8 of 9)	1	106098897	106098987	91	1	ENSGALG00000025522.2	ENSGALT00000042435.2	24840	100315812	MIR1738	microRNA mir-1738
chr1_106123739_106124216	0.253666	4.52351	0.432155	0.666608	0.999381	-4.60612	chr1_106123739_106124216	ENSGALG00000015879	inside	14948	Intron (ENSGALT00000025595.7/ENSGALG00000015879.7, intron 8 of 9)	1	106098897	106098987	91	1	ENSGALG00000025522.2	ENSGALT00000042435.2	24843	100315812	MIR1738	microRNA mir-1738
chr1_106123777_106124110	0.735598	4.12628	1.1586	0.249527	0.999381	-4.59126	chr1_106123777_106124110	ENSGALG00000015879	inside	15054	Intron (ENSGALT00000025595.7/ENSGALG00000015879.7, intron 8 of 9)	1	106098897	106098987	91	1	ENSGALG00000025522.2	ENSGALT00000042435.2	24881	100315812	MIR1738	microRNA mir-1738
chr1_106200977_106201841	-0.420074	3.48586	-0.602134	0.54852	0.999381	-4.60169	chr1_106200977_106201841	NA	NA	NA	Distal Intergenic	1	106220400	106223709	3310	2	ENSGALG00000015884.6	ENSGALT00000025604.6	21868	418494	MIS18A	MIS18 kinetochore protein A
chr1_106357717_106357953	0.752444	3.53556	1.09632	0.27571	0.999381	-4.59318	chr1_106357717_106357953	ENSGALG00000034317	inside	15255	Exon (ENSGALT00000058604.2/ENSGALG00000034317.2, exon 26 of 27)	1	106340924	106348250	7327	2	ENSGALG00000037962.3	ENSGALT00000047798.3	-9468	418497	C1H21ORF59	chromosome 1 open reading frame, human C21orf59
chr1_106357717_106357953	0.752444	3.53556	1.09632	0.27571	0.999381	-4.59318	chr1_106357717_106357953	ENSGALG00000037962	inside	297	Exon (ENSGALT00000058604.2/ENSGALG00000034317.2, exon 26 of 27)	1	106340924	106348250	7327	2	ENSGALG00000037962.3	ENSGALT00000047798.3	-9468	418497	C1H21ORF59	chromosome 1 open reading frame, human C21orf59
chr1_106470168_106471135	-0.195579	3.9133	-0.297686	0.766593	0.999381	-4.60543	chr1_106470168_106471135	NA	NA	NA	Distal Intergenic	1	106444683	106445360	678	2	ENSGALG00000040059.2	ENSGALT00000071817.2	-24809	418501	C1H21ORF62	chromosome 1 open reading frame, human C21orf62
chr1_106528523_106530161	-0.421374	3.86114	-0.652195	0.515851	0.999381	-4.60156	chr1_106528523_106530161	ENSGALG00000031010	inside	4372	Distal Intergenic	1	106522741	106524533	1793	1	ENSGALG00000031010.2	ENSGALT00000049196.2	5783	428612	OLIG2	oligodendrocyte transcription factor 2
chr1_106532172_106532926	-0.213728	3.98397	-0.331815	0.74076	0.999381	-4.60538	chr1_106532172_106532926	ENSGALG00000031010	inside	1607	Distal Intergenic	1	106522741	106524533	1793	1	ENSGALG00000031010.2	ENSGALT00000049196.2	9432	428612	OLIG2	oligodendrocyte transcription factor 2
chr1_106590682_106590888	0.302479	3.79972	0.449487	0.654104	0.999381	-4.6039	chr1_106590682_106590888	ENSGALG00000041867	inside	11339	Exon (ENSGALT00000046822.2/ENSGALG00000041867.2, exon 10 of 10)	1	106593970	106604799	10830	1	ENSGALG00000037989.3	ENSGALT00000073701.2	-3082	395663	IL10RB	interleukin 10 receptor subunit beta
chr1_106590682_106590888	0.302479	3.79972	0.449487	0.654104	0.999381	-4.6039	chr1_106590682_106590888	ENSGALG00000037989	inside	6712	Exon (ENSGALT00000046822.2/ENSGALG00000041867.2, exon 10 of 10)	1	106593970	106604799	10830	1	ENSGALG00000037989.3	ENSGALT00000073701.2	-3082	395663	IL10RB	interleukin 10 receptor subunit beta
chr1_106602086_106602595	0.345492	4.74331	0.577639	0.564875	0.999381	-4.60483	chr1_106602086_106602595	ENSGALG00000041867	overlapEnd	141	3' UTR	1	106593975	106604515	10541	1	ENSGALG00000037989.3	ENSGALT00000046620.2	8112	395663	IL10RB	interleukin 10 receptor subunit beta
chr1_106602086_106602595	0.345492	4.74331	0.577639	0.564875	0.999381	-4.60483	chr1_106602086_106602595	ENSGALG00000037989	inside	12204	3' UTR	1	106593975	106604515	10541	1	ENSGALG00000037989.3	ENSGALT00000046620.2	8112	395663	IL10RB	interleukin 10 receptor subunit beta
chr1_106602131_106602592	0.398047	4.67873	0.660122	0.510774	0.999381	-4.60319	chr1_106602131_106602592	ENSGALG00000037989	inside	12207	3' UTR	1	106593975	106604515	10541	1	ENSGALG00000037989.3	ENSGALT00000046620.2	8157	395663	IL10RB	interleukin 10 receptor subunit beta
chr1_106602131_106602592	0.398047	4.67873	0.660122	0.510774	0.999381	-4.60319	chr1_106602131_106602592	ENSGALG00000041867	overlapEnd	96	3' UTR	1	106593975	106604515	10541	1	ENSGALG00000037989.3	ENSGALT00000046620.2	8157	395663	IL10RB	interleukin 10 receptor subunit beta
chr1_106744195_106744472	-0.860976	4.26663	-1.38133	0.170418	0.999381	-4.58429	chr1_106744195_106744472	ENSGALG00000052354	inside	17637	Promoter (2-3kb)	1	106741761	106772088	30328	1	ENSGALG00000052354.1	ENSGALT00000098755.1	2435	770637	SON	SON DNA binding protein
chr1_106747807_106748196	1.1906	3.89234	1.80713	0.0739089	0.999381	-4.57086	chr1_106747807_106748196	ENSGALG00000052354	inside	21249	Exon (ENSGALT00000091495.1/ENSGALG00000052354.1, exon 1 of 8)	1	106741761	106772088	30328	1	ENSGALG00000052354.1	ENSGALT00000098755.1	6047	770637	SON	SON DNA binding protein
chr1_106766018_106766470	0.449256	3.93279	0.66606	0.506988	0.999381	-4.60148	chr1_106766018_106766470	ENSGALG00000038649	overlapStart	168	Exon (ENSGALT00000091495.1/ENSGALG00000052354.1, exon 7 of 8)	1	106776186	106781484	5299	2	ENSGALG00000038649.3	ENSGALT00000068186.3	15014	418504	DONSON	downstream neighbor of SON
chr1_106766018_106766470	0.449256	3.93279	0.66606	0.506988	0.999381	-4.60148	chr1_106766018_106766470	ENSGALG00000052354	inside	15618	Exon (ENSGALT00000091495.1/ENSGALG00000052354.1, exon 7 of 8)	1	106776186	106781484	5299	2	ENSGALG00000038649.3	ENSGALT00000068186.3	15014	418504	DONSON	downstream neighbor of SON
chr1_106775689_106776216	-0.101968	4.44391	-0.164436	0.869737	0.999381	-4.60795	chr1_106775689_106776216	ENSGALG00000029670	inside	3795	Exon (ENSGALT00000068186.3/ENSGALG00000038649.3, exon 10 of 10)	1	106776186	106781484	5299	2	ENSGALG00000038649.3	ENSGALT00000068186.3	5268	418504	DONSON	downstream neighbor of SON
chr1_106775689_106776216	-0.101968	4.44391	-0.164436	0.869737	0.999381	-4.60795	chr1_106775689_106776216	ENSGALG00000038649	inside	9503	Exon (ENSGALT00000068186.3/ENSGALG00000038649.3, exon 10 of 10)	1	106776186	106781484	5299	2	ENSGALG00000038649.3	ENSGALT00000068186.3	5268	418504	DONSON	downstream neighbor of SON
chr1_106775689_106776216	-0.101968	4.44391	-0.164436	0.869737	0.999381	-4.60795	chr1_106775689_106776216	ENSGALG00000052354	inside	5872	Exon (ENSGALT00000068186.3/ENSGALG00000038649.3, exon 10 of 10)	1	106776186	106781484	5299	2	ENSGALG00000038649.3	ENSGALT00000068186.3	5268	418504	DONSON	downstream neighbor of SON
chr1_106775713_106776109	0.146353	4.05463	0.228462	0.819778	0.999381	-4.60626	chr1_106775713_106776109	ENSGALG00000029670	inside	3819	Downstream (<1kb)	1	106776186	106781484	5299	2	ENSGALG00000038649.3	ENSGALT00000068186.3	5375	418504	DONSON	downstream neighbor of SON
chr1_106775713_106776109	0.146353	4.05463	0.228462	0.819778	0.999381	-4.60626	chr1_106775713_106776109	ENSGALG00000038649	inside	9527	Downstream (<1kb)	1	106776186	106781484	5299	2	ENSGALG00000038649.3	ENSGALT00000068186.3	5375	418504	DONSON	downstream neighbor of SON
chr1_106775713_106776109	0.146353	4.05463	0.228462	0.819778	0.999381	-4.60626	chr1_106775713_106776109	ENSGALG00000052354	inside	5979	Downstream (<1kb)	1	106776186	106781484	5299	2	ENSGALG00000038649.3	ENSGALT00000068186.3	5375	418504	DONSON	downstream neighbor of SON
chr1_107042299_107042764	-1.54615	3.53556	-2.29181	0.0241257	0.999381	-4.55377	chr1_107042299_107042764	ENSGALG00000027579	inside	5329	Distal Intergenic	1	107048777	107062664	13888	2	ENSGALG00000050828.1	ENSGALT00000096758.1	19900	NA	NA	NA
chr1_107143447_107143727	0.643475	4.01418	1.01197	0.314124	0.999381	-4.59498	chr1_107143447_107143727	NA	NA	NA	Distal Intergenic	1	107174347	107174462	116	2	ENSGALG00000028382.3	ENSGALT00000043354.3	30735	100498681	MIR3524A	microRNA mir-3524a
chr1_107239228_107239996	-0.206425	3.963	-0.320372	0.74939	0.999381	-4.60541	chr1_107239228_107239996	NA	NA	NA	Distal Intergenic	1	107251544	107260854	9311	2	ENSGALG00000016014.6	ENSGALT00000025800.6	20858	418510	RCAN1	regulator of calcineurin 1
chr1_107347628_107348085	0.256726	3.72906	0.372684	0.710214	0.999381	-4.60444	chr1_107347628_107348085	NA	NA	NA	Promoter (1-2kb)	1	107333865	107346574	12710	2	ENSGALG00000051733.1	ENSGALT00000104099.1	-1055	NA	NA	NA
chr1_107359205_107359619	0.51206	4.81679	0.883726	0.379076	0.999381	-4.59852	chr1_107359205_107359619	ENSGALG00000016022	inside	10645	Exon (ENSGALT00000025809.6/ENSGALG00000016022.6, exon 6 of 6)	1	107333865	107346574	12710	2	ENSGALG00000051733.1	ENSGALT00000104099.1	-12632	NA	NA	NA
chr1_107390084_107390423	-0.504874	3.6714	-0.732504	0.465665	0.999381	-4.6001	chr1_107390084_107390423	ENSGALG00000016022	inside	41524	Intron (ENSGALT00000025809.6/ENSGALG00000016022.6, intron 4 of 5)	1	107333865	107346574	12710	2	ENSGALG00000051733.1	ENSGALT00000104099.1	-43511	NA	NA	NA
chr1_107391081_107391604	0.727828	3.65132	1.08564	0.280388	0.999381	-4.59337	chr1_107391081_107391604	ENSGALG00000016022	inside	42521	Intron (ENSGALT00000025809.6/ENSGALG00000016022.6, intron 4 of 5)	1	107333865	107346574	12710	2	ENSGALG00000051733.1	ENSGALT00000104099.1	-44508	NA	NA	NA
chr1_107408210_107408806	-0.195236	3.68861	-0.289127	0.773114	0.999381	-4.60494	chr1_107408210_107408806	ENSGALG00000016022	inside	59650	Intron (ENSGALT00000025809.6/ENSGALG00000016022.6, intron 3 of 5)	1	107333865	107346574	12710	2	ENSGALG00000051733.1	ENSGALT00000104099.1	-61637	NA	NA	NA
chr1_107408216_107408757	-0.195236	3.68861	-0.289127	0.773114	0.999381	-4.60494	chr1_107408216_107408757	ENSGALG00000016022	inside	59656	Intron (ENSGALT00000025809.6/ENSGALG00000016022.6, intron 3 of 5)	1	107333865	107346574	12710	2	ENSGALG00000051733.1	ENSGALT00000104099.1	-61643	NA	NA	NA
chr1_107420829_107421559	0.74995	4.42382	1.22053	0.225287	0.999381	-4.58905	chr1_107420829_107421559	ENSGALG00000016022	inside	72269	Intron (ENSGALT00000025809.6/ENSGALG00000016022.6, intron 2 of 5)	1	107333865	107346574	12710	2	ENSGALG00000051733.1	ENSGALT00000104099.1	-74256	NA	NA	NA
chr1_107420854_107421213	0.748295	3.87138	1.13002	0.261313	0.999381	-4.59222	chr1_107420854_107421213	ENSGALG00000016022	inside	72294	Intron (ENSGALT00000025809.6/ENSGALG00000016022.6, intron 2 of 5)	1	107333865	107346574	12710	2	ENSGALG00000051733.1	ENSGALT00000104099.1	-74281	NA	NA	NA
chr1_107427407_107428453	-0.20977	3.41748	-0.285037	0.776237	0.999381	-4.60446	chr1_107427407_107428453	ENSGALG00000016022	inside	78847	Intron (ENSGALT00000025809.6/ENSGALG00000016022.6, intron 1 of 5)	1	107359042	107506665	147624	2	ENSGALG00000016022.6	ENSGALT00000095981.1	78212	396152	RUNX1	runt-related transcription factor 1
chr1_107432593_107433458	0.563572	4.56298	0.978636	0.330247	0.999381	-4.59587	chr1_107432593_107433458	ENSGALG00000016022	inside	83347	Intron (ENSGALT00000025809.6/ENSGALG00000016022.6, intron 1 of 5)	1	107359042	107506665	147624	2	ENSGALG00000016022.6	ENSGALT00000095981.1	73207	396152	RUNX1	runt-related transcription factor 1
chr1_107432915_107433136	0.804658	3.95277	1.26031	0.210645	0.999381	-4.5887	chr1_107432915_107433136	ENSGALG00000016022	inside	83669	Intron (ENSGALT00000025809.6/ENSGALG00000016022.6, intron 1 of 5)	1	107359042	107506665	147624	2	ENSGALG00000016022.6	ENSGALT00000095981.1	73529	396152	RUNX1	runt-related transcription factor 1
chr1_107434711_107435243	0.141214	4.42812	0.234034	0.815463	0.999381	-4.60752	chr1_107434711_107435243	ENSGALG00000016022	inside	81562	Intron (ENSGALT00000025809.6/ENSGALG00000016022.6, intron 1 of 5)	1	107359042	107506665	147624	2	ENSGALG00000016022.6	ENSGALT00000095981.1	71422	396152	RUNX1	runt-related transcription factor 1
chr1_107434829_107435157	0.0966052	4.23092	0.157666	0.875055	0.999381	-4.60717	chr1_107434829_107435157	ENSGALG00000016022	inside	81648	Intron (ENSGALT00000025809.6/ENSGALG00000016022.6, intron 1 of 5)	1	107359042	107506665	147624	2	ENSGALG00000016022.6	ENSGALT00000095981.1	71508	396152	RUNX1	runt-related transcription factor 1
chr1_107516676_107517284	-0.170308	3.90159	-0.258032	0.79694	0.999381	-4.60565	chr1_107516676_107517284	ENSGALG00000016022	overlapEnd	129	Distal Intergenic	1	107358560	107506805	148246	2	ENSGALG00000016022.6	ENSGALT00000025809.6	-9872	396152	RUNX1	runt-related transcription factor 1
chr1_107691462_107691853	0.900909	4.18062	1.42358	0.157846	0.999381	-4.58317	chr1_107691462_107691853	NA	NA	NA	Distal Intergenic	1	107702690	107702743	54	1	ENSGALG00000049981.1	ENSGALT00000090671.1	-10837	NA	NA	NA
chr1_107885051_107885620	-0.531678	3.72906	-0.759771	0.449274	0.999381	-4.59973	chr1_107885051_107885620	NA	NA	NA	Distal Intergenic	1	107902287	107912598	10312	2	ENSGALG00000016024.2	ENSGALT00000025813.2	26978	418511	SETD4	SET domain containing 4
chr1_108258648_108259140	0.894695	4.16575	1.40032	0.164676	0.999381	-4.58398	chr1_108258648_108259140	ENSGALG00000016047	inside	66612	Intron (ENSGALT00000030355.5/ENSGALG00000016047.6, intron 6 of 11)	1	108202036	108318093	116058	2	ENSGALG00000016047.6	ENSGALT00000030355.5	58953	418516	HLCS	holocarboxylase synthetase
chr1_108387250_108387779	0.650258	3.49511	0.948401	0.345332	0.999381	-4.59624	chr1_108387250_108387779	ENSGALG00000016050	inside	23751	Exon (ENSGALT00000103367.1/ENSGALG00000016050.6, exon 33 of 47)	1	108406439	108421192	14754	2	ENSGALG00000016052.6	ENSGALT00000107782.1	33413	418519	VPS26C	VPS26 endosomal protein sorting factor C
chr1_108649671_108650074	-0.762971	4.36617	-1.21121	0.22882	0.999381	-4.58944	chr1_108649671_108650074	ENSGALG00000016054	inside	74706	Intron (ENSGALT00000104495.1/ENSGALG00000016054.6, intron 3 of 4)	1	108556236	108714513	158278	2	ENSGALG00000016054.6	ENSGALT00000104495.1	64439	427983	KCNJ6	potassium voltage-gated channel subfamily J member 6
chr1_10880167_10880631	-0.527541	3.77267	-0.759698	0.449317	0.999381	-4.59978	chr1_10880167_10880631	NA	NA	NA	Promoter (1-2kb)	1	10881727	10884579	2853	1	ENSGALG00000055032.1	ENSGALT00000101376.1	-1096	NA	NA	NA
chr1_108869560_108869778	0.483876	3.55969	0.694237	0.489229	0.999381	-4.60055	chr1_108869560_108869778	ENSGALG00000016055	inside	11624	Promoter (<=1kb)	1	108868789	108871402	2614	1	ENSGALG00000016055.6	ENSGALT00000025868.6	772	427984	KCNJ15	potassium voltage-gated channel subfamily J member 15
chr1_109035507_109035946	0.137045	4.18889	0.207144	0.836341	0.999381	-4.60681	chr1_109035507_109035946	NA	NA	NA	Distal Intergenic	1	108908763	109023131	114369	2	ENSGALG00000016058.7	ENSGALT00000051538.2	-12377	374146	ERG	ERG, ETS transcription factor
chr1_109035535_109035913	0.137045	4.18889	0.207144	0.836341	0.999381	-4.60681	chr1_109035535_109035913	NA	NA	NA	Distal Intergenic	1	108908763	109023131	114369	2	ENSGALG00000016058.7	ENSGALT00000051538.2	-12405	374146	ERG	ERG, ETS transcription factor
chr1_109054815_109055956	0.491697	5.46726	0.98069	0.329237	0.999381	-4.59617	chr1_109054815_109055956	NA	NA	NA	Distal Intergenic	1	108908763	109023131	114369	2	ENSGALG00000016058.7	ENSGALT00000051538.2	-31685	374146	ERG	ERG, ETS transcription factor
chr1_109054956_109055748	0.597298	4.77352	1.03909	0.3014	0.999381	-4.59419	chr1_109054956_109055748	NA	NA	NA	Distal Intergenic	1	108908763	109023131	114369	2	ENSGALG00000016058.7	ENSGALT00000051538.2	-31826	374146	ERG	ERG, ETS transcription factor
chr1_109144044_109144593	-0.102021	4.24204	-0.161664	0.871914	0.999381	-4.6072	chr1_109144044_109144593	ENSGALG00000016059	inside	9999	3' UTR	1	109133198	109144361	11164	1	ENSGALG00000016059.7	ENSGALT00000094617.1	10847	396250	ETS2	ETS proto-oncogene 2, transcription factor
chr1_109144097_109144540	0.19598	3.8643	0.295432	0.768309	0.999381	-4.60532	chr1_109144097_109144540	ENSGALG00000016059	inside	10052	3' UTR	1	109133198	109144361	11164	1	ENSGALG00000016059.7	ENSGALT00000094617.1	10900	396250	ETS2	ETS proto-oncogene 2, transcription factor
chr1_109293172_109293675	0.0385844	4.00346	0.0590249	0.953056	0.999381	-4.60667	chr1_109293172_109293675	NA	NA	NA	Exon (ENSGALT00000082609.2/ENSGALG00000016065.6, exon 25 of 40)	1	109260958	109269904	8947	2	ENSGALG00000016062.5	ENSGALT00000030348.3	-23269	418520	PSMG1	proteasome assembly chaperone 1
chr1_10933946_10934252	-0.0625427	4.48207	-0.105752	0.916002	0.999381	-4.60831	chr1_10933946_10934252	NA	NA	NA	Promoter (1-2kb)	1	10932924	10934159	1236	1	ENSGALG00000052917.1	ENSGALT00000099084.1	1023	NA	NA	NA
chr1_109394818_109395283	-0.555329	3.93279	-0.847559	0.398815	0.999381	-4.59839	chr1_109394818_109395283	ENSGALG00000016128	inside	7249	Promoter (2-3kb)	1	109397569	109410287	12719	1	ENSGALG00000016128.6	ENSGALT00000025981.6	-2286	427985	B3GALT5	beta-1,3-galactosyltransferase 5
chr1_109394934_109395400	-0.48865	3.963	-0.745681	0.457702	0.999381	-4.60025	chr1_109394934_109395400	ENSGALG00000016128	inside	7365	Promoter (2-3kb)	1	109397569	109410287	12719	1	ENSGALG00000016128.6	ENSGALT00000025981.6	-2169	427985	B3GALT5	beta-1,3-galactosyltransferase 5
chr1_109409828_109410351	-0.820542	3.51924	-1.17537	0.242785	0.999381	-4.59137	chr1_109409828_109410351	ENSGALG00000016128	inside	9936	Exon (ENSGALT00000025981.6/ENSGALG00000016128.6, exon 5 of 5)	1	109397569	109410287	12719	1	ENSGALG00000016128.6	ENSGALT00000025981.6	12260	427985	B3GALT5	beta-1,3-galactosyltransferase 5
chr1_109528123_109528323	0.0520101	4.26762	0.0836432	0.933516	0.999381	-4.60753	chr1_109528123_109528323	NA	NA	NA	Promoter (1-2kb)	1	109527378	109529419	2042	2	ENSGALG00000049718.1	ENSGALT00000090467.1	1096	NA	NA	NA
chr1_109551252_109551961	-0.653174	4.25836	-1.0536	0.294741	0.999381	-4.59393	chr1_109551252_109551961	NA	NA	NA	Distal Intergenic	1	109527378	109529419	2042	2	ENSGALG00000049718.1	ENSGALT00000090467.1	-21834	NA	NA	NA
chr1_109551302_109551985	-0.653174	4.25836	-1.0536	0.294741	0.999381	-4.59393	chr1_109551302_109551985	NA	NA	NA	Distal Intergenic	1	109527378	109529419	2042	2	ENSGALG00000049718.1	ENSGALT00000090467.1	-21884	NA	NA	NA
chr1_1095520_1095863	-0.319036	4.18671	-0.511277	0.610344	0.999381	-4.60415	chr1_1095520_1095863	ENSGALG00000043476	inside	9512	Downstream (<1kb)	1	1096008	1102807	6800	2	ENSGALG00000043476.2	ENSGALT00000056542.2	6944	396265	ARF5	ADP-ribosylation factor 5
chr1_1095520_1095863	-0.319036	4.18671	-0.511277	0.610344	0.999381	-4.60415	chr1_1095520_1095863	ENSGALG00000033149	inside	2297	Downstream (<1kb)	1	1096008	1102807	6800	2	ENSGALG00000043476.2	ENSGALT00000056542.2	6944	396265	ARF5	ADP-ribosylation factor 5
chr1_109972096_109972543	-0.238159	3.4649	-0.345798	0.73026	0.999381	-4.60415	chr1_109972096_109972543	ENSGALG00000016138	inside	67056	Promoter (<=1kb)	1	109972126	109981397	9272	1	ENSGALG00000054341.1	ENSGALT00000101482.1	0	NA	NA	NA
chr1_110057370_110057853	0.14136	4.25129	0.230966	0.817838	0.999381	-4.60689	chr1_110057370_110057853	NA	NA	NA	Intron (ENSGALT00000093061.1/ENSGALG00000050551.1, intron 1 of 2)	1	109565520	110029599	464080	2	ENSGALG00000016138.6	ENSGALT00000025993.6	-27772	418525	DSCAM	DS cell adhesion molecule
chr1_110075030_110075414	0.263252	3.72906	0.39054	0.697012	0.999381	-4.60429	chr1_110075030_110075414	NA	NA	NA	Intron (ENSGALT00000093061.1/ENSGALG00000050551.1, intron 1 of 2)	1	110114652	110137766	23115	1	ENSGALG00000051164.1	ENSGALT00000097049.1	-39238	NA	NA	NA
chr1_110103224_110103585	-0.63536	4.2815	-1.04652	0.297978	0.999381	-4.59411	chr1_110103224_110103585	NA	NA	NA	Intron (ENSGALT00000093061.1/ENSGALG00000050551.1, intron 1 of 2)	1	110114652	110137766	23115	1	ENSGALG00000051164.1	ENSGALT00000097049.1	-11067	NA	NA	NA
chr1_110104650_110105079	0.597267	3.48586	0.863132	0.390239	0.999381	-4.5978	chr1_110104650_110105079	NA	NA	NA	Intron (ENSGALT00000093061.1/ENSGALG00000050551.1, intron 1 of 2)	1	110114652	110137766	23115	1	ENSGALG00000051164.1	ENSGALT00000097049.1	-9573	NA	NA	NA
chr1_11024682_11025096	-0.136554	3.23095	-0.187242	0.85187	0.999381	-4.60463	chr1_11024682_11025096	NA	NA	NA	Distal Intergenic	1	11009879	11016787	6909	2	ENSGALG00000042096.3	ENSGALT00000073049.2	-7896	NA	NA	NA
chr1_110342584_110342823	0.00299728	3.76026	0.00443059	0.996474	0.999381	-4.60601	chr1_110342584_110342823	ENSGALG00000040189	inside	10413	Exon (ENSGALT00000070155.2/ENSGALG00000040189.2, exon 8 of 8)	1	110342171	110362181	20011	2	ENSGALG00000040189.2	ENSGALT00000070155.2	19358	418529	RIPK4	receptor interacting serine/threonine kinase 4
chr1_110359410_110359750	0.291753	4.17355	0.450496	0.65338	0.999381	-4.60482	chr1_110359410_110359750	ENSGALG00000040189	inside	12431	Promoter (2-3kb)	1	110342171	110362181	20011	2	ENSGALG00000040189.2	ENSGALT00000070155.2	2431	418529	RIPK4	receptor interacting serine/threonine kinase 4
chr1_110531636_110531963	0.647067	3.35378	0.940031	0.349587	0.999381	-4.59637	chr1_110531636_110531963	NA	NA	NA	Exon (ENSGALT00000108280.1/ENSGALG00000052523.1, exon 12 of 12)	1	110541743	110553350	11608	1	ENSGALG00000016157.6	ENSGALT00000036707.3	-9780	NA	NA	NA
chr1_110577278_110580901	0.58576	4.55006	0.90003	0.370381	0.999381	-4.59784	chr1_110577278_110580901	ENSGALG00000048672	overlapStart	514	Distal Intergenic	1	110587792	110605006	17215	1	ENSGALG00000048672.1	ENSGALT00000104539.1	-6891	112530909	LOC112530909	uncharacterized LOC112530909
chr1_110577535_110580019	0.823082	4.20178	1.22275	0.224452	0.999381	-4.58937	chr1_110577535_110580019	ENSGALG00000048672	overlapStart	257	Distal Intergenic	1	110587792	110605006	17215	1	ENSGALG00000048672.1	ENSGALT00000104539.1	-7773	112530909	LOC112530909	uncharacterized LOC112530909
chr1_110582266_110582885	0.0404582	3.31561	0.0572962	0.95443	0.999381	-4.60508	chr1_110582266_110582885	ENSGALG00000048672	inside	4474	Distal Intergenic	1	110587792	110605006	17215	1	ENSGALG00000048672.1	ENSGALT00000104539.1	-4907	112530909	LOC112530909	uncharacterized LOC112530909
chr1_110582320_110582832	0.0404582	3.31561	0.0572962	0.95443	0.999381	-4.60508	chr1_110582320_110582832	ENSGALG00000048672	inside	4528	Distal Intergenic	1	110587792	110605006	17215	1	ENSGALG00000048672.1	ENSGALT00000104539.1	-4960	112530909	LOC112530909	uncharacterized LOC112530909
chr1_110583267_110591021	0.244154	6.72544	0.515032	0.607727	0.999381	-4.61778	chr1_110583267_110591021	ENSGALG00000048672	inside	5475	Promoter (<=1kb)	1	110587792	110605006	17215	1	ENSGALG00000048672.1	ENSGALT00000104539.1	0	112530909	LOC112530909	uncharacterized LOC112530909
chr1_110583924_110588701	0.291739	6.24532	0.589804	0.556723	0.999381	-4.61187	chr1_110583924_110588701	ENSGALG00000048672	inside	6132	Promoter (<=1kb)	1	110587792	110605006	17215	1	ENSGALG00000048672.1	ENSGALT00000104539.1	0	112530909	LOC112530909	uncharacterized LOC112530909
chr1_110589187_110590366	-0.127653	4.5914	-0.214641	0.830507	0.999381	-4.6083	chr1_110589187_110590366	ENSGALG00000048672	inside	11395	Promoter (1-2kb)	1	110587792	110605006	17215	1	ENSGALG00000048672.1	ENSGALT00000104539.1	1396	112530909	LOC112530909	uncharacterized LOC112530909
chr1_110812525_110812851	0.080787	4.36339	0.126306	0.899757	0.999381	-4.60778	chr1_110812525_110812851	ENSGALG00000016185	inside	8507	Promoter (<=1kb)	1	110811598	110816431	4834	1	ENSGALG00000055008.1	ENSGALT00000108116.1	928	NA	NA	NA
chr1_110815551_110815934	0.393561	3.89135	0.584269	0.560425	0.999381	-4.60255	chr1_110815551_110815934	ENSGALG00000016186	inside	1316	Exon (ENSGALT00000108116.1/ENSGALG00000055008.1, exon 3 of 3)	1	110811598	110816431	4834	1	ENSGALG00000055008.1	ENSGALT00000108116.1	3954	NA	NA	NA
chr1_110815551_110815934	0.393561	3.89135	0.584269	0.560425	0.999381	-4.60255	chr1_110815551_110815934	ENSGALG00000016185	inside	5424	Exon (ENSGALT00000108116.1/ENSGALG00000055008.1, exon 3 of 3)	1	110811598	110816431	4834	1	ENSGALG00000055008.1	ENSGALT00000108116.1	3954	NA	NA	NA
chr1_110847617_110848361	0.169965	3.40348	0.244953	0.807021	0.999381	-4.60466	chr1_110847617_110848361	ENSGALG00000016186	inside	28985	Intron (ENSGALT00000026084.6/ENSGALG00000016186.6, intron 6 of 17)	1	110824235	110867346	43112	1	ENSGALG00000016186.6	ENSGALT00000026084.6	23383	418538	PDE9A	phosphodiesterase 9A
chr1_110853874_110854535	0.0292412	4.00346	0.0451759	0.964062	0.999381	-4.60669	chr1_110853874_110854535	ENSGALG00000016186	inside	22811	Intron (ENSGALT00000026084.6/ENSGALG00000016186.6, intron 8 of 17)	1	110824235	110867346	43112	1	ENSGALG00000016186.6	ENSGALT00000026084.6	29640	418538	PDE9A	phosphodiesterase 9A
chr1_110938479_110938873	-0.0400319	4.0211	-0.0602976	0.952045	0.999381	-4.60673	chr1_110938479_110938873	ENSGALG00000016191	inside	22128	Promoter (2-3kb)	1	110936342	110962763	26422	1	ENSGALG00000016191.6	ENSGALT00000050498.2	2138	418542	PKNOX1	PBX/knotted 1 homeobox 1
chr1_110938692_110939092	-0.459699	4.23092	-0.741145	0.460434	0.999381	-4.60074	chr1_110938692_110939092	ENSGALG00000016191	inside	22341	Promoter (2-3kb)	1	110936342	110962763	26422	1	ENSGALG00000016191.6	ENSGALT00000050498.2	2351	418542	PKNOX1	PBX/knotted 1 homeobox 1
chr1_110980982_110981298	-0.249428	4.16575	-0.399003	0.690787	0.999381	-4.60532	chr1_110980982_110981298	ENSGALG00000019175	inside	10210	Intron (ENSGALT00000026104.6/ENSGALG00000019175.5, intron 15 of 15)	1	110980772	110999784	19013	2	ENSGALG00000019175.5	ENSGALT00000026104.6	18486	418544	LOC418544	cystathionine beta-synthase-like
chr1_110981151_110981807	0.445456	3.87138	0.670391	0.504236	0.999381	-4.60131	chr1_110981151_110981807	ENSGALG00000019175	inside	10379	Intron (ENSGALT00000026104.6/ENSGALG00000019175.5, intron 15 of 15)	1	110980772	110999784	19013	2	ENSGALG00000019175.5	ENSGALT00000026104.6	17977	418544	LOC418544	cystathionine beta-synthase-like
chr1_111000910_111001563	1.09874	3.59698	1.6708	0.0980538	0.999381	-4.57711	chr1_111000910_111001563	ENSGALG00000016196	overlapStart	235	Promoter (1-2kb)	1	110980772	110999784	19013	2	ENSGALG00000019175.5	ENSGALT00000026104.6	-1127	418544	LOC418544	cystathionine beta-synthase-like
chr1_111000910_111001563	1.09874	3.59698	1.6708	0.0980538	0.999381	-4.57711	chr1_111000910_111001563	ENSGALG00000019175	inside	8221	Promoter (1-2kb)	1	110980772	110999784	19013	2	ENSGALG00000019175.5	ENSGALT00000026104.6	-1127	418544	LOC418544	cystathionine beta-synthase-like
chr1_111000934_111001605	1.09874	3.59698	1.6708	0.0980538	0.999381	-4.57711	chr1_111000934_111001605	ENSGALG00000016196	overlapStart	277	Promoter (1-2kb)	1	110980772	110999784	19013	2	ENSGALG00000019175.5	ENSGALT00000026104.6	-1151	418544	LOC418544	cystathionine beta-synthase-like
chr1_111000934_111001605	1.09874	3.59698	1.6708	0.0980538	0.999381	-4.57711	chr1_111000934_111001605	ENSGALG00000019175	inside	8179	Promoter (1-2kb)	1	110980772	110999784	19013	2	ENSGALG00000019175.5	ENSGALT00000026104.6	-1151	418544	LOC418544	cystathionine beta-synthase-like
chr1_111046609_111046988	0.163993	3.7198	0.247515	0.805044	0.999381	-4.60525	chr1_111046609_111046988	ENSGALG00000016198	inside	14628	3' UTR	1	111041981	111057778	15798	2	ENSGALG00000016198.7	ENSGALT00000085018.2	10790	395370	U2AF1	U2 small nuclear RNA auxiliary factor 1
chr1_111074773_111075553	-0.319692	3.57602	-0.460301	0.646352	0.999381	-4.60338	chr1_111074773_111075553	ENSGALG00000016199	inside	13003	5' UTR	1	111071770	111078627	6858	1	ENSGALG00000016199.6	ENSGALT00000064401.2	3004	418546	CRYAA	crystallin alpha A
chr1_111077418_111078071	0.198407	3.76951	0.290198	0.772297	0.999381	-4.60512	chr1_111077418_111078071	ENSGALG00000016199	inside	10556	3' UTR	1	111071770	111078627	6858	1	ENSGALG00000016199.6	ENSGALT00000064401.2	5649	418546	CRYAA	crystallin alpha A
chr1_111124321_111125033	0.0679188	3.95277	0.0994875	0.920961	0.999381	-4.60644	chr1_111124321_111125033	NA	NA	NA	Distal Intergenic	1	111170277	111175817	5541	2	ENSGALG00000047387.1	ENSGALT00000096366.1	50784	NA	NA	NA
chr1_111129672_111130098	1.07252	4.08583	1.62702	0.107047	0.999381	-4.57647	chr1_111129672_111130098	NA	NA	NA	Distal Intergenic	1	111170277	111175817	5541	2	ENSGALG00000047387.1	ENSGALT00000096366.1	45719	NA	NA	NA
chr1_111169917_111170176	0.322905	3.72906	0.49292	0.623207	0.999381	-4.60332	chr1_111169917_111170176	NA	NA	NA	Downstream (<1kb)	1	111170277	111175817	5541	2	ENSGALG00000047387.1	ENSGALT00000096366.1	5641	NA	NA	NA
chr1_111351848_111352308	-0.0675766	4.46111	-0.111989	0.911068	0.999381	-4.60821	chr1_111351848_111352308	ENSGALG00000035696	inside	15735	Intron (ENSGALT00000049988.2/ENSGALG00000035696.2, intron 13 of 15)	1	111336046	111358043	21998	1	ENSGALG00000035696.2	ENSGALT00000049988.2	15803	425237	RRP1B	ribosomal RNA processing 1B
chr1_111468199_111468822	-0.101388	3.68861	-0.149481	0.881491	0.999381	-4.6056	chr1_111468199_111468822	NA	NA	NA	Distal Intergenic	1	111443592	111447711	4120	1	ENSGALG00000051855.1	ENSGALT00000105194.1	24608	NA	NA	NA
chr1_111717111_111717410	-0.510909	3.56676	-0.737748	0.462487	0.999381	-4.59992	chr1_111717111_111717410	ENSGALG00000031637	inside	3309	Distal Intergenic	1	111698033	111710719	12687	2	ENSGALG00000031637.2	ENSGALT00000078073.2	-6393	395968	ICOSLG	inducible T cell costimulator ligand
chr1_111918680_111919260	-0.466266	3.75927	-0.686112	0.494314	0.999381	-4.60091	chr1_111918680_111919260	NA	NA	NA	Distal Intergenic	1	111944588	111945784	1197	2	ENSGALG00000050699.1	ENSGALT00000091908.1	26524	NA	NA	NA
chr1_111939247_111940194	-0.489343	4.03367	-0.75615	0.451431	0.999381	-4.60017	chr1_111939247_111940194	NA	NA	NA	Distal Intergenic	1	111944588	111945784	1197	2	ENSGALG00000050699.1	ENSGALT00000091908.1	5590	NA	NA	NA
chr1_1122495_1123065	0.170907	3.56676	0.246334	0.805955	0.999381	-4.60494	chr1_1122495_1123065	ENSGALG00000043771	inside	15201	Exon (ENSGALT00000050431.2/ENSGALG00000043771.2, exon 4 of 17)	1	1110497	1128266	17770	2	ENSGALG00000043771.2	ENSGALT00000050431.2	5201	426252	DENND6B	DENN domain containing 6B
chr1_112440031_112440635	-0.334715	4.04059	-0.515228	0.607591	0.999381	-4.60373	chr1_112440031_112440635	ENSGALG00000016221	inside	1202	Distal Intergenic	1	112473604	112473703	100	1	ENSGALG00000017897.2	ENSGALT00000028604.2	-32969	NA	NA	NA
chr1_112477295_112477834	-0.484964	4.42481	-0.78639	0.433597	0.999381	-4.60019	chr1_112477295_112477834	NA	NA	NA	Distal Intergenic	1	112473604	112473703	100	1	ENSGALG00000017897.2	ENSGALT00000028604.2	3692	NA	NA	NA
chr1_112666001_112666374	0.288968	3.68861	0.436569	0.663415	0.999381	-4.6038	chr1_112666001_112666374	ENSGALG00000016224	inside	4589	Distal Intergenic	1	112605271	112660963	55693	2	ENSGALG00000016224.6	ENSGALT00000079405.2	-5039	418563	MAOA	monoamine oxidase A
chr1_112681736_112682296	-0.0717891	4.0383	-0.111697	0.9113	0.999381	-4.60668	chr1_112681736_112682296	NA	NA	NA	Distal Intergenic	1	112605271	112660963	55693	2	ENSGALG00000016224.6	ENSGALT00000079405.2	-20774	418563	MAOA	monoamine oxidase A
chr1_112692574_112694267	0.430112	4.84795	0.768879	0.443873	0.999381	-4.60137	chr1_112692574_112694267	NA	NA	NA	Distal Intergenic	1	112605271	112660963	55693	2	ENSGALG00000016224.6	ENSGALT00000079405.2	-31612	418563	MAOA	monoamine oxidase A
chr1_112696621_112696949	-0.21146	4.76948	-0.374092	0.70917	0.999381	-4.60773	chr1_112696621_112696949	NA	NA	NA	Distal Intergenic	1	112605271	112660963	55693	2	ENSGALG00000016224.6	ENSGALT00000079405.2	-35659	418563	MAOA	monoamine oxidase A
chr1_112696633_112696871	-0.0806275	4.70894	-0.141461	0.887805	0.999381	-4.60919	chr1_112696633_112696871	NA	NA	NA	Distal Intergenic	1	112605271	112660963	55693	2	ENSGALG00000016224.6	ENSGALT00000079405.2	-35671	418563	MAOA	monoamine oxidase A
chr1_113187293_113187610	-1.15007	3.53556	-1.66802	0.0986065	0.999381	-4.57742	chr1_113187293_113187610	ENSGALG00000044763	inside	10467	Promoter (1-2kb)	1	113186826	113189557	2732	2	ENSGALG00000044763.2	ENSGALT00000084514.2	1947	101750076	GPR82	G protein-coupled receptor 82
chr1_113187293_113187610	-1.15007	3.53556	-1.66802	0.0986065	0.999381	-4.57742	chr1_113187293_113187610	ENSGALG00000042400	inside	104514	Promoter (1-2kb)	1	113186826	113189557	2732	2	ENSGALG00000044763.2	ENSGALT00000084514.2	1947	101750076	GPR82	G protein-coupled receptor 82
chr1_113187295_113187596	-1.15007	3.53556	-1.66802	0.0986065	0.999381	-4.57742	chr1_113187295_113187596	ENSGALG00000042400	inside	104516	Promoter (1-2kb)	1	113186826	113189557	2732	2	ENSGALG00000044763.2	ENSGALT00000084514.2	1961	101750076	GPR82	G protein-coupled receptor 82
chr1_113187295_113187596	-1.15007	3.53556	-1.66802	0.0986065	0.999381	-4.57742	chr1_113187295_113187596	ENSGALG00000044763	inside	10469	Promoter (1-2kb)	1	113186826	113189557	2732	2	ENSGALG00000044763.2	ENSGALT00000084514.2	1961	101750076	GPR82	G protein-coupled receptor 82
chr1_113391349_113391654	0.555778	4.24116	0.898791	0.371037	0.999381	-4.5976	chr1_113391349_113391654	ENSGALG00000016236	inside	16058	Intron (ENSGALT00000026178.6/ENSGALG00000016236.6, intron 39 of 43)	1	113370872	113375131	4260	1	ENSGALG00000016232.6	ENSGALT00000026174.5	20478	418568	RPL8	ribosomal protein L8
chr1_113391368_113391678	0.637192	4.20071	1.02847	0.30634	0.999381	-4.59458	chr1_113391368_113391678	ENSGALG00000016236	inside	16077	Intron (ENSGALT00000026178.6/ENSGALG00000016236.6, intron 39 of 43)	1	113370872	113375131	4260	1	ENSGALG00000016232.6	ENSGALT00000026174.5	20497	418568	RPL8	ribosomal protein L8
chr1_113483627_113484182	-0.581339	3.34305	-0.823829	0.412101	0.999381	-4.59839	chr1_113483627_113484182	NA	NA	NA	Distal Intergenic	1	113500610	113567673	67064	1	ENSGALG00000016238.6	ENSGALT00000093474.1	-16428	418572	MED14	mediator complex subunit 14
chr1_113506106_113506538	0.540997	4.27078	0.880426	0.380851	0.999381	-4.59803	chr1_113506106_113506538	ENSGALG00000016238	inside	15496	Intron (ENSGALT00000093474.1/ENSGALG00000016238.6, intron 1 of 30)	1	113500610	113567673	67064	1	ENSGALG00000016238.6	ENSGALT00000093474.1	5497	418572	MED14	mediator complex subunit 14
chr1_113513052_113513446	0.541262	4.05463	0.841216	0.40234	0.999381	-4.59863	chr1_113513052_113513446	ENSGALG00000016238	inside	22442	Intron (ENSGALT00000093474.1/ENSGALG00000016238.6, intron 1 of 30)	1	113500610	113567673	67064	1	ENSGALG00000016238.6	ENSGALT00000093474.1	12443	418572	MED14	mediator complex subunit 14
chr1_113544925_113545370	0.489648	3.95505	0.73036	0.466968	0.999381	-4.6005	chr1_113544925_113545370	ENSGALG00000016238	inside	32303	Exon (ENSGALT00000093474.1/ENSGALG00000016238.6, exon 6 of 31)	1	113533610	113567673	34064	1	ENSGALG00000016238.6	ENSGALT00000026181.6	11316	418572	MED14	mediator complex subunit 14
chr1_113553131_113553331	-0.280555	4.67166	-0.482302	0.630701	0.999381	-4.60602	chr1_113553131_113553331	ENSGALG00000016238	inside	24342	Intron (ENSGALT00000093474.1/ENSGALG00000016238.6, intron 14 of 30)	1	113570698	113573783	3086	1	ENSGALG00000053145.1	ENSGALT00000098141.1	-17367	NA	NA	NA
chr1_113589122_113589357	-0.74725	3.59698	-1.08866	0.279058	0.999381	-4.59332	chr1_113589122_113589357	ENSGALG00000016241	inside	8537	Promoter (<=1kb)	1	113588364	113610319	21956	1	ENSGALG00000032773.3	ENSGALT00000107482.1	759	NA	NA	NA
chr1_113623155_113623653	0.00499683	3.90159	0.00767468	0.993893	0.999381	-4.6064	chr1_113623155_113623653	NA	NA	NA	Distal Intergenic	1	113654960	113658000	3041	2	ENSGALG00000046706.1	ENSGALT00000101536.1	34347	NA	NA	NA
chr1_113623196_113623621	0.00499683	3.90159	0.00767468	0.993893	0.999381	-4.6064	chr1_113623196_113623621	NA	NA	NA	Distal Intergenic	1	113654960	113658000	3041	2	ENSGALG00000046706.1	ENSGALT00000101536.1	34379	NA	NA	NA
chr1_113631994_113632276	-0.0552374	3.44394	-0.0792916	0.936968	0.999381	-4.60527	chr1_113631994_113632276	NA	NA	NA	Distal Intergenic	1	113654960	113658000	3041	2	ENSGALG00000046706.1	ENSGALT00000101536.1	25724	NA	NA	NA
chr1_113635954_113636474	0.366036	3.58772	0.530836	0.596772	0.999381	-4.60267	chr1_113635954_113636474	NA	NA	NA	Distal Intergenic	1	113654960	113658000	3041	2	ENSGALG00000046706.1	ENSGALT00000101536.1	21526	NA	NA	NA
chr1_113637045_113637592	0.164187	4.62716	0.281137	0.779217	0.999381	-4.60799	chr1_113637045_113637592	NA	NA	NA	Distal Intergenic	1	113654960	113658000	3041	2	ENSGALG00000046706.1	ENSGALT00000101536.1	20408	NA	NA	NA
chr1_113656502_113657775	0.0775787	3.49511	0.113702	0.909714	0.999381	-4.6053	chr1_113656502_113657775	NA	NA	NA	Promoter (<=1kb)	1	113654960	113658000	3041	2	ENSGALG00000046706.1	ENSGALT00000101536.1	225	NA	NA	NA
chr1_113675515_113677618	0.0680346	4.18988	0.108034	0.914196	0.999381	-4.60719	chr1_113675515_113677618	ENSGALG00000016245	inside	14085	Intron (ENSGALT00000036653.4/ENSGALG00000016245.6, intron 1 of 14)	1	113671430	113729288	57859	1	ENSGALG00000016245.6	ENSGALT00000082179.2	4086	418574	BCOR	BCL6 corepressor
chr1_113675586_113678164	0.0680346	4.18988	0.108034	0.914196	0.999381	-4.60719	chr1_113675586_113678164	ENSGALG00000016245	inside	14156	Intron (ENSGALT00000036653.4/ENSGALG00000016245.6, intron 1 of 14)	1	113671430	113729288	57859	1	ENSGALG00000016245.6	ENSGALT00000082179.2	4157	418574	BCOR	BCL6 corepressor
chr1_113707004_113707939	-0.469817	3.7081	-0.693964	0.489399	0.999381	-4.60073	chr1_113707004_113707939	ENSGALG00000016245	inside	31349	Exon (ENSGALT00000036653.4/ENSGALG00000016245.6, exon 6 of 15)	1	113671430	113729288	57859	1	ENSGALG00000016245.6	ENSGALT00000082179.2	35575	418574	BCOR	BCL6 corepressor
chr1_113707167_113707904	-0.0793391	3.25044	-0.11064	0.912135	0.999381	-4.60489	chr1_113707167_113707904	ENSGALG00000016245	inside	31384	Exon (ENSGALT00000036653.4/ENSGALG00000016245.6, exon 6 of 15)	1	113671430	113729288	57859	1	ENSGALG00000016245.6	ENSGALT00000082179.2	35738	418574	BCOR	BCL6 corepressor
chr1_113709003_113710651	0.398881	4.97823	0.709413	0.479807	0.999381	-4.60303	chr1_113709003_113710651	ENSGALG00000016245	inside	28637	Intron (ENSGALT00000036653.4/ENSGALG00000016245.6, intron 6 of 14)	1	113671430	113729288	57859	1	ENSGALG00000016245.6	ENSGALT00000082179.2	37574	418574	BCOR	BCL6 corepressor
chr1_113724214_113724529	1.08153	3.79265	1.60623	0.111544	0.999381	-4.57853	chr1_113724214_113724529	ENSGALG00000016245	inside	14759	Intron (ENSGALT00000036653.4/ENSGALG00000016245.6, intron 11 of 14)	1	113671430	113729288	57859	1	ENSGALG00000016245.6	ENSGALT00000082179.2	52785	418574	BCOR	BCL6 corepressor
chr1_113724291_113724626	1.40286	4.08801	2.15187	0.0339438	0.999381	-4.55464	chr1_113724291_113724626	ENSGALG00000016245	inside	14662	Intron (ENSGALT00000036653.4/ENSGALG00000016245.6, intron 11 of 14)	1	113671430	113729288	57859	1	ENSGALG00000016245.6	ENSGALT00000082179.2	52862	418574	BCOR	BCL6 corepressor
chr1_113740272_113740706	0.150115	4.27443	0.230933	0.817864	0.999381	-4.60697	chr1_113740272_113740706	NA	NA	NA	Distal Intergenic	1	113795242	113805888	10647	1	ENSGALG00000052407.1	ENSGALT00000102506.1	-54536	NA	NA	NA
chr1_113755488_113756076	0.340617	3.89452	0.504418	0.615136	0.999381	-4.60352	chr1_113755488_113756076	NA	NA	NA	Distal Intergenic	1	113795242	113805888	10647	1	ENSGALG00000052407.1	ENSGALT00000102506.1	-39166	NA	NA	NA
chr1_113827025_113827339	0.145827	3.86114	0.21918	0.82698	0.999381	-4.60575	chr1_113827025_113827339	ENSGALG00000034279	inside	10485	Promoter (<=1kb)	1	113826540	113830912	4373	1	ENSGALG00000034279.3	ENSGALT00000047459.2	486	101751443	LOC101751443	uncharacterized LOC101751443
chr1_113857736_113858037	0.313996	3.98614	0.482092	0.63085	0.999381	-4.60399	chr1_113857736_113858037	NA	NA	NA	Distal Intergenic	1	113828932	113830912	1981	1	ENSGALG00000034279.3	ENSGALT00000064404.2	28805	101751443	LOC101751443	uncharacterized LOC101751443
chr1_113878532_113879007	-0.229058	3.85505	-0.349492	0.727494	0.999381	-4.60491	chr1_113878532_113879007	NA	NA	NA	Distal Intergenic	1	113828932	113830912	1981	1	ENSGALG00000034279.3	ENSGALT00000064404.2	49601	101751443	LOC101751443	uncharacterized LOC101751443
chr1_113878540_113878995	-0.229058	3.85505	-0.349492	0.727494	0.999381	-4.60491	chr1_113878540_113878995	NA	NA	NA	Distal Intergenic	1	113828932	113830912	1981	1	ENSGALG00000034279.3	ENSGALT00000064404.2	49609	101751443	LOC101751443	uncharacterized LOC101751443
chr1_113921723_113922151	0.758164	3.963	1.15546	0.250802	0.999381	-4.5915	chr1_113921723_113922151	NA	NA	NA	Distal Intergenic	1	113933365	113933474	110	1	ENSGALG00000027310.2	ENSGALT00000045462.2	-11214	102465394	MIR6672	microRNA mir-6672
chr1_113945816_113946618	0.643959	3.50535	0.913493	0.363297	0.999381	-4.5969	chr1_113945816_113946618	NA	NA	NA	Promoter (2-3kb)	1	113943709	113966641	22933	1	ENSGALG00000037064.3	ENSGALT00000107812.1	2108	NA	NA	NA
chr1_114075142_114075961	-0.262561	3.98397	-0.406814	0.68506	0.999381	-4.60475	chr1_114075142_114075961	ENSGALG00000016251	inside	11001	3' UTR	1	114054050	114068005	13956	1	ENSGALG00000050389.1	ENSGALT00000096467.1	21093	NA	NA	NA
chr1_114306954_114307154	1.42018	3.97805	2.18387	0.0314346	0.999381	-4.55437	chr1_114306954_114307154	ENSGALG00000043100	inside	14058	Intron (ENSGALT00000065472.2/ENSGALG00000043100.2, intron 1 of 9)	1	114302967	114343550	40584	1	ENSGALG00000043100.2	ENSGALT00000107799.1	3988	418579	SRPX	sushi repeat containing protein X-linked
chr1_114306954_114307154	1.42018	3.97805	2.18387	0.0314346	0.999381	-4.55437	chr1_114306954_114307154	ENSGALG00000036284	inside	911	Intron (ENSGALT00000065472.2/ENSGALG00000043100.2, intron 1 of 9)	1	114302967	114343550	40584	1	ENSGALG00000043100.2	ENSGALT00000107799.1	3988	418579	SRPX	sushi repeat containing protein X-linked
chr1_114424445_114424965	1.03867	3.65132	1.50053	0.136795	0.999381	-4.58236	chr1_114424445_114424965	NA	NA	NA	Distal Intergenic	1	114440914	114448263	7350	1	ENSGALG00000016259.5	ENSGALT00000026220.5	-15949	418580	DYNLT3	dynein light chain Tctex-type 3
chr1_114447001_114447331	-0.530179	4.8147	-0.931907	0.353748	0.999381	-4.59725	chr1_114447001_114447331	ENSGALG00000016259	inside	10932	3' UTR	1	114440914	114448263	7350	1	ENSGALG00000016259.5	ENSGALT00000026220.5	6088	418580	DYNLT3	dynein light chain Tctex-type 3
chr1_114476328_114476659	0.713386	4.07559	1.13283	0.260136	0.999381	-4.59199	chr1_114476328_114476659	ENSGALG00000016261	inside	12315	Promoter (2-3kb)	1	114457437	114478974	21538	2	ENSGALG00000016261.6	ENSGALT00000026222.6	2315	418581	CYBB	cytochrome b-245 beta chain
chr1_114524670_114525475	0.304239	5.12332	0.549781	0.58376	0.999381	-4.60676	chr1_114524670_114525475	ENSGALG00000016265	inside	17315	Intron (ENSGALT00000036649.4/ENSGALG00000016265.6, intron 1 of 4)	1	114494391	114509421	15031	2	ENSGALG00000016262.6	ENSGALT00000026223.6	-15250	427991	XK	X-linked Kx blood group
chr1_114524887_114525360	0.302612	4.60391	0.51821	0.605517	0.999381	-4.60529	chr1_114524887_114525360	ENSGALG00000016265	inside	17532	Intron (ENSGALT00000036649.4/ENSGALG00000016265.6, intron 1 of 4)	1	114494391	114509421	15031	2	ENSGALG00000016262.6	ENSGALT00000026223.6	-15467	427991	XK	X-linked Kx blood group
chr1_114556202_114556545	0.547621	3.55652	0.812033	0.418804	0.999381	-4.59872	chr1_114556202_114556545	ENSGALG00000016265	inside	342	Distal Intergenic	1	114517355	114546887	29533	2	ENSGALG00000016265.6	ENSGALT00000036649.4	-9316	427992	LANCL3	LanC like 3
chr1_114582783_114583451	-0.134357	4.87598	-0.240541	0.81043	0.999381	-4.60944	chr1_114582783_114583451	ENSGALG00000016266	inside	13572	3' UTR	1	114579211	114609539	30329	2	ENSGALG00000016266.6	ENSGALT00000026229.6	26088	418582	PRRG1	proline rich and Gla domain 1
chr1_114617814_114618131	0.672008	3.82069	1.00486	0.317518	0.999381	-4.59513	chr1_114617814_114618131	ENSGALG00000016266	inside	1408	Distal Intergenic	1	114579211	114609539	30329	2	ENSGALG00000016266.6	ENSGALT00000026229.6	-8276	418582	PRRG1	proline rich and Gla domain 1
chr1_114622927_114625006	0.513574	3.55652	0.770638	0.442835	0.999381	-4.59939	chr1_114622927_114625006	NA	NA	NA	Distal Intergenic	1	114579211	114609539	30329	2	ENSGALG00000016266.6	ENSGALT00000026229.6	-13389	418582	PRRG1	proline rich and Gla domain 1
chr1_114625398_114626183	0.620895	3.83092	0.966895	0.336053	0.999381	-4.59595	chr1_114625398_114626183	NA	NA	NA	Distal Intergenic	1	114579211	114609539	30329	2	ENSGALG00000016266.6	ENSGALT00000026229.6	-15860	418582	PRRG1	proline rich and Gla domain 1
chr1_114630260_114632358	0.24188	6.6107	0.59953	0.550248	0.999381	-4.61411	chr1_114630260_114632358	NA	NA	NA	Distal Intergenic	1	114579211	114609539	30329	2	ENSGALG00000016266.6	ENSGALT00000026229.6	-20722	418582	PRRG1	proline rich and Gla domain 1
chr1_114630287_114631148	-0.473492	4.52404	-0.754873	0.452193	0.999381	-4.601	chr1_114630287_114631148	NA	NA	NA	Distal Intergenic	1	114579211	114609539	30329	2	ENSGALG00000016266.6	ENSGALT00000026229.6	-20749	418582	PRRG1	proline rich and Gla domain 1
chr1_114630780_114631056	-0.963471	4.08269	-1.45223	0.149733	0.999381	-4.58255	chr1_114630780_114631056	NA	NA	NA	Distal Intergenic	1	114579211	114609539	30329	2	ENSGALG00000016266.6	ENSGALT00000026229.6	-21242	418582	PRRG1	proline rich and Gla domain 1
chr1_114634048_114634250	0.0308729	4.1253	0.046961	0.962643	0.999381	-4.60708	chr1_114634048_114634250	NA	NA	NA	Distal Intergenic	1	114579211	114609539	30329	2	ENSGALG00000016266.6	ENSGALT00000026229.6	-24510	418582	PRRG1	proline rich and Gla domain 1
chr1_114637908_114638621	0.670397	3.50535	0.973981	0.332541	0.999381	-4.59574	chr1_114637908_114638621	NA	NA	NA	Distal Intergenic	1	114579211	114609539	30329	2	ENSGALG00000016266.6	ENSGALT00000026229.6	-28370	418582	PRRG1	proline rich and Gla domain 1
chr1_114637908_114638640	0.670397	3.50535	0.973981	0.332541	0.999381	-4.59574	chr1_114637908_114638640	NA	NA	NA	Distal Intergenic	1	114579211	114609539	30329	2	ENSGALG00000016266.6	ENSGALT00000026229.6	-28370	418582	PRRG1	proline rich and Gla domain 1
chr1_114651407_114651943	-0.534685	3.90535	-0.759918	0.449186	0.999381	-4.59993	chr1_114651407_114651943	NA	NA	NA	Distal Intergenic	1	114682658	114695039	12382	1	ENSGALG00000047504.1	ENSGALT00000107436.1	-30715	NA	NA	NA
chr1_114668262_114668774	0.287091	3.9146	0.430626	0.667716	0.999381	-4.60435	chr1_114668262_114668774	NA	NA	NA	Distal Intergenic	1	114682658	114695039	12382	1	ENSGALG00000047504.1	ENSGALT00000107436.1	-13884	NA	NA	NA
chr1_114670443_114670835	0.343096	4.37265	0.52622	0.599962	0.999381	-4.60447	chr1_114670443_114670835	NA	NA	NA	Distal Intergenic	1	114682658	114695039	12382	1	ENSGALG00000047504.1	ENSGALT00000107436.1	-11823	NA	NA	NA
chr1_114692155_114692935	0.0365131	6.50941	0.087871	0.930164	0.999381	-4.62306	chr1_114692155_114692935	NA	NA	NA	Promoter (<=1kb)	1	114692141	114698418	6278	1	ENSGALG00000047504.1	ENSGALT00000094458.1	15	NA	NA	NA
chr1_114695272_114695843	-0.0081495	7.34969	-0.0237188	0.981127	0.999381	-4.63405	chr1_114695272_114695843	NA	NA	NA	Promoter (1-2kb)	1	114697118	114702956	5839	1	ENSGALG00000047677.1	ENSGALT00000097608.1	-1275	NA	NA	NA
chr1_114695320_114695780	0.139095	7.06409	0.383194	0.702432	0.999381	-4.62499	chr1_114695320_114695780	NA	NA	NA	Promoter (1-2kb)	1	114697118	114702956	5839	1	ENSGALG00000047677.1	ENSGALT00000097608.1	-1338	NA	NA	NA
chr1_114704465_114704894	0.233234	6.64647	0.584777	0.560085	0.999381	-4.61488	chr1_114704465_114704894	NA	NA	NA	Promoter (<=1kb)	1	114695506	114704477	8972	2	ENSGALG00000051691.1	ENSGALT00000101744.1	0	NA	NA	NA
chr1_114715989_114717160	0.280895	4.83074	0.504361	0.615176	0.999381	-4.6063	chr1_114715989_114717160	NA	NA	NA	Distal Intergenic	1	114695506	114707816	12311	2	ENSGALG00000051691.1	ENSGALT00000100774.1	-8174	NA	NA	NA
chr1_114716131_114716583	0.401162	3.33282	0.585384	0.559678	0.999381	-4.60172	chr1_114716131_114716583	NA	NA	NA	Distal Intergenic	1	114695506	114707816	12311	2	ENSGALG00000051691.1	ENSGALT00000100774.1	-8316	NA	NA	NA
chr1_115162979_115166873	-0.388162	4.75963	-0.684499	0.495327	0.999381	-4.60294	chr1_115162979_115166873	NA	NA	NA	Distal Intergenic	1	115192827	115197686	4860	1	ENSGALG00000049103.1	ENSGALT00000096932.1	-25954	NA	NA	NA
chr1_115223820_115224195	-0.116385	4.31978	-0.193446	0.847023	0.999381	-4.60734	chr1_115223820_115224195	NA	NA	NA	Intron (ENSGALT00000107874.1/ENSGALG00000053945.1, intron 3 of 3)	1	115215142	115243065	27924	2	ENSGALG00000053945.1	ENSGALT00000107874.1	18870	NA	NA	NA
chr1_115223853_115224177	-0.167228	4.21791	-0.273647	0.78495	0.999381	-4.60651	chr1_115223853_115224177	NA	NA	NA	Intron (ENSGALT00000107874.1/ENSGALG00000053945.1, intron 3 of 3)	1	115215142	115243065	27924	2	ENSGALG00000053945.1	ENSGALT00000107874.1	18888	NA	NA	NA
chr1_115333837_115334454	0.277934	5.74199	0.595547	0.552894	0.999381	-4.60876	chr1_115333837_115334454	NA	NA	NA	Distal Intergenic	1	115288951	115314447	25497	1	ENSGALG00000027198.3	ENSGALT00000045548.3	44887	418585	TMEM47	transmembrane protein 47
chr1_115333992_115334388	0.387986	5.19261	0.732652	0.465575	0.999381	-4.60313	chr1_115333992_115334388	NA	NA	NA	Distal Intergenic	1	115288951	115314447	25497	1	ENSGALG00000027198.3	ENSGALT00000045548.3	45042	418585	TMEM47	transmembrane protein 47
chr1_115337387_115338346	-0.224749	6.45336	-0.553948	0.580917	0.999381	-4.61439	chr1_115337387_115338346	NA	NA	NA	Distal Intergenic	1	115288951	115314447	25497	1	ENSGALG00000027198.3	ENSGALT00000045548.3	48437	418585	TMEM47	transmembrane protein 47
chr1_115343469_115343879	0.774104	3.87415	1.15843	0.249594	0.999381	-4.59151	chr1_115343469_115343879	NA	NA	NA	Distal Intergenic	1	115288951	115314447	25497	1	ENSGALG00000027198.3	ENSGALT00000045548.3	54519	418585	TMEM47	transmembrane protein 47
chr1_115353292_115353759	0.0891882	4.60708	0.153492	0.878336	0.999381	-4.60868	chr1_115353292_115353759	NA	NA	NA	Distal Intergenic	1	115401503	115421689	20187	1	ENSGALG00000051708.1	ENSGALT00000105247.1	-47744	NA	NA	NA
chr1_115353302_115353736	0.0891882	4.60708	0.153492	0.878336	0.999381	-4.60868	chr1_115353302_115353736	NA	NA	NA	Distal Intergenic	1	115401503	115421689	20187	1	ENSGALG00000051708.1	ENSGALT00000105247.1	-47767	NA	NA	NA
chr1_115353362_115353704	0.0384616	4.40433	0.0638052	0.949259	0.999381	-4.60809	chr1_115353362_115353704	NA	NA	NA	Distal Intergenic	1	115401503	115421689	20187	1	ENSGALG00000051708.1	ENSGALT00000105247.1	-47799	NA	NA	NA
chr1_115399304_115400117	0.903907	3.20074	1.28294	0.202636	0.999381	-4.58905	chr1_115399304_115400117	NA	NA	NA	Promoter (1-2kb)	1	115401503	115421689	20187	1	ENSGALG00000051708.1	ENSGALT00000105247.1	-1386	NA	NA	NA
chr1_115585355_115585621	0.500022	4.65836	0.865565	0.38891	0.999381	-4.59878	chr1_115585355_115585621	NA	NA	NA	Distal Intergenic	1	115607710	115609699	1990	2	ENSGALG00000045985.2	ENSGALT00000103474.1	24078	NA	NA	NA
chr1_115586291_115587169	0.440648	3.77876	0.664946	0.507697	0.999381	-4.60125	chr1_115586291_115587169	NA	NA	NA	Distal Intergenic	1	115607710	115609699	1990	2	ENSGALG00000045985.2	ENSGALT00000103474.1	22530	NA	NA	NA
chr1_115623935_115624266	0.171116	3.65839	0.253409	0.8005	0.999381	-4.60509	chr1_115623935_115624266	NA	NA	NA	Intron (ENSGALT00000107666.1/ENSGALG00000052851.1, intron 1 of 1)	1	115607710	115628088	20379	2	ENSGALG00000045985.2	ENSGALT00000088597.2	3822	NA	NA	NA
chr1_115627661_115629335	-0.188409	5.8216	-0.410526	0.682345	0.999381	-4.61315	chr1_115627661_115629335	NA	NA	NA	Promoter (<=1kb)	1	115607710	115628088	20379	2	ENSGALG00000045985.2	ENSGALT00000088597.2	0	NA	NA	NA
chr1_115633286_115633950	-0.671133	4.13554	-1.09309	0.277121	0.999381	-4.59298	chr1_115633286_115633950	NA	NA	NA	Intron (ENSGALT00000107666.1/ENSGALG00000052851.1, intron 1 of 1)	1	115607710	115628088	20379	2	ENSGALG00000045985.2	ENSGALT00000088597.2	-5199	NA	NA	NA
chr1_115639587_115640140	0.400404	5.12053	0.736609	0.463176	0.999381	-4.60282	chr1_115639587_115640140	NA	NA	NA	Intron (ENSGALT00000107666.1/ENSGALG00000052851.1, intron 1 of 1)	1	115607710	115628088	20379	2	ENSGALG00000045985.2	ENSGALT00000088597.2	-11500	NA	NA	NA
chr1_115642195_115642405	0.491196	5.20114	0.887044	0.377296	0.999381	-4.59896	chr1_115642195_115642405	NA	NA	NA	Intron (ENSGALT00000107666.1/ENSGALG00000052851.1, intron 1 of 1)	1	115607710	115628088	20379	2	ENSGALG00000045985.2	ENSGALT00000088597.2	-14108	NA	NA	NA
chr1_115643734_115644109	-0.0158326	5.22163	-0.0298778	0.976227	0.999381	-4.61235	chr1_115643734_115644109	NA	NA	NA	Intron (ENSGALT00000107666.1/ENSGALG00000052851.1, intron 1 of 1)	1	115593325	115656635	63311	2	ENSGALG00000052851.1	ENSGALT00000107666.1	12526	NA	NA	NA
chr1_115647246_115647471	1.67308	3.82385	2.55226	0.0122978	0.999381	-4.53873	chr1_115647246_115647471	NA	NA	NA	Intron (ENSGALT00000107666.1/ENSGALG00000052851.1, intron 1 of 1)	1	115593325	115656635	63311	2	ENSGALG00000052851.1	ENSGALT00000107666.1	9164	NA	NA	NA
chr1_115647318_115647866	0.240007	5.54042	0.496325	0.620812	0.999381	-4.60983	chr1_115647318_115647866	NA	NA	NA	Intron (ENSGALT00000107666.1/ENSGALG00000052851.1, intron 1 of 1)	1	115593325	115656635	63311	2	ENSGALG00000052851.1	ENSGALT00000107666.1	8769	NA	NA	NA
chr1_115647826_115649049	-0.0624266	4.93177	-0.114143	0.909365	0.999381	-4.61042	chr1_115647826_115649049	NA	NA	NA	Intron (ENSGALT00000107666.1/ENSGALG00000052851.1, intron 1 of 1)	1	115593325	115656635	63311	2	ENSGALG00000052851.1	ENSGALT00000107666.1	7586	NA	NA	NA
chr1_115811120_115811669	0.722512	5.52958	1.44899	0.150635	0.999381	-4.57504	chr1_115811120_115811669	NA	NA	NA	Distal Intergenic	1	115814798	115861383	46586	1	ENSGALG00000049698.1	ENSGALT00000105748.1	-3129	NA	NA	NA
chr1_115813444_115814603	0.27053	4.1394	0.411298	0.68178	0.999381	-4.60513	chr1_115813444_115814603	NA	NA	NA	Promoter (<=1kb)	1	115814798	115861383	46586	1	ENSGALG00000049698.1	ENSGALT00000105748.1	-195	NA	NA	NA
chr1_115813445_115814279	0.224987	3.76951	0.324928	0.74595	0.999381	-4.60489	chr1_115813445_115814279	NA	NA	NA	Promoter (<=1kb)	1	115814798	115861383	46586	1	ENSGALG00000049698.1	ENSGALT00000105748.1	-519	NA	NA	NA
chr1_115815590_115816616	-0.453018	3.60999	-0.652493	0.51566	0.999381	-4.60119	chr1_115815590_115816616	NA	NA	NA	Promoter (<=1kb)	1	115814798	115861383	46586	1	ENSGALG00000049698.1	ENSGALT00000105748.1	793	NA	NA	NA
chr1_115823424_115823929	-0.237169	5.18376	-0.442613	0.659053	0.999381	-4.60882	chr1_115823424_115823929	NA	NA	NA	Intron (ENSGALT00000105748.1/ENSGALG00000049698.1, intron 1 of 1)	1	115817431	115818998	1568	1	ENSGALG00000053984.1	ENSGALT00000101065.1	5994	NA	NA	NA
chr1_115823492_115823915	-0.372441	5.11918	-0.686181	0.494271	0.999381	-4.60399	chr1_115823492_115823915	NA	NA	NA	Intron (ENSGALT00000105748.1/ENSGALG00000049698.1, intron 1 of 1)	1	115817431	115818998	1568	1	ENSGALG00000053984.1	ENSGALT00000101065.1	6062	NA	NA	NA
chr1_115823500_115823904	-0.372441	5.11918	-0.686181	0.494271	0.999381	-4.60399	chr1_115823500_115823904	NA	NA	NA	Intron (ENSGALT00000105748.1/ENSGALG00000049698.1, intron 1 of 1)	1	115817431	115818998	1568	1	ENSGALG00000053984.1	ENSGALT00000101065.1	6070	NA	NA	NA
chr1_115835512_115836976	0.153383	4.31879	0.250935	0.802406	0.999381	-4.60701	chr1_115835512_115836976	NA	NA	NA	Promoter (1-2kb)	1	115838274	115840775	2502	1	ENSGALG00000050326.1	ENSGALT00000097172.1	-1298	NA	NA	NA
chr1_115835922_115836501	-0.102967	3.97689	-0.162099	0.871572	0.999381	-4.60633	chr1_115835922_115836501	NA	NA	NA	Promoter (1-2kb)	1	115838274	115840775	2502	1	ENSGALG00000050326.1	ENSGALT00000097172.1	-1773	NA	NA	NA
chr1_115836305_115836948	0.655297	3.79047	1.00093	0.319406	0.999381	-4.59522	chr1_115836305_115836948	NA	NA	NA	Promoter (1-2kb)	1	115838274	115840775	2502	1	ENSGALG00000050326.1	ENSGALT00000097172.1	-1326	NA	NA	NA
chr1_115838008_115838898	-0.703999	3.95593	-1.06365	0.290186	0.999381	-4.59378	chr1_115838008_115838898	NA	NA	NA	Promoter (<=1kb)	1	115838274	115840775	2502	1	ENSGALG00000050326.1	ENSGALT00000097172.1	0	NA	NA	NA
chr1_115839613_115839825	-0.169401	4.7261	-0.295112	0.768553	0.999381	-4.60831	chr1_115839613_115839825	NA	NA	NA	Promoter (1-2kb)	1	115838274	115865673	27400	1	ENSGALG00000050326.1	ENSGALT00000104551.1	1340	NA	NA	NA
chr1_115842954_115843401	0.379211	5.43982	0.765128	0.446093	0.999381	-4.60304	chr1_115842954_115843401	NA	NA	NA	Intron (ENSGALT00000105748.1/ENSGALG00000049698.1, intron 1 of 1)	1	115838274	115865673	27400	1	ENSGALG00000050326.1	ENSGALT00000104551.1	4681	NA	NA	NA
chr1_115843094_115843326	0.82919	4.97674	1.49011	0.139509	0.999381	-4.57686	chr1_115843094_115843326	NA	NA	NA	Intron (ENSGALT00000105748.1/ENSGALG00000049698.1, intron 1 of 1)	1	115838274	115865673	27400	1	ENSGALG00000050326.1	ENSGALT00000104551.1	4821	NA	NA	NA
chr1_115880702_115881955	-0.442806	3.85505	-0.658788	0.511626	0.999381	-4.60145	chr1_115880702_115881955	NA	NA	NA	Intron (ENSGALT00000101838.1/ENSGALG00000049698.1, intron 2 of 2)	1	115886252	115906399	20148	1	ENSGALG00000048023.1	ENSGALT00000094842.1	-4297	NA	NA	NA
chr1_115880816_115881268	-0.53282	3.53556	-0.783386	0.43535	0.999381	-4.59917	chr1_115880816_115881268	NA	NA	NA	Intron (ENSGALT00000101838.1/ENSGALG00000049698.1, intron 2 of 2)	1	115886252	115906399	20148	1	ENSGALG00000048023.1	ENSGALT00000094842.1	-4984	NA	NA	NA
chr1_115886727_115887117	0.722787	4.84102	1.32044	0.18986	0.999381	-4.58454	chr1_115886727_115887117	NA	NA	NA	Promoter (<=1kb)	1	115886252	115906399	20148	1	ENSGALG00000048023.1	ENSGALT00000094842.1	476	NA	NA	NA
chr1_115887725_115888574	-0.135994	3.45782	-0.195577	0.845359	0.999381	-4.60497	chr1_115887725_115888574	NA	NA	NA	Promoter (1-2kb)	1	115886252	115906399	20148	1	ENSGALG00000048023.1	ENSGALT00000094842.1	1474	NA	NA	NA
chr1_115889080_115889424	0.129345	4.47816	0.208648	0.83517	0.999381	-4.60787	chr1_115889080_115889424	NA	NA	NA	Promoter (2-3kb)	1	115886252	115906399	20148	1	ENSGALG00000048023.1	ENSGALT00000094842.1	2829	NA	NA	NA
chr1_115897672_115900379	0.195758	4.22385	0.314868	0.753553	0.999381	-4.60623	chr1_115897672_115900379	NA	NA	NA	Promoter (2-3kb)	1	115902737	115904114	1378	1	ENSGALG00000048023.1	ENSGALT00000102919.1	-2358	NA	NA	NA
chr1_115898608_115900380	0.123986	3.89452	0.188435	0.850937	0.999381	-4.60598	chr1_115898608_115900380	NA	NA	NA	Promoter (2-3kb)	1	115902737	115904114	1378	1	ENSGALG00000048023.1	ENSGALT00000102919.1	-2357	NA	NA	NA
chr1_115903988_115905328	0.0513469	3.36303	0.0742621	0.940958	0.999381	-4.60514	chr1_115903988_115905328	NA	NA	NA	Promoter (1-2kb)	1	115902737	115904114	1378	1	ENSGALG00000048023.1	ENSGALT00000102919.1	1252	NA	NA	NA
chr1_115905841_115906231	-0.230052	5.16211	-0.426296	0.670857	0.999381	-4.60894	chr1_115905841_115906231	NA	NA	NA	Exon (ENSGALT00000094842.1/ENSGALG00000048023.1, exon 2 of 2)	1	115902737	115904114	1378	1	ENSGALG00000048023.1	ENSGALT00000102919.1	3105	NA	NA	NA
chr1_115905853_115906209	-0.0970838	5.07657	-0.177364	0.8596	0.999381	-4.61094	chr1_115905853_115906209	NA	NA	NA	Exon (ENSGALT00000094842.1/ENSGALG00000048023.1, exon 2 of 2)	1	115902737	115904114	1378	1	ENSGALG00000048023.1	ENSGALT00000102919.1	3117	NA	NA	NA
chr1_115927696_115928158	-0.615043	3.69786	-0.897293	0.371832	0.999381	-4.59729	chr1_115927696_115928158	NA	NA	NA	Distal Intergenic	1	115902737	115904114	1378	1	ENSGALG00000048023.1	ENSGALT00000102919.1	24960	NA	NA	NA
chr1_115933126_115934880	-0.319231	6.0961	-0.688562	0.492777	0.999381	-4.60795	chr1_115933126_115934880	NA	NA	NA	Distal Intergenic	1	115902737	115904114	1378	1	ENSGALG00000048023.1	ENSGALT00000102919.1	30390	NA	NA	NA
chr1_115933157_115933358	-0.229441	3.99322	-0.348015	0.728599	0.999381	-4.60528	chr1_115933157_115933358	NA	NA	NA	Distal Intergenic	1	115902737	115904114	1378	1	ENSGALG00000048023.1	ENSGALT00000102919.1	30421	NA	NA	NA
chr1_115935295_115936019	0.835515	4.24393	1.28025	0.203575	0.999381	-4.58757	chr1_115935295_115936019	NA	NA	NA	Distal Intergenic	1	115902737	115904114	1378	1	ENSGALG00000048023.1	ENSGALT00000102919.1	32559	NA	NA	NA
chr1_115938989_115939626	-0.301999	4.65762	-0.516388	0.606784	0.999381	-4.60549	chr1_115938989_115939626	NA	NA	NA	Distal Intergenic	1	115902737	115904114	1378	1	ENSGALG00000048023.1	ENSGALT00000102919.1	36253	NA	NA	NA
chr1_115939017_115939506	-0.174941	4.45983	-0.291447	0.771345	0.999381	-4.60725	chr1_115939017_115939506	NA	NA	NA	Distal Intergenic	1	115902737	115904114	1378	1	ENSGALG00000048023.1	ENSGALT00000102919.1	36281	NA	NA	NA
chr1_115940530_115941767	-0.690918	4.11833	-1.04682	0.297839	0.999381	-4.59414	chr1_115940530_115941767	NA	NA	NA	Distal Intergenic	1	115902737	115904114	1378	1	ENSGALG00000048023.1	ENSGALT00000102919.1	37794	NA	NA	NA
chr1_115940619_115941698	-0.70572	4.08622	-1.07102	0.286874	0.999381	-4.59355	chr1_115940619_115941698	NA	NA	NA	Distal Intergenic	1	115902737	115904114	1378	1	ENSGALG00000048023.1	ENSGALT00000102919.1	37883	NA	NA	NA
chr1_116119058_116119568	-0.642167	3.52631	-0.926444	0.356564	0.999381	-4.59667	chr1_116119058_116119568	ENSGALG00000016286	inside	12111	Intron (ENSGALT00000026259.6/ENSGALG00000016286.6, intron 1 of 1)	1	116112612	116121679	9068	1	ENSGALG00000016286.6	ENSGALT00000026259.6	6447	100857674	CXorf21	chromosome X open reading frame 21
chr1_116119085_116119574	-0.642167	3.52631	-0.926444	0.356564	0.999381	-4.59667	chr1_116119085_116119574	ENSGALG00000016286	inside	12105	Intron (ENSGALT00000026259.6/ENSGALG00000016286.6, intron 1 of 1)	1	116112612	116121679	9068	1	ENSGALG00000016286.6	ENSGALT00000026259.6	6474	100857674	CXorf21	chromosome X open reading frame 21
chr1_116163269_116163610	-0.559869	3.24119	-0.800588	0.425369	0.999381	-4.5987	chr1_116163269_116163610	NA	NA	NA	Distal Intergenic	1	116112612	116121679	9068	1	ENSGALG00000016286.6	ENSGALT00000026259.6	50658	100857674	CXorf21	chromosome X open reading frame 21
chr1_116171524_116172496	0.396373	5.25818	0.766005	0.445573	0.999381	-4.60248	chr1_116171524_116172496	NA	NA	NA	Distal Intergenic	1	116112612	116121679	9068	1	ENSGALG00000016286.6	ENSGALT00000026259.6	58913	100857674	CXorf21	chromosome X open reading frame 21
chr1_116172239_116172535	1.00685	3.79047	1.51915	0.132046	0.999381	-4.58137	chr1_116172239_116172535	NA	NA	NA	Distal Intergenic	1	116112612	116121679	9068	1	ENSGALG00000016286.6	ENSGALT00000026259.6	59628	100857674	CXorf21	chromosome X open reading frame 21
chr1_116201489_116202028	-0.26583	3.85417	-0.382121	0.703226	0.999381	-4.60464	chr1_116201489_116202028	ENSGALG00000016281	inside	19000	Intron (ENSGALT00000026250.6/ENSGALG00000016281.6, intron 77 of 77)	1	116112612	116121679	9068	1	ENSGALG00000016286.6	ENSGALT00000026259.6	88878	100857674	CXorf21	chromosome X open reading frame 21
chr1_116367948_116368211	1.32224	3.84481	1.99721	0.048664	0.999381	-4.56368	chr1_116367948_116368211	ENSGALG00000016281	inside	185459	Intron (ENSGALT00000026250.6/ENSGALG00000016281.6, intron 59 of 77)	1	116112612	116121679	9068	1	ENSGALG00000016286.6	ENSGALT00000026259.6	255337	100857674	CXorf21	chromosome X open reading frame 21
chr1_116880759_116881229	0.978677	4.44391	1.6099	0.110739	0.999381	-4.57512	chr1_116880759_116881229	ENSGALG00000016281	inside	381996	Intron (ENSGALT00000026250.6/ENSGALG00000016281.6, intron 17 of 77)	1	116841247	116841300	54	1	ENSGALG00000049126.1	ENSGALT00000105511.1	39513	NA	NA	NA
chr1_117168299_117168603	0.351863	3.82069	0.533945	0.594627	0.999381	-4.60303	chr1_117168299_117168603	ENSGALG00000016281	inside	94622	Intron (ENSGALT00000026250.6/ENSGALG00000016281.6, intron 1 of 77)	1	116194238	117188416	994179	2	ENSGALG00000016281.6	ENSGALT00000075829.2	19813	396236	DMD	dystrophin
chr1_117203799_117204145	0.380711	3.56676	0.554963	0.580225	0.999381	-4.60236	chr1_117203799_117204145	ENSGALG00000016281	inside	59080	Intron (ENSGALT00000091819.1/ENSGALG00000016281.6, intron 1 of 75)	1	116192489	117188566	996078	2	ENSGALG00000016281.6	ENSGALT00000026250.6	-15234	396236	DMD	dystrophin
chr1_117426675_117427039	-0.542962	5.8919	-1.18736	0.238048	0.999381	-4.58682	chr1_117426675_117427039	NA	NA	NA	Intron (ENSGALT00000103458.1/ENSGALG00000054734.1, intron 2 of 2)	1	117426042	117438827	12786	2	ENSGALG00000054734.1	ENSGALT00000103458.1	11788	NA	NA	NA
chr1_117447019_117447718	-0.112169	4.64753	-0.195796	0.845188	0.999381	-4.60865	chr1_117447019_117447718	NA	NA	NA	Intron (ENSGALT00000095493.1/ENSGALG00000050955.1, intron 1 of 2)	1	117442306	117459072	16767	1	ENSGALG00000050955.1	ENSGALT00000095493.1	4714	NA	NA	NA
chr1_117452559_117453142	-0.79237	4.33828	-1.27269	0.206236	0.999381	-4.5876	chr1_117452559_117453142	NA	NA	NA	Intron (ENSGALT00000095493.1/ENSGALG00000050955.1, intron 1 of 2)	1	117442306	117459072	16767	1	ENSGALG00000050955.1	ENSGALT00000095493.1	10254	NA	NA	NA
chr1_117465099_117465850	0.0646962	5.16976	0.121967	0.903183	0.999381	-4.61178	chr1_117465099_117465850	NA	NA	NA	Distal Intergenic	1	117442306	117459072	16767	1	ENSGALG00000050955.1	ENSGALT00000095493.1	22794	NA	NA	NA
chr1_117469485_117469907	0.288777	4.475	0.468696	0.640361	0.999381	-4.60552	chr1_117469485_117469907	NA	NA	NA	Distal Intergenic	1	117442306	117459072	16767	1	ENSGALG00000050955.1	ENSGALT00000095493.1	27180	NA	NA	NA
chr1_117472902_117473414	0.745244	5.03046	1.37079	0.173671	0.999381	-4.58174	chr1_117472902_117473414	NA	NA	NA	Distal Intergenic	1	117442306	117459072	16767	1	ENSGALG00000050955.1	ENSGALT00000095493.1	30597	NA	NA	NA
chr1_117476959_117477433	0.198844	4.85735	0.355833	0.722755	0.999381	-4.60832	chr1_117476959_117477433	NA	NA	NA	Distal Intergenic	1	117442306	117459072	16767	1	ENSGALG00000050955.1	ENSGALT00000095493.1	34654	NA	NA	NA
chr1_117487813_117489548	0.247122	5.83473	0.518519	0.605302	0.999381	-4.61109	chr1_117487813_117489548	NA	NA	NA	Distal Intergenic	1	117442306	117459072	16767	1	ENSGALG00000050955.1	ENSGALT00000095493.1	45508	NA	NA	NA
chr1_117492920_117493435	-0.456693	5.01603	-0.825339	0.411248	0.999381	-4.60035	chr1_117492920_117493435	NA	NA	NA	Distal Intergenic	1	117442306	117459072	16767	1	ENSGALG00000050955.1	ENSGALT00000095493.1	50615	NA	NA	NA
chr1_117492988_117493348	-0.637172	4.85808	-1.12665	0.262729	0.999381	-4.59139	chr1_117492988_117493348	NA	NA	NA	Distal Intergenic	1	117442306	117459072	16767	1	ENSGALG00000050955.1	ENSGALT00000095493.1	50683	NA	NA	NA
chr1_118073224_118073576	0.434265	4.24204	0.693968	0.489397	0.999381	-4.60159	chr1_118073224_118073576	ENSGALG00000016288	inside	80157	Intron (ENSGALT00000026261.6/ENSGALG00000016288.6, intron 1 of 10)	1	117527572	118143733	616162	2	ENSGALG00000016288.6	ENSGALT00000026261.6	70157	427993	IL1RAPL1	interleukin 1 receptor accessory protein like 1
chr1_118307859_118309776	0.1046	3.83092	0.157989	0.874801	0.999381	-4.60593	chr1_118307859_118309776	NA	NA	NA	Distal Intergenic	1	117527572	118143733	616162	2	ENSGALG00000016288.6	ENSGALT00000026261.6	-164127	427993	IL1RAPL1	interleukin 1 receptor accessory protein like 1
chr1_118313980_118314461	1.46052	3.75927	2.2278	0.0282549	0.999381	-4.55464	chr1_118313980_118314461	NA	NA	NA	Distal Intergenic	1	118440387	118481445	41059	2	ENSGALG00000054669.1	ENSGALT00000090834.1	166984	NA	NA	NA
chr1_118592832_118593239	0.0557521	3.65839	0.0814181	0.935281	0.999381	-4.6057	chr1_118592832_118593239	NA	NA	NA	Distal Intergenic	1	118609289	118610518	1230	1	ENSGALG00000053127.1	ENSGALT00000102988.1	-16050	NA	NA	NA
chr1_118662921_118664096	0.554888	4.70894	0.968137	0.335435	0.999381	-4.5962	chr1_118662921_118664096	NA	NA	NA	Promoter (2-3kb)	1	118666731	118751516	84786	1	ENSGALG00000054586.1	ENSGALT00000097509.1	-2635	NA	NA	NA
chr1_118697314_118697749	1.01099	4.15966	1.54327	0.126091	0.999381	-4.57913	chr1_118697314_118697749	NA	NA	NA	Promoter (<=1kb)	1	118697446	118698606	1161	2	ENSGALG00000047469.1	ENSGALT00000096792.1	857	NA	NA	NA
chr1_118800006_118800392	0.725643	3.50535	1.04965	0.296544	0.999381	-4.5942	chr1_118800006_118800392	NA	NA	NA	Distal Intergenic	1	118718131	118723083	4953	2	ENSGALG00000054881.1	ENSGALT00000095792.1	-76924	NA	NA	NA
chr1_118858807_118859281	0.276214	3.50535	0.388031	0.698862	0.999381	-4.6039	chr1_118858807_118859281	NA	NA	NA	Distal Intergenic	1	118718131	118723083	4953	2	ENSGALG00000054881.1	ENSGALT00000095792.1	-135725	NA	NA	NA
chr1_118890587_118891156	0.894292	4.13831	1.41039	0.161692	0.999381	-4.58374	chr1_118890587_118891156	NA	NA	NA	Distal Intergenic	1	118718131	118723083	4953	2	ENSGALG00000054881.1	ENSGALT00000095792.1	-167505	NA	NA	NA
chr1_118894804_118895328	-0.260217	4.49132	-0.423462	0.672916	0.999381	-4.60611	chr1_118894804_118895328	NA	NA	NA	Distal Intergenic	1	118718131	118723083	4953	2	ENSGALG00000054881.1	ENSGALT00000095792.1	-171722	NA	NA	NA
chr1_118910591_118911134	0.45186	4.15966	0.691486	0.490947	0.999381	-4.60148	chr1_118910591_118911134	NA	NA	NA	Distal Intergenic	1	118718131	118723083	4953	2	ENSGALG00000054881.1	ENSGALT00000095792.1	-187509	NA	NA	NA
chr1_118916060_118916641	-1.02335	3.8643	-1.53295	0.128614	0.999381	-4.58068	chr1_118916060_118916641	NA	NA	NA	Distal Intergenic	1	118718131	118723083	4953	2	ENSGALG00000054881.1	ENSGALT00000095792.1	-192978	NA	NA	NA
chr1_11902563_11903502	-0.761697	4.20522	-1.24275	0.21702	0.999381	-4.58877	chr1_11902563_11903502	ENSGALG00000038834	inside	78582	Intron (ENSGALT00000091933.1/ENSGALG00000038834.2, intron 1 of 22)	1	11833981	12556826	722846	1	ENSGALG00000038834.2	ENSGALT00000091933.1	68583	417729	MAGI2	membrane associated guanylate kinase, WW and PDZ domain containing 2
chr1_119032874_119033548	0.350578	3.72906	0.51657	0.606657	0.999381	-4.60306	chr1_119032874_119033548	NA	NA	NA	Distal Intergenic	1	119120181	119121178	998	2	ENSGALG00000049335.1	ENSGALT00000104010.1	87630	112531404	LOC112531404	uncharacterized LOC112531404
chr1_119032893_119033478	0.350578	3.72906	0.51657	0.606657	0.999381	-4.60306	chr1_119032893_119033478	NA	NA	NA	Distal Intergenic	1	119120181	119121178	998	2	ENSGALG00000049335.1	ENSGALT00000104010.1	87700	112531404	LOC112531404	uncharacterized LOC112531404
chr1_119257487_119257963	0.950954	4.214	1.48955	0.139657	0.999381	-4.5808	chr1_119257487_119257963	ENSGALG00000042604	inside	505	Distal Intergenic	1	119266982	119271182	4201	1	ENSGALG00000042604.2	ENSGALT00000075667.2	-9019	107057587	ARX	aristaless related homeobox
chr1_119257497_119257901	0.906156	4.18988	1.41863	0.159281	0.999381	-4.5833	chr1_119257497_119257901	ENSGALG00000042604	inside	515	Distal Intergenic	1	119266982	119271182	4201	1	ENSGALG00000042604.2	ENSGALT00000075667.2	-9081	107057587	ARX	aristaless related homeobox
chr1_119273974_119274929	0.676147	5.4014	1.32185	0.189392	0.999381	-4.58215	chr1_119273974_119274929	ENSGALG00000016312	inside	10029	3' UTR	1	119266982	119271182	4201	1	ENSGALG00000042604.2	ENSGALT00000075667.2	6993	107057587	ARX	aristaless related homeobox
chr1_119273974_119274929	0.676147	5.4014	1.32185	0.189392	0.999381	-4.58215	chr1_119273974_119274929	ENSGALG00000042604	inside	6253	3' UTR	1	119266982	119271182	4201	1	ENSGALG00000042604.2	ENSGALT00000075667.2	6993	107057587	ARX	aristaless related homeobox
chr1_119274055_119274600	0.655849	5.0562	1.19151	0.236422	0.999381	-4.58878	chr1_119274055_119274600	ENSGALG00000042604	inside	6582	3' UTR	1	119266982	119271182	4201	1	ENSGALG00000042604.2	ENSGALT00000075667.2	7074	107057587	ARX	aristaless related homeobox
chr1_119274055_119274600	0.655849	5.0562	1.19151	0.236422	0.999381	-4.58878	chr1_119274055_119274600	ENSGALG00000016312	inside	10110	3' UTR	1	119266982	119271182	4201	1	ENSGALG00000042604.2	ENSGALT00000075667.2	7074	107057587	ARX	aristaless related homeobox
chr1_119278395_119278689	0.196338	3.81143	0.298052	0.766314	0.999381	-4.60517	chr1_119278395_119278689	ENSGALG00000042604	inside	2493	Intron (ENSGALT00000095933.1/ENSGALG00000016312.6, intron 36 of 36)	1	119266982	119271182	4201	1	ENSGALG00000042604.2	ENSGALT00000075667.2	11414	107057587	ARX	aristaless related homeobox
chr1_119278395_119278689	0.196338	3.81143	0.298052	0.766314	0.999381	-4.60517	chr1_119278395_119278689	ENSGALG00000016312	inside	14450	Intron (ENSGALT00000095933.1/ENSGALG00000016312.6, intron 36 of 36)	1	119266982	119271182	4201	1	ENSGALG00000042604.2	ENSGALT00000075667.2	11414	107057587	ARX	aristaless related homeobox
chr1_119282370_119282673	-0.734379	4.06705	-1.15545	0.250805	0.999381	-4.5914	chr1_119282370_119282673	ENSGALG00000016312	inside	18425	Intron (ENSGALT00000095933.1/ENSGALG00000016312.6, intron 36 of 36)	1	119266982	119271182	4201	1	ENSGALG00000042604.2	ENSGALT00000075667.2	15389	107057587	ARX	aristaless related homeobox
chr1_119282416_119282737	-0.82176	4.0266	-1.29092	0.199866	0.999381	-4.5877	chr1_119282416_119282737	ENSGALG00000016312	inside	18471	Intron (ENSGALT00000095933.1/ENSGALG00000016312.6, intron 36 of 36)	1	119266982	119271182	4201	1	ENSGALG00000042604.2	ENSGALT00000075667.2	15435	107057587	ARX	aristaless related homeobox
chr1_119283255_119283458	0.440546	3.72906	0.652439	0.515694	0.999381	-4.60135	chr1_119283255_119283458	ENSGALG00000016312	inside	19310	Intron (ENSGALT00000095933.1/ENSGALG00000016312.6, intron 36 of 36)	1	119266982	119271182	4201	1	ENSGALG00000042604.2	ENSGALT00000075667.2	16274	107057587	ARX	aristaless related homeobox
chr1_119285983_119287264	0.563411	5.24175	1.07622	0.284556	0.999381	-4.59274	chr1_119285983_119287264	ENSGALG00000016312	inside	22038	Intron (ENSGALT00000095933.1/ENSGALG00000016312.6, intron 36 of 36)	1	119266982	119271182	4201	1	ENSGALG00000042604.2	ENSGALT00000075667.2	19002	107057587	ARX	aristaless related homeobox
chr1_119285995_119286878	0.684012	5.18033	1.28437	0.202136	0.999381	-4.58474	chr1_119285995_119286878	ENSGALG00000016312	inside	22050	Intron (ENSGALT00000095933.1/ENSGALG00000016312.6, intron 36 of 36)	1	119266982	119271182	4201	1	ENSGALG00000042604.2	ENSGALT00000075667.2	19014	107057587	ARX	aristaless related homeobox
chr1_119286337_119286821	0.816152	4.77542	1.37442	0.172548	0.999381	-4.58272	chr1_119286337_119286821	ENSGALG00000016312	inside	22392	Intron (ENSGALT00000095933.1/ENSGALG00000016312.6, intron 36 of 36)	1	119266982	119271182	4201	1	ENSGALG00000042604.2	ENSGALT00000075667.2	19356	107057587	ARX	aristaless related homeobox
chr1_119309583_119310136	0.673671	3.92255	1.00086	0.319436	0.999381	-4.59523	chr1_119309583_119310136	ENSGALG00000016312	inside	45638	Intron (ENSGALT00000095933.1/ENSGALG00000016312.6, intron 36 of 36)	1	119266982	119271182	4201	1	ENSGALG00000042604.2	ENSGALT00000075667.2	42602	107057587	ARX	aristaless related homeobox
chr1_11940375_11940857	0.388943	3.53556	0.547568	0.585273	0.999381	-4.6024	chr1_11940375_11940857	ENSGALG00000038834	inside	116394	Intron (ENSGALT00000091933.1/ENSGALG00000038834.2, intron 1 of 22)	1	11833981	12556826	722846	1	ENSGALG00000038834.2	ENSGALT00000091933.1	106395	417729	MAGI2	membrane associated guanylate kinase, WW and PDZ domain containing 2
chr1_119409115_119409434	-0.187997	3.7834	-0.276229	0.782973	0.999381	-4.60524	chr1_119409115_119409434	ENSGALG00000016312	inside	65568	Intron (ENSGALT00000095933.1/ENSGALG00000016312.6, intron 26 of 36)	1	119430992	119431122	131	2	ENSGALG00000025616.2	ENSGALT00000042529.2	21688	112531632	LOC112531632	small Cajal body-specific RNA 24
chr1_119446220_119446483	-0.479372	3.49511	-0.68673	0.493927	0.999381	-4.60059	chr1_119446220_119446483	ENSGALG00000016312	inside	28519	Intron (ENSGALT00000095933.1/ENSGALG00000016312.6, intron 12 of 36)	1	119430992	119431122	131	2	ENSGALG00000025616.2	ENSGALT00000042529.2	-15099	112531632	LOC112531632	small Cajal body-specific RNA 24
chr1_119451943_119452156	0.432168	4.70574	0.748494	0.456012	0.999381	-4.6015	chr1_119451943_119452156	ENSGALG00000016312	inside	22846	Intron (ENSGALT00000095933.1/ENSGALG00000016312.6, intron 11 of 36)	1	119273945	119465002	191058	2	ENSGALG00000016312.6	ENSGALT00000095933.1	12846	418593	POLA1	DNA polymerase alpha 1, catalytic subunit
chr1_119496604_119496820	-0.678118	3.72906	-1.01561	0.312394	0.999381	-4.5949	chr1_119496604_119496820	ENSGALG00000016318	inside	21708	Exon (ENSGALT00000026327.6/ENSGALG00000016318.6, exon 5 of 8)	1	119478993	119508528	29536	1	ENSGALG00000016318.6	ENSGALT00000100483.1	17612	418594	PCYT1B	phosphate cytidylyltransferase 1, choline, beta
chr1_119503926_119504555	0.252462	3.87138	0.373988	0.709247	0.999381	-4.60475	chr1_119503926_119504555	ENSGALG00000016318	inside	13973	Intron (ENSGALT00000026327.6/ENSGALG00000016318.6, intron 7 of 7)	1	119478993	119508528	29536	1	ENSGALG00000016318.6	ENSGALT00000100483.1	24934	418594	PCYT1B	phosphate cytidylyltransferase 1, choline, beta
chr1_119612880_119613558	0.734732	3.29236	1.06963	0.287498	0.999381	-4.59381	chr1_119612880_119613558	ENSGALG00000016327	inside	5612	Distal Intergenic	1	119590936	119599200	8265	2	ENSGALG00000016326.6	ENSGALT00000026337.6	-13681	772218	SLC51AL	organic solute transporter subunit alpha-like
chr1_119613007_119613553	0.734732	3.29236	1.06963	0.287498	0.999381	-4.59381	chr1_119613007_119613553	ENSGALG00000016327	inside	5739	Distal Intergenic	1	119590936	119599200	8265	2	ENSGALG00000016326.6	ENSGALT00000026337.6	-13808	772218	SLC51AL	organic solute transporter subunit alpha-like
chr1_119617243_119617508	-0.224031	3.89234	-0.324258	0.746456	0.999381	-4.60519	chr1_119617243_119617508	ENSGALG00000016327	inside	9975	Exon (ENSGALT00000026338.6/ENSGALG00000016327.6, exon 7 of 7)	1	119617268	119631662	14395	2	ENSGALG00000016327.6	ENSGALT00000026338.6	14154	418596	ZFX	zinc finger protein X-linked
chr1_119671853_119672682	0.121836	3.61794	0.179929	0.857592	0.999381	-4.60534	chr1_119671853_119672682	ENSGALG00000016340	inside	3332	Promoter (1-2kb)	1	119670287	119687072	16786	1	ENSGALG00000054564.1	ENSGALT00000080089.2	1567	418598	KLHL15	kelch like family member 15
chr1_119671853_119672682	0.121836	3.61794	0.179929	0.857592	0.999381	-4.60534	chr1_119671853_119672682	ENSGALG00000054564	inside	16013	Promoter (1-2kb)	1	119670287	119687072	16786	1	ENSGALG00000054564.1	ENSGALT00000080089.2	1567	418598	KLHL15	kelch like family member 15
chr1_119671874_119672755	-0.0116251	3.67935	-0.0172519	0.986272	0.999381	-4.60582	chr1_119671874_119672755	ENSGALG00000054564	inside	16034	Promoter (1-2kb)	1	119670287	119687072	16786	1	ENSGALG00000054564.1	ENSGALT00000080089.2	1588	418598	KLHL15	kelch like family member 15
chr1_119671874_119672755	-0.0116251	3.67935	-0.0172519	0.986272	0.999381	-4.60582	chr1_119671874_119672755	ENSGALG00000016340	inside	3259	Promoter (1-2kb)	1	119670287	119687072	16786	1	ENSGALG00000054564.1	ENSGALT00000080089.2	1588	418598	KLHL15	kelch like family member 15
chr1_119682670_119683098	-1.42782	3.60722	-2.04721	0.0434	0.999381	-4.56334	chr1_119682670_119683098	ENSGALG00000054564	inside	16062	Intron (ENSGALT00000064964.2/ENSGALG00000054564.1, intron 3 of 3)	1	119670287	119687072	16786	1	ENSGALG00000054564.1	ENSGALT00000080089.2	12384	418598	KLHL15	kelch like family member 15
chr1_119788640_119789001	0.925081	3.7834	1.38359	0.169729	0.999381	-4.58552	chr1_119788640_119789001	ENSGALG00000016357	inside	8143	Promoter (1-2kb)	1	119778665	119787144	8480	2	ENSGALG00000016357.7	ENSGALT00000026387.5	-1497	418601	PRDX4	peroxiredoxin 4
chr1_119840971_119841469	-1.1032	4.02442	-1.70927	0.090667	0.999381	-4.57376	chr1_119840971_119841469	NA	NA	NA	Distal Intergenic	1	119862721	119892355	29635	2	ENSGALG00000016358.6	ENSGALT00000026389.6	50886	427995	PTCHD1	patched domain containing 1
chr1_119898935_119899154	-0.569016	3.50535	-0.818714	0.414999	0.999381	-4.59857	chr1_119898935_119899154	ENSGALG00000016358	inside	3201	Promoter (<=1kb)	1	119898762	119901128	2367	1	ENSGALG00000049410.1	ENSGALT00000099948.1	174	NA	NA	NA
chr1_119927751_119928066	-0.426696	3.66764	-0.621122	0.536007	0.999381	-4.60169	chr1_119927751_119928066	NA	NA	NA	Intron (ENSGALT00000053288.2/ENSGALG00000036226.3, intron 4 of 4)	1	119902097	119930627	28531	1	ENSGALG00000036226.3	ENSGALT00000053288.2	25655	NA	NA	NA
chr1_1199713_1200453	-0.145631	3.84481	-0.219992	0.826349	0.999381	-4.6057	chr1_1199713_1200453	ENSGALG00000029341	inside	10728	Exon (ENSGALT00000048920.2/ENSGALG00000029341.2, exon 23 of 24)	1	1178464	1178547	84	1	ENSGALG00000035085.2	ENSGALT00000060014.2	21250	100315880	MIR1651	microRNA mir-1651
chr1_120255699_120256369	-0.265357	3.33282	-0.367727	0.713895	0.999381	-4.60379	chr1_120255699_120256369	NA	NA	NA	Distal Intergenic	1	120192514	120194856	2343	1	ENSGALG00000050891.1	ENSGALT00000098060.1	63186	NA	NA	NA
chr1_12035190_12035422	0.0352423	3.86114	0.0531005	0.957763	0.999381	-4.60625	chr1_12035190_12035422	ENSGALG00000038834	inside	211209	Intron (ENSGALT00000091933.1/ENSGALG00000038834.2, intron 1 of 22)	1	11833981	12556826	722846	1	ENSGALG00000038834.2	ENSGALT00000091933.1	201210	417729	MAGI2	membrane associated guanylate kinase, WW and PDZ domain containing 2
chr1_12035255_12035480	0.604788	3.98397	0.951956	0.343536	0.999381	-4.59631	chr1_12035255_12035480	ENSGALG00000038834	inside	211274	Intron (ENSGALT00000091933.1/ENSGALG00000038834.2, intron 1 of 22)	1	11833981	12556826	722846	1	ENSGALG00000038834.2	ENSGALT00000091933.1	201275	417729	MAGI2	membrane associated guanylate kinase, WW and PDZ domain containing 2
chr1_1204318_1205501	0.35945	3.4649	0.52654	0.599741	0.999381	-4.60254	chr1_1204318_1205501	ENSGALG00000029341	inside	5680	Distal Intergenic	1	1178464	1178547	84	1	ENSGALG00000035085.2	ENSGALT00000060014.2	25855	100315880	MIR1651	microRNA mir-1651
chr1_120497_120975	-0.0140477	4.26762	-0.0221378	0.982384	0.999381	-4.60761	chr1_120497_120975	NA	NA	NA	Promoter (1-2kb)	1	106317	118568	12252	2	ENSGALG00000052679.1	ENSGALT00000095864.1	-1930	NA	NA	NA
chr1_120564023_120564479	0.386477	3.62719	0.57454	0.566961	0.999381	-4.60222	chr1_120564023_120564479	ENSGALG00000019157	inside	23522	Intron (ENSGALT00000030302.5/ENSGALG00000019157.5, intron 4 of 4)	1	120537159	120578001	40843	1	ENSGALG00000019157.5	ENSGALT00000093946.1	26865	771780	SMPX	small muscle protein X-linked
chr1_120599_120919	0.0375431	4.16575	0.0583148	0.95362	0.999381	-4.60721	chr1_120599_120919	NA	NA	NA	Promoter (2-3kb)	1	106317	118568	12252	2	ENSGALG00000052679.1	ENSGALT00000095864.1	-2032	NA	NA	NA
chr1_120718215_120718559	-0.176628	3.20074	-0.246362	0.805934	0.999381	-4.60433	chr1_120718215_120718559	ENSGALG00000016391	inside	95449	Intron (ENSGALT00000026441.6/ENSGALG00000016391.6, intron 6 of 21)	1	120614498	120789797	175300	2	ENSGALG00000016391.6	ENSGALT00000095562.1	71238	427997	CNKSR2	connector enhancer of kinase suppressor of Ras 2
chr1_1207632_1208677	0.666723	3.36303	0.948112	0.345479	0.999381	-4.59622	chr1_1207632_1208677	ENSGALG00000043178	inside	1439	Distal Intergenic	1	1178464	1178547	84	1	ENSGALG00000035085.2	ENSGALT00000060014.2	29169	100315880	MIR1651	microRNA mir-1651
chr1_1207632_1208677	0.666723	3.36303	0.948112	0.345479	0.999381	-4.59622	chr1_1207632_1208677	ENSGALG00000029341	inside	2504	Distal Intergenic	1	1178464	1178547	84	1	ENSGALG00000035085.2	ENSGALT00000060014.2	29169	100315880	MIR1651	microRNA mir-1651
chr1_120915780_120916067	0.222811	3.56578	0.312447	0.755386	0.999381	-4.60455	chr1_120915780_120916067	NA	NA	NA	Distal Intergenic	1	120925203	120944864	19662	1	ENSGALG00000049135.1	ENSGALT00000101411.1	-9136	NA	NA	NA
chr1_121026911_121027190	-0.264271	3.65839	-0.384326	0.701596	0.999381	-4.6042	chr1_121026911_121027190	NA	NA	NA	Distal Intergenic	1	121049580	121064074	14495	2	ENSGALG00000055062.1	ENSGALT00000091580.1	36884	NA	NA	NA
chr1_121422091_121422292	-0.10815	3.61794	-0.158862	0.874115	0.999381	-4.60541	chr1_121422091_121422292	ENSGALG00000016420	inside	47031	Intron (ENSGALT00000026488.5/ENSGALG00000016420.6, intron 2 of 17)	1	121385060	121606919	221860	1	ENSGALG00000016420.6	ENSGALT00000026488.5	37032	418608	SH3KBP1	SH3 domain containing kinase binding protein 1
chr1_121536247_121536453	-0.140242	4.17746	-0.223419	0.823689	0.999381	-4.60668	chr1_121536247_121536453	ENSGALG00000016420	inside	80466	Intron (ENSGALT00000026488.5/ENSGALG00000016420.6, intron 6 of 17)	1	121619269	121702537	83269	1	ENSGALG00000016426.6	ENSGALT00000026498.6	-82816	418609	MAP3K15	mitogen-activated protein kinase kinase kinase 15
chr1_121562_122015	-0.288979	4.63828	-0.490774	0.624719	0.999381	-4.60579	chr1_121562_122015	NA	NA	NA	Promoter (2-3kb)	1	106317	118568	12252	2	ENSGALG00000052679.1	ENSGALT00000095864.1	-2995	NA	NA	NA
chr1_121592681_121592977	-1.41133	3.24119	-1.99205	0.0492368	0.999381	-4.56735	chr1_121592681_121592977	ENSGALG00000016420	inside	23942	Intron (ENSGALT00000026488.5/ENSGALG00000016420.6, intron 13 of 17)	1	121619269	121702537	83269	1	ENSGALG00000016426.6	ENSGALT00000026498.6	-26292	418609	MAP3K15	mitogen-activated protein kinase kinase kinase 15
chr1_121694796_121695206	-0.0682237	3.76026	-0.101579	0.919305	0.999381	-4.6059	chr1_121694796_121695206	ENSGALG00000016426	inside	17331	Exon (ENSGALT00000026507.6/ENSGALG00000016430.6, exon 8 of 11)	1	121691899	121703895	11997	2	ENSGALG00000016430.6	ENSGALT00000026507.6	8689	418610	PDHA1	pyruvate dehydrogenase E1 alpha 1 subunit
chr1_121694796_121695206	-0.0682237	3.76026	-0.101579	0.919305	0.999381	-4.6059	chr1_121694796_121695206	ENSGALG00000016430	inside	12897	Exon (ENSGALT00000026507.6/ENSGALG00000016430.6, exon 8 of 11)	1	121691899	121703895	11997	2	ENSGALG00000016430.6	ENSGALT00000026507.6	8689	418610	PDHA1	pyruvate dehydrogenase E1 alpha 1 subunit
chr1_121733_121948	0.189748	4.41358	0.311861	0.75583	0.999381	-4.60692	chr1_121733_121948	NA	NA	NA	Intron (ENSGALT00000075758.2/ENSGALG00000051297.1, intron 4 of 4)	1	106317	118568	12252	2	ENSGALG00000052679.1	ENSGALT00000095864.1	-3166	NA	NA	NA
chr1_121818796_121819512	0.10444	4.08192	0.155402	0.876834	0.999381	-4.60668	chr1_121818796_121819512	ENSGALG00000016518	inside	6428	Promoter (2-3kb)	1	121822368	121859658	37291	1	ENSGALG00000016518.6	ENSGALT00000026654.6	-2856	418612	PHKA2	phosphorylase kinase regulatory subunit alpha 2
chr1_121818796_121819512	0.10444	4.08192	0.155402	0.876834	0.999381	-4.60668	chr1_121818796_121819512	ENSGALG00000016511	inside	9618	Promoter (2-3kb)	1	121822368	121859658	37291	1	ENSGALG00000016518.6	ENSGALT00000026654.6	-2856	418612	PHKA2	phosphorylase kinase regulatory subunit alpha 2
chr1_1218551_1218992	-0.424439	4.64257	-0.722339	0.471861	0.999381	-4.6019	chr1_1218551_1218992	ENSGALG00000043178	inside	12358	Intron (ENSGALT00000066854.2/ENSGALG00000043178.2, intron 36 of 40)	1	1178464	1178547	84	1	ENSGALG00000035085.2	ENSGALT00000060014.2	40088	100315880	MIR1651	microRNA mir-1651
chr1_1218602_1218909	-0.397659	4.6292	-0.67714	0.499964	0.999381	-4.60274	chr1_1218602_1218909	ENSGALG00000043178	inside	12409	Intron (ENSGALT00000066854.2/ENSGALG00000043178.2, intron 36 of 40)	1	1178464	1178547	84	1	ENSGALG00000035085.2	ENSGALT00000060014.2	40139	100315880	MIR1651	microRNA mir-1651
chr1_121880745_121881069	1.30967	4.32294	2.08636	0.0396264	0.999381	-4.55504	chr1_121880745_121881069	ENSGALG00000016522	inside	20624	Intron (ENSGALT00000026662.6/ENSGALG00000016522.6, intron 5 of 17)	1	121862320	121891645	29326	2	ENSGALG00000016522.6	ENSGALT00000061130.2	10576	427999	PPEF1	protein phosphatase with EF-hand domain 1
chr1_121901766_121902005	-1.19555	3.24119	-1.67723	0.0967867	0.999381	-4.578	chr1_121901766_121902005	ENSGALG00000016523	inside	10894	Promoter (<=1kb)	1	121900872	121912941	12070	1	ENSGALG00000016523.5	ENSGALT00000026665.5	895	772315	RS1	retinoschisin 1
chr1_12191406_12191816	-0.334687	3.58772	-0.482968	0.63023	0.999381	-4.60317	chr1_12191406_12191816	ENSGALG00000038834	inside	367425	Intron (ENSGALT00000091933.1/ENSGALG00000038834.2, intron 2 of 22)	1	12258643	12556083	297441	1	ENSGALG00000038834.2	ENSGALT00000072390.2	-66827	417729	MAGI2	membrane associated guanylate kinase, WW and PDZ domain containing 2
chr1_121944314_121944585	-0.676357	4.25129	-1.11067	0.269514	0.999381	-4.59244	chr1_121944314_121944585	ENSGALG00000016529	inside	30553	Exon (ENSGALT00000097670.1/ENSGALG00000016529.6, exon 12 of 19)	1	121900872	121912941	12070	1	ENSGALG00000016523.5	ENSGALT00000026665.5	43443	772315	RS1	retinoschisin 1
chr1_122030462_122030782	-0.566885	3.59698	-0.801073	0.425089	0.999381	-4.59893	chr1_122030462_122030782	ENSGALG00000016529	inside	2164	Distal Intergenic	1	121923761	122022946	99186	2	ENSGALG00000016529.6	ENSGALT00000105548.1	-7517	428001	CDKL5	cyclin dependent kinase like 5
chr1_122033768_122034086	-0.0788506	4.85607	-0.13403	0.893662	0.999381	-4.60994	chr1_122033768_122034086	NA	NA	NA	Distal Intergenic	1	121923761	122022946	99186	2	ENSGALG00000016529.6	ENSGALT00000105548.1	-10823	428001	CDKL5	cyclin dependent kinase like 5
chr1_122033774_122034060	-0.0788506	4.85607	-0.13403	0.893662	0.999381	-4.60994	chr1_122033774_122034060	NA	NA	NA	Distal Intergenic	1	121923761	122022946	99186	2	ENSGALG00000016529.6	ENSGALT00000105548.1	-10829	428001	CDKL5	cyclin dependent kinase like 5
chr1_122110565_122111072	-1.05269	3.4649	-1.52842	0.129732	0.999381	-4.58198	chr1_122110565_122111072	ENSGALG00000016537	inside	33111	Intron (ENSGALT00000026687.6/ENSGALG00000016537.6, intron 5 of 12)	1	122093312	122134183	40872	1	ENSGALG00000016537.6	ENSGALT00000106008.1	17254	418613	SCML2	sex comb on midleg-like 2 (Drosophila)
chr1_122134212_122134948	-0.288002	3.99322	-0.452803	0.651723	0.999381	-4.60432	chr1_122134212_122134948	ENSGALG00000016537	inside	9235	Distal Intergenic	1	122146582	122148228	1647	2	ENSGALG00000016538.4	ENSGALT00000026689.4	13280	418614	RAI2	retinoic acid induced 2
chr1_122145874_122146864	-0.144424	3.4649	-0.206162	0.837106	0.999381	-4.60494	chr1_122145874_122146864	ENSGALG00000016538	inside	9292	Promoter (1-2kb)	1	122146582	122148228	1647	2	ENSGALG00000016538.4	ENSGALT00000026689.4	1364	418614	RAI2	retinoic acid induced 2
chr1_122145875_122146853	-0.144424	3.4649	-0.206162	0.837106	0.999381	-4.60494	chr1_122145875_122146853	ENSGALG00000016538	inside	9293	Promoter (1-2kb)	1	122146582	122148228	1647	2	ENSGALG00000016538.4	ENSGALT00000026689.4	1375	418614	RAI2	retinoic acid induced 2
chr1_122176716_122177552	0.667272	3.89234	1.04695	0.297782	0.999381	-4.59419	chr1_122176716_122177552	NA	NA	NA	Distal Intergenic	1	122146582	122148228	1647	2	ENSGALG00000016538.4	ENSGALT00000026689.4	-28489	418614	RAI2	retinoic acid induced 2
chr1_122193770_122194090	-0.524382	4.25129	-0.83937	0.40337	0.999381	-4.59887	chr1_122193770_122194090	NA	NA	NA	Distal Intergenic	1	122146582	122148228	1647	2	ENSGALG00000016538.4	ENSGALT00000026689.4	-45543	418614	RAI2	retinoic acid induced 2
chr1_122237171_122237983	0.448495	4.46487	0.720542	0.472961	0.999381	-4.60156	chr1_122237171_122237983	NA	NA	NA	Distal Intergenic	1	122146582	122148228	1647	2	ENSGALG00000016538.4	ENSGALT00000026689.4	-88944	418614	RAI2	retinoic acid induced 2
chr1_122237446_122238059	0.372835	4.05463	0.583255	0.561104	0.999381	-4.6029	chr1_122237446_122238059	NA	NA	NA	Distal Intergenic	1	122146582	122148228	1647	2	ENSGALG00000016538.4	ENSGALT00000026689.4	-89219	418614	RAI2	retinoic acid induced 2
chr1_122322808_122323091	1.23451	3.56676	1.75342	0.0827571	0.999381	-4.57443	chr1_122322808_122323091	ENSGALG00000016541	inside	27278	Exon (ENSGALT00000092397.1/ENSGALG00000016541.6, exon 7 of 11)	1	122317523	122339650	22128	2	ENSGALG00000016541.6	ENSGALT00000105203.1	16559	772331	BEND2	BEN domain containing 2
chr1_122353910_122354723	0.209092	3.56578	0.30266	0.762811	0.999381	-4.60461	chr1_122353910_122354723	ENSGALG00000016543	inside	13034	Exon (ENSGALT00000057355.2/ENSGALG00000016543.6, exon 4 of 6)	1	122317523	122340369	22847	2	ENSGALG00000016541.6	ENSGALT00000026692.5	-13542	772331	BEND2	BEN domain containing 2
chr1_122353989_122354561	0.215402	3.50535	0.312314	0.755487	0.999381	-4.60444	chr1_122353989_122354561	ENSGALG00000016543	inside	13113	Exon (ENSGALT00000057355.2/ENSGALG00000016543.6, exon 4 of 6)	1	122317523	122340369	22847	2	ENSGALG00000016541.6	ENSGALT00000026692.5	-13621	772331	BEND2	BEN domain containing 2
chr1_122355072_122355711	-0.12903	4.10434	-0.201658	0.840615	0.999381	-4.60655	chr1_122355072_122355711	ENSGALG00000016543	inside	14196	Exon (ENSGALT00000057355.2/ENSGALG00000016543.6, exon 4 of 6)	1	122317523	122340369	22847	2	ENSGALG00000016541.6	ENSGALT00000026692.5	-14704	772331	BEND2	BEN domain containing 2
chr1_122355185_122355542	-0.0173458	3.88439	-0.0264012	0.978993	0.999381	-4.60634	chr1_122355185_122355542	ENSGALG00000016543	inside	14309	Exon (ENSGALT00000057355.2/ENSGALG00000016543.6, exon 4 of 6)	1	122317523	122340369	22847	2	ENSGALG00000016541.6	ENSGALT00000026692.5	-14817	772331	BEND2	BEN domain containing 2
chr1_122355213_122355628	-0.0173458	3.88439	-0.0264012	0.978993	0.999381	-4.60634	chr1_122355213_122355628	ENSGALG00000016543	inside	14337	Exon (ENSGALT00000057355.2/ENSGALG00000016543.6, exon 4 of 6)	1	122317523	122340369	22847	2	ENSGALG00000016541.6	ENSGALT00000026692.5	-14845	772331	BEND2	BEN domain containing 2
chr1_122403529_122404137	1.13093	4.40068	1.84868	0.0676154	0.999381	-4.5653	chr1_122403529_122404137	ENSGALG00000016543	inside	62653	Intron (ENSGALT00000036628.4/ENSGALG00000016543.6, intron 1 of 8)	1	122350876	122371270	20395	2	ENSGALG00000016543.6	ENSGALT00000057355.2	-32260	418616	NHS	NHS actin remodeling regulator
chr1_122413237_122413926	0.300512	3.92572	0.442334	0.659254	0.999381	-4.60426	chr1_122413237_122413926	ENSGALG00000016543	inside	72361	Intron (ENSGALT00000036628.4/ENSGALG00000016543.6, intron 1 of 8)	1	122350876	122371270	20395	2	ENSGALG00000016543.6	ENSGALT00000057355.2	-41968	418616	NHS	NHS actin remodeling regulator
chr1_122502044_122502827	1.63407	3.92572	2.42472	0.017212	0.999381	-4.54363	chr1_122502044_122502827	ENSGALG00000016543	inside	4134	Distal Intergenic	1	122350876	122496961	146086	2	ENSGALG00000016543.6	ENSGALT00000090875.1	-5084	418616	NHS	NHS actin remodeling regulator
chr1_1225414_1226085	0.555556	3.94204	0.840625	0.402669	0.999381	-4.59853	chr1_1225414_1226085	ENSGALG00000043178	inside	19221	Exon (ENSGALT00000066854.2/ENSGALG00000043178.2, exon 25 of 41)	1	1178464	1178547	84	1	ENSGALG00000035085.2	ENSGALT00000060014.2	46951	100315880	MIR1651	microRNA mir-1651
chr1_1225473_1226085	0.490392	3.91183	0.740987	0.46053	0.999381	-4.60026	chr1_1225473_1226085	ENSGALG00000043178	inside	19280	Exon (ENSGALT00000066854.2/ENSGALG00000043178.2, exon 25 of 41)	1	1178464	1178547	84	1	ENSGALG00000035085.2	ENSGALT00000060014.2	47010	100315880	MIR1651	microRNA mir-1651
chr1_122660083_122660493	-0.0919195	4.78034	-0.160831	0.872568	0.999381	-4.60944	chr1_122660083_122660493	ENSGALG00000016545	inside	2815	Distal Intergenic	1	122624571	122626068	1498	2	ENSGALG00000050378.1	ENSGALT00000098990.1	-34016	NA	NA	NA
chr1_122660096_122660493	-0.0919195	4.78034	-0.160831	0.872568	0.999381	-4.60944	chr1_122660096_122660493	ENSGALG00000016545	inside	2828	Distal Intergenic	1	122624571	122626068	1498	2	ENSGALG00000050378.1	ENSGALT00000098990.1	-34029	NA	NA	NA
chr1_122798604_122799101	0.584118	4.73219	0.97975	0.329699	0.999381	-4.59589	chr1_122798604_122799101	ENSGALG00000016546	inside	7721	Downstream (1-2kb)	1	122788545	122796822	8278	1	ENSGALG00000016546.5	ENSGALT00000026698.5	10060	395390	RBBP7	RB binding protein 7, chromatin remodeling factor
chr1_122798604_122799101	0.584118	4.73219	0.97975	0.329699	0.999381	-4.59589	chr1_122798604_122799101	ENSGALG00000016547	inside	7763	Downstream (1-2kb)	1	122788545	122796822	8278	1	ENSGALG00000016546.5	ENSGALT00000026698.5	10060	395390	RBBP7	RB binding protein 7, chromatin remodeling factor
chr1_122798723_122799154	0.441622	4.78376	0.755352	0.451907	0.999381	-4.60153	chr1_122798723_122799154	ENSGALG00000016546	inside	7668	Downstream (1-2kb)	1	122788545	122796822	8278	1	ENSGALG00000016546.5	ENSGALT00000026698.5	10179	395390	RBBP7	RB binding protein 7, chromatin remodeling factor
chr1_122798723_122799154	0.441622	4.78376	0.755352	0.451907	0.999381	-4.60153	chr1_122798723_122799154	ENSGALG00000016547	inside	7882	Downstream (1-2kb)	1	122788545	122796822	8278	1	ENSGALG00000016546.5	ENSGALT00000026698.5	10179	395390	RBBP7	RB binding protein 7, chromatin remodeling factor
chr1_123010005_123011822	0.253079	6.36204	0.605643	0.546197	0.999381	-4.61215	chr1_123010005_123011822	NA	NA	NA	Distal Intergenic	1	123085239	123107985	22747	2	ENSGALG00000027960.3	ENSGALT00000042836.3	96163	378928	GRPR	gastrin releasing peptide receptor
chr1_123010342_123010649	0.0867172	5.88836	0.188669	0.850755	0.999381	-4.61652	chr1_123010342_123010649	NA	NA	NA	Distal Intergenic	1	123085239	123107985	22747	2	ENSGALG00000027960.3	ENSGALT00000042836.3	97336	378928	GRPR	gastrin releasing peptide receptor
chr1_123015791_123016588	-0.275203	3.79047	-0.41502	0.679064	0.999381	-4.60421	chr1_123015791_123016588	NA	NA	NA	Distal Intergenic	1	123085239	123107985	22747	2	ENSGALG00000027960.3	ENSGALT00000042836.3	91397	378928	GRPR	gastrin releasing peptide receptor
chr1_123015826_123016524	-0.275203	3.79047	-0.41502	0.679064	0.999381	-4.60421	chr1_123015826_123016524	NA	NA	NA	Distal Intergenic	1	123085239	123107985	22747	2	ENSGALG00000027960.3	ENSGALT00000042836.3	91461	378928	GRPR	gastrin releasing peptide receptor
chr1_123015833_123016310	-0.270299	3.26215	-0.382379	0.703035	0.999381	-4.60358	chr1_123015833_123016310	NA	NA	NA	Distal Intergenic	1	123085239	123107985	22747	2	ENSGALG00000027960.3	ENSGALT00000042836.3	91675	378928	GRPR	gastrin releasing peptide receptor
chr1_123016990_123018998	0.739745	4.05839	1.16364	0.247485	0.999381	-4.59119	chr1_123016990_123018998	NA	NA	NA	Distal Intergenic	1	123085239	123107985	22747	2	ENSGALG00000027960.3	ENSGALT00000042836.3	88987	378928	GRPR	gastrin releasing peptide receptor
chr1_123020310_123020962	-0.441373	3.29236	-0.62329	0.534588	0.999381	-4.60122	chr1_123020310_123020962	NA	NA	NA	Distal Intergenic	1	123085239	123107985	22747	2	ENSGALG00000027960.3	ENSGALT00000042836.3	87023	378928	GRPR	gastrin releasing peptide receptor
chr1_123524157_123524539	0.0621231	3.7198	0.089249	0.929072	0.999381	-4.60583	chr1_123524157_123524539	NA	NA	NA	Distal Intergenic	1	123496180	123509692	13513	1	ENSGALG00000016563.6	ENSGALT00000070842.2	27978	418625	ASB9	ankyrin repeat and SOCS box containing 9
chr1_123524257_123524535	-0.059065	3.65839	-0.0846129	0.932747	0.999381	-4.60569	chr1_123524257_123524535	NA	NA	NA	Distal Intergenic	1	123496180	123509692	13513	1	ENSGALG00000016563.6	ENSGALT00000070842.2	28078	418625	ASB9	ankyrin repeat and SOCS box containing 9
chr1_123714603_123715034	-0.375123	3.48586	-0.546279	0.586156	0.999381	-4.60235	chr1_123714603_123715034	ENSGALG00000016569	inside	10733	Promoter (<=1kb)	1	123713870	123728313	14444	1	ENSGALG00000016569.7	ENSGALT00000026744.6	734	418628	FANCB	FA complementation group B
chr1_123714603_123715034	-0.375123	3.48586	-0.546279	0.586156	0.999381	-4.60235	chr1_123714603_123715034	ENSGALG00000016568	inside	8811	Promoter (<=1kb)	1	123713870	123728313	14444	1	ENSGALG00000016569.7	ENSGALT00000026744.6	734	418628	FANCB	FA complementation group B
chr1_124100858_124101144	0.418522	3.55969	0.599761	0.550094	0.999381	-4.60182	chr1_124100858_124101144	NA	NA	NA	Distal Intergenic	1	124121407	124122032	626	2	ENSGALG00000050177.1	ENSGALT00000091445.1	20888	NA	NA	NA
chr1_124104507_124105111	0.418389	5.1476	0.788277	0.432498	0.999381	-4.6016	chr1_124104507_124105111	NA	NA	NA	Distal Intergenic	1	124121407	124122032	626	2	ENSGALG00000050177.1	ENSGALT00000091445.1	16921	NA	NA	NA
chr1_124104511_124106250	0.261302	5.41719	0.513689	0.608663	0.999381	-4.60884	chr1_124104511_124106250	NA	NA	NA	Distal Intergenic	1	124121407	124122032	626	2	ENSGALG00000050177.1	ENSGALT00000091445.1	15782	NA	NA	NA
chr1_124111446_124113498	0.176472	3.92572	0.268426	0.788954	0.999381	-4.60566	chr1_124111446_124113498	NA	NA	NA	Distal Intergenic	1	124121407	124122032	626	2	ENSGALG00000050177.1	ENSGALT00000091445.1	8534	NA	NA	NA
chr1_124121436_124121854	-0.383168	4.5878	-0.648142	0.518457	0.999381	-4.60316	chr1_124121436_124121854	NA	NA	NA	Promoter (<=1kb)	1	124121407	124122032	626	2	ENSGALG00000050177.1	ENSGALT00000091445.1	178	NA	NA	NA
chr1_124121577_124122000	0.151712	4.73071	0.251706	0.801813	0.999381	-4.60867	chr1_124121577_124122000	NA	NA	NA	Promoter (<=1kb)	1	124121407	124122032	626	2	ENSGALG00000050177.1	ENSGALT00000091445.1	32	NA	NA	NA
chr1_124182552_124182911	0.0866882	3.47513	0.12178	0.90333	0.999381	-4.60524	chr1_124182552_124182911	ENSGALG00000016574	inside	19927	Intron (ENSGALT00000026750.6/ENSGALG00000016574.7, intron 3 of 3)	1	124185843	124187111	1269	2	ENSGALG00000054387.1	ENSGALT00000100786.1	4200	NA	NA	NA
chr1_124370_124996	0.0524899	4.53757	0.0879935	0.930067	0.999381	-4.60859	chr1_124370_124996	NA	NA	NA	Intron (ENSGALT00000075758.2/ENSGALG00000051297.1, intron 4 of 4)	1	106317	118568	12252	2	ENSGALG00000052679.1	ENSGALT00000095864.1	-5803	NA	NA	NA
chr1_124376584_124378194	0.881286	4.40863	1.45829	0.148059	0.999381	-4.5811	chr1_124376584_124378194	ENSGALG00000016581	overlapEnd	796	Distal Intergenic	1	124357476	124367398	9923	2	ENSGALG00000016581.5	ENSGALT00000079685.2	-9187	418636	TCEANC	transcription elongation factor A N-terminal and central domain containing
chr1_124383411_124385185	0.166906	5.73753	0.321462	0.748567	0.999381	-4.61393	chr1_124383411_124385185	NA	NA	NA	Distal Intergenic	1	124357476	124367398	9923	2	ENSGALG00000016581.5	ENSGALT00000079685.2	-16014	418636	TCEANC	transcription elongation factor A N-terminal and central domain containing
chr1_124384555_124385018	0.496141	5.25077	0.889368	0.376053	0.999381	-4.59897	chr1_124384555_124385018	NA	NA	NA	Distal Intergenic	1	124357476	124367398	9923	2	ENSGALG00000016581.5	ENSGALT00000079685.2	-17158	418636	TCEANC	transcription elongation factor A N-terminal and central domain containing
chr1_124384571_124385169	0.405053	5.33374	0.728102	0.468343	0.999381	-4.60369	chr1_124384571_124385169	NA	NA	NA	Distal Intergenic	1	124357476	124367398	9923	2	ENSGALG00000016581.5	ENSGALT00000079685.2	-17174	418636	TCEANC	transcription elongation factor A N-terminal and central domain containing
chr1_124386986_124387649	0.905535	5.17774	1.65145	0.101951	0.999381	-4.56738	chr1_124386986_124387649	NA	NA	NA	Distal Intergenic	1	124357476	124367398	9923	2	ENSGALG00000016581.5	ENSGALT00000079685.2	-19589	418636	TCEANC	transcription elongation factor A N-terminal and central domain containing
chr1_124387033_124387635	0.986871	5.10835	1.79053	0.0765557	0.999381	-4.56067	chr1_124387033_124387635	NA	NA	NA	Distal Intergenic	1	124357476	124367398	9923	2	ENSGALG00000016581.5	ENSGALT00000079685.2	-19636	418636	TCEANC	transcription elongation factor A N-terminal and central domain containing
chr1_124390135_124390429	-0.0516848	3.62328	-0.0715252	0.94313	0.999381	-4.60564	chr1_124390135_124390429	NA	NA	NA	Distal Intergenic	1	124357476	124367398	9923	2	ENSGALG00000016581.5	ENSGALT00000079685.2	-22738	418636	TCEANC	transcription elongation factor A N-terminal and central domain containing
chr1_124390155_124390431	-0.0516848	3.62328	-0.0715252	0.94313	0.999381	-4.60564	chr1_124390155_124390431	NA	NA	NA	Distal Intergenic	1	124357476	124367398	9923	2	ENSGALG00000016581.5	ENSGALT00000079685.2	-22758	418636	TCEANC	transcription elongation factor A N-terminal and central domain containing
chr1_124395550_124398124	0.187102	4.16647	0.286712	0.774957	0.999381	-4.60626	chr1_124395550_124398124	NA	NA	NA	Distal Intergenic	1	124357476	124367398	9923	2	ENSGALG00000016581.5	ENSGALT00000079685.2	-28153	418636	TCEANC	transcription elongation factor A N-terminal and central domain containing
chr1_124402149_124403938	0.350035	6.14806	0.748816	0.455819	0.999381	-4.60615	chr1_124402149_124403938	NA	NA	NA	Distal Intergenic	1	124357476	124367398	9923	2	ENSGALG00000016581.5	ENSGALT00000079685.2	-34752	418636	TCEANC	transcription elongation factor A N-terminal and central domain containing
chr1_124402997_124403785	0.25184	6.04304	0.531455	0.596345	0.999381	-4.61211	chr1_124402997_124403785	NA	NA	NA	Distal Intergenic	1	124357476	124367398	9923	2	ENSGALG00000016581.5	ENSGALT00000079685.2	-35600	418636	TCEANC	transcription elongation factor A N-terminal and central domain containing
chr1_124403325_124403902	0.491176	5.83843	0.984546	0.327349	0.999381	-4.59623	chr1_124403325_124403902	NA	NA	NA	Distal Intergenic	1	124357476	124367398	9923	2	ENSGALG00000016581.5	ENSGALT00000079685.2	-35928	418636	TCEANC	transcription elongation factor A N-terminal and central domain containing
chr1_124405205_124405792	0.54093	4.79677	0.937155	0.351056	0.999381	-4.59709	chr1_124405205_124405792	NA	NA	NA	Distal Intergenic	1	124357476	124367398	9923	2	ENSGALG00000016581.5	ENSGALT00000079685.2	-37808	418636	TCEANC	transcription elongation factor A N-terminal and central domain containing
chr1_124405390_124405857	0.0712001	4.54883	0.115841	0.908023	0.999381	-4.60856	chr1_124405390_124405857	NA	NA	NA	Distal Intergenic	1	124357476	124367398	9923	2	ENSGALG00000016581.5	ENSGALT00000079685.2	-37993	418636	TCEANC	transcription elongation factor A N-terminal and central domain containing
chr1_124413939_124415778	0.192499	4.1351	0.293683	0.769641	0.999381	-4.60611	chr1_124413939_124415778	NA	NA	NA	Distal Intergenic	1	124459466	124485720	26255	1	ENSGALG00000016592.6	ENSGALT00000026780.4	-43688	418639	PRPS2	phosphoribosyl pyrophosphate synthetase 2
chr1_124414209_124415638	-0.384469	3.85085	-0.564714	0.5736	0.999381	-4.60272	chr1_124414209_124415638	NA	NA	NA	Distal Intergenic	1	124459466	124485720	26255	1	ENSGALG00000016592.6	ENSGALT00000026780.4	-43828	418639	PRPS2	phosphoribosyl pyrophosphate synthetase 2
chr1_124420807_124422580	0.193806	5.82188	0.385939	0.700405	0.999381	-4.61356	chr1_124420807_124422580	NA	NA	NA	Distal Intergenic	1	124459466	124485720	26255	1	ENSGALG00000016592.6	ENSGALT00000026780.4	-36886	418639	PRPS2	phosphoribosyl pyrophosphate synthetase 2
chr1_124421863_124422538	0.25198	5.62403	0.478136	0.633652	0.999381	-4.61065	chr1_124421863_124422538	NA	NA	NA	Distal Intergenic	1	124459466	124485720	26255	1	ENSGALG00000016592.6	ENSGALT00000026780.4	-36928	418639	PRPS2	phosphoribosyl pyrophosphate synthetase 2
chr1_124421959_124422540	0.318003	5.48504	0.597609	0.551523	0.999381	-4.60744	chr1_124421959_124422540	NA	NA	NA	Distal Intergenic	1	124459466	124485720	26255	1	ENSGALG00000016592.6	ENSGALT00000026780.4	-36926	418639	PRPS2	phosphoribosyl pyrophosphate synthetase 2
chr1_124423856_124424718	0.223632	5.171	0.390222	0.697246	0.999381	-4.60948	chr1_124423856_124424718	NA	NA	NA	Distal Intergenic	1	124459466	124485720	26255	1	ENSGALG00000016592.6	ENSGALT00000026780.4	-34748	418639	PRPS2	phosphoribosyl pyrophosphate synthetase 2
chr1_124423902_124425027	0.273084	5.80703	0.5402	0.590324	0.999381	-4.61044	chr1_124423902_124425027	NA	NA	NA	Distal Intergenic	1	124459466	124485720	26255	1	ENSGALG00000016592.6	ENSGALT00000026780.4	-34439	418639	PRPS2	phosphoribosyl pyrophosphate synthetase 2
chr1_124431132_124432884	0.343627	5.36599	0.652934	0.515376	0.999381	-4.60566	chr1_124431132_124432884	NA	NA	NA	Distal Intergenic	1	124459466	124485720	26255	1	ENSGALG00000016592.6	ENSGALT00000026780.4	-26582	418639	PRPS2	phosphoribosyl pyrophosphate synthetase 2
chr1_124431248_124431748	0.358146	5.17053	0.663093	0.508877	0.999381	-4.60468	chr1_124431248_124431748	NA	NA	NA	Distal Intergenic	1	124459466	124485720	26255	1	ENSGALG00000016592.6	ENSGALT00000026780.4	-27718	418639	PRPS2	phosphoribosyl pyrophosphate synthetase 2
chr1_124438071_124440694	0.0228538	4.00662	0.0348443	0.972277	0.999381	-4.60671	chr1_124438071_124440694	NA	NA	NA	Distal Intergenic	1	124459466	124485720	26255	1	ENSGALG00000016592.6	ENSGALT00000026780.4	-18772	418639	PRPS2	phosphoribosyl pyrophosphate synthetase 2
chr1_124454494_124455369	0.257354	3.76951	0.392389	0.69565	0.999381	-4.60436	chr1_124454494_124455369	ENSGALG00000016592	inside	5028	Distal Intergenic	1	124459466	124485720	26255	1	ENSGALG00000016592.6	ENSGALT00000026780.4	-4097	418639	PRPS2	phosphoribosyl pyrophosphate synthetase 2
chr1_124715_124918	-0.257198	4.26528	-0.412	0.681268	0.999381	-4.60549	chr1_124715_124918	NA	NA	NA	Intron (ENSGALT00000075758.2/ENSGALG00000051297.1, intron 4 of 4)	1	106317	118568	12252	2	ENSGALG00000052679.1	ENSGALT00000095864.1	-6148	NA	NA	NA
chr1_1248004_1248247	0.942689	3.43468	1.37187	0.173338	0.999381	-4.58649	chr1_1248004_1248247	ENSGALG00000043178	inside	37196	Intron (ENSGALT00000066854.2/ENSGALG00000043178.2, intron 2 of 40)	1	1216193	1274411	58219	2	ENSGALG00000043178.2	ENSGALT00000066854.2	26164	417071	SBF1	SET binding factor 1
chr1_124885244_124885747	0.357589	7.40432	1.04311	0.299548	0.999381	-4.59331	chr1_124885244_124885747	NA	NA	NA	Promoter (<=1kb)	1	124885136	124890404	5269	1	ENSGALG00000035904.3	ENSGALT00000061323.2	109	NA	NA	NA
chr1_124888007_124888547	-0.397251	8.41862	-1.45245	0.149673	0.999381	-4.53721	chr1_124888007_124888547	NA	NA	NA	Promoter (1-2kb)	1	124886114	124889514	3401	1	ENSGALG00000035904.3	ENSGALT00000108360.1	1894	NA	NA	NA
chr1_124890106_124890312	-0.0609747	6.49218	-0.152179	0.879368	0.999381	-4.62245	chr1_124890106_124890312	NA	NA	NA	Exon (ENSGALT00000061323.2/ENSGALG00000035904.3, exon 4 of 4)	1	124886114	124889514	3401	1	ENSGALG00000035904.3	ENSGALT00000108360.1	3993	NA	NA	NA
chr1_124992578_124993084	-0.193116	4.62701	-0.316746	0.752131	0.999381	-4.6077	chr1_124992578_124993084	ENSGALG00000033541	inside	72632	Intron (ENSGALT00000049598.2/ENSGALG00000033541.2, intron 4 of 16)	1	124886114	124889514	3401	1	ENSGALG00000035904.3	ENSGALT00000108360.1	106465	NA	NA	NA
chr1_125022947_125023325	0.0549316	3.52631	0.078518	0.937581	0.999381	-4.60543	chr1_125022947_125023325	ENSGALG00000033541	inside	103001	Intron (ENSGALT00000049598.2/ENSGALG00000033541.2, intron 2 of 16)	1	125146330	125162235	15906	1	ENSGALG00000052492.1	ENSGALT00000098634.1	-123005	NA	NA	NA
chr1_125022947_125023333	0.0549316	3.52631	0.078518	0.937581	0.999381	-4.60543	chr1_125022947_125023333	ENSGALG00000033541	inside	103001	Intron (ENSGALT00000049598.2/ENSGALG00000033541.2, intron 2 of 16)	1	125146330	125162235	15906	1	ENSGALG00000052492.1	ENSGALT00000098634.1	-122997	NA	NA	NA
chr1_125182073_125182440	-0.448663	4.00721	-0.691698	0.490815	0.999381	-4.60121	chr1_125182073_125182440	ENSGALG00000033541	inside	59954	Intron (ENSGALT00000049598.2/ENSGALG00000033541.2, intron 1 of 16)	1	125146330	125162235	15906	1	ENSGALG00000052492.1	ENSGALT00000098634.1	35744	NA	NA	NA
chr1_125182357_125182843	0.488631	3.60014	0.712316	0.478015	0.999381	-4.60033	chr1_125182357_125182843	ENSGALG00000033541	inside	59551	Intron (ENSGALT00000049598.2/ENSGALG00000033541.2, intron 1 of 16)	1	125146330	125162235	15906	1	ENSGALG00000052492.1	ENSGALT00000098634.1	36028	NA	NA	NA
chr1_12539198_12539685	-0.0547875	4.03367	-0.083699	0.933472	0.999381	-4.60673	chr1_12539198_12539685	ENSGALG00000038834	inside	27141	Intron (ENSGALT00000091933.1/ENSGALG00000038834.2, intron 22 of 22)	1	12479100	12492108	13009	2	ENSGALG00000041737.3	ENSGALT00000080231.2	-47091	NA	NA	NA
chr1_125423363_125423830	0.0380907	4.38249	0.0613503	0.951209	0.999381	-4.60801	chr1_125423363_125423830	ENSGALG00000049070	inside	1299	Distal Intergenic	1	125430574	125479589	49016	1	ENSGALG00000049321.1	ENSGALT00000091987.1	-6744	NA	NA	NA
chr1_125426535_125426902	-0.749897	3.63743	-1.10657	0.271274	0.999381	-4.5929	chr1_125426535_125426902	NA	NA	NA	Distal Intergenic	1	125430574	125479589	49016	1	ENSGALG00000049321.1	ENSGALT00000091987.1	-3672	NA	NA	NA
chr1_125464283_125464591	0.0702288	3.63743	0.101675	0.919229	0.999381	-4.60561	chr1_125464283_125464591	NA	NA	NA	Intron (ENSGALT00000091987.1/ENSGALG00000049321.1, intron 2 of 2)	1	125430574	125479589	49016	1	ENSGALG00000049321.1	ENSGALT00000091987.1	33710	NA	NA	NA
chr1_125471898_125472174	1.44801	4.29783	2.32447	0.0222319	0.999381	-4.54337	chr1_125471898_125472174	NA	NA	NA	Intron (ENSGALT00000091987.1/ENSGALG00000049321.1, intron 2 of 2)	1	125430574	125479589	49016	1	ENSGALG00000049321.1	ENSGALT00000091987.1	41325	NA	NA	NA
chr1_125471934_125472159	1.44801	4.29783	2.32447	0.0222319	0.999381	-4.54337	chr1_125471934_125472159	NA	NA	NA	Intron (ENSGALT00000091987.1/ENSGALG00000049321.1, intron 2 of 2)	1	125430574	125479589	49016	1	ENSGALG00000049321.1	ENSGALT00000091987.1	41361	NA	NA	NA
chr1_125547841_125548174	0.43433	3.66863	0.624574	0.533749	0.999381	-4.60165	chr1_125547841_125548174	NA	NA	NA	Distal Intergenic	1	125571190	125715142	143953	1	ENSGALG00000016602.5	ENSGALT00000036617.4	-23016	418642	ARHGAP6	Rho GTPase activating protein 6
chr1_125549_126022	-0.151196	5.42656	-0.302707	0.762775	0.999381	-4.61205	chr1_125549_126022	NA	NA	NA	Intron (ENSGALT00000075758.2/ENSGALG00000051297.1, intron 4 of 4)	1	106317	118568	12252	2	ENSGALG00000052679.1	ENSGALT00000095864.1	-6982	NA	NA	NA
chr1_12555715_12556562	0.0064168	4.30159	0.0102241	0.991864	0.999381	-4.60774	chr1_12555715_12556562	ENSGALG00000038834	inside	10264	Exon (ENSGALT00000091933.1/ENSGALG00000038834.2, exon 23 of 23)	1	12479100	12492108	13009	2	ENSGALG00000041737.3	ENSGALT00000080231.2	-63608	NA	NA	NA
chr1_12555757_12556547	-0.175826	4.20996	-0.277766	0.781796	0.999381	-4.60646	chr1_12555757_12556547	ENSGALG00000038834	inside	10279	Exon (ENSGALT00000091933.1/ENSGALG00000038834.2, exon 23 of 23)	1	12479100	12492108	13009	2	ENSGALG00000041737.3	ENSGALT00000080231.2	-63650	NA	NA	NA
chr1_125576424_125576812	-0.605984	4.44391	-1.02366	0.308597	0.999381	-4.59467	chr1_125576424_125576812	ENSGALG00000016602	inside	15234	Intron (ENSGALT00000036617.4/ENSGALG00000016602.5, intron 1 of 9)	1	125571190	125715142	143953	1	ENSGALG00000016602.5	ENSGALT00000036617.4	5235	418642	ARHGAP6	Rho GTPase activating protein 6
chr1_125632708_125633111	-0.646542	4.42066	-1.08327	0.281433	0.999381	-4.59307	chr1_125632708_125633111	ENSGALG00000016602	inside	71518	Intron (ENSGALT00000036617.4/ENSGALG00000016602.5, intron 1 of 9)	1	125676679	125724317	47639	1	ENSGALG00000016602.5	ENSGALT00000092717.1	-43568	418642	ARHGAP6	Rho GTPase activating protein 6
chr1_125698028_125698309	-0.326813	3.66764	-0.479386	0.632766	0.999381	-4.60335	chr1_125698028_125698309	ENSGALG00000016602	inside	36008	Intron (ENSGALT00000036617.4/ENSGALG00000016602.5, intron 4 of 9)	1	125690936	125724317	33382	1	ENSGALG00000016602.5	ENSGALT00000102910.1	7093	418642	ARHGAP6	Rho GTPase activating protein 6
chr1_125727747_125727947	0.463355	3.42444	0.665794	0.507157	0.999381	-4.60081	chr1_125727747_125727947	ENSGALG00000016602	inside	6370	Distal Intergenic	1	125741725	125752383	10659	1	ENSGALG00000052463.1	ENSGALT00000092694.1	-13778	NA	NA	NA
chr1_12573051_12573515	0.0435374	3.97226	0.0679963	0.945932	0.999381	-4.60656	chr1_12573051_12573515	ENSGALG00000008335	inside	3154	Distal Intergenic	1	12582016	12628002	45987	2	ENSGALG00000008335.7	ENSGALT00000098786.1	54487	417728	PHTF2	putative homeodomain transcription factor 2
chr1_125768428_125768947	0.319413	4.36518	0.514595	0.608032	0.999381	-4.6046	chr1_125768428_125768947	NA	NA	NA	Distal Intergenic	1	125753636	125763528	9893	1	ENSGALG00000049697.1	ENSGALT00000097756.1	14793	NA	NA	NA
chr1_125769692_125770139	0.21136	6.00753	0.464342	0.643465	0.999381	-4.6134	chr1_125769692_125770139	NA	NA	NA	Distal Intergenic	1	125753636	125763528	9893	1	ENSGALG00000049697.1	ENSGALT00000097756.1	16057	NA	NA	NA
chr1_125770790_125772685	0.366242	7.66581	1.10983	0.269877	0.999381	-4.58732	chr1_125770790_125772685	NA	NA	NA	Distal Intergenic	1	125753636	125763528	9893	1	ENSGALG00000049697.1	ENSGALT00000097756.1	17155	NA	NA	NA
chr1_125774109_125774339	0.211803	3.40724	0.305751	0.760463	0.999381	-4.60432	chr1_125774109_125774339	NA	NA	NA	Distal Intergenic	1	125753636	125763528	9893	1	ENSGALG00000049697.1	ENSGALT00000097756.1	20474	NA	NA	NA
chr1_125776705_125777462	0.621652	5.11424	1.11402	0.268081	0.999381	-4.59151	chr1_125776705_125777462	NA	NA	NA	Distal Intergenic	1	125753636	125763528	9893	1	ENSGALG00000049697.1	ENSGALT00000097756.1	23070	NA	NA	NA
chr1_125776714_125777139	0.569655	4.04059	0.868901	0.387092	0.999381	-4.59807	chr1_125776714_125777139	NA	NA	NA	Distal Intergenic	1	125753636	125763528	9893	1	ENSGALG00000049697.1	ENSGALT00000097756.1	23079	NA	NA	NA
chr1_125777932_125779936	-0.492688	5.13638	-0.868123	0.387515	0.999381	-4.59941	chr1_125777932_125779936	NA	NA	NA	Distal Intergenic	1	125753636	125763528	9893	1	ENSGALG00000049697.1	ENSGALT00000097756.1	24297	NA	NA	NA
chr1_125777993_125779901	-0.492688	5.13638	-0.868123	0.387515	0.999381	-4.59941	chr1_125777993_125779901	NA	NA	NA	Distal Intergenic	1	125753636	125763528	9893	1	ENSGALG00000049697.1	ENSGALT00000097756.1	24358	NA	NA	NA
chr1_12577949_12578526	0.420238	3.28164	0.585895	0.559336	0.999381	-4.60166	chr1_12577949_12578526	ENSGALG00000008335	inside	8052	Downstream (1-2kb)	1	12582016	12628002	45987	2	ENSGALG00000008335.7	ENSGALT00000098786.1	49476	417728	PHTF2	putative homeodomain transcription factor 2
chr1_125781244_125781627	1.08012	3.62818	1.58998	0.115163	0.999381	-4.57964	chr1_125781244_125781627	NA	NA	NA	Distal Intergenic	1	125753636	125763528	9893	1	ENSGALG00000049697.1	ENSGALT00000097756.1	27609	NA	NA	NA
chr1_125782189_125783219	0.913201	5.95723	1.94137	0.055178	0.999381	-4.53628	chr1_125782189_125783219	NA	NA	NA	Distal Intergenic	1	125753636	125763528	9893	1	ENSGALG00000049697.1	ENSGALT00000097756.1	28554	NA	NA	NA
chr1_125920989_125921248	-0.427558	4.175	-0.669415	0.504855	0.999381	-4.60186	chr1_125920989_125921248	ENSGALG00000038504	inside	925	Distal Intergenic	1	125930064	126095983	165920	1	ENSGALG00000038504.2	ENSGALT00000065715.2	-8816	373920	MID1	midline 1
chr1_126168880_126169145	-0.784842	3.29236	-1.10058	0.27386	0.999381	-4.59316	chr1_126168880_126169145	NA	NA	NA	Distal Intergenic	1	126199878	126236135	36258	2	ENSGALG00000016607.5	ENSGALT00000026803.5	66990	428005	CLCN4	chloride voltage-gated channel 4
chr1_12621319_12621611	-0.74698	3.65839	-1.1057	0.271648	0.999381	-4.59291	chr1_12621319_12621611	ENSGALG00000008335	inside	31074	Intron (ENSGALT00000013567.6/ENSGALG00000008335.7, intron 2 of 17)	1	12582016	12628002	45987	2	ENSGALG00000008335.7	ENSGALT00000098786.1	6391	417728	PHTF2	putative homeodomain transcription factor 2
chr1_126217221_126217456	-0.152183	3.71185	-0.213507	0.831389	0.999381	-4.6054	chr1_126217221_126217456	ENSGALG00000016607	inside	27343	Intron (ENSGALT00000026803.5/ENSGALG00000016607.5, intron 4 of 11)	1	126199878	126236135	36258	2	ENSGALG00000016607.5	ENSGALT00000026803.5	18679	428005	CLCN4	chloride voltage-gated channel 4
chr1_126257268_126257764	0.58647	3.39423	0.850166	0.397371	0.999381	-4.59798	chr1_126257268_126257764	ENSGALG00000034834	inside	28106	Intron (ENSGALT00000074297.2/ENSGALG00000034834.2, intron 10 of 20)	1	126199878	126236135	36258	2	ENSGALG00000016607.5	ENSGALT00000026803.5	-21134	428005	CLCN4	chloride voltage-gated channel 4
chr1_126257635_126258327	1.25871	4.08801	2.00666	0.0476291	0.999381	-4.5612	chr1_126257635_126258327	ENSGALG00000034834	inside	28473	Intron (ENSGALT00000074297.2/ENSGALG00000034834.2, intron 10 of 20)	1	126199878	126236135	36258	2	ENSGALG00000016607.5	ENSGALT00000026803.5	-21501	428005	CLCN4	chloride voltage-gated channel 4
chr1_126261692_126262495	0.20655	4.19596	0.330878	0.741466	0.999381	-4.60602	chr1_126261692_126262495	ENSGALG00000034834	inside	32530	Exon (ENSGALT00000074297.2/ENSGALG00000034834.2, exon 10 of 21)	1	126199878	126236135	36258	2	ENSGALG00000016607.5	ENSGALT00000026803.5	-25558	428005	CLCN4	chloride voltage-gated channel 4
chr1_126363874_126364499	0.381926	3.4649	0.560438	0.576501	0.999381	-4.60216	chr1_126363874_126364499	NA	NA	NA	Distal Intergenic	1	126383801	126390485	6685	2	ENSGALG00000030802.2	ENSGALT00000056079.2	25986	418651	SHROOM2	shroom family member 2
chr1_126486211_126486977	0.536195	4.25129	0.840445	0.40277	0.999381	-4.59885	chr1_126486211_126486977	ENSGALG00000030802	inside	27725	Intron (ENSGALT00000071858.2/ENSGALG00000030802.2, intron 1 of 9)	1	126382713	126504702	121990	2	ENSGALG00000030802.2	ENSGALT00000071858.2	17725	418651	SHROOM2	shroom family member 2
chr1_126539671_126540162	0.140571	4.05463	0.220059	0.826298	0.999381	-4.60631	chr1_126539671_126540162	ENSGALG00000040006	inside	4598	Distal Intergenic	1	126518232	126531997	13766	1	ENSGALG00000016615.6	ENSGALT00000026816.5	21440	418652	GPR143	G protein-coupled receptor 143
chr1_126539671_126540162	0.140571	4.05463	0.220059	0.826298	0.999381	-4.60631	chr1_126539671_126540162	ENSGALG00000016615	inside	1835	Distal Intergenic	1	126518232	126531997	13766	1	ENSGALG00000016615.6	ENSGALT00000026816.5	21440	418652	GPR143	G protein-coupled receptor 143
chr1_126703559_126703850	0.150406	3.4649	0.217878	0.827992	0.999381	-4.60489	chr1_126703559_126703850	ENSGALG00000040006	inside	51517	Intron (ENSGALT00000101597.1/ENSGALG00000040006.2, intron 1 of 16)	1	126549120	126708607	159488	2	ENSGALG00000040006.2	ENSGALT00000101597.1	4757	426045	TBL1X	transducin beta like 1 X-linked
chr1_126866710_126866957	0.421324	3.50535	0.601325	0.549056	0.999381	-4.60173	chr1_126866710_126866957	NA	NA	NA	Distal Intergenic	1	126879724	126914569	34846	1	ENSGALG00000052807.1	ENSGALT00000102466.1	-12767	107049917	LOC107049917	uncharacterized LOC107049917
chr1_127189_128743	0.291696	5.97101	0.624495	0.5338	0.999381	-4.60923	chr1_127189_128743	NA	NA	NA	Intron (ENSGALT00000075758.2/ENSGALG00000051297.1, intron 4 of 4)	1	106317	118568	12252	2	ENSGALG00000052679.1	ENSGALT00000095864.1	-8622	NA	NA	NA
chr1_127315422_127315974	-0.41707	3.86114	-0.61798	0.538068	0.999381	-4.60204	chr1_127315422_127315974	NA	NA	NA	Distal Intergenic	1	127301127	127305229	4103	2	ENSGALG00000048400.1	ENSGALT00000096584.1	-10194	NA	NA	NA
chr1_127315435_127315885	-0.0860317	3.68861	-0.125283	0.900564	0.999381	-4.60567	chr1_127315435_127315885	NA	NA	NA	Distal Intergenic	1	127301127	127305229	4103	2	ENSGALG00000048400.1	ENSGALT00000096584.1	-10207	NA	NA	NA
chr1_127559328_127559724	-0.584534	4.30563	-0.931212	0.354106	0.999381	-4.59692	chr1_127559328_127559724	NA	NA	NA	Distal Intergenic	1	127515943	127524655	8713	2	ENSGALG00000050327.1	ENSGALT00000092630.1	-34674	101750509	LOC101750509	uncharacterized LOC101750509
chr1_127652915_127653115	1.04053	3.80071	1.56914	0.119941	0.999381	-4.57972	chr1_127652915_127653115	NA	NA	NA	Promoter (<=1kb)	1	127650836	127652071	1236	2	ENSGALG00000050043.1	ENSGALT00000094665.1	-845	NA	NA	NA
chr1_127735894_127736206	0.531855	3.84018	0.7865	0.433533	0.999381	-4.5994	chr1_127735894_127736206	ENSGALG00000016622	inside	22110	Intron (ENSGALT00000026830.5/ENSGALG00000016622.6, intron 11 of 11)	1	127723990	127812350	88361	2	ENSGALG00000016622.6	ENSGALT00000105431.1	76144	418654	STS	steroid sulfatase
chr1_12783431_12783999	1.19594	3.36303	1.72991	0.0868948	0.999381	-4.57594	chr1_12783431_12783999	ENSGALG00000051957	inside	7127	Promoter (2-3kb)	1	12711371	12781126	69756	2	ENSGALG00000051957.1	ENSGALT00000090831.1	-2306	417725	PTPN12	protein tyrosine phosphatase, non-receptor type 12
chr1_127912850_127913167	0.159897	5.33618	0.313664	0.754464	0.999381	-4.61137	chr1_127912850_127913167	NA	NA	NA	Distal Intergenic	1	127889893	127894272	4380	1	ENSGALG00000052885.1	ENSGALT00000091204.1	22958	NA	NA	NA
chr1_127913009_127913211	0.34369	5.15092	0.653794	0.514825	0.999381	-4.60481	chr1_127913009_127913211	NA	NA	NA	Distal Intergenic	1	127889893	127894272	4380	1	ENSGALG00000052885.1	ENSGALT00000091204.1	23117	NA	NA	NA
chr1_12797197_12797496	0.552772	3.86114	0.84526	0.40009	0.999381	-4.59837	chr1_12797197_12797496	NA	NA	NA	Distal Intergenic	1	12711371	12781126	69756	2	ENSGALG00000051957.1	ENSGALT00000090831.1	-16072	417725	PTPN12	protein tyrosine phosphatase, non-receptor type 12
chr1_128085534_128085820	0.270153	4.21791	0.443056	0.658733	0.999381	-4.60502	chr1_128085534_128085820	NA	NA	NA	Distal Intergenic	1	128198874	128363633	164760	1	ENSGALG00000016628.7	ENSGALT00000045890.3	-113054	428006	NLGN4X	neuroligin 4 X-linked
chr1_128126929_128127154	1.14775	3.78252	1.70752	0.0909933	0.999381	-4.5751	chr1_128126929_128127154	NA	NA	NA	Distal Intergenic	1	128198874	128363633	164760	1	ENSGALG00000016628.7	ENSGALT00000045890.3	-71720	428006	NLGN4X	neuroligin 4 X-linked
chr1_128151144_128151506	1.16953	4.08713	1.78872	0.0768488	0.999381	-4.5703	chr1_128151144_128151506	NA	NA	NA	Distal Intergenic	1	128198874	128363633	164760	1	ENSGALG00000016628.7	ENSGALT00000045890.3	-47368	428006	NLGN4X	neuroligin 4 X-linked
chr1_128151185_128151657	1.26758	4.14855	1.94973	0.0541583	0.999381	-4.56313	chr1_128151185_128151657	NA	NA	NA	Distal Intergenic	1	128198874	128363633	164760	1	ENSGALG00000016628.7	ENSGALT00000045890.3	-47217	428006	NLGN4X	neuroligin 4 X-linked
chr1_128394901_128396157	0.110285	3.6211	0.159587	0.873545	0.999381	-4.60542	chr1_128394901_128396157	NA	NA	NA	Distal Intergenic	1	128273775	128273879	105	1	ENSGALG00000025476.2	ENSGALT00000042389.2	121127	100315695	MIR1397	microRNA mir-1397
chr1_128395014_128396027	0.037636	3.53556	0.0544469	0.956693	0.999381	-4.60548	chr1_128395014_128396027	NA	NA	NA	Distal Intergenic	1	128273775	128273879	105	1	ENSGALG00000025476.2	ENSGALT00000042389.2	121240	100315695	MIR1397	microRNA mir-1397
chr1_128538679_128539557	0.763622	3.963	1.16741	0.245967	0.999381	-4.59119	chr1_128538679_128539557	NA	NA	NA	Distal Intergenic	1	128273775	128273879	105	1	ENSGALG00000025476.2	ENSGALT00000042389.2	264905	100315695	MIR1397	microRNA mir-1397
chr1_128765174_128765729	0.420213	3.79047	0.648038	0.518524	0.999381	-4.60151	chr1_128765174_128765729	NA	NA	NA	Distal Intergenic	1	129058820	129060055	1236	2	ENSGALG00000052489.1	ENSGALT00000108262.1	294326	NA	NA	NA
chr1_128784584_128784921	0.570648	3.99322	0.87358	0.384551	0.999381	-4.59794	chr1_128784584_128784921	NA	NA	NA	Distal Intergenic	1	129058820	129060055	1236	2	ENSGALG00000052489.1	ENSGALT00000108262.1	275134	NA	NA	NA
chr1_128823077_128823546	-0.448291	4.24813	-0.71476	0.476511	0.999381	-4.60124	chr1_128823077_128823546	NA	NA	NA	Distal Intergenic	1	129058820	129060055	1236	2	ENSGALG00000052489.1	ENSGALT00000108262.1	236509	NA	NA	NA
chr1_128933532_128933967	1.61512	3.33282	2.32657	0.0221143	0.999381	-4.55376	chr1_128933532_128933967	NA	NA	NA	Distal Intergenic	1	129058820	129060055	1236	2	ENSGALG00000052489.1	ENSGALT00000108262.1	126088	NA	NA	NA
chr1_128933592_128933891	1.61512	3.33282	2.32657	0.0221143	0.999381	-4.55376	chr1_128933592_128933891	NA	NA	NA	Distal Intergenic	1	129058820	129060055	1236	2	ENSGALG00000052489.1	ENSGALT00000108262.1	126164	NA	NA	NA
chr1_129044701_129045300	-0.177403	3.48586	-0.253318	0.80057	0.999381	-4.60475	chr1_129044701_129045300	NA	NA	NA	Distal Intergenic	1	129058820	129060055	1236	2	ENSGALG00000052489.1	ENSGALT00000108262.1	14755	NA	NA	NA
chr1_129044741_129045308	-0.177403	3.48586	-0.253318	0.80057	0.999381	-4.60475	chr1_129044741_129045308	NA	NA	NA	Distal Intergenic	1	129058820	129060055	1236	2	ENSGALG00000052489.1	ENSGALT00000108262.1	14747	NA	NA	NA
chr1_129112003_129112548	0.493317	3.68861	0.724649	0.470449	0.999381	-4.60024	chr1_129112003_129112548	NA	NA	NA	Distal Intergenic	1	129058820	129060055	1236	2	ENSGALG00000052489.1	ENSGALT00000108262.1	-51949	NA	NA	NA
chr1_129112120_129112681	0.421993	3.52631	0.610875	0.542742	0.999381	-4.60163	chr1_129112120_129112681	NA	NA	NA	Distal Intergenic	1	129058820	129060055	1236	2	ENSGALG00000052489.1	ENSGALT00000108262.1	-52066	NA	NA	NA
chr1_129143652_129144553	0.52634	4.38021	0.870524	0.386209	0.999381	-4.59835	chr1_129143652_129144553	NA	NA	NA	Distal Intergenic	1	129058820	129060055	1236	2	ENSGALG00000052489.1	ENSGALT00000108262.1	-83598	NA	NA	NA
chr1_12919191_12919461	-0.125189	4.18671	-0.199292	0.84246	0.999381	-4.60684	chr1_12919191_12919461	ENSGALG00000008306	inside	11835	Exon (ENSGALT00000013522.5/ENSGALG00000008306.5, exon 2 of 2)	1	12915252	12921296	6045	1	ENSGALG00000008306.5	ENSGALT00000013522.5	3940	768821	FGL2	fibrinogen like 2
chr1_129265115_129265798	-0.480158	4.17599	-0.742073	0.459875	0.999381	-4.60063	chr1_129265115_129265798	NA	NA	NA	Distal Intergenic	1	129332312	129333880	1569	2	ENSGALG00000049563.1	ENSGALT00000098533.1	68082	NA	NA	NA
chr1_129265487_129266120	-0.686377	3.93279	-1.05135	0.295764	0.999381	-4.59408	chr1_129265487_129266120	NA	NA	NA	Distal Intergenic	1	129332312	129333880	1569	2	ENSGALG00000049563.1	ENSGALT00000098533.1	67760	NA	NA	NA
chr1_129456865_129457662	0.0285113	4.12628	0.0432772	0.965571	0.999381	-4.60709	chr1_129456865_129457662	ENSGALG00000042759	inside	34365	Exon (ENSGALT00000055324.2/ENSGALG00000042759.2, exon 2 of 9)	1	129430004	129482027	52024	1	ENSGALG00000042759.2	ENSGALT00000055324.2	26862	418656	PRKX	protein kinase X-linked
chr1_129883965_129884231	0.349454	3.75002	0.528331	0.598502	0.999381	-4.60296	chr1_129883965_129884231	ENSGALG00000024488	inside	13026	Promoter (2-3kb)	1	129864255	129887227	22973	2	ENSGALG00000024488.4	ENSGALT00000041401.4	2996	418662	CD99	CD99 molecule (Xg blood group)
chr1_129922324_129923321	0.483736	4.37412	0.788203	0.432541	0.999381	-4.60008	chr1_129922324_129923321	NA	NA	NA	Intron (ENSGALT00000105414.1/ENSGALG00000049881.1, intron 2 of 6)	1	129918435	129937266	18832	1	ENSGALG00000049881.1	ENSGALT00000096970.1	3890	NA	NA	NA
chr1_130114943_130115177	0.224557	3.82069	0.345575	0.730426	0.999381	-4.60486	chr1_130114943_130115177	ENSGALG00000016681	inside	40272	Intron (ENSGALT00000077454.2/ENSGALG00000016681.7, intron 5 of 5)	1	130218368	130244693	26326	1	ENSGALG00000053988.1	ENSGALT00000092982.1	-103191	NA	NA	NA
chr1_130115112_130115462	0.194421	3.93279	0.295818	0.768015	0.999381	-4.6055	chr1_130115112_130115462	ENSGALG00000016681	inside	39987	Intron (ENSGALT00000077454.2/ENSGALG00000016681.7, intron 5 of 5)	1	130218368	130244693	26326	1	ENSGALG00000053988.1	ENSGALT00000092982.1	-102906	NA	NA	NA
chr1_130117270_130117847	-0.609665	3.74611	-0.892874	0.374182	0.999381	-4.5974	chr1_130117270_130117847	ENSGALG00000016681	inside	37602	Exon (ENSGALT00000077454.2/ENSGALG00000016681.7, exon 6 of 6)	1	130218368	130244693	26326	1	ENSGALG00000053988.1	ENSGALT00000092982.1	-100521	NA	NA	NA
chr1_130415458_130415688	-0.877207	3.92572	-1.3462	0.181442	0.999381	-4.5863	chr1_130415458_130415688	ENSGALG00000016689	inside	1754	Distal Intergenic	1	130423704	130445168	21465	1	ENSGALG00000016689.7	ENSGALT00000026928.6	-8016	769097	ASMTL	acetylserotonin O-methyltransferase like
chr1_130415458_130415688	-0.877207	3.92572	-1.3462	0.181442	0.999381	-4.5863	chr1_130415458_130415688	ENSGALG00000016687	inside	8873	Distal Intergenic	1	130423704	130445168	21465	1	ENSGALG00000016689.7	ENSGALT00000026928.6	-8016	769097	ASMTL	acetylserotonin O-methyltransferase like
chr1_1304935_1305714	-1.09881	5.20542	-1.89464	0.061183	0.999381	-4.55333	chr1_1304935_1305714	ENSGALG00000039982	inside	11160	Promoter (1-2kb)	1	1303775	1313361	9587	1	ENSGALG00000039982.2	ENSGALT00000068201.2	1161	430409	IRF5	interferon regulatory factor 5
chr1_1304935_1305714	-1.09881	5.20542	-1.89464	0.061183	0.999381	-4.55333	chr1_1304935_1305714	ENSGALG00000046885	inside	5976	Promoter (1-2kb)	1	1303775	1313361	9587	1	ENSGALG00000039982.2	ENSGALT00000068201.2	1161	430409	IRF5	interferon regulatory factor 5
chr1_1304935_1305714	-1.09881	5.20542	-1.89464	0.061183	0.999381	-4.55333	chr1_1304935_1305714	ENSGALG00000054793	inside	4977	Promoter (1-2kb)	1	1303775	1313361	9587	1	ENSGALG00000039982.2	ENSGALT00000068201.2	1161	430409	IRF5	interferon regulatory factor 5
chr1_1305162_1305668	-1.48451	4.91431	-2.43683	0.0166798	0.999381	-4.52479	chr1_1305162_1305668	ENSGALG00000039982	inside	11387	Promoter (1-2kb)	1	1303775	1313361	9587	1	ENSGALG00000039982.2	ENSGALT00000068201.2	1388	430409	IRF5	interferon regulatory factor 5
chr1_1305162_1305668	-1.48451	4.91431	-2.43683	0.0166798	0.999381	-4.52479	chr1_1305162_1305668	ENSGALG00000046885	inside	6022	Promoter (1-2kb)	1	1303775	1313361	9587	1	ENSGALG00000039982.2	ENSGALT00000068201.2	1388	430409	IRF5	interferon regulatory factor 5
chr1_1305162_1305668	-1.48451	4.91431	-2.43683	0.0166798	0.999381	-4.52479	chr1_1305162_1305668	ENSGALG00000054793	inside	5023	Promoter (1-2kb)	1	1303775	1313361	9587	1	ENSGALG00000039982.2	ENSGALT00000068201.2	1388	430409	IRF5	interferon regulatory factor 5
chr1_130825655_130826230	-0.00895473	3.4649	-0.0126949	0.989898	0.999381	-4.60537	chr1_130825655_130826230	NA	NA	NA	Distal Intergenic	1	131032587	131040414	7828	2	ENSGALG00000016698.6	ENSGALT00000026949.6	214184	418669	SHOX	short stature homeobox
chr1_13085482_13086329	-0.21713	3.85505	-0.323466	0.747054	0.999381	-4.6051	chr1_13085482_13086329	ENSGALG00000008285	inside	8990	Promoter (<=1kb)	1	13065354	13085319	19966	2	ENSGALG00000008285.5	ENSGALT00000013482.4	-164	417719	NAPEPLD	N-acyl phosphatidylethanolamine phospholipase D
chr1_131135904_131136569	1.03029	4.13554	1.67495	0.0972336	0.999381	-4.57442	chr1_131135904_131136569	NA	NA	NA	Downstream (<1kb)	1	131137495	131142444	4950	2	ENSGALG00000054509.1	ENSGALT00000097258.1	5875	NA	NA	NA
chr1_131136214_131136564	0.687836	3.90159	1.08286	0.281613	0.999381	-4.59334	chr1_131136214_131136564	NA	NA	NA	Downstream (<1kb)	1	131137495	131142444	4950	2	ENSGALG00000054509.1	ENSGALT00000097258.1	5880	NA	NA	NA
chr1_131330108_131330325	0.565855	3.90159	0.863425	0.39008	0.999381	-4.59806	chr1_131330108_131330325	ENSGALG00000016716	inside	38671	Intron (ENSGALT00000026974.6/ENSGALG00000016716.6, intron 12 of 31)	1	131301183	131358862	57680	2	ENSGALG00000016716.6	ENSGALT00000026974.6	28537	418671	STAGL	stromal antigen-like
chr1_1313701_1314419	0.538531	3.20074	0.769351	0.443594	0.999381	-4.59915	chr1_1313701_1314419	ENSGALG00000039982	inside	8942	Distal Intergenic	1	1303775	1313361	9587	1	ENSGALG00000039982.2	ENSGALT00000068201.2	9927	430409	IRF5	interferon regulatory factor 5
chr1_131410710_131411324	-0.0923033	3.45417	-0.131546	0.895622	0.999381	-4.60518	chr1_131410710_131411324	ENSGALG00000016724	inside	3985	Promoter (1-2kb)	1	131405635	131412658	7024	2	ENSGALG00000016722.6	ENSGALT00000026986.6	1334	428008	RGNL	regucalcin-like
chr1_131410710_131411324	-0.0923033	3.45417	-0.131546	0.895622	0.999381	-4.60518	chr1_131410710_131411324	ENSGALG00000016722	inside	11334	Promoter (1-2kb)	1	131405635	131412658	7024	2	ENSGALG00000016722.6	ENSGALT00000026986.6	1334	428008	RGNL	regucalcin-like
chr1_131429986_131430433	-0.00389824	3.52631	-0.00572726	0.995442	0.999381	-4.60549	chr1_131429986_131430433	ENSGALG00000016727	inside	1720	Promoter (<=1kb)	1	131416725	131429820	13096	2	ENSGALG00000016724.6	ENSGALT00000091030.1	-167	395480	RGN	regucalcin
chr1_131429986_131430433	-0.00389824	3.52631	-0.00572726	0.995442	0.999381	-4.60549	chr1_131429986_131430433	ENSGALG00000016724	inside	9387	Promoter (<=1kb)	1	131416725	131429820	13096	2	ENSGALG00000016724.6	ENSGALT00000091030.1	-167	395480	RGN	regucalcin
chr1_131437964_131438369	-0.00599209	4.06487	-0.00931592	0.992587	0.999381	-4.60691	chr1_131437964_131438369	ENSGALG00000016724	inside	1451	Exon (ENSGALT00000026992.4/ENSGALG00000016727.6, exon 8 of 8)	1	131416725	131429820	13096	2	ENSGALG00000016724.6	ENSGALT00000091030.1	-8145	395480	RGN	regucalcin
chr1_131437964_131438369	-0.00599209	4.06487	-0.00931592	0.992587	0.999381	-4.60691	chr1_131437964_131438369	ENSGALG00000016727	inside	9698	Exon (ENSGALT00000026992.4/ENSGALG00000016727.6, exon 8 of 8)	1	131416725	131429820	13096	2	ENSGALG00000016724.6	ENSGALT00000091030.1	-8145	395480	RGN	regucalcin
chr1_131470983_131471293	0.440141	4.46111	0.710349	0.479229	0.999381	-4.60174	chr1_131470983_131471293	NA	NA	NA	Distal Intergenic	1	131438266	131455659	17394	2	ENSGALG00000016727.6	ENSGALT00000026992.4	-15325	418674	JADE3	jade family PHD finger 3
chr1_131472741_131473292	-0.352878	4.03367	-0.548463	0.584661	0.999381	-4.60331	chr1_131472741_131473292	NA	NA	NA	Distal Intergenic	1	131438266	131455659	17394	2	ENSGALG00000016727.6	ENSGALT00000026992.4	-17083	418674	JADE3	jade family PHD finger 3
chr1_131490284_131490648	1.54811	3.5458	2.26869	0.0255517	0.999381	-4.55468	chr1_131490284_131490648	NA	NA	NA	Distal Intergenic	1	131504408	131522595	18188	2	ENSGALG00000016728.6	ENSGALT00000026993.6	31947	418675	RP2	RP2, ARL3 GTPase activating protein
chr1_131492125_131492742	1.31806	3.7081	1.95857	0.053097	0.999381	-4.56619	chr1_131492125_131492742	NA	NA	NA	Distal Intergenic	1	131504408	131522595	18188	2	ENSGALG00000016728.6	ENSGALT00000026993.6	29853	418675	RP2	RP2, ARL3 GTPase activating protein
chr1_131492174_131493045	0.533495	3.92255	0.808767	0.420671	0.999381	-4.5991	chr1_131492174_131493045	NA	NA	NA	Distal Intergenic	1	131504408	131522595	18188	2	ENSGALG00000016728.6	ENSGALT00000026993.6	29550	418675	RP2	RP2, ARL3 GTPase activating protein
chr1_131500905_131501313	-0.253489	3.4649	-0.361034	0.718876	0.999381	-4.60404	chr1_131500905_131501313	ENSGALG00000016728	inside	6497	Distal Intergenic	1	131504408	131522595	18188	2	ENSGALG00000016728.6	ENSGALT00000026993.6	21282	418675	RP2	RP2, ARL3 GTPase activating protein
chr1_131562554_131562895	0.761387	4.32903	1.27377	0.205855	0.999381	-4.58759	chr1_131562554_131562895	ENSGALG00000016734	inside	35054	Intron (ENSGALT00000062891.2/ENSGALG00000016734.6, intron 1 of 16)	1	131537500	131605265	67766	1	ENSGALG00000016734.6	ENSGALT00000062891.2	25055	418676	SLC9A7	solute carrier family 9 member A7
chr1_131625932_131626336	1.76823	3.40348	2.56693	0.0118224	0.999381	-4.54269	chr1_131625932_131626336	ENSGALG00000031375	inside	8163	Promoter (1-2kb)	1	131623105	131624499	1395	2	ENSGALG00000031375.2	ENSGALT00000050048.2	-1434	107051963	CHST7	carbohydrate sulfotransferase 7
chr1_131672809_131673106	-0.343449	4.00014	-0.514122	0.608361	0.999381	-4.60365	chr1_131672809_131673106	ENSGALG00000016735	inside	12257	Intron (ENSGALT00000066931.2/ENSGALG00000016735.6, intron 22 of 22)	1	131681532	131744672	63141	1	ENSGALG00000016736.6	ENSGALT00000027008.6	-8426	418677	CYFIP1	cytoplasmic FMR1 interacting protein 1
chr1_131672809_131673106	-0.343449	4.00014	-0.514122	0.608361	0.999381	-4.60365	chr1_131672809_131673106	ENSGALG00000016736	inside	1277	Intron (ENSGALT00000066931.2/ENSGALG00000016735.6, intron 22 of 22)	1	131681532	131744672	63141	1	ENSGALG00000016736.6	ENSGALT00000027008.6	-8426	418677	CYFIP1	cytoplasmic FMR1 interacting protein 1
chr1_131672820_131673243	-0.0587582	4.16243	-0.0894058	0.928948	0.999381	-4.60714	chr1_131672820_131673243	ENSGALG00000016736	inside	1288	Intron (ENSGALT00000066931.2/ENSGALG00000016735.6, intron 22 of 22)	1	131681532	131744672	63141	1	ENSGALG00000016736.6	ENSGALT00000027008.6	-8289	418677	CYFIP1	cytoplasmic FMR1 interacting protein 1
chr1_131672820_131673243	-0.0587582	4.16243	-0.0894058	0.928948	0.999381	-4.60714	chr1_131672820_131673243	ENSGALG00000016735	inside	12120	Intron (ENSGALT00000066931.2/ENSGALG00000016735.6, intron 22 of 22)	1	131681532	131744672	63141	1	ENSGALG00000016736.6	ENSGALT00000027008.6	-8289	418677	CYFIP1	cytoplasmic FMR1 interacting protein 1
chr1_131763383_131763763	0.0525144	3.98397	0.0812365	0.935425	0.999381	-4.60658	chr1_131763383_131763763	ENSGALG00000016737	inside	4067	Promoter (1-2kb)	1	131765367	131765540	174	1	ENSGALG00000026482.2	ENSGALT00000043302.2	-1604	NA	NA	NA
chr1_131763383_131763763	0.0525144	3.98397	0.0812365	0.935425	0.999381	-4.60658	chr1_131763383_131763763	ENSGALG00000039811	inside	12092	Promoter (1-2kb)	1	131765367	131765540	174	1	ENSGALG00000026482.2	ENSGALT00000043302.2	-1604	NA	NA	NA
chr1_131832810_131833113	1.53421	3.50535	2.27266	0.0253017	0.999381	-4.55482	chr1_131832810_131833113	ENSGALG00000016739	inside	36076	Promoter (1-2kb)	1	131831690	131910662	78973	1	ENSGALG00000016739.6	ENSGALT00000104941.1	1121	418682	HERC2	HECT and RLD domain containing E3 ubiquitin protein ligase 2
chr1_1321755_1322739	1.06422	3.56676	1.51466	0.133179	0.999381	-4.58215	chr1_1321755_1322739	ENSGALG00000039982	inside	622	Downstream (<1kb)	1	1323611	1333029	9419	2	ENSGALG00000039420.2	ENSGALT00000057435.2	10290	NA	NA	NA
chr1_1322269_1322793	0.760722	3.2714	1.07249	0.286217	0.999381	-4.59376	chr1_1322269_1322793	ENSGALG00000039982	inside	568	Downstream (<1kb)	1	1323611	1333029	9419	2	ENSGALG00000039420.2	ENSGALT00000057435.2	10236	NA	NA	NA
chr1_132968707_132969068	-0.187704	3.4649	-0.275652	0.783414	0.999381	-4.6046	chr1_132968707_132969068	NA	NA	NA	Distal Intergenic	1	132986041	133096377	110337	1	ENSGALG00000043118.2	ENSGALT00000055338.2	-16973	418685	ATP10A	ATPase phospholipid transporting 10A (putative)
chr1_1330406_1330985	0.556356	4.29783	0.905854	0.367306	0.999381	-4.59749	chr1_1330406_1330985	ENSGALG00000051854	inside	6277	Promoter (2-3kb)	1	1323611	1333029	9419	2	ENSGALG00000039420.2	ENSGALT00000057435.2	2044	NA	NA	NA
chr1_1330406_1330985	0.556356	4.29783	0.905854	0.367306	0.999381	-4.59749	chr1_1330406_1330985	ENSGALG00000036114	inside	903	Promoter (2-3kb)	1	1323611	1333029	9419	2	ENSGALG00000039420.2	ENSGALT00000057435.2	2044	NA	NA	NA
chr1_133100314_133100805	0.259811	3.76951	0.387426	0.699308	0.999381	-4.6044	chr1_133100314_133100805	ENSGALG00000043118	inside	5572	Distal Intergenic	1	133155814	133180767	24954	2	ENSGALG00000052362.1	ENSGALT00000098698.1	79962	NA	NA	NA
chr1_133134647_133134942	-0.706426	4.07511	-1.08425	0.280998	0.999381	-4.59323	chr1_133134647_133134942	NA	NA	NA	Distal Intergenic	1	133155814	133180767	24954	2	ENSGALG00000052362.1	ENSGALT00000098698.1	45825	NA	NA	NA
chr1_133134718_133135049	-0.111826	4.3997	-0.179637	0.85782	0.999381	-4.60771	chr1_133134718_133135049	NA	NA	NA	Distal Intergenic	1	133155814	133180767	24954	2	ENSGALG00000052362.1	ENSGALT00000098698.1	45718	NA	NA	NA
chr1_133142691_133143273	-0.396588	3.63743	-0.584573	0.560221	0.999381	-4.60211	chr1_133142691_133143273	NA	NA	NA	Distal Intergenic	1	133155814	133180767	24954	2	ENSGALG00000052362.1	ENSGALT00000098698.1	37494	NA	NA	NA
chr1_133232758_133233452	-0.447576	3.52631	-0.639341	0.52414	0.999381	-4.60127	chr1_133232758_133233452	ENSGALG00000034944	inside	6419	Downstream (2-3kb)	1	133236289	133256347	20059	2	ENSGALG00000039826.2	ENSGALT00000057421.2	22895	396144	CNGA3	cyclic nucleotide gated channel alpha 3
chr1_133232758_133233452	-0.447576	3.52631	-0.639341	0.52414	0.999381	-4.60127	chr1_133232758_133233452	ENSGALG00000039826	inside	6469	Downstream (2-3kb)	1	133236289	133256347	20059	2	ENSGALG00000039826.2	ENSGALT00000057421.2	22895	396144	CNGA3	cyclic nucleotide gated channel alpha 3
chr1_133232767_133233500	-0.447576	3.52631	-0.639341	0.52414	0.999381	-4.60127	chr1_133232767_133233500	ENSGALG00000034944	inside	6371	Downstream (2-3kb)	1	133236289	133256347	20059	2	ENSGALG00000039826.2	ENSGALT00000057421.2	22847	396144	CNGA3	cyclic nucleotide gated channel alpha 3
chr1_133232767_133233500	-0.447576	3.52631	-0.639341	0.52414	0.999381	-4.60127	chr1_133232767_133233500	ENSGALG00000039826	inside	6478	Downstream (2-3kb)	1	133236289	133256347	20059	2	ENSGALG00000039826.2	ENSGALT00000057421.2	22847	396144	CNGA3	cyclic nucleotide gated channel alpha 3
chr1_133284100_133284422	-0.662216	3.65132	-0.954437	0.342286	0.999381	-4.59616	chr1_133284100_133284422	NA	NA	NA	Intron (ENSGALT00000076958.3/ENSGALG00000040709.3, intron 9 of 9)	1	133283029	133309570	26542	2	ENSGALG00000040709.3	ENSGALT00000076958.3	25148	NA	NA	NA
chr1_133284190_133284405	-0.662216	3.65132	-0.954437	0.342286	0.999381	-4.59616	chr1_133284190_133284405	NA	NA	NA	Intron (ENSGALT00000076958.3/ENSGALG00000040709.3, intron 9 of 9)	1	133283029	133309570	26542	2	ENSGALG00000040709.3	ENSGALT00000076958.3	25165	NA	NA	NA
chr1_133443770_133444440	-0.0666756	3.42761	-0.0908728	0.927785	0.999381	-4.60522	chr1_133443770_133444440	ENSGALG00000037353	inside	44977	Intron (ENSGALT00000084342.2/ENSGALG00000037353.3, intron 12 of 41)	1	133387917	133479417	91501	1	ENSGALG00000037353.3	ENSGALT00000084342.2	55854	418689	TMEM131	transmembrane protein 131
chr1_133589027_133589712	0.166945	4.30807	0.268192	0.789133	0.999381	-4.60686	chr1_133589027_133589712	NA	NA	NA	Distal Intergenic	1	133608232	133610545	2314	2	ENSGALG00000036791.2	ENSGALT00000097638.1	20833	769722	COA5	cytochrome c oxidase assembly factor 5
chr1_133594149_133594415	0.587093	3.42444	0.839192	0.403469	0.999381	-4.59818	chr1_133594149_133594415	NA	NA	NA	Distal Intergenic	1	133608232	133610545	2314	2	ENSGALG00000036791.2	ENSGALT00000097638.1	16130	769722	COA5	cytochrome c oxidase assembly factor 5
chr1_133689515_133690287	-1.47431	3.93279	-2.29418	0.0239836	0.999381	-4.54979	chr1_133689515_133690287	ENSGALG00000030780	inside	13511	5' UTR	1	133618531	133693798	75268	2	ENSGALG00000030780.2	ENSGALT00000061416.2	3511	418692	MGAT4A	mannosyl (alpha-1,3-)-glycoprotein beta-1,4-N-acetylglucosaminyltransferase, isozyme A
chr1_133753183_133753556	-0.218575	3.75927	-0.321523	0.748521	0.999381	-4.60489	chr1_133753183_133753556	NA	NA	NA	Distal Intergenic	1	133708781	133728300	19520	2	ENSGALG00000016755.7	ENSGALT00000027054.7	-24884	NA	NA	NA
chr1_133967060_133967265	-0.234427	3.40348	-0.332959	0.739899	0.999381	-4.60414	chr1_133967060_133967265	ENSGALG00000016767	inside	3493	Distal Intergenic	1	133979056	133979173	118	2	ENSGALG00000025192.2	ENSGALT00000042105.2	11908	112531643	LOC112531643	U6atac minor spliceosomal RNA
chr1_134081553_134082099	-0.127454	3.52631	-0.180858	0.856864	0.999381	-4.60515	chr1_134081553_134082099	ENSGALG00000016767	inside	117986	Intron (ENSGALT00000027071.6/ENSGALG00000016767.6, intron 6 of 19)	1	133979056	133979173	118	2	ENSGALG00000025192.2	ENSGALT00000042105.2	-102381	112531643	LOC112531643	U6atac minor spliceosomal RNA
chr1_134199212_134199809	-0.288866	3.83092	-0.427491	0.669989	0.999381	-4.60418	chr1_134199212_134199809	ENSGALG00000016767	inside	104450	Intron (ENSGALT00000027071.6/ENSGALG00000016767.6, intron 3 of 19)	1	133973567	134294259	320693	2	ENSGALG00000016767.6	ENSGALT00000027071.6	94450	418705	AFF3	AF4/FMR2 family member 3
chr1_134266580_134266871	-0.0792894	3.48586	-0.114654	0.908962	0.999381	-4.60528	chr1_134266580_134266871	ENSGALG00000016767	inside	37388	Intron (ENSGALT00000027071.6/ENSGALG00000016767.6, intron 1 of 19)	1	133973567	134294259	320693	2	ENSGALG00000016767.6	ENSGALT00000027071.6	27388	418705	AFF3	AF4/FMR2 family member 3
chr1_1342770_1344754	-0.139118	4.07876	-0.212167	0.832431	0.999381	-4.60642	chr1_1342770_1344754	ENSGALG00000036114	inside	13267	Exon (ENSGALT00000068986.2/ENSGALG00000036114.2, exon 3 of 12)	1	1339503	1348245	8743	1	ENSGALG00000036114.2	ENSGALT00000068986.2	3268	395949	SMO	smoothened, frizzled class receptor
chr1_1342770_1344754	-0.139118	4.07876	-0.212167	0.832431	0.999381	-4.60642	chr1_1342770_1344754	ENSGALG00000051854	inside	1272	Exon (ENSGALT00000068986.2/ENSGALG00000036114.2, exon 3 of 12)	1	1339503	1348245	8743	1	ENSGALG00000036114.2	ENSGALT00000068986.2	3268	395949	SMO	smoothened, frizzled class receptor
chr1_134297426_134297935	-1.08229	3.88063	-1.56302	0.121374	0.999381	-4.57963	chr1_134297426_134297935	ENSGALG00000016767	inside	6324	Distal Intergenic	1	133973567	134294259	320693	2	ENSGALG00000016767.6	ENSGALT00000075851.2	-3168	418705	AFF3	AF4/FMR2 family member 3
chr1_134409404_134410008	-0.631285	4.75403	-1.07544	0.284903	0.999381	-4.59311	chr1_134409404_134410008	ENSGALG00000016769	inside	10596	3' UTR	1	134408808	134420307	11500	2	ENSGALG00000016769.7	ENSGALT00000094331.1	10299	395206	CHST10	carbohydrate sulfotransferase 10
chr1_134636752_134637723	0.225444	4.70894	0.395216	0.69357	0.999381	-4.60724	chr1_134636752_134637723	ENSGALG00000016774	inside	40788	Intron (ENSGALT00000066852.2/ENSGALG00000016774.6, intron 7 of 20)	1	134671350	134676353	5004	1	ENSGALG00000016775.6	ENSGALT00000085319.2	-33627	418710	RPL31	ribosomal protein L31
chr1_13477243_13478286	1.0115	3.38716	1.4514	0.149964	0.999381	-4.58437	chr1_13477243_13478286	ENSGALG00000008175	inside	1189	Distal Intergenic	1	13185663	13457234	271572	2	ENSGALG00000008193.7	ENSGALT00000013344.7	-20010	427850	RELN	reelin
chr1_13477263_13478150	0.808007	3.29236	1.16122	0.248464	0.999381	-4.59183	chr1_13477263_13478150	ENSGALG00000008175	inside	1209	Distal Intergenic	1	13185663	13457234	271572	2	ENSGALG00000008193.7	ENSGALT00000013344.7	-20030	427850	RELN	reelin
chr1_135018359_135018833	-0.244722	3.66764	-0.348871	0.727959	0.999381	-4.60449	chr1_135018359_135018833	ENSGALG00000016781	inside	21400	Intron (ENSGALT00000008104.6/ENSGALG00000016781.6, intron 25 of 30)	1	135054624	135066732	12109	1	ENSGALG00000046326.2	ENSGALT00000088120.2	-35791	418715	IL1R2	interleukin 1 receptor type 2
chr1_1350344_1350841	-0.508725	3.80071	-0.754536	0.452395	0.999381	-4.5999	chr1_1350344_1350841	ENSGALG00000036114	inside	7404	Distal Intergenic	1	1354962	1392842	37881	1	ENSGALG00000032868.2	ENSGALT00000000439.6	-4121	416675	AHCYL2	adenosylhomocysteinase like 2
chr1_1350344_1350841	-0.508725	3.80071	-0.754536	0.452395	0.999381	-4.5999	chr1_1350344_1350841	ENSGALG00000032868	inside	5382	Distal Intergenic	1	1354962	1392842	37881	1	ENSGALG00000032868.2	ENSGALT00000000439.6	-4121	416675	AHCYL2	adenosylhomocysteinase like 2
chr1_135103_135506	0.456948	7.09703	1.15046	0.252845	0.999381	-4.58544	chr1_135103_135506	NA	NA	NA	Intron (ENSGALT00000075758.2/ENSGALG00000051297.1, intron 4 of 4)	1	106317	118568	12252	2	ENSGALG00000052679.1	ENSGALT00000095864.1	-16536	NA	NA	NA
chr1_135119_135444	0.711735	6.88949	1.63199	0.105993	0.999381	-4.54504	chr1_135119_135444	NA	NA	NA	Intron (ENSGALT00000075758.2/ENSGALG00000051297.1, intron 4 of 4)	1	106317	118568	12252	2	ENSGALG00000052679.1	ENSGALT00000095864.1	-16552	NA	NA	NA
chr1_135152837_135153183	-0.55695	3.82069	-0.84018	0.402918	0.999381	-4.59843	chr1_135152837_135153183	ENSGALG00000030526	inside	9842	3' UTR	1	135138720	135153025	14306	1	ENSGALG00000030526.2	ENSGALT00000066391.2	14118	418716	IL1RL2	interleukin 1 receptor-like 2
chr1_135306115_135306813	-1.17303	3.36303	-1.66409	0.0993903	0.999381	-4.57807	chr1_135306115_135306813	ENSGALG00000016791	inside	15157	Exon (ENSGALT00000027110.6/ENSGALG00000016791.6, exon 2 of 12)	1	135300958	135332438	31481	1	ENSGALG00000016791.6	ENSGALT00000027110.6	5158	418719	SLC9A2	solute carrier family 9 member A2
chr1_135522743_135523155	0.443322	3.98249	0.685978	0.494398	0.999381	-4.60125	chr1_135522743_135523155	NA	NA	NA	Distal Intergenic	1	135354534	135378734	24201	1	ENSGALG00000038936.3	ENSGALT00000064494.2	168210	418721	TMEM182	transmembrane protein 182
chr1_135640790_135641045	-0.259414	3.16028	-0.355558	0.72296	0.999381	-4.60364	chr1_135640790_135641045	NA	NA	NA	Distal Intergenic	1	135815461	135860676	45216	1	ENSGALG00000051186.1	ENSGALT00000096488.1	-174416	112531514	LOC112531514	uncharacterized LOC112531514
chr1_1357740_1358127	0.56635	4.33927	0.943521	0.347809	0.999381	-4.59665	chr1_1357740_1358127	ENSGALG00000036114	inside	118	Promoter (2-3kb)	1	1354962	1392842	37881	1	ENSGALG00000032868.2	ENSGALT00000000439.6	2779	416675	AHCYL2	adenosylhomocysteinase like 2
chr1_1357740_1358127	0.56635	4.33927	0.943521	0.347809	0.999381	-4.59665	chr1_1357740_1358127	ENSGALG00000032868	inside	12778	Promoter (2-3kb)	1	1354962	1392842	37881	1	ENSGALG00000032868.2	ENSGALT00000000439.6	2779	416675	AHCYL2	adenosylhomocysteinase like 2
chr1_13588271_13588615	0.0847543	3.64767	0.118364	0.906029	0.999381	-4.6056	chr1_13588271_13588615	NA	NA	NA	Promoter (2-3kb)	1	13585764	13587750	1987	1	ENSGALG00000051514.1	ENSGALT00000104415.1	2508	NA	NA	NA
chr1_13588297_13588835	0.520673	4.03075	0.73346	0.465085	0.999381	-4.60056	chr1_13588297_13588835	NA	NA	NA	Promoter (2-3kb)	1	13585764	13587750	1987	1	ENSGALG00000051514.1	ENSGALT00000104415.1	2534	NA	NA	NA
chr1_13590130_13590508	0.511313	3.86114	0.770956	0.442647	0.999381	-4.59969	chr1_13590130_13590508	NA	NA	NA	Distal Intergenic	1	13585764	13587750	1987	1	ENSGALG00000051514.1	ENSGALT00000104415.1	4367	NA	NA	NA
chr1_136237686_136238675	0.313844	5.18016	0.587525	0.558246	0.999381	-4.6063	chr1_136237686_136238675	NA	NA	NA	Distal Intergenic	1	136223868	136229368	5501	2	ENSGALG00000054182.1	ENSGALT00000097823.1	-8319	NA	NA	NA
chr1_136240140_136240495	0.495488	3.42444	0.719723	0.473463	0.999381	-4.60005	chr1_136240140_136240495	NA	NA	NA	Distal Intergenic	1	136223868	136229368	5501	2	ENSGALG00000054182.1	ENSGALT00000097823.1	-10773	NA	NA	NA
chr1_136244905_136245214	-1.16332	4.02442	-1.81747	0.0722991	0.999381	-4.56959	chr1_136244905_136245214	NA	NA	NA	Distal Intergenic	1	136252366	136256566	4201	1	ENSGALG00000048602.1	ENSGALT00000092564.1	-7152	NA	NA	NA
chr1_136277825_136278184	0.165475	4.01734	0.25228	0.80137	0.999381	-4.60602	chr1_136277825_136278184	NA	NA	NA	Promoter (1-2kb)	1	136273711	136276075	2365	2	ENSGALG00000047670.1	ENSGALT00000096723.1	-1751	NA	NA	NA
chr1_136302569_136303096	0.542732	4.23642	0.847585	0.3988	0.999381	-4.59869	chr1_136302569_136303096	NA	NA	NA	Distal Intergenic	1	136273711	136276075	2365	2	ENSGALG00000047670.1	ENSGALT00000096723.1	-26495	NA	NA	NA
chr1_13638467_13639020	0.781852	3.65839	1.14446	0.25531	0.999381	-4.59201	chr1_13638467_13639020	NA	NA	NA	Intron (ENSGALT00000081575.2/ENSGALG00000043367.2, intron 1 of 1)	1	13612065	13772223	160159	1	ENSGALG00000043367.2	ENSGALT00000081575.2	26403	NA	NA	NA
chr1_13642282_13642492	-0.150331	3.7198	-0.216843	0.828796	0.999381	-4.60541	chr1_13642282_13642492	NA	NA	NA	Intron (ENSGALT00000081575.2/ENSGALG00000043367.2, intron 1 of 1)	1	13612065	13772223	160159	1	ENSGALG00000043367.2	ENSGALT00000081575.2	30218	NA	NA	NA
chr1_136496565_136497103	1.55112	3.29236	2.24705	0.0269526	0.999381	-4.5573	chr1_136496565_136497103	ENSGALG00000053982	overlapStart	79	Distal Intergenic	1	136506644	136508612	1969	1	ENSGALG00000053982.1	ENSGALT00000105958.1	-9541	101751432	LOC101751432	uncharacterized LOC101751432
chr1_136570714_136571519	0.167147	4.36504	0.27552	0.783516	0.999381	-4.60701	chr1_136570714_136571519	ENSGALG00000016799	inside	2343	Distal Intergenic	1	136574847	136577295	2449	2	ENSGALG00000046809.1	ENSGALT00000102908.1	5776	NA	NA	NA
chr1_136669158_136669737	0.194281	3.20074	0.273855	0.784791	0.999381	-4.60419	chr1_136669158_136669737	ENSGALG00000016799	inside	1207	Distal Intergenic	1	136717949	136721234	3286	1	ENSGALG00000043690.3	ENSGALT00000047217.2	-48212	771055	C1H2ORF40	chromosome 1 open reading frame, human C2orf40
chr1_136669242_136669744	0.194281	3.20074	0.273855	0.784791	0.999381	-4.60419	chr1_136669242_136669744	ENSGALG00000016799	inside	1200	Distal Intergenic	1	136717949	136721234	3286	1	ENSGALG00000043690.3	ENSGALT00000047217.2	-48205	771055	C1H2ORF40	chromosome 1 open reading frame, human C2orf40
chr1_136945832_136946281	0.465038	3.63743	0.674257	0.501786	0.999381	-4.60093	chr1_136945832_136946281	ENSGALG00000016803	inside	2853	Intron (ENSGALT00000092870.1/ENSGALG00000016802.6, intron 3 of 3)	1	136953656	136983023	29368	2	ENSGALG00000016803.6	ENSGALT00000096577.1	36742	403122	ST6GAL2	ST6 beta-galactoside alpha-2,6-sialyltransferase 2
chr1_136945832_136946281	0.465038	3.63743	0.674257	0.501786	0.999381	-4.60093	chr1_136945832_136946281	ENSGALG00000016802	inside	22203	Intron (ENSGALT00000092870.1/ENSGALG00000016802.6, intron 3 of 3)	1	136953656	136983023	29368	2	ENSGALG00000016803.6	ENSGALT00000096577.1	36742	403122	ST6GAL2	ST6 beta-galactoside alpha-2,6-sialyltransferase 2
chr1_136977681_136978211	-0.799883	3.65839	-1.19021	0.236931	0.999381	-4.5909	chr1_136977681_136978211	ENSGALG00000016803	inside	34702	Intron (ENSGALT00000036571.3/ENSGALG00000016803.6, intron 1 of 5)	1	136953656	136983023	29368	2	ENSGALG00000016803.6	ENSGALT00000096577.1	4812	403122	ST6GAL2	ST6 beta-galactoside alpha-2,6-sialyltransferase 2
chr1_137096174_137097027	-0.2779	4.29768	-0.428709	0.669106	0.999381	-4.60542	chr1_137096174_137097027	NA	NA	NA	Intron (ENSGALT00000100025.1/ENSGALG00000049876.1, intron 2 of 6)	1	137104763	137123590	18828	2	ENSGALG00000034536.3	ENSGALT00000071859.2	26563	NA	NA	NA
chr1_1372035_1372256	-0.474323	3.75002	-0.711216	0.478694	0.999381	-4.60052	chr1_1372035_1372256	ENSGALG00000032868	inside	27073	Promoter (<=1kb)	1	1371121	1392842	21722	1	ENSGALG00000032868.2	ENSGALT00000084136.2	915	416675	AHCYL2	adenosylhomocysteinase like 2
chr1_137230818_137231147	-0.0258992	4.51545	-0.0437122	0.965226	0.999381	-4.60858	chr1_137230818_137231147	NA	NA	NA	Intron (ENSGALT00000100025.1/ENSGALG00000049876.1, intron 6 of 6)	1	137154846	137158275	3430	2	ENSGALG00000052777.1	ENSGALT00000094293.1	-72544	NA	NA	NA
chr1_137369294_137369733	-0.428501	4.76645	-0.74667	0.457108	0.999381	-4.60168	chr1_137369294_137369733	ENSGALG00000016804	inside	5333	Distal Intergenic	1	137344058	137365066	21009	1	ENSGALG00000016804.6	ENSGALT00000027127.5	25237	414870	SLC5A7	solute carrier family 5 member 7
chr1_137533_137907	-0.206992	7.68546	-0.651408	0.516357	0.999381	-4.62142	chr1_137533_137907	NA	NA	NA	Intron (ENSGALT00000075758.2/ENSGALG00000051297.1, intron 4 of 4)	1	106317	118568	12252	2	ENSGALG00000052679.1	ENSGALT00000095864.1	-18966	NA	NA	NA
chr1_137538_137908	-0.206992	7.68546	-0.651408	0.516357	0.999381	-4.62142	chr1_137538_137908	NA	NA	NA	Intron (ENSGALT00000075758.2/ENSGALG00000051297.1, intron 4 of 4)	1	106317	118568	12252	2	ENSGALG00000052679.1	ENSGALT00000095864.1	-18971	NA	NA	NA
chr1_137549_137896	-0.206992	7.68546	-0.651408	0.516357	0.999381	-4.62142	chr1_137549_137896	NA	NA	NA	Intron (ENSGALT00000075758.2/ENSGALG00000051297.1, intron 4 of 4)	1	106317	118568	12252	2	ENSGALG00000052679.1	ENSGALT00000095864.1	-18982	NA	NA	NA
chr1_137553255_137553841	0.391443	4.35316	0.629855	0.530302	0.999381	-4.60289	chr1_137553255_137553841	ENSGALG00000029970	inside	48560	Intron (ENSGALT00000091197.1/ENSGALG00000029970.3, intron 2 of 10)	1	137548755	137607327	58573	1	ENSGALG00000029970.3	ENSGALT00000055362.2	4501	414880	LIMS1	LIM zinc finger domain containing 1
chr1_137575151_137575367	0.49466	4.05185	0.725243	0.470086	0.999381	-4.60073	chr1_137575151_137575367	ENSGALG00000044599	inside	4843	Exon (ENSGALT00000091197.1/ENSGALG00000029970.3, exon 9 of 11)	1	137580308	137590991	10684	1	ENSGALG00000044599.2	ENSGALT00000085848.2	-4941	776067	LOC776067	E3 SUMO-protein ligase RanBP2-like
chr1_137575151_137575367	0.49466	4.05185	0.725243	0.470086	0.999381	-4.60073	chr1_137575151_137575367	ENSGALG00000029970	inside	70456	Exon (ENSGALT00000091197.1/ENSGALG00000029970.3, exon 9 of 11)	1	137580308	137590991	10684	1	ENSGALG00000044599.2	ENSGALT00000085848.2	-4941	776067	LOC776067	E3 SUMO-protein ligase RanBP2-like
chr1_137576213_137576587	0.0897688	4.38935	0.141284	0.887945	0.999381	-4.60783	chr1_137576213_137576587	ENSGALG00000029970	inside	71518	Intron (ENSGALT00000091197.1/ENSGALG00000029970.3, intron 10 of 10)	1	137580308	137590991	10684	1	ENSGALG00000044599.2	ENSGALT00000085848.2	-3721	776067	LOC776067	E3 SUMO-protein ligase RanBP2-like
chr1_137576213_137576587	0.0897688	4.38935	0.141284	0.887945	0.999381	-4.60783	chr1_137576213_137576587	ENSGALG00000044599	inside	5905	Intron (ENSGALT00000091197.1/ENSGALG00000029970.3, intron 10 of 10)	1	137580308	137590991	10684	1	ENSGALG00000044599.2	ENSGALT00000085848.2	-3721	776067	LOC776067	E3 SUMO-protein ligase RanBP2-like
chr1_137578358_137579099	-0.0951998	5.18042	-0.173262	0.862814	0.999381	-4.61159	chr1_137578358_137579099	ENSGALG00000029970	inside	73663	Promoter (1-2kb)	1	137580308	137590991	10684	1	ENSGALG00000044599.2	ENSGALT00000085848.2	-1209	776067	LOC776067	E3 SUMO-protein ligase RanBP2-like
chr1_137578358_137579099	-0.0951998	5.18042	-0.173262	0.862814	0.999381	-4.61159	chr1_137578358_137579099	ENSGALG00000044599	inside	8050	Promoter (1-2kb)	1	137580308	137590991	10684	1	ENSGALG00000044599.2	ENSGALT00000085848.2	-1209	776067	LOC776067	E3 SUMO-protein ligase RanBP2-like
chr1_137580863_137581656	0.614429	5.62726	1.20275	0.232061	0.999381	-4.58685	chr1_137580863_137581656	ENSGALG00000044599	inside	10555	Promoter (<=1kb)	1	137580308	137590991	10684	1	ENSGALG00000044599.2	ENSGALT00000085848.2	556	776067	LOC776067	E3 SUMO-protein ligase RanBP2-like
chr1_137580863_137581656	0.614429	5.62726	1.20275	0.232061	0.999381	-4.58685	chr1_137580863_137581656	ENSGALG00000029970	inside	76168	Promoter (<=1kb)	1	137580308	137590991	10684	1	ENSGALG00000044599.2	ENSGALT00000085848.2	556	776067	LOC776067	E3 SUMO-protein ligase RanBP2-like
chr1_137581287_137581632	0.400551	5.48422	0.771787	0.442157	0.999381	-4.60298	chr1_137581287_137581632	ENSGALG00000044599	inside	10979	Promoter (<=1kb)	1	137580308	137590991	10684	1	ENSGALG00000044599.2	ENSGALT00000085848.2	980	776067	LOC776067	E3 SUMO-protein ligase RanBP2-like
chr1_137581287_137581632	0.400551	5.48422	0.771787	0.442157	0.999381	-4.60298	chr1_137581287_137581632	ENSGALG00000029970	inside	76592	Promoter (<=1kb)	1	137580308	137590991	10684	1	ENSGALG00000044599.2	ENSGALT00000085848.2	980	776067	LOC776067	E3 SUMO-protein ligase RanBP2-like
chr1_137582581_137583273	-0.31361	6.51007	-0.753319	0.453122	0.999381	-4.60767	chr1_137582581_137583273	ENSGALG00000029970	inside	77886	Promoter (2-3kb)	1	137580308	137590991	10684	1	ENSGALG00000044599.2	ENSGALT00000085848.2	2274	776067	LOC776067	E3 SUMO-protein ligase RanBP2-like
chr1_137582581_137583273	-0.31361	6.51007	-0.753319	0.453122	0.999381	-4.60767	chr1_137582581_137583273	ENSGALG00000044599	inside	12273	Promoter (2-3kb)	1	137580308	137590991	10684	1	ENSGALG00000044599.2	ENSGALT00000085848.2	2274	776067	LOC776067	E3 SUMO-protein ligase RanBP2-like
chr1_137582905_137583206	-0.440052	6.02203	-0.976671	0.331213	0.999381	-4.59669	chr1_137582905_137583206	ENSGALG00000029970	inside	78210	Promoter (2-3kb)	1	137580308	137590991	10684	1	ENSGALG00000044599.2	ENSGALT00000085848.2	2598	776067	LOC776067	E3 SUMO-protein ligase RanBP2-like
chr1_137582905_137583206	-0.440052	6.02203	-0.976671	0.331213	0.999381	-4.59669	chr1_137582905_137583206	ENSGALG00000044599	inside	12597	Promoter (2-3kb)	1	137580308	137590991	10684	1	ENSGALG00000044599.2	ENSGALT00000085848.2	2598	776067	LOC776067	E3 SUMO-protein ligase RanBP2-like
chr1_137583848_137584218	0.561322	5.6959	1.07281	0.286076	0.999381	-4.59252	chr1_137583848_137584218	ENSGALG00000029970	inside	79153	Exon (ENSGALT00000085848.2/ENSGALG00000044599.2, exon 4 of 16)	1	137580308	137590991	10684	1	ENSGALG00000044599.2	ENSGALT00000085848.2	3541	776067	LOC776067	E3 SUMO-protein ligase RanBP2-like
chr1_137583848_137584218	0.561322	5.6959	1.07281	0.286076	0.999381	-4.59252	chr1_137583848_137584218	ENSGALG00000044599	inside	13540	Exon (ENSGALT00000085848.2/ENSGALG00000044599.2, exon 4 of 16)	1	137580308	137590991	10684	1	ENSGALG00000044599.2	ENSGALT00000085848.2	3541	776067	LOC776067	E3 SUMO-protein ligase RanBP2-like
chr1_137585430_137587041	0.0907952	6.46119	0.211337	0.833078	0.999381	-4.62154	chr1_137585430_137587041	ENSGALG00000044599	inside	13950	Exon (ENSGALT00000085848.2/ENSGALG00000044599.2, exon 7 of 16)	1	137580308	137590991	10684	1	ENSGALG00000044599.2	ENSGALT00000085848.2	5123	776067	LOC776067	E3 SUMO-protein ligase RanBP2-like
chr1_137585430_137587041	0.0907952	6.46119	0.211337	0.833078	0.999381	-4.62154	chr1_137585430_137587041	ENSGALG00000029970	inside	80735	Exon (ENSGALT00000085848.2/ENSGALG00000044599.2, exon 7 of 16)	1	137580308	137590991	10684	1	ENSGALG00000044599.2	ENSGALT00000085848.2	5123	776067	LOC776067	E3 SUMO-protein ligase RanBP2-like
chr1_137586728_137587034	0.112056	5.29404	0.210678	0.83359	0.999381	-4.61206	chr1_137586728_137587034	ENSGALG00000029970	inside	82033	Exon (ENSGALT00000085848.2/ENSGALG00000044599.2, exon 8 of 16)	1	137592636	137662119	69484	1	ENSGALG00000046960.1	ENSGALT00000096965.1	-5602	NA	NA	NA
chr1_137586728_137587034	0.112056	5.29404	0.210678	0.83359	0.999381	-4.61206	chr1_137586728_137587034	ENSGALG00000044599	inside	13957	Exon (ENSGALT00000085848.2/ENSGALG00000044599.2, exon 8 of 16)	1	137592636	137662119	69484	1	ENSGALG00000046960.1	ENSGALT00000096965.1	-5602	NA	NA	NA
chr1_137590372_137590671	0.808962	5.38176	1.40829	0.16231	0.999381	-4.57812	chr1_137590372_137590671	ENSGALG00000029970	inside	85677	Promoter (1-2kb)	1	137592636	137662119	69484	1	ENSGALG00000046960.1	ENSGALT00000096965.1	-1965	NA	NA	NA
chr1_137590372_137590671	0.808962	5.38176	1.40829	0.16231	0.999381	-4.57812	chr1_137590372_137590671	ENSGALG00000044599	inside	10320	Promoter (1-2kb)	1	137592636	137662119	69484	1	ENSGALG00000046960.1	ENSGALT00000096965.1	-1965	NA	NA	NA
chr1_137590387_137590668	0.861389	5.3559	1.50499	0.135647	0.999381	-4.57342	chr1_137590387_137590668	ENSGALG00000029970	inside	85692	Promoter (1-2kb)	1	137592636	137662119	69484	1	ENSGALG00000046960.1	ENSGALT00000096965.1	-1968	NA	NA	NA
chr1_137590387_137590668	0.861389	5.3559	1.50499	0.135647	0.999381	-4.57342	chr1_137590387_137590668	ENSGALG00000044599	inside	10323	Promoter (1-2kb)	1	137592636	137662119	69484	1	ENSGALG00000046960.1	ENSGALT00000096965.1	-1968	NA	NA	NA
chr1_137591212_137591412	0.699472	4.52237	1.14618	0.254601	0.999381	-4.59117	chr1_137591212_137591412	ENSGALG00000044599	inside	9579	Promoter (1-2kb)	1	137592636	137662119	69484	1	ENSGALG00000046960.1	ENSGALT00000096965.1	-1224	NA	NA	NA
chr1_137591212_137591412	0.699472	4.52237	1.14618	0.254601	0.999381	-4.59117	chr1_137591212_137591412	ENSGALG00000029970	inside	86517	Promoter (1-2kb)	1	137592636	137662119	69484	1	ENSGALG00000046960.1	ENSGALT00000096965.1	-1224	NA	NA	NA
chr1_137593098_137593781	0.999037	5.38124	1.85711	0.0663954	0.999381	-4.55293	chr1_137593098_137593781	ENSGALG00000029970	inside	88403	Promoter (<=1kb)	1	137592636	137662119	69484	1	ENSGALG00000046960.1	ENSGALT00000096965.1	463	NA	NA	NA
chr1_137593098_137593781	0.999037	5.38124	1.85711	0.0663954	0.999381	-4.55293	chr1_137593098_137593781	ENSGALG00000044599	inside	7210	Promoter (<=1kb)	1	137592636	137662119	69484	1	ENSGALG00000046960.1	ENSGALT00000096965.1	463	NA	NA	NA
chr1_137597547_137598267	-0.182746	5.99951	-0.368075	0.713637	0.999381	-4.61517	chr1_137597547_137598267	ENSGALG00000044599	inside	2724	Intron (ENSGALT00000091197.1/ENSGALG00000029970.3, intron 10 of 10)	1	137592636	137662119	69484	1	ENSGALG00000046960.1	ENSGALT00000096965.1	4912	NA	NA	NA
chr1_137597547_137598267	-0.182746	5.99951	-0.368075	0.713637	0.999381	-4.61517	chr1_137597547_137598267	ENSGALG00000029970	inside	92852	Intron (ENSGALT00000091197.1/ENSGALG00000029970.3, intron 10 of 10)	1	137592636	137662119	69484	1	ENSGALG00000046960.1	ENSGALT00000096965.1	4912	NA	NA	NA
chr1_137598849_137599090	-0.711509	3.72906	-1.02038	0.310139	0.999381	-4.5948	chr1_137598849_137599090	ENSGALG00000044599	inside	1901	Intron (ENSGALT00000091197.1/ENSGALG00000029970.3, intron 10 of 10)	1	137592636	137662119	69484	1	ENSGALG00000046960.1	ENSGALT00000096965.1	6214	NA	NA	NA
chr1_137598849_137599090	-0.711509	3.72906	-1.02038	0.310139	0.999381	-4.5948	chr1_137598849_137599090	ENSGALG00000029970	inside	94154	Intron (ENSGALT00000091197.1/ENSGALG00000029970.3, intron 10 of 10)	1	137592636	137662119	69484	1	ENSGALG00000046960.1	ENSGALT00000096965.1	6214	NA	NA	NA
chr1_137598849_137599090	-0.711509	3.72906	-1.02038	0.310139	0.999381	-4.5948	chr1_137598849_137599090	ENSGALG00000048911	overlapStart	60	Intron (ENSGALT00000091197.1/ENSGALG00000029970.3, intron 10 of 10)	1	137592636	137662119	69484	1	ENSGALG00000046960.1	ENSGALT00000096965.1	6214	NA	NA	NA
chr1_137603824_137604185	0.343324	3.95969	0.490623	0.624825	0.999381	-4.60383	chr1_137603824_137604185	ENSGALG00000048911	inside	4794	Intron (ENSGALT00000091197.1/ENSGALG00000029970.3, intron 10 of 10)	1	137609030	137671133	62104	1	ENSGALG00000048911.1	ENSGALT00000095420.1	-4845	112531518	LOC112531518	RANBP2-like and GRIP domain-containing protein 8
chr1_137603824_137604185	0.343324	3.95969	0.490623	0.624825	0.999381	-4.60383	chr1_137603824_137604185	ENSGALG00000029970	inside	99129	Intron (ENSGALT00000091197.1/ENSGALG00000029970.3, intron 10 of 10)	1	137609030	137671133	62104	1	ENSGALG00000048911.1	ENSGALT00000095420.1	-4845	112531518	LOC112531518	RANBP2-like and GRIP domain-containing protein 8
chr1_137605273_137605691	0.107945	6.17197	0.236023	0.813923	0.999381	-4.61849	chr1_137605273_137605691	ENSGALG00000048911	inside	6243	Intron (ENSGALT00000091197.1/ENSGALG00000029970.3, intron 10 of 10)	1	137609030	137671133	62104	1	ENSGALG00000048911.1	ENSGALT00000095420.1	-3339	112531518	LOC112531518	RANBP2-like and GRIP domain-containing protein 8
chr1_137605273_137605691	0.107945	6.17197	0.236023	0.813923	0.999381	-4.61849	chr1_137605273_137605691	ENSGALG00000029970	inside	100578	Intron (ENSGALT00000091197.1/ENSGALG00000029970.3, intron 10 of 10)	1	137609030	137671133	62104	1	ENSGALG00000048911.1	ENSGALT00000095420.1	-3339	112531518	LOC112531518	RANBP2-like and GRIP domain-containing protein 8
chr1_137605275_137605680	0.0688866	6.13352	0.150304	0.880843	0.999381	-4.61894	chr1_137605275_137605680	ENSGALG00000048911	inside	6245	Intron (ENSGALT00000091197.1/ENSGALG00000029970.3, intron 10 of 10)	1	137609030	137671133	62104	1	ENSGALG00000048911.1	ENSGALT00000095420.1	-3350	112531518	LOC112531518	RANBP2-like and GRIP domain-containing protein 8
chr1_137605275_137605680	0.0688866	6.13352	0.150304	0.880843	0.999381	-4.61894	chr1_137605275_137605680	ENSGALG00000029970	inside	100580	Intron (ENSGALT00000091197.1/ENSGALG00000029970.3, intron 10 of 10)	1	137609030	137671133	62104	1	ENSGALG00000048911.1	ENSGALT00000095420.1	-3350	112531518	LOC112531518	RANBP2-like and GRIP domain-containing protein 8
chr1_137607153_137607714	0.0067101	4.27687	0.0109554	0.991282	0.999381	-4.60765	chr1_137607153_137607714	ENSGALG00000029970	inside	102458	Promoter (1-2kb)	1	137609030	137671133	62104	1	ENSGALG00000048911.1	ENSGALT00000095420.1	-1316	112531518	LOC112531518	RANBP2-like and GRIP domain-containing protein 8
chr1_137607153_137607714	0.0067101	4.27687	0.0109554	0.991282	0.999381	-4.60765	chr1_137607153_137607714	ENSGALG00000048911	inside	8123	Promoter (1-2kb)	1	137609030	137671133	62104	1	ENSGALG00000048911.1	ENSGALT00000095420.1	-1316	112531518	LOC112531518	RANBP2-like and GRIP domain-containing protein 8
chr1_137607225_137607622	-0.144714	4.2062	-0.23498	0.81473	0.999381	-4.60671	chr1_137607225_137607622	ENSGALG00000048911	inside	8195	Promoter (1-2kb)	1	137609030	137671133	62104	1	ENSGALG00000048911.1	ENSGALT00000095420.1	-1408	112531518	LOC112531518	RANBP2-like and GRIP domain-containing protein 8
chr1_137607225_137607622	-0.144714	4.2062	-0.23498	0.81473	0.999381	-4.60671	chr1_137607225_137607622	ENSGALG00000029970	inside	102530	Promoter (1-2kb)	1	137609030	137671133	62104	1	ENSGALG00000048911.1	ENSGALT00000095420.1	-1408	112531518	LOC112531518	RANBP2-like and GRIP domain-containing protein 8
chr1_137609733_137610129	0.163926	5.99239	0.360723	0.719108	0.999381	-4.61524	chr1_137609733_137610129	ENSGALG00000048911	inside	10703	Promoter (<=1kb)	1	137609030	137671133	62104	1	ENSGALG00000048911.1	ENSGALT00000095420.1	704	112531518	LOC112531518	RANBP2-like and GRIP domain-containing protein 8
chr1_137609733_137610129	0.163926	5.99239	0.360723	0.719108	0.999381	-4.61524	chr1_137609733_137610129	ENSGALG00000029970	inside	105038	Promoter (<=1kb)	1	137609030	137671133	62104	1	ENSGALG00000048911.1	ENSGALT00000095420.1	704	112531518	LOC112531518	RANBP2-like and GRIP domain-containing protein 8
chr1_137611388_137611900	0.280768	5.09174	0.532534	0.5956	0.999381	-4.60693	chr1_137611388_137611900	ENSGALG00000048911	inside	12358	Promoter (2-3kb)	1	137609030	137671133	62104	1	ENSGALG00000048911.1	ENSGALT00000095420.1	2359	112531518	LOC112531518	RANBP2-like and GRIP domain-containing protein 8
chr1_137611388_137611900	0.280768	5.09174	0.532534	0.5956	0.999381	-4.60693	chr1_137611388_137611900	ENSGALG00000029970	inside	106693	Promoter (2-3kb)	1	137609030	137671133	62104	1	ENSGALG00000048911.1	ENSGALT00000095420.1	2359	112531518	LOC112531518	RANBP2-like and GRIP domain-containing protein 8
chr1_137611643_137613348	0.177438	6.71437	0.431793	0.666871	0.999381	-4.62003	chr1_137611643_137613348	ENSGALG00000048911	inside	12613	Promoter (1-2kb)	1	137614511	137617181	2671	1	ENSGALG00000051334.1	ENSGALT00000095596.1	-1163	NA	NA	NA
chr1_137611643_137613348	0.177438	6.71437	0.431793	0.666871	0.999381	-4.62003	chr1_137611643_137613348	ENSGALG00000029970	inside	106948	Promoter (1-2kb)	1	137614511	137617181	2671	1	ENSGALG00000051334.1	ENSGALT00000095596.1	-1163	NA	NA	NA
chr1_137612697_137612965	-0.00319109	5.07176	-0.00552545	0.995603	0.999381	-4.61143	chr1_137612697_137612965	ENSGALG00000029970	inside	108002	Promoter (1-2kb)	1	137614511	137617181	2671	1	ENSGALG00000051334.1	ENSGALT00000095596.1	-1546	NA	NA	NA
chr1_137612697_137612965	-0.00319109	5.07176	-0.00552545	0.995603	0.999381	-4.61143	chr1_137612697_137612965	ENSGALG00000048911	inside	13667	Promoter (1-2kb)	1	137614511	137617181	2671	1	ENSGALG00000051334.1	ENSGALT00000095596.1	-1546	NA	NA	NA
chr1_137614540_137614905	1.49128	3.98397	2.27534	0.0251341	0.999381	-4.55006	chr1_137614540_137614905	ENSGALG00000048911	inside	15510	Promoter (<=1kb)	1	137614511	137617543	3033	1	ENSGALG00000051334.1	ENSGALT00000091644.1	30	NA	NA	NA
chr1_137614540_137614905	1.49128	3.98397	2.27534	0.0251341	0.999381	-4.55006	chr1_137614540_137614905	ENSGALG00000029970	inside	109845	Promoter (<=1kb)	1	137614511	137617543	3033	1	ENSGALG00000051334.1	ENSGALT00000091644.1	30	NA	NA	NA
chr1_137623145_137623551	0.870779	5.098	1.56026	0.122025	0.999381	-4.57272	chr1_137623145_137623551	ENSGALG00000048911	inside	24115	Intron (ENSGALT00000093228.1/ENSGALG00000029970.3, intron 10 of 10)	1	137614511	137617543	3033	1	ENSGALG00000051334.1	ENSGALT00000091644.1	8635	NA	NA	NA
chr1_137623145_137623551	0.870779	5.098	1.56026	0.122025	0.999381	-4.57272	chr1_137623145_137623551	ENSGALG00000029970	inside	118450	Intron (ENSGALT00000093228.1/ENSGALG00000029970.3, intron 10 of 10)	1	137614511	137617543	3033	1	ENSGALG00000051334.1	ENSGALT00000091644.1	8635	NA	NA	NA
chr1_137625764_137626615	0.335476	5.91661	0.696831	0.487611	0.999381	-4.60683	chr1_137625764_137626615	ENSGALG00000029970	inside	121069	Intron (ENSGALT00000093228.1/ENSGALG00000029970.3, intron 10 of 10)	1	137614511	137617543	3033	1	ENSGALG00000051334.1	ENSGALT00000091644.1	11254	NA	NA	NA
chr1_137625764_137626615	0.335476	5.91661	0.696831	0.487611	0.999381	-4.60683	chr1_137625764_137626615	ENSGALG00000048911	inside	26734	Intron (ENSGALT00000093228.1/ENSGALG00000029970.3, intron 10 of 10)	1	137614511	137617543	3033	1	ENSGALG00000051334.1	ENSGALT00000091644.1	11254	NA	NA	NA
chr1_137631251_137631541	0.470244	3.44394	0.648566	0.518184	0.999381	-4.60106	chr1_137631251_137631541	ENSGALG00000029970	inside	126556	Intron (ENSGALT00000093228.1/ENSGALG00000029970.3, intron 10 of 10)	1	137648236	137745556	97321	1	ENSGALG00000046960.1	ENSGALT00000107414.1	-16695	NA	NA	NA
chr1_137631251_137631541	0.470244	3.44394	0.648566	0.518184	0.999381	-4.60106	chr1_137631251_137631541	ENSGALG00000048911	inside	32221	Intron (ENSGALT00000093228.1/ENSGALG00000029970.3, intron 10 of 10)	1	137648236	137745556	97321	1	ENSGALG00000046960.1	ENSGALT00000107414.1	-16695	NA	NA	NA
chr1_137641686_137642407	0.866009	4.30383	1.30941	0.193554	0.999381	-4.58652	chr1_137641686_137642407	ENSGALG00000029970	inside	121016	Intron (ENSGALT00000093228.1/ENSGALG00000029970.3, intron 10 of 10)	1	137648236	137745556	97321	1	ENSGALG00000046960.1	ENSGALT00000107414.1	-5829	NA	NA	NA
chr1_137641686_137642407	0.866009	4.30383	1.30941	0.193554	0.999381	-4.58652	chr1_137641686_137642407	ENSGALG00000048911	inside	38726	Intron (ENSGALT00000093228.1/ENSGALG00000029970.3, intron 10 of 10)	1	137648236	137745556	97321	1	ENSGALG00000046960.1	ENSGALT00000107414.1	-5829	NA	NA	NA
chr1_137647473_137648247	-0.22387	6.33617	-0.505604	0.614306	0.999381	-4.61485	chr1_137647473_137648247	ENSGALG00000029970	inside	115176	Promoter (<=1kb)	1	137648236	137745556	97321	1	ENSGALG00000046960.1	ENSGALT00000107414.1	0	NA	NA	NA
chr1_137647473_137648247	-0.22387	6.33617	-0.505604	0.614306	0.999381	-4.61485	chr1_137647473_137648247	ENSGALG00000048911	inside	32886	Promoter (<=1kb)	1	137648236	137745556	97321	1	ENSGALG00000046960.1	ENSGALT00000107414.1	0	NA	NA	NA
chr1_137648838_137649555	0.238019	7.52884	0.678471	0.499123	0.999381	-4.61835	chr1_137648838_137649555	ENSGALG00000029970	inside	113868	Promoter (<=1kb)	1	137648550	137723193	74644	1	ENSGALG00000046960.1	ENSGALT00000100327.1	289	NA	NA	NA
chr1_137648838_137649555	0.238019	7.52884	0.678471	0.499123	0.999381	-4.61835	chr1_137648838_137649555	ENSGALG00000048911	inside	31578	Promoter (<=1kb)	1	137648550	137723193	74644	1	ENSGALG00000046960.1	ENSGALT00000100327.1	289	NA	NA	NA
chr1_137650721_137651129	0.0122287	6.00809	0.0258921	0.979398	0.999381	-4.61832	chr1_137650721_137651129	ENSGALG00000029970	inside	112294	Promoter (2-3kb)	1	137648550	137723193	74644	1	ENSGALG00000046960.1	ENSGALT00000100327.1	2172	NA	NA	NA
chr1_137650721_137651129	0.0122287	6.00809	0.0258921	0.979398	0.999381	-4.61832	chr1_137650721_137651129	ENSGALG00000048911	inside	30004	Promoter (2-3kb)	1	137648550	137723193	74644	1	ENSGALG00000046960.1	ENSGALT00000100327.1	2172	NA	NA	NA
chr1_137652102_137652880	0.571597	6.25032	1.33736	0.184298	0.999381	-4.57651	chr1_137652102_137652880	ENSGALG00000048911	inside	28253	5' UTR	1	137648550	137723193	74644	1	ENSGALG00000046960.1	ENSGALT00000100327.1	3553	NA	NA	NA
chr1_137652102_137652880	0.571597	6.25032	1.33736	0.184298	0.999381	-4.57651	chr1_137652102_137652880	ENSGALG00000029970	inside	110543	5' UTR	1	137648550	137723193	74644	1	ENSGALG00000046960.1	ENSGALT00000100327.1	3553	NA	NA	NA
chr1_137653574_137653874	0.296821	5.67402	0.607103	0.545232	0.999381	-4.60813	chr1_137653574_137653874	ENSGALG00000029970	inside	109549	Intron (ENSGALT00000093228.1/ENSGALG00000029970.3, intron 10 of 10)	1	137648550	137723193	74644	1	ENSGALG00000046960.1	ENSGALT00000100327.1	5025	NA	NA	NA
chr1_137653574_137653874	0.296821	5.67402	0.607103	0.545232	0.999381	-4.60813	chr1_137653574_137653874	ENSGALG00000048911	inside	27259	Intron (ENSGALT00000093228.1/ENSGALG00000029970.3, intron 10 of 10)	1	137648550	137723193	74644	1	ENSGALG00000046960.1	ENSGALT00000100327.1	5025	NA	NA	NA
chr1_137658227_137658934	0.309959	4.68091	0.512637	0.609396	0.999381	-4.60563	chr1_137658227_137658934	ENSGALG00000029970	inside	104489	3' UTR	1	137648550	137723193	74644	1	ENSGALG00000046960.1	ENSGALT00000100327.1	9678	NA	NA	NA
chr1_137658227_137658934	0.309959	4.68091	0.512637	0.609396	0.999381	-4.60563	chr1_137658227_137658934	ENSGALG00000048911	inside	22199	3' UTR	1	137648550	137723193	74644	1	ENSGALG00000046960.1	ENSGALT00000100327.1	9678	NA	NA	NA
chr1_137658234_137658936	0.309959	4.68091	0.512637	0.609396	0.999381	-4.60563	chr1_137658234_137658936	ENSGALG00000029970	inside	104487	3' UTR	1	137648550	137723193	74644	1	ENSGALG00000046960.1	ENSGALT00000100327.1	9685	NA	NA	NA
chr1_137658234_137658936	0.309959	4.68091	0.512637	0.609396	0.999381	-4.60563	chr1_137658234_137658936	ENSGALG00000048911	inside	22197	3' UTR	1	137648550	137723193	74644	1	ENSGALG00000046960.1	ENSGALT00000100327.1	9685	NA	NA	NA
chr1_137660809_137662056	0.172835	6.07157	0.356487	0.722267	0.999381	-4.61593	chr1_137660809_137662056	ENSGALG00000029970	inside	101367	3' UTR	1	137648550	137723193	74644	1	ENSGALG00000046960.1	ENSGALT00000100327.1	12260	NA	NA	NA
chr1_137660809_137662056	0.172835	6.07157	0.356487	0.722267	0.999381	-4.61593	chr1_137660809_137662056	ENSGALG00000048911	inside	19077	3' UTR	1	137648550	137723193	74644	1	ENSGALG00000046960.1	ENSGALT00000100327.1	12260	NA	NA	NA
chr1_137661486_137662265	0.444254	5.63293	0.878255	0.382022	0.999381	-4.59999	chr1_137661486_137662265	ENSGALG00000048911	inside	18868	3' UTR	1	137648550	137723193	74644	1	ENSGALG00000046960.1	ENSGALT00000100327.1	12937	NA	NA	NA
chr1_137661486_137662265	0.444254	5.63293	0.878255	0.382022	0.999381	-4.59999	chr1_137661486_137662265	ENSGALG00000029970	inside	101158	3' UTR	1	137648550	137723193	74644	1	ENSGALG00000046960.1	ENSGALT00000100327.1	12937	NA	NA	NA
chr1_137665971_137666492	0.414831	6.15936	0.929926	0.354767	0.999381	-4.59893	chr1_137665971_137666492	ENSGALG00000029970	inside	96931	Intron (ENSGALT00000093228.1/ENSGALG00000029970.3, intron 10 of 10)	1	137682471	137691704	9234	1	ENSGALG00000052731.1	ENSGALT00000083559.2	-15979	NA	NA	NA
chr1_137665971_137666492	0.414831	6.15936	0.929926	0.354767	0.999381	-4.59893	chr1_137665971_137666492	ENSGALG00000048911	inside	14641	Intron (ENSGALT00000093228.1/ENSGALG00000029970.3, intron 10 of 10)	1	137682471	137691704	9234	1	ENSGALG00000052731.1	ENSGALT00000083559.2	-15979	NA	NA	NA
chr1_137667452_137669084	0.260891	7.78161	0.749841	0.455204	0.999381	-4.61638	chr1_137667452_137669084	ENSGALG00000048911	inside	12049	Intron (ENSGALT00000093228.1/ENSGALG00000029970.3, intron 10 of 10)	1	137682471	137691704	9234	1	ENSGALG00000052731.1	ENSGALT00000083559.2	-13387	NA	NA	NA
chr1_137667452_137669084	0.260891	7.78161	0.749841	0.455204	0.999381	-4.61638	chr1_137667452_137669084	ENSGALG00000029970	inside	94339	Intron (ENSGALT00000093228.1/ENSGALG00000029970.3, intron 10 of 10)	1	137682471	137691704	9234	1	ENSGALG00000052731.1	ENSGALT00000083559.2	-13387	NA	NA	NA
chr1_137668793_137669094	0.570555	6.29776	1.27473	0.205516	0.999381	-4.58023	chr1_137668793_137669094	ENSGALG00000029970	inside	94329	Intron (ENSGALT00000093228.1/ENSGALG00000029970.3, intron 10 of 10)	1	137682471	137691704	9234	1	ENSGALG00000052731.1	ENSGALT00000083559.2	-13377	NA	NA	NA
chr1_137668793_137669094	0.570555	6.29776	1.27473	0.205516	0.999381	-4.58023	chr1_137668793_137669094	ENSGALG00000048911	inside	12039	Intron (ENSGALT00000093228.1/ENSGALG00000029970.3, intron 10 of 10)	1	137682471	137691704	9234	1	ENSGALG00000052731.1	ENSGALT00000083559.2	-13377	NA	NA	NA
chr1_137669593_137669815	-0.615717	5.99965	-1.35661	0.178121	0.999381	-4.57699	chr1_137669593_137669815	ENSGALG00000048911	inside	11318	Intron (ENSGALT00000093228.1/ENSGALG00000029970.3, intron 10 of 10)	1	137682471	137691704	9234	1	ENSGALG00000052731.1	ENSGALT00000083559.2	-12656	NA	NA	NA
chr1_137669593_137669815	-0.615717	5.99965	-1.35661	0.178121	0.999381	-4.57699	chr1_137669593_137669815	ENSGALG00000029970	inside	93608	Intron (ENSGALT00000093228.1/ENSGALG00000029970.3, intron 10 of 10)	1	137682471	137691704	9234	1	ENSGALG00000052731.1	ENSGALT00000083559.2	-12656	NA	NA	NA
chr1_137670786_137671036	0.154004	5.65442	0.309252	0.757807	0.999381	-4.6135	chr1_137670786_137671036	ENSGALG00000029970	inside	92387	3' UTR	1	137682471	137691704	9234	1	ENSGALG00000052731.1	ENSGALT00000083559.2	-11435	NA	NA	NA
chr1_137670786_137671036	0.154004	5.65442	0.309252	0.757807	0.999381	-4.6135	chr1_137670786_137671036	ENSGALG00000048911	inside	10097	3' UTR	1	137682471	137691704	9234	1	ENSGALG00000052731.1	ENSGALT00000083559.2	-11435	NA	NA	NA
chr1_137677603_137678270	0.390403	4.72625	0.663314	0.508736	0.999381	-4.60326	chr1_137677603_137678270	ENSGALG00000029970	inside	85153	Intron (ENSGALT00000093228.1/ENSGALG00000029970.3, intron 10 of 10)	1	137682471	137691704	9234	1	ENSGALG00000052731.1	ENSGALT00000083559.2	-4201	NA	NA	NA
chr1_137677603_137678270	0.390403	4.72625	0.663314	0.508736	0.999381	-4.60326	chr1_137677603_137678270	ENSGALG00000048911	inside	2863	Intron (ENSGALT00000093228.1/ENSGALG00000029970.3, intron 10 of 10)	1	137682471	137691704	9234	1	ENSGALG00000052731.1	ENSGALT00000083559.2	-4201	NA	NA	NA
chr1_137679027_137679228	-0.137317	3.40348	-0.194756	0.846	0.999381	-4.60488	chr1_137679027_137679228	ENSGALG00000048911	inside	1905	Intron (ENSGALT00000093228.1/ENSGALG00000029970.3, intron 10 of 10)	1	137682471	137691704	9234	1	ENSGALG00000052731.1	ENSGALT00000083559.2	-3243	NA	NA	NA
chr1_137679027_137679228	-0.137317	3.40348	-0.194756	0.846	0.999381	-4.60488	chr1_137679027_137679228	ENSGALG00000029970	inside	84195	Intron (ENSGALT00000093228.1/ENSGALG00000029970.3, intron 10 of 10)	1	137682471	137691704	9234	1	ENSGALG00000052731.1	ENSGALT00000083559.2	-3243	NA	NA	NA
chr1_137679061_137679383	0.88534	3.66764	1.29903	0.197081	0.999381	-4.5881	chr1_137679061_137679383	ENSGALG00000048911	inside	1750	Intron (ENSGALT00000093228.1/ENSGALG00000029970.3, intron 10 of 10)	1	137682471	137691704	9234	1	ENSGALG00000052731.1	ENSGALT00000083559.2	-3088	NA	NA	NA
chr1_137679061_137679383	0.88534	3.66764	1.29903	0.197081	0.999381	-4.5881	chr1_137679061_137679383	ENSGALG00000029970	inside	84040	Intron (ENSGALT00000093228.1/ENSGALG00000029970.3, intron 10 of 10)	1	137682471	137691704	9234	1	ENSGALG00000052731.1	ENSGALT00000083559.2	-3088	NA	NA	NA
chr1_137681017_137681441	-0.305108	5.07897	-0.568407	0.5711	0.999381	-4.60624	chr1_137681017_137681441	ENSGALG00000029970	inside	81982	Promoter (1-2kb)	1	137682471	137691704	9234	1	ENSGALG00000052731.1	ENSGALT00000083559.2	-1030	NA	NA	NA
chr1_137681017_137681441	-0.305108	5.07897	-0.568407	0.5711	0.999381	-4.60624	chr1_137681017_137681441	ENSGALG00000048911	overlapEnd	116	Promoter (1-2kb)	1	137682471	137691704	9234	1	ENSGALG00000052731.1	ENSGALT00000083559.2	-1030	NA	NA	NA
chr1_137681034_137681380	-0.462332	4.92456	-0.836067	0.405216	0.999381	-4.5999	chr1_137681034_137681380	ENSGALG00000048911	overlapEnd	99	Promoter (1-2kb)	1	137682471	137691704	9234	1	ENSGALG00000052731.1	ENSGALT00000083559.2	-1091	NA	NA	NA
chr1_137681034_137681380	-0.462332	4.92456	-0.836067	0.405216	0.999381	-4.5999	chr1_137681034_137681380	ENSGALG00000029970	inside	82043	Promoter (1-2kb)	1	137682471	137691704	9234	1	ENSGALG00000052731.1	ENSGALT00000083559.2	-1091	NA	NA	NA
chr1_137689894_137690115	0.964965	3.96676	1.45348	0.149388	0.999381	-4.58289	chr1_137689894_137690115	ENSGALG00000029970	inside	73308	Intron (ENSGALT00000093228.1/ENSGALG00000029970.3, intron 10 of 10)	1	137685372	137691704	6333	1	ENSGALG00000052731.1	ENSGALT00000089970.2	4523	NA	NA	NA
chr1_137692850_137693401	-0.155636	4.77021	-0.271859	0.786321	0.999381	-4.60869	chr1_137692850_137693401	ENSGALG00000029970	inside	70022	Promoter (1-2kb)	1	137694905	137705038	10134	1	ENSGALG00000046504.2	ENSGALT00000084137.2	-1504	NA	NA	NA
chr1_137692877_137693406	-0.393071	4.62413	-0.670178	0.504371	0.999381	-4.60286	chr1_137692877_137693406	ENSGALG00000029970	inside	70017	Promoter (1-2kb)	1	137694905	137705038	10134	1	ENSGALG00000046504.2	ENSGALT00000084137.2	-1499	NA	NA	NA
chr1_137695473_137696032	0.377017	6.33804	0.856826	0.393698	0.999381	-4.60257	chr1_137695473_137696032	ENSGALG00000029970	inside	67391	Promoter (<=1kb)	1	137694905	137705038	10134	1	ENSGALG00000046504.2	ENSGALT00000084137.2	569	NA	NA	NA
chr1_137697259_137697750	-0.275561	5.99394	-0.610851	0.542758	0.999381	-4.60973	chr1_137697259_137697750	ENSGALG00000029970	inside	65673	Promoter (2-3kb)	1	137694905	137705038	10134	1	ENSGALG00000046504.2	ENSGALT00000084137.2	2355	NA	NA	NA
chr1_137698098_137699030	-0.226926	5.6648	-0.441654	0.659744	0.999381	-4.61157	chr1_137698098_137699030	ENSGALG00000029970	inside	64393	Exon (ENSGALT00000084137.2/ENSGALG00000046504.2, exon 4 of 18)	1	137694905	137705038	10134	1	ENSGALG00000046504.2	ENSGALT00000084137.2	3194	NA	NA	NA
chr1_137698120_137698671	-0.468299	5.08302	-0.824063	0.411969	0.999381	-4.60052	chr1_137698120_137698671	ENSGALG00000029970	inside	64752	Exon (ENSGALT00000084137.2/ENSGALG00000046504.2, exon 4 of 18)	1	137694905	137705038	10134	1	ENSGALG00000046504.2	ENSGALT00000084137.2	3216	NA	NA	NA
chr1_137700288_137700577	-0.211315	5.38206	-0.410692	0.682224	0.999381	-4.61038	chr1_137700288_137700577	ENSGALG00000029970	inside	62846	Exon (ENSGALT00000084137.2/ENSGALG00000046504.2, exon 7 of 18)	1	137694905	137705038	10134	1	ENSGALG00000046504.2	ENSGALT00000084137.2	5384	NA	NA	NA
chr1_137700328_137700543	-0.165017	5.27222	-0.315655	0.752957	0.999381	-4.61096	chr1_137700328_137700543	ENSGALG00000029970	inside	62880	Exon (ENSGALT00000084137.2/ENSGALG00000046504.2, exon 7 of 18)	1	137694905	137705038	10134	1	ENSGALG00000046504.2	ENSGALT00000084137.2	5424	NA	NA	NA
chr1_137707071_137708011	0.670941	6.65981	1.53822	0.127319	0.999381	-4.55734	chr1_137707071_137708011	ENSGALG00000029970	inside	55412	Intron (ENSGALT00000093228.1/ENSGALG00000029970.3, intron 10 of 10)	1	137712483	137721326	8844	1	ENSGALG00000045815.2	ENSGALT00000076558.2	-4472	NA	NA	NA
chr1_137708520_137709331	0.710229	5.18437	1.22374	0.22408	0.999381	-4.58721	chr1_137708520_137709331	ENSGALG00000029970	inside	54092	Intron (ENSGALT00000093228.1/ENSGALG00000029970.3, intron 10 of 10)	1	137712483	137721326	8844	1	ENSGALG00000045815.2	ENSGALT00000076558.2	-3152	NA	NA	NA
chr1_137713318_137714299	0.0256724	6.54041	0.0591467	0.95296	0.999381	-4.62352	chr1_137713318_137714299	ENSGALG00000029970	inside	49124	Promoter (<=1kb)	1	137712483	137721326	8844	1	ENSGALG00000045815.2	ENSGALT00000076558.2	836	NA	NA	NA
chr1_137713610_137714302	0.0510156	6.31459	0.114238	0.90929	0.999381	-4.6209	chr1_137713610_137714302	ENSGALG00000029970	inside	49121	Promoter (1-2kb)	1	137712483	137721326	8844	1	ENSGALG00000045815.2	ENSGALT00000076558.2	1128	NA	NA	NA
chr1_137720941_137721187	0.246716	6.46613	0.568123	0.571292	0.999381	-4.61405	chr1_137720941_137721187	ENSGALG00000029970	inside	42236	Exon (ENSGALT00000076558.2/ENSGALG00000045815.2, exon 7 of 7)	1	137725174	137735180	10007	1	ENSGALG00000033619.3	ENSGALT00000053440.3	-3987	NA	NA	NA
chr1_137722993_137723549	-0.0954452	5.62328	-0.19509	0.845739	0.999381	-4.61442	chr1_137722993_137723549	ENSGALG00000029970	inside	39874	Promoter (1-2kb)	1	137725174	137735180	10007	1	ENSGALG00000033619.3	ENSGALT00000053440.3	-1625	NA	NA	NA
chr1_137725579_137726474	1.26474	5.99377	2.58888	0.011142	0.999381	-4.47525	chr1_137725579_137726474	ENSGALG00000029970	inside	36949	Promoter (<=1kb)	1	137725174	137735180	10007	1	ENSGALG00000033619.3	ENSGALT00000053440.3	406	NA	NA	NA
chr1_137727374_137727902	0.894605	6.44232	2.10041	0.0383428	0.999381	-4.50868	chr1_137727374_137727902	ENSGALG00000029970	inside	35521	Promoter (2-3kb)	1	137725174	137735180	10007	1	ENSGALG00000033619.3	ENSGALT00000053440.3	2201	NA	NA	NA
chr1_137727382_137727769	0.930337	6.08112	2.0344	0.0447001	0.999381	-4.52547	chr1_137727382_137727769	ENSGALG00000029970	inside	35654	Promoter (2-3kb)	1	137725174	137735180	10007	1	ENSGALG00000033619.3	ENSGALT00000053440.3	2209	NA	NA	NA
chr1_137730487_137730693	0.607324	5.45057	1.11519	0.267583	0.999381	-4.59103	chr1_137730487_137730693	ENSGALG00000029970	inside	32730	Intron (ENSGALT00000079965.2/ENSGALG00000029970.3, intron 9 of 9)	1	137725174	137735180	10007	1	ENSGALG00000033619.3	ENSGALT00000053440.3	5314	NA	NA	NA
chr1_137734033_137734790	-0.0208989	4.96206	-0.0374475	0.970207	0.999381	-4.61076	chr1_137734033_137734790	ENSGALG00000029970	inside	28633	Exon (ENSGALT00000053440.3/ENSGALG00000033619.3, exon 14 of 17)	1	137725174	137735180	10007	1	ENSGALG00000033619.3	ENSGALT00000053440.3	8860	NA	NA	NA
chr1_137737370_137737960	1.0233	6.03447	1.9294	0.0566659	0.999381	-4.53557	chr1_137737370_137737960	ENSGALG00000029970	inside	25463	Intron (ENSGALT00000079965.2/ENSGALG00000029970.3, intron 9 of 9)	1	137725174	137735180	10007	1	ENSGALG00000033619.3	ENSGALT00000053440.3	12197	NA	NA	NA
chr1_137740606_137741315	0.599622	5.21616	0.945653	0.346726	0.999381	-4.59718	chr1_137740606_137741315	ENSGALG00000029970	inside	22108	Intron (ENSGALT00000079965.2/ENSGALG00000029970.3, intron 9 of 9)	1	137753896	137760396	6501	1	ENSGALG00000052894.1	ENSGALT00000098210.1	-12581	NA	NA	NA
chr1_137742515_137743067	0.647476	6.14723	1.39317	0.16682	0.999381	-4.57365	chr1_137742515_137743067	ENSGALG00000029970	inside	20356	Intron (ENSGALT00000079965.2/ENSGALG00000029970.3, intron 9 of 9)	1	137753896	137760396	6501	1	ENSGALG00000052894.1	ENSGALT00000098210.1	-10829	NA	NA	NA
chr1_137743663_137745110	0.0693906	6.57955	0.168114	0.866851	0.999381	-4.62324	chr1_137743663_137745110	ENSGALG00000029970	inside	18313	Intron (ENSGALT00000079965.2/ENSGALG00000029970.3, intron 9 of 9)	1	137753896	137760396	6501	1	ENSGALG00000052894.1	ENSGALT00000098210.1	-8786	NA	NA	NA
chr1_137744426_137745074	-0.0505719	5.85589	-0.105647	0.916085	0.999381	-4.61678	chr1_137744426_137745074	ENSGALG00000029970	inside	18349	Intron (ENSGALT00000079965.2/ENSGALG00000029970.3, intron 9 of 9)	1	137753896	137760396	6501	1	ENSGALG00000052894.1	ENSGALT00000098210.1	-8822	NA	NA	NA
chr1_137751120_137752466	0.785365	5.93579	1.57602	0.118346	0.999381	-4.56366	chr1_137751120_137752466	ENSGALG00000029970	inside	10957	Promoter (1-2kb)	1	137753896	137760396	6501	1	ENSGALG00000052894.1	ENSGALT00000098210.1	-1430	NA	NA	NA
chr1_137751127_137751483	1.29167	5.09002	2.1715	0.0323852	0.999381	-4.53816	chr1_137751127_137751483	ENSGALG00000029970	inside	11940	Promoter (2-3kb)	1	137753896	137760396	6501	1	ENSGALG00000052894.1	ENSGALT00000098210.1	-2413	NA	NA	NA
chr1_137773417_137773939	0.539256	4.94605	0.953788	0.342612	0.999381	-4.59673	chr1_137773417_137773939	ENSGALG00000044260	inside	16139	Exon (ENSGALT00000084215.2/ENSGALG00000044260.2, exon 9 of 19)	1	137768865	137788014	19150	1	ENSGALG00000044260.2	ENSGALT00000091971.1	4553	776067	LOC776067	E3 SUMO-protein ligase RanBP2-like
chr1_137773787_137774069	0.600669	4.48899	0.990711	0.324345	0.999381	-4.59554	chr1_137773787_137774069	ENSGALG00000044260	inside	16509	Exon (ENSGALT00000084215.2/ENSGALG00000044260.2, exon 9 of 19)	1	137768865	137788014	19150	1	ENSGALG00000044260.2	ENSGALT00000091971.1	4923	776067	LOC776067	E3 SUMO-protein ligase RanBP2-like
chr1_137780248_137780626	0.112617	5.59219	0.222893	0.824097	0.999381	-4.61397	chr1_137780248_137780626	ENSGALG00000044260	inside	17426	Intron (ENSGALT00000084215.2/ENSGALG00000044260.2, intron 18 of 18)	1	137784416	137795778	11363	1	ENSGALG00000016808.6	ENSGALT00000036568.4	-3790	NA	NA	NA
chr1_137780260_137780626	0.112617	5.59219	0.222893	0.824097	0.999381	-4.61397	chr1_137780260_137780626	ENSGALG00000044260	inside	17426	Intron (ENSGALT00000084215.2/ENSGALG00000044260.2, intron 18 of 18)	1	137784416	137795778	11363	1	ENSGALG00000016808.6	ENSGALT00000036568.4	-3790	NA	NA	NA
chr1_137859332_137859726	0.677363	4.00809	1.02006	0.31029	0.999381	-4.59479	chr1_137859332_137859726	ENSGALG00000016809	inside	249	Exon (ENSGALT00000103707.1/ENSGALG00000054752.1, exon 2 of 4)	1	137852546	137862928	10383	1	ENSGALG00000054752.1	ENSGALT00000103707.1	6787	NA	NA	NA
chr1_137885260_137885825	-1.24193	3.27516	-1.72636	0.0875345	0.999381	-4.57634	chr1_137885260_137885825	NA	NA	NA	Distal Intergenic	1	137852546	137862928	10383	1	ENSGALG00000054752.1	ENSGALT00000103707.1	32715	NA	NA	NA
chr1_137885328_137885861	-1.24193	3.27516	-1.72636	0.0875345	0.999381	-4.57634	chr1_137885328_137885861	NA	NA	NA	Distal Intergenic	1	137852546	137862928	10383	1	ENSGALG00000054752.1	ENSGALT00000103707.1	32783	NA	NA	NA
chr1_137925284_137926150	0.120679	4.55274	0.204892	0.838095	0.999381	-4.60819	chr1_137925284_137926150	NA	NA	NA	Promoter (1-2kb)	1	137927597	137931657	4061	1	ENSGALG00000054834.1	ENSGALT00000097355.1	-1447	NA	NA	NA
chr1_137925892_137926121	0.349048	3.72906	0.531069	0.596611	0.999381	-4.6029	chr1_137925892_137926121	NA	NA	NA	Promoter (1-2kb)	1	137927597	137931657	4061	1	ENSGALG00000054834.1	ENSGALT00000097355.1	-1476	NA	NA	NA
chr1_137937547_137937927	0.277251	4.20158	0.443363	0.658511	0.999381	-4.60497	chr1_137937547_137937927	NA	NA	NA	Promoter (<=1kb)	1	137937807	137943339	5533	1	ENSGALG00000049680.1	ENSGALT00000096378.1	0	NA	NA	NA
chr1_137937576_137937827	0.802105	3.94668	1.22875	0.222204	0.999381	-4.58958	chr1_137937576_137937827	NA	NA	NA	Promoter (<=1kb)	1	137937807	137943339	5533	1	ENSGALG00000049680.1	ENSGALT00000096378.1	0	NA	NA	NA
chr1_137964117_137964317	-0.936445	3.59698	-1.39796	0.165381	0.999381	-4.5855	chr1_137964117_137964317	NA	NA	NA	Distal Intergenic	1	137945335	137949320	3986	1	ENSGALG00000052501.1	ENSGALT00000107890.1	18783	NA	NA	NA
chr1_138115123_138115731	-0.4801	3.68861	-0.728539	0.468077	0.999381	-4.60018	chr1_138115123_138115731	ENSGALG00000016810	inside	50427	Exon (ENSGALT00000027141.6/ENSGALG00000016810.6, exon 5 of 11)	1	138088445	138088544	100	1	ENSGALG00000025297.2	ENSGALT00000042210.2	26679	100315791	MIR1700	microRNA mir-1700
chr1_138118896_138119467	0.0912688	4.30563	0.144083	0.88574	0.999381	-4.6075	chr1_138118896_138119467	ENSGALG00000016810	inside	46691	Exon (ENSGALT00000027141.6/ENSGALG00000016810.6, exon 6 of 11)	1	138088445	138088544	100	1	ENSGALG00000025297.2	ENSGALT00000042210.2	30452	100315791	MIR1700	microRNA mir-1700
chr1_138119993_138120252	1.13477	3.20074	1.57212	0.11925	0.999381	-4.58128	chr1_138119993_138120252	ENSGALG00000016810	inside	45906	Intron (ENSGALT00000027141.6/ENSGALG00000016810.6, intron 6 of 10)	1	138088445	138088544	100	1	ENSGALG00000025297.2	ENSGALT00000042210.2	31549	100315791	MIR1700	microRNA mir-1700
chr1_138151317_138151842	0.617658	3.123	0.860903	0.39146	0.999381	-4.59768	chr1_138151317_138151842	ENSGALG00000016810	inside	14316	Intron (ENSGALT00000027141.6/ENSGALG00000016810.6, intron 10 of 10)	1	138171329	138198192	26864	2	ENSGALG00000016811.6	ENSGALT00000027142.6	46350	418732	2019-09-10	septin 10
chr1_138155944_138156854	-0.221991	4.84375	-0.385754	0.700542	0.999381	-4.60792	chr1_138155944_138156854	ENSGALG00000016810	inside	9304	Exon (ENSGALT00000027141.6/ENSGALG00000016810.6, exon 11 of 11)	1	138171329	138198192	26864	2	ENSGALG00000016811.6	ENSGALT00000027142.6	41338	418732	2019-09-10	septin 10
chr1_138242286_138242567	-0.483181	4.07788	-0.720474	0.473003	0.999381	-4.60085	chr1_138242286_138242567	NA	NA	NA	Exon (ENSGALT00000027144.8/ENSGALG00000016813.8, exon 5 of 5)	1	138242421	138251129	8709	2	ENSGALG00000016813.8	ENSGALT00000027144.8	8562	NA	NA	NA
chr1_138314250_138315355	-0.192512	4.53968	-0.306308	0.760041	0.999381	-4.60744	chr1_138314250_138315355	NA	NA	NA	Intron (ENSGALT00000099286.1/ENSGALG00000051908.1, intron 2 of 3)	1	138304485	138341211	36727	1	ENSGALG00000051908.1	ENSGALT00000099286.1	9766	NA	NA	NA
chr1_138314685_138315329	-0.45209	4.20475	-0.695915	0.488182	0.999381	-4.60148	chr1_138314685_138315329	NA	NA	NA	Intron (ENSGALT00000099286.1/ENSGALG00000051908.1, intron 2 of 3)	1	138304485	138341211	36727	1	ENSGALG00000051908.1	ENSGALT00000099286.1	10201	NA	NA	NA
chr1_1383178_1383542	0.238069	4.1877	0.374718	0.708706	0.999381	-4.60562	chr1_1383178_1383542	ENSGALG00000032868	inside	19300	Exon (ENSGALT00000000439.6/ENSGALG00000032868.2, exon 7 of 17)	1	1374711	1392842	18132	1	ENSGALG00000032868.2	ENSGALT00000068060.2	8468	416675	AHCYL2	adenosylhomocysteinase like 2
chr1_138366701_138367660	0.03443	4.71455	0.0600327	0.952256	0.999381	-4.60945	chr1_138366701_138367660	ENSGALG00000016817	inside	28705	Intron (ENSGALT00000027149.6/ENSGALG00000016817.6, intron 1 of 23)	1	138347996	138478854	130859	1	ENSGALG00000016817.6	ENSGALT00000027149.6	18706	418736	RASA3	RAS p21 protein activator 3
chr1_13838964_13839252	0.164313	4.02343	0.261147	0.794545	0.999381	-4.60598	chr1_13838964_13839252	NA	NA	NA	Distal Intergenic	1	13875133	13899740	24608	2	ENSGALG00000034533.3	ENSGALT00000066961.2	60488	NA	NA	NA
chr1_1383940_1384356	0.177299	4.05463	0.265235	0.791403	0.999381	-4.60605	chr1_1383940_1384356	ENSGALG00000032868	inside	18486	Intron (ENSGALT00000000439.6/ENSGALG00000032868.2, intron 8 of 16)	1	1374711	1392842	18132	1	ENSGALG00000032868.2	ENSGALT00000068060.2	9230	416675	AHCYL2	adenosylhomocysteinase like 2
chr1_1383940_1384356	0.177299	4.05463	0.265235	0.791403	0.999381	-4.60605	chr1_1383940_1384356	ENSGALG00000038520	inside	54	Intron (ENSGALT00000000439.6/ENSGALG00000032868.2, intron 8 of 16)	1	1374711	1392842	18132	1	ENSGALG00000032868.2	ENSGALT00000068060.2	9230	416675	AHCYL2	adenosylhomocysteinase like 2
chr1_138415290_138415785	-0.575053	3.60014	-0.832871	0.407007	0.999381	-4.5984	chr1_138415290_138415785	ENSGALG00000016817	inside	73069	Intron (ENSGALT00000027149.6/ENSGALG00000016817.6, intron 4 of 23)	1	138347996	138478854	130859	1	ENSGALG00000016817.6	ENSGALT00000027149.6	67295	418736	RASA3	RAS p21 protein activator 3
chr1_138431502_138431801	-0.473639	4.38337	-0.765229	0.446033	0.999381	-4.60055	chr1_138431502_138431801	ENSGALG00000016817	inside	57053	Intron (ENSGALT00000027149.6/ENSGALG00000016817.6, intron 5 of 23)	1	138512589	138549860	37272	1	ENSGALG00000016820.6	ENSGALT00000060714.2	-80788	418737	GAS6	growth arrest specific 6
chr1_138794429_138794926	-0.714376	3.24119	-1.02712	0.306975	0.999381	-4.59468	chr1_138794429_138794926	ENSGALG00000016828	inside	1251	Distal Intergenic	1	138803178	138831232	28055	1	ENSGALG00000016828.7	ENSGALT00000027169.6	-8252	418742	GRTP1	growth hormone regulated TBC protein 1
chr1_138796544_138796831	1.08001	3.52631	1.55727	0.122732	0.999381	-4.58096	chr1_138796544_138796831	ENSGALG00000016828	inside	3366	Distal Intergenic	1	138803178	138831232	28055	1	ENSGALG00000016828.7	ENSGALT00000027169.6	-6347	418742	GRTP1	growth hormone regulated TBC protein 1
chr1_138822525_138823006	0.956615	3.97324	1.4616	0.147152	0.999381	-4.58261	chr1_138822525_138823006	ENSGALG00000016828	inside	18226	Intron (ENSGALT00000027169.6/ENSGALG00000016828.7, intron 5 of 7)	1	138803178	138831232	28055	1	ENSGALG00000016828.7	ENSGALT00000027169.6	19348	418742	GRTP1	growth hormone regulated TBC protein 1
chr1_138822525_138823006	0.956615	3.97324	1.4616	0.147152	0.999381	-4.58261	chr1_138822525_138823006	ENSGALG00000037697	inside	394	Intron (ENSGALT00000027169.6/ENSGALG00000016828.7, intron 5 of 7)	1	138803178	138831232	28055	1	ENSGALG00000016828.7	ENSGALT00000027169.6	19348	418742	GRTP1	growth hormone regulated TBC protein 1
chr1_138826033_138826291	0.0177952	3.65839	0.0262071	0.979147	0.999381	-4.60576	chr1_138826033_138826291	ENSGALG00000037697	inside	3902	Intron (ENSGALT00000027169.6/ENSGALG00000016828.7, intron 5 of 7)	1	138803178	138831232	28055	1	ENSGALG00000016828.7	ENSGALT00000027169.6	22856	418742	GRTP1	growth hormone regulated TBC protein 1
chr1_138826033_138826291	0.0177952	3.65839	0.0262071	0.979147	0.999381	-4.60576	chr1_138826033_138826291	ENSGALG00000016828	inside	14941	Intron (ENSGALT00000027169.6/ENSGALG00000016828.7, intron 5 of 7)	1	138803178	138831232	28055	1	ENSGALG00000016828.7	ENSGALT00000027169.6	22856	418742	GRTP1	growth hormone regulated TBC protein 1
chr1_138934846_138935246	0.458317	4.475	0.759289	0.449561	0.999381	-4.60082	chr1_138934846_138935246	ENSGALG00000016833	inside	5767	Promoter (1-2kb)	1	138924431	138937050	12620	2	ENSGALG00000026677.2	ENSGALT00000044622.2	1804	395876	F10	coagulation factor X
chr1_138934846_138935246	0.458317	4.475	0.759289	0.449561	0.999381	-4.60082	chr1_138934846_138935246	ENSGALG00000026677	inside	11804	Promoter (1-2kb)	1	138924431	138937050	12620	2	ENSGALG00000026677.2	ENSGALT00000044622.2	1804	395876	F10	coagulation factor X
chr1_139086775_139087038	0.391639	3.95277	0.588222	0.55778	0.999381	-4.60262	chr1_139086775_139087038	ENSGALG00000016834	inside	17900	Intron (ENSGALT00000045251.2/ENSGALG00000016834.6, intron 2 of 32)	1	138951176	139094938	143763	2	ENSGALG00000016834.6	ENSGALT00000045251.2	7900	418748	MCF2L	MCF.2 cell line derived transforming sequence like
chr1_139086818_139087112	0.519294	4.01418	0.787006	0.433238	0.999381	-4.5996	chr1_139086818_139087112	ENSGALG00000016834	inside	17826	Intron (ENSGALT00000045251.2/ENSGALG00000016834.6, intron 2 of 32)	1	138951176	139094938	143763	2	ENSGALG00000016834.6	ENSGALT00000045251.2	7826	418748	MCF2L	MCF.2 cell line derived transforming sequence like
chr1_1391342_1392593	0.985414	3.89234	1.52937	0.129498	0.999381	-4.5807	chr1_1391342_1392593	ENSGALG00000038520	inside	7456	Promoter (1-2kb)	1	1393886	1407780	13895	1	ENSGALG00000038520.2	ENSGALT00000075048.2	-1293	416676	STRIP2	striatin interacting protein 2
chr1_1391342_1392593	0.985414	3.89234	1.52937	0.129498	0.999381	-4.5807	chr1_1391342_1392593	ENSGALG00000032868	inside	10249	Promoter (1-2kb)	1	1393886	1407780	13895	1	ENSGALG00000038520.2	ENSGALT00000075048.2	-1293	416676	STRIP2	striatin interacting protein 2
chr1_139137040_139137504	-0.373869	4.38946	-0.603812	0.547409	0.999381	-4.60339	chr1_139137040_139137504	ENSGALG00000041644	inside	31463	Exon (ENSGALT00000098323.1/ENSGALG00000041644.2, exon 16 of 28)	1	139115577	139175402	59826	2	ENSGALG00000041644.2	ENSGALT00000098323.1	37898	418749	ATP11A	ATPase phospholipid transporting 11A
chr1_139137084_139137632	-0.373979	4.49132	-0.611144	0.542564	0.999381	-4.60354	chr1_139137084_139137632	ENSGALG00000041644	inside	31507	Exon (ENSGALT00000098323.1/ENSGALG00000041644.2, exon 16 of 28)	1	139115577	139175402	59826	2	ENSGALG00000041644.2	ENSGALT00000098323.1	37770	418749	ATP11A	ATPase phospholipid transporting 11A
chr1_1392194_1392585	1.01244	3.76951	1.54993	0.124484	0.999381	-4.58046	chr1_1392194_1392585	ENSGALG00000032868	inside	10257	Promoter (1-2kb)	1	1393886	1407780	13895	1	ENSGALG00000038520.2	ENSGALT00000075048.2	-1301	416676	STRIP2	striatin interacting protein 2
chr1_1392194_1392585	1.01244	3.76951	1.54993	0.124484	0.999381	-4.58046	chr1_1392194_1392585	ENSGALG00000038520	inside	8308	Promoter (1-2kb)	1	1393886	1407780	13895	1	ENSGALG00000038520.2	ENSGALT00000075048.2	-1301	416676	STRIP2	striatin interacting protein 2
chr1_139252293_139253145	-0.38079	4.04391	-0.567058	0.572013	0.999381	-4.60309	chr1_139252293_139253145	NA	NA	NA	Distal Intergenic	1	139263988	139303000	39013	1	ENSGALG00000016836.5	ENSGALT00000095024.1	-10843	418750	TUBGCP3	tubulin gamma complex associated protein 3
chr1_139374149_139374524	-0.795074	4.11822	-1.25582	0.212262	0.999381	-4.58855	chr1_139374149_139374524	NA	NA	NA	Distal Intergenic	1	139350668	139354724	4057	1	ENSGALG00000051481.1	ENSGALT00000105590.1	23482	NA	NA	NA
chr1_139987349_139987607	-0.094306	4.95994	-0.171666	0.864065	0.999381	-4.61032	chr1_139987349_139987607	ENSGALG00000049379	inside	6327	Distal Intergenic	1	139991022	139998296	7275	2	ENSGALG00000049379.1	ENSGALT00000091545.1	10689	101749060	IRS2	insulin receptor substrate 2
chr1_139994405_139994819	-1.23895	3.55652	-1.77804	0.0785974	0.999381	-4.57362	chr1_139994405_139994819	ENSGALG00000049379	inside	13383	Intron (ENSGALT00000091545.1/ENSGALG00000049379.1, intron 11 of 11)	1	139991022	139998296	7275	2	ENSGALG00000049379.1	ENSGALT00000091545.1	3477	101749060	IRS2	insulin receptor substrate 2
chr1_140076775_140077349	-0.366433	5.2319	-0.687894	0.493196	0.999381	-4.60433	chr1_140076775_140077349	NA	NA	NA	Distal Intergenic	1	139991022	139998296	7275	2	ENSGALG00000049379.1	ENSGALT00000091545.1	-78480	101749060	IRS2	insulin receptor substrate 2
chr1_140222135_140222514	0.551974	3.55652	0.792435	0.430083	0.999381	-4.59904	chr1_140222135_140222514	ENSGALG00000036798	inside	36582	Intron (ENSGALT00000053661.3/ENSGALG00000036798.3, intron 1 of 51)	1	140204552	140207268	2717	1	ENSGALG00000053474.1	ENSGALT00000100632.1	17584	NA	NA	NA
chr1_140408521_140408821	0.373595	3.96202	0.567863	0.571468	0.999381	-4.6029	chr1_140408521_140408821	NA	NA	NA	Promoter (<=1kb)	1	140409315	140416170	6856	1	ENSGALG00000047958.1	ENSGALT00000094488.1	-494	NA	NA	NA
chr1_140456400_140456776	0.170692	4.82586	0.294304	0.769168	0.999381	-4.60877	chr1_140456400_140456776	ENSGALG00000016845	inside	12601	Promoter (<=1kb)	1	140455619	140504526	48908	1	ENSGALG00000016845.6	ENSGALT00000068959.2	782	418755	NAXD	NAD(P)HX dehydratase
chr1_140572524_140573001	-0.274167	3.72906	-0.412504	0.6809	0.999381	-4.6041	chr1_140572524_140573001	ENSGALG00000030125	inside	4623	Distal Intergenic	1	140506977	140546009	39033	2	ENSGALG00000016847.6	ENSGALT00000093925.1	-26516	418757	CARS2	cysteinyl-tRNA synthetase 2, mitochondrial
chr1_140580070_140580289	-1.01005	3.42444	-1.46026	0.147519	0.999381	-4.58405	chr1_140580070_140580289	ENSGALG00000030125	inside	12169	Intron (ENSGALT00000071997.2/ENSGALG00000030125.3, intron 5 of 5)	1	140577901	140612165	34265	2	ENSGALG00000030125.3	ENSGALT00000071997.2	31876	418760	ANKRD10	ankyrin repeat domain 10
chr1_140754731_140755082	-0.963303	3.84116	-1.43572	0.154367	0.999381	-4.58382	chr1_140754731_140755082	ENSGALG00000031009	inside	4595	Distal Intergenic	1	140788038	140788117	80	2	ENSGALG00000051023.1	ENSGALT00000093348.1	33035	NA	NA	NA
chr1_140889310_140889535	0.530022	3.65839	0.786641	0.433451	0.999381	-4.59922	chr1_140889310_140889535	NA	NA	NA	Distal Intergenic	1	140926648	140935748	9101	1	ENSGALG00000046786.1	ENSGALT00000091787.1	-37113	NA	NA	NA
chr1_141214401_141214657	-0.201181	3.65839	-0.296857	0.767224	0.999381	-4.60483	chr1_141214401_141214657	NA	NA	NA	Downstream (1-2kb)	1	141216202	141226614	10413	2	ENSGALG00000042334.3	ENSGALT00000078385.2	11957	NA	NA	NA
chr1_141263573_141264040	0.811296	3.97226	1.18679	0.238273	0.999381	-4.59067	chr1_141263573_141264040	NA	NA	NA	Distal Intergenic	1	141257124	141259295	2172	2	ENSGALG00000050050.1	ENSGALT00000100080.1	-4279	NA	NA	NA
chr1_141287864_141290042	0.550982	6.92223	1.41015	0.161764	0.999381	-4.56522	chr1_141287864_141290042	NA	NA	NA	Promoter (<=1kb)	1	141277993	141287623	9631	2	ENSGALG00000036843.3	ENSGALT00000056964.2	-242	NA	NA	NA
chr1_141287864_141290381	0.541646	7.05236	1.41502	0.160334	0.999381	-4.56334	chr1_141287864_141290381	NA	NA	NA	Promoter (<=1kb)	1	141277993	141287623	9631	2	ENSGALG00000036843.3	ENSGALT00000056964.2	-242	NA	NA	NA
chr1_141294970_141296364	0.524339	6.51417	1.29365	0.198923	0.999381	-4.57773	chr1_141294970_141296364	NA	NA	NA	Distal Intergenic	1	141277993	141287623	9631	2	ENSGALG00000036843.3	ENSGALT00000056964.2	-7348	NA	NA	NA
chr1_141294996_141296873	0.591486	7.07365	1.6483	0.102596	0.999381	-4.53982	chr1_141294996_141296873	NA	NA	NA	Distal Intergenic	1	141277993	141287623	9631	2	ENSGALG00000036843.3	ENSGALT00000056964.2	-7374	NA	NA	NA
chr1_141300761_141300983	1.36004	3.33282	1.9819	0.0503812	0.999381	-4.5673	chr1_141300761_141300983	NA	NA	NA	Distal Intergenic	1	141277993	141287623	9631	2	ENSGALG00000036843.3	ENSGALT00000056964.2	-13139	NA	NA	NA
chr1_141302466_141302857	0.877603	3.86212	1.30846	0.193874	0.999381	-4.58751	chr1_141302466_141302857	NA	NA	NA	Distal Intergenic	1	141308682	141314186	5505	2	ENSGALG00000050382.1	ENSGALT00000093432.1	11329	NA	NA	NA
chr1_141304215_141304516	0.081819	4.33988	0.128913	0.897699	0.999381	-4.60768	chr1_141304215_141304516	NA	NA	NA	Distal Intergenic	1	141308682	141314186	5505	2	ENSGALG00000050382.1	ENSGALT00000093432.1	9670	NA	NA	NA
chr1_141304274_141304511	0.0371291	4.24422	0.0583559	0.953588	0.999381	-4.60748	chr1_141304274_141304511	NA	NA	NA	Distal Intergenic	1	141308682	141314186	5505	2	ENSGALG00000050382.1	ENSGALT00000093432.1	9675	NA	NA	NA
chr1_141308536_141308962	0.227078	5.30344	0.421595	0.674274	0.999381	-4.60977	chr1_141308536_141308962	NA	NA	NA	Exon (ENSGALT00000093432.1/ENSGALG00000050382.1, exon 3 of 3)	1	141308682	141314186	5505	2	ENSGALG00000050382.1	ENSGALT00000093432.1	5224	NA	NA	NA
chr1_141314493_141314733	0.525734	3.66764	0.780519	0.437027	0.999381	-4.59933	chr1_141314493_141314733	NA	NA	NA	Promoter (<=1kb)	1	141308682	141314186	5505	2	ENSGALG00000050382.1	ENSGALT00000093432.1	-308	NA	NA	NA
chr1_141314496_141314755	0.525734	3.66764	0.780519	0.437027	0.999381	-4.59933	chr1_141314496_141314755	NA	NA	NA	Promoter (<=1kb)	1	141308682	141314186	5505	2	ENSGALG00000050382.1	ENSGALT00000093432.1	-311	NA	NA	NA
chr1_141315318_141315640	-0.00315321	4.56891	-0.0053592	0.995735	0.999381	-4.60883	chr1_141315318_141315640	NA	NA	NA	Promoter (1-2kb)	1	141308682	141314186	5505	2	ENSGALG00000050382.1	ENSGALT00000093432.1	-1133	NA	NA	NA
chr1_141317096_141317301	0.357281	3.83092	0.524665	0.601039	0.999381	-4.60316	chr1_141317096_141317301	NA	NA	NA	Promoter (2-3kb)	1	141308682	141314186	5505	2	ENSGALG00000050382.1	ENSGALT00000093432.1	-2911	NA	NA	NA
chr1_141340370_141341096	0.192401	3.55652	0.285512	0.775874	0.999381	-4.6047	chr1_141340370_141341096	ENSGALG00000052140	inside	6189	Distal Intergenic	1	141332438	141337285	4848	1	ENSGALG00000052140.1	ENSGALT00000094267.1	7933	101751168	LOC101751168	tumor necrosis factor ligand superfamily member 13B-like
chr1_141349095_141349378	0.174283	4.78653	0.305489	0.760662	0.999381	-4.60849	chr1_141349095_141349378	NA	NA	NA	Distal Intergenic	1	141332438	141337285	4848	1	ENSGALG00000052140.1	ENSGALT00000094267.1	16658	101751168	LOC101751168	tumor necrosis factor ligand superfamily member 13B-like
chr1_141352751_141353227	0.824693	3.55652	1.20482	0.231266	0.999381	-4.59063	chr1_141352751_141353227	NA	NA	NA	Distal Intergenic	1	141332438	141337285	4848	1	ENSGALG00000052140.1	ENSGALT00000094267.1	20314	101751168	LOC101751168	tumor necrosis factor ligand superfamily member 13B-like
chr1_141357073_141358070	-0.897573	4.16743	-1.3956	0.166089	0.999381	-4.58413	chr1_141357073_141358070	NA	NA	NA	Distal Intergenic	1	141332438	141337285	4848	1	ENSGALG00000052140.1	ENSGALT00000094267.1	24636	101751168	LOC101751168	tumor necrosis factor ligand superfamily member 13B-like
chr1_141357491_141358091	0.175304	3.50091	0.253431	0.800483	0.999381	-4.60478	chr1_141357491_141358091	NA	NA	NA	Distal Intergenic	1	141332438	141337285	4848	1	ENSGALG00000052140.1	ENSGALT00000094267.1	25054	101751168	LOC101751168	tumor necrosis factor ligand superfamily member 13B-like
chr1_141359410_141361444	0.361685	6.85485	0.927083	0.356234	0.999381	-4.60046	chr1_141359410_141361444	NA	NA	NA	Distal Intergenic	1	141332438	141337285	4848	1	ENSGALG00000052140.1	ENSGALT00000094267.1	26973	101751168	LOC101751168	tumor necrosis factor ligand superfamily member 13B-like
chr1_141360381_141361062	0.313062	4.86475	0.547501	0.585319	0.999381	-4.60575	chr1_141360381_141361062	NA	NA	NA	Distal Intergenic	1	141332438	141337285	4848	1	ENSGALG00000052140.1	ENSGALT00000094267.1	27944	101751168	LOC101751168	tumor necrosis factor ligand superfamily member 13B-like
chr1_141362806_141364452	0.497541	6.70293	1.26235	0.209914	0.999381	-4.57882	chr1_141362806_141364452	NA	NA	NA	Distal Intergenic	1	141332438	141337285	4848	1	ENSGALG00000052140.1	ENSGALT00000094267.1	30369	101751168	LOC101751168	tumor necrosis factor ligand superfamily member 13B-like
chr1_141363743_141364447	-0.221507	4.82064	-0.377619	0.706556	0.999381	-4.60791	chr1_141363743_141364447	NA	NA	NA	Distal Intergenic	1	141332438	141337285	4848	1	ENSGALG00000052140.1	ENSGALT00000094267.1	31306	101751168	LOC101751168	tumor necrosis factor ligand superfamily member 13B-like
chr1_141378325_141378597	0.0545515	4.9056	0.0962309	0.92354	0.999381	-4.61033	chr1_141378325_141378597	NA	NA	NA	Distal Intergenic	1	141405139	141411819	6681	2	ENSGALG00000051579.1	ENSGALT00000105007.1	33222	426422	LOC426422	LIM and senescent cell antigen-like-containing domain protein 1-like
chr1_141379781_141380307	0.521241	4.45087	0.869658	0.38668	0.999381	-4.59844	chr1_141379781_141380307	NA	NA	NA	Distal Intergenic	1	141405139	141411819	6681	2	ENSGALG00000051579.1	ENSGALT00000105007.1	31512	426422	LOC426422	LIM and senescent cell antigen-like-containing domain protein 1-like
chr1_141381175_141381756	0.239573	3.68861	0.35642	0.722317	0.999381	-4.60448	chr1_141381175_141381756	NA	NA	NA	Distal Intergenic	1	141405139	141411819	6681	2	ENSGALG00000051579.1	ENSGALT00000105007.1	30063	426422	LOC426422	LIM and senescent cell antigen-like-containing domain protein 1-like
chr1_141387610_141388231	0.56141	3.72906	0.848906	0.398069	0.999381	-4.5982	chr1_141387610_141388231	NA	NA	NA	Distal Intergenic	1	141405139	141411819	6681	2	ENSGALG00000051579.1	ENSGALT00000105007.1	23588	426422	LOC426422	LIM and senescent cell antigen-like-containing domain protein 1-like
chr1_141387624_141388193	0.584295	3.59698	0.878622	0.381824	0.999381	-4.59758	chr1_141387624_141388193	NA	NA	NA	Distal Intergenic	1	141405139	141411819	6681	2	ENSGALG00000051579.1	ENSGALT00000105007.1	23626	426422	LOC426422	LIM and senescent cell antigen-like-containing domain protein 1-like
chr1_141389832_141390606	-0.166274	6.75876	-0.428005	0.669616	0.999381	-4.62056	chr1_141389832_141390606	NA	NA	NA	Distal Intergenic	1	141405139	141411819	6681	2	ENSGALG00000051579.1	ENSGALT00000105007.1	21213	426422	LOC426422	LIM and senescent cell antigen-like-containing domain protein 1-like
chr1_141389982_141390563	-0.0698119	6.49719	-0.171229	0.864408	0.999381	-4.62234	chr1_141389982_141390563	NA	NA	NA	Distal Intergenic	1	141405139	141411819	6681	2	ENSGALG00000051579.1	ENSGALT00000105007.1	21256	426422	LOC426422	LIM and senescent cell antigen-like-containing domain protein 1-like
chr1_141396403_141397422	0.321191	5.81452	0.659978	0.510866	0.999381	-4.60744	chr1_141396403_141397422	ENSGALG00000051579	inside	1264	Distal Intergenic	1	141405139	141411819	6681	2	ENSGALG00000051579.1	ENSGALT00000105007.1	14397	426422	LOC426422	LIM and senescent cell antigen-like-containing domain protein 1-like
chr1_141397022_141397726	-0.18576	5.80493	-0.387599	0.69918	0.999381	-4.61342	chr1_141397022_141397726	ENSGALG00000051579	inside	1883	Distal Intergenic	1	141405139	141411819	6681	2	ENSGALG00000051579.1	ENSGALT00000105007.1	14093	426422	LOC426422	LIM and senescent cell antigen-like-containing domain protein 1-like
chr1_141400087_141400501	-0.169393	4.1565	-0.261103	0.794578	0.999381	-4.60639	chr1_141400087_141400501	ENSGALG00000051579	inside	4948	Distal Intergenic	1	141405139	141411819	6681	2	ENSGALG00000051579.1	ENSGALT00000105007.1	11318	426422	LOC426422	LIM and senescent cell antigen-like-containing domain protein 1-like
chr1_141408084_141408830	0.189018	4.97627	0.342095	0.733035	0.999381	-4.60904	chr1_141408084_141408830	ENSGALG00000051579	inside	12945	Promoter (2-3kb)	1	141405139	141411819	6681	2	ENSGALG00000051579.1	ENSGALT00000105007.1	2989	426422	LOC426422	LIM and senescent cell antigen-like-containing domain protein 1-like
chr1_141408097_141408410	-0.571604	3.79972	-0.823364	0.412364	0.999381	-4.59872	chr1_141408097_141408410	ENSGALG00000051579	inside	12958	Exon (ENSGALT00000105007.1/ENSGALG00000051579.1, exon 2 of 6)	1	141405139	141411819	6681	2	ENSGALG00000051579.1	ENSGALT00000105007.1	3409	426422	LOC426422	LIM and senescent cell antigen-like-containing domain protein 1-like
chr1_141410419_141410927	-0.576409	4.34999	-0.928196	0.355659	0.999381	-4.59702	chr1_141410419_141410927	ENSGALG00000051579	inside	11906	Promoter (<=1kb)	1	141405139	141411819	6681	2	ENSGALG00000051579.1	ENSGALT00000105007.1	892	426422	LOC426422	LIM and senescent cell antigen-like-containing domain protein 1-like
chr1_141410422_141410927	-0.576409	4.34999	-0.928196	0.355659	0.999381	-4.59702	chr1_141410422_141410927	ENSGALG00000051579	inside	11906	Promoter (<=1kb)	1	141405139	141411819	6681	2	ENSGALG00000051579.1	ENSGALT00000105007.1	892	426422	LOC426422	LIM and senescent cell antigen-like-containing domain protein 1-like
chr1_141411767_141412343	0.0859474	5.06181	0.158315	0.874545	0.999381	-4.61096	chr1_141411767_141412343	ENSGALG00000051579	inside	10490	Promoter (<=1kb)	1	141405139	141411819	6681	2	ENSGALG00000051579.1	ENSGALT00000105007.1	0	426422	LOC426422	LIM and senescent cell antigen-like-containing domain protein 1-like
chr1_141412005_141412299	-0.065985	4.85403	-0.117647	0.906596	0.999381	-4.60999	chr1_141412005_141412299	ENSGALG00000051579	inside	10534	Promoter (<=1kb)	1	141405139	141411819	6681	2	ENSGALG00000051579.1	ENSGALT00000105007.1	-187	426422	LOC426422	LIM and senescent cell antigen-like-containing domain protein 1-like
chr1_141412923_141413550	-1.15855	4.70894	-1.91333	0.0587177	0.999381	-4.55904	chr1_141412923_141413550	ENSGALG00000051579	inside	9283	Promoter (<=1kb)	1	141407951	141412833	4883	2	ENSGALG00000051579.1	ENSGALT00000096482.1	-91	426422	LOC426422	LIM and senescent cell antigen-like-containing domain protein 1-like
chr1_141413146_141413448	-1.60987	4.07598	-2.44595	0.0162887	0.999381	-4.54044	chr1_141413146_141413448	ENSGALG00000051579	inside	9385	Promoter (<=1kb)	1	141407951	141412833	4883	2	ENSGALG00000051579.1	ENSGALT00000096482.1	-314	426422	LOC426422	LIM and senescent cell antigen-like-containing domain protein 1-like
chr1_141418359_141418661	0.585762	4.3127	0.908612	0.365855	0.999381	-4.59744	chr1_141418359_141418661	ENSGALG00000051579	inside	4172	Promoter (<=1kb)	1	141415925	141418777	2853	2	ENSGALG00000048470.1	ENSGALT00000102375.1	116	NA	NA	NA
chr1_141419275_141419521	0.146349	3.62818	0.210031	0.834093	0.999381	-4.60524	chr1_141419275_141419521	ENSGALG00000051579	inside	3312	Promoter (<=1kb)	1	141415925	141418777	2853	2	ENSGALG00000048470.1	ENSGALT00000102375.1	-499	NA	NA	NA
chr1_141420720_141420978	0.361482	3.93279	0.52817	0.598614	0.999381	-4.60333	chr1_141420720_141420978	ENSGALG00000051579	inside	1855	Promoter (<=1kb)	1	141419508	141421589	2082	2	ENSGALG00000049591.1	ENSGALT00000097829.1	611	NA	NA	NA
chr1_141421527_141421848	-0.661452	4.90947	-1.15536	0.250842	0.999381	-4.59035	chr1_141421527_141421848	ENSGALG00000051579	inside	985	Promoter (<=1kb)	1	141419508	141421589	2082	2	ENSGALG00000049591.1	ENSGALT00000097829.1	0	NA	NA	NA
chr1_141424238_141425252	0.243249	4.89652	0.437489	0.662751	0.999381	-4.60752	chr1_141424238_141425252	NA	NA	NA	Promoter (<=1kb)	1	141421610	141425698	4089	2	ENSGALG00000050358.1	ENSGALT00000100831.1	446	NA	NA	NA
chr1_141424239_141425227	0.243249	4.89652	0.437489	0.662751	0.999381	-4.60752	chr1_141424239_141425227	NA	NA	NA	Promoter (<=1kb)	1	141421610	141425698	4089	2	ENSGALG00000050358.1	ENSGALT00000100831.1	471	NA	NA	NA
chr1_141429314_141429751	-0.520098	4.17975	-0.777342	0.438889	0.999381	-4.6	chr1_141429314_141429751	NA	NA	NA	Distal Intergenic	1	141421610	141425698	4089	2	ENSGALG00000050358.1	ENSGALT00000100831.1	-3617	NA	NA	NA
chr1_141435034_141435553	0.732845	4.07788	1.11184	0.269015	0.999381	-4.59253	chr1_141435034_141435553	NA	NA	NA	Distal Intergenic	1	141421610	141425698	4089	2	ENSGALG00000050358.1	ENSGALT00000100831.1	-9337	NA	NA	NA
chr1_141435055_141435566	0.774438	4.0578	1.17693	0.242166	0.999381	-4.59084	chr1_141435055_141435566	NA	NA	NA	Distal Intergenic	1	141421610	141425698	4089	2	ENSGALG00000050358.1	ENSGALT00000100831.1	-9358	NA	NA	NA
chr1_141439919_141440322	-0.504325	4.5737	-0.863242	0.390179	0.999381	-4.59873	chr1_141439919_141440322	NA	NA	NA	Distal Intergenic	1	141449287	141454491	5205	1	ENSGALG00000039979.2	ENSGALT00000047452.2	-8965	NA	NA	NA
chr1_141439963_141440305	-0.504325	4.5737	-0.863242	0.390179	0.999381	-4.59873	chr1_141439963_141440305	NA	NA	NA	Distal Intergenic	1	141449287	141454491	5205	1	ENSGALG00000039979.2	ENSGALT00000047452.2	-8982	NA	NA	NA
chr1_141446831_141447719	0.429124	4.83511	0.752966	0.453333	0.999381	-4.60169	chr1_141446831_141447719	NA	NA	NA	Promoter (1-2kb)	1	141449287	141454491	5205	1	ENSGALG00000039979.2	ENSGALT00000047452.2	-1568	NA	NA	NA
chr1_141448239_141448980	0.293054	3.89018	0.435271	0.664353	0.999381	-4.60424	chr1_141448239_141448980	NA	NA	NA	Promoter (<=1kb)	1	141449287	141454491	5205	1	ENSGALG00000039979.2	ENSGALT00000047452.2	-307	NA	NA	NA
chr1_141448332_141448843	0.419283	3.82964	0.622982	0.53479	0.999381	-4.60192	chr1_141448332_141448843	NA	NA	NA	Promoter (<=1kb)	1	141449287	141454491	5205	1	ENSGALG00000039979.2	ENSGALT00000047452.2	-444	NA	NA	NA
chr1_141449814_141450773	1.2705	4.57078	2.08246	0.0399895	0.999381	-4.55209	chr1_141449814_141450773	NA	NA	NA	Promoter (<=1kb)	1	141449287	141454491	5205	1	ENSGALG00000039979.2	ENSGALT00000047452.2	528	NA	NA	NA
chr1_141449838_141450782	1.2705	4.57078	2.08246	0.0399895	0.999381	-4.55209	chr1_141449838_141450782	NA	NA	NA	Promoter (<=1kb)	1	141449287	141454491	5205	1	ENSGALG00000039979.2	ENSGALT00000047452.2	552	NA	NA	NA
chr1_141455440_141455729	1.32694	3.4649	1.93205	0.0563337	0.999381	-4.56852	chr1_141455440_141455729	NA	NA	NA	Promoter (<=1kb)	1	141456243	141458515	2273	1	ENSGALG00000048183.1	ENSGALT00000096248.1	-514	NA	NA	NA
chr1_141461502_141461938	-0.481662	3.84797	-0.69362	0.489614	0.999381	-4.60092	chr1_141461502_141461938	NA	NA	NA	Promoter (<=1kb)	1	141461074	141463479	2406	1	ENSGALG00000035351.2	ENSGALT00000054801.2	429	NA	NA	NA
chr1_141462191_141463302	0.0943472	5.34937	0.184265	0.854198	0.999381	-4.6126	chr1_141462191_141463302	NA	NA	NA	Promoter (1-2kb)	1	141461074	141463479	2406	1	ENSGALG00000035351.2	ENSGALT00000054801.2	1118	NA	NA	NA
chr1_141462232_141463327	0.128651	5.36442	0.25156	0.801925	0.999381	-4.61217	chr1_141462232_141463327	NA	NA	NA	Promoter (1-2kb)	1	141461074	141463479	2406	1	ENSGALG00000035351.2	ENSGALT00000054801.2	1159	NA	NA	NA
chr1_141466295_141466933	0.856657	5.13728	1.60157	0.112572	0.999381	-4.57034	chr1_141466295_141466933	NA	NA	NA	Promoter (<=1kb)	1	141465650	141471147	5498	1	ENSGALG00000053439.1	ENSGALT00000108048.1	646	NA	NA	NA
chr1_141467608_141467859	-0.506317	4.08812	-0.741044	0.460495	0.999381	-4.60051	chr1_141467608_141467859	NA	NA	NA	Promoter (1-2kb)	1	141465650	141471147	5498	1	ENSGALG00000053439.1	ENSGALT00000108048.1	1959	NA	NA	NA
chr1_141491620_141492270	-0.366545	4.88207	-0.647919	0.518601	0.999381	-4.60401	chr1_141491620_141492270	NA	NA	NA	Distal Intergenic	1	141486979	141488490	1512	1	ENSGALG00000049342.1	ENSGALT00000102716.1	4642	NA	NA	NA
chr1_141491721_141491923	-0.225429	4.37918	-0.354736	0.723574	0.999381	-4.60642	chr1_141491721_141491923	NA	NA	NA	Distal Intergenic	1	141486979	141488490	1512	1	ENSGALG00000049342.1	ENSGALT00000102716.1	4743	NA	NA	NA
chr1_141494601_141494900	0.341152	3.59698	0.489284	0.625769	0.999381	-4.60312	chr1_141494601_141494900	NA	NA	NA	Distal Intergenic	1	141486979	141488490	1512	1	ENSGALG00000049342.1	ENSGALT00000102716.1	7623	NA	NA	NA
chr1_141498895_141499170	0.0391271	3.71273	0.0571989	0.954507	0.999381	-4.60586	chr1_141498895_141499170	NA	NA	NA	Distal Intergenic	1	141486979	141488490	1512	1	ENSGALG00000049342.1	ENSGALT00000102716.1	11917	NA	NA	NA
chr1_141502526_141502895	1.00112	4.4309	1.64746	0.102769	0.999381	-4.57368	chr1_141502526_141502895	NA	NA	NA	Distal Intergenic	1	141486979	141488490	1512	1	ENSGALG00000049342.1	ENSGALT00000102716.1	15548	NA	NA	NA
chr1_141508617_141509542	0.556867	7.03183	1.46697	0.145689	0.999381	-4.55875	chr1_141508617_141509542	NA	NA	NA	Distal Intergenic	1	141486979	141488490	1512	1	ENSGALG00000049342.1	ENSGALT00000102716.1	21639	NA	NA	NA
chr1_141509018_141509481	0.45986	6.5118	1.11538	0.267501	0.999381	-4.58929	chr1_141509018_141509481	NA	NA	NA	Distal Intergenic	1	141486979	141488490	1512	1	ENSGALG00000049342.1	ENSGALT00000102716.1	22040	NA	NA	NA
chr1_141514065_141514535	-0.550341	4.43563	-0.832883	0.407001	0.999381	-4.59924	chr1_141514065_141514535	NA	NA	NA	Distal Intergenic	1	141521296	141532492	11197	2	ENSGALG00000050730.1	ENSGALT00000105367.1	17957	NA	NA	NA
chr1_141517550_141518333	1.09153	5.42452	2.16209	0.0331246	0.999381	-4.53141	chr1_141517550_141518333	NA	NA	NA	Downstream (2-3kb)	1	141521296	141532492	11197	2	ENSGALG00000050730.1	ENSGALT00000105367.1	14159	NA	NA	NA
chr1_141519130_141519529	-0.800125	3.42444	-1.12863	0.261896	0.999381	-4.5925	chr1_141519130_141519529	NA	NA	NA	Downstream (1-2kb)	1	141521296	141532492	11197	2	ENSGALG00000050730.1	ENSGALT00000105367.1	12963	NA	NA	NA
chr1_141530651_141531362	-0.997498	5.14256	-1.8034	0.0744969	0.999381	-4.55952	chr1_141530651_141531362	NA	NA	NA	Promoter (1-2kb)	1	141521296	141532492	11197	2	ENSGALG00000050730.1	ENSGALT00000105367.1	1130	NA	NA	NA
chr1_141531913_141532951	-0.323976	6.28109	-0.772455	0.441763	0.999381	-4.60584	chr1_141531913_141532951	NA	NA	NA	Promoter (<=1kb)	1	141521296	141532492	11197	2	ENSGALG00000050730.1	ENSGALT00000105367.1	0	NA	NA	NA
chr1_141532558_141532812	-0.369299	5.20806	-0.719174	0.4738	0.999381	-4.60351	chr1_141532558_141532812	NA	NA	NA	Promoter (<=1kb)	1	141521296	141532492	11197	2	ENSGALG00000050730.1	ENSGALT00000105367.1	-67	NA	NA	NA
chr1_141533447_141534049	0.324479	5.13911	0.596371	0.552346	0.999381	-4.60595	chr1_141533447_141534049	NA	NA	NA	Promoter (<=1kb)	1	141521296	141532492	11197	2	ENSGALG00000050730.1	ENSGALT00000105367.1	-956	NA	NA	NA
chr1_141536925_141537635	-0.249243	5.6865	-0.503462	0.615806	0.999381	-4.61052	chr1_141536925_141537635	NA	NA	NA	Promoter (<=1kb)	1	141537737	141538173	437	2	ENSGALG00000050486.1	ENSGALT00000098928.1	538	NA	NA	NA
chr1_141539820_141540388	0.382543	4.18988	0.567099	0.571985	0.999381	-4.60342	chr1_141539820_141540388	NA	NA	NA	Promoter (1-2kb)	1	141537737	141538173	437	2	ENSGALG00000050486.1	ENSGALT00000098928.1	-1648	NA	NA	NA
chr1_141542741_141543018	-0.412602	5.33271	-0.778328	0.438311	0.999381	-4.60236	chr1_141542741_141543018	NA	NA	NA	Promoter (2-3kb)	1	141545959	141548454	2496	1	ENSGALG00000053931.1	ENSGALT00000094604.1	-2941	NA	NA	NA
chr1_141550089_141550613	-0.0908393	6.2112	-0.209809	0.834267	0.999381	-4.61913	chr1_141550089_141550613	NA	NA	NA	Promoter (<=1kb)	1	141549425	141551285	1861	2	ENSGALG00000048127.1	ENSGALT00000096608.1	672	NA	NA	NA
chr1_141550125_141550728	-0.151884	6.16437	-0.346426	0.729789	0.999381	-4.61686	chr1_141550125_141550728	NA	NA	NA	Promoter (<=1kb)	1	141549425	141551285	1861	2	ENSGALG00000048127.1	ENSGALT00000096608.1	557	NA	NA	NA
chr1_141551711_141552249	0.461625	3.79844	0.676004	0.500681	0.999381	-4.60112	chr1_141551711_141552249	NA	NA	NA	Promoter (<=1kb)	1	141549425	141551285	1861	2	ENSGALG00000048127.1	ENSGALT00000096608.1	-427	NA	NA	NA
chr1_141551727_141552192	0.461625	3.79844	0.676004	0.500681	0.999381	-4.60112	chr1_141551727_141552192	NA	NA	NA	Promoter (<=1kb)	1	141549425	141551285	1861	2	ENSGALG00000048127.1	ENSGALT00000096608.1	-443	NA	NA	NA
chr1_141555042_141555475	0.448387	4.15966	0.698637	0.486487	0.999381	-4.60136	chr1_141555042_141555475	NA	NA	NA	Distal Intergenic	1	141549425	141551285	1861	2	ENSGALG00000048127.1	ENSGALT00000096608.1	-3758	NA	NA	NA
chr1_141563810_141564160	0.937981	3.96399	1.42346	0.15788	0.999381	-4.58385	chr1_141563810_141564160	NA	NA	NA	Distal Intergenic	1	141575152	141577012	1861	1	ENSGALG00000053432.1	ENSGALT00000103611.1	-10992	NA	NA	NA
chr1_141564031_141564386	0.663412	4.32903	1.08544	0.280474	0.999381	-4.59307	chr1_141564031_141564386	NA	NA	NA	Distal Intergenic	1	141575152	141577012	1861	1	ENSGALG00000053432.1	ENSGALT00000103611.1	-10766	NA	NA	NA
chr1_141565430_141566017	0.180915	5.90149	0.393006	0.695196	0.999381	-4.61401	chr1_141565430_141566017	NA	NA	NA	Distal Intergenic	1	141575152	141577012	1861	1	ENSGALG00000053432.1	ENSGALT00000103611.1	-9135	NA	NA	NA
chr1_141565443_141566015	0.191034	5.87335	0.413655	0.680059	0.999381	-4.61345	chr1_141565443_141566015	NA	NA	NA	Distal Intergenic	1	141575152	141577012	1861	1	ENSGALG00000053432.1	ENSGALT00000103611.1	-9137	NA	NA	NA
chr1_141569230_141569452	-0.431629	3.86114	-0.655859	0.513501	0.999381	-4.60151	chr1_141569230_141569452	NA	NA	NA	Distal Intergenic	1	141575152	141577012	1861	1	ENSGALG00000053432.1	ENSGALT00000103611.1	-5700	NA	NA	NA
chr1_141569243_141569460	-0.431629	3.86114	-0.655859	0.513501	0.999381	-4.60151	chr1_141569243_141569460	NA	NA	NA	Distal Intergenic	1	141575152	141577012	1861	1	ENSGALG00000053432.1	ENSGALT00000103611.1	-5692	NA	NA	NA
chr1_141572541_141573011	-1.18665	4.69262	-2.01549	0.0466792	0.999381	-4.55396	chr1_141572541_141573011	NA	NA	NA	Promoter (2-3kb)	1	141575152	141577012	1861	1	ENSGALG00000053432.1	ENSGALT00000103611.1	-2141	NA	NA	NA
chr1_141574199_141574610	0.26374	3.64322	0.380307	0.704567	0.999381	-4.6042	chr1_141574199_141574610	NA	NA	NA	Promoter (<=1kb)	1	141575152	141577012	1861	1	ENSGALG00000053432.1	ENSGALT00000103611.1	-542	NA	NA	NA
chr1_141574238_141574468	0.34566	3.4649	0.496236	0.620874	0.999381	-4.60286	chr1_141574238_141574468	NA	NA	NA	Promoter (<=1kb)	1	141575152	141577012	1861	1	ENSGALG00000053432.1	ENSGALT00000103611.1	-684	NA	NA	NA
chr1_141575887_141576365	0.302856	6.11932	0.692624	0.490236	0.999381	-4.60794	chr1_141575887_141576365	NA	NA	NA	Promoter (<=1kb)	1	141575152	141577012	1861	1	ENSGALG00000053432.1	ENSGALT00000103611.1	736	NA	NA	NA
chr1_141577912_141578208	-0.226521	5.41228	-0.43826	0.662193	0.999381	-4.61012	chr1_141577912_141578208	NA	NA	NA	Promoter (<=1kb)	1	141577492	141580193	2702	1	ENSGALG00000046771.1	ENSGALT00000099852.1	421	NA	NA	NA
chr1_141577988_141578268	-0.165103	5.33078	-0.315554	0.753033	0.999381	-4.61131	chr1_141577988_141578268	NA	NA	NA	Promoter (<=1kb)	1	141577492	141580193	2702	1	ENSGALG00000046771.1	ENSGALT00000099852.1	497	NA	NA	NA
chr1_141578792_141579506	0.0220752	6.16074	0.0494379	0.960674	0.999381	-4.61968	chr1_141578792_141579506	NA	NA	NA	Promoter (<=1kb)	1	141580360	141582181	1822	1	ENSGALG00000046920.1	ENSGALT00000094350.1	-854	NA	NA	NA
chr1_141579122_141579397	-0.0579156	5.50025	-0.115001	0.908687	0.999381	-4.61402	chr1_141579122_141579397	NA	NA	NA	Promoter (<=1kb)	1	141580360	141582181	1822	1	ENSGALG00000046920.1	ENSGALT00000094350.1	-963	NA	NA	NA
chr1_141581052_141581606	-0.207335	4.81991	-0.343739	0.731803	0.999381	-4.60827	chr1_141581052_141581606	NA	NA	NA	Promoter (<=1kb)	1	141580360	141582181	1822	1	ENSGALG00000046920.1	ENSGALT00000094350.1	693	NA	NA	NA
chr1_141582559_141583018	-0.593426	5.12664	-1.09529	0.276161	0.999381	-4.59216	chr1_141582559_141583018	NA	NA	NA	Promoter (<=1kb)	1	141583241	141584219	979	1	ENSGALG00000054905.1	ENSGALT00000104596.1	-223	NA	NA	NA
chr1_141582798_141583023	-0.871233	3.97601	-1.32727	0.187601	0.999381	-4.58674	chr1_141582798_141583023	NA	NA	NA	Promoter (<=1kb)	1	141583241	141584219	979	1	ENSGALG00000054905.1	ENSGALT00000104596.1	-218	NA	NA	NA
chr1_141585648_141585956	-0.632427	4.34112	-0.96329	0.337849	0.999381	-4.59618	chr1_141585648_141585956	NA	NA	NA	Promoter (<=1kb)	1	141586779	141588257	1479	1	ENSGALG00000043931.2	ENSGALT00000090368.2	-823	NA	NA	NA
chr1_141587265_141587960	0.236499	4.73788	0.382266	0.703118	0.999381	-4.60751	chr1_141587265_141587960	NA	NA	NA	Promoter (<=1kb)	1	141586779	141588257	1479	1	ENSGALG00000043931.2	ENSGALT00000090368.2	487	NA	NA	NA
chr1_141587281_141587956	0.236499	4.73788	0.382266	0.703118	0.999381	-4.60751	chr1_141587281_141587956	NA	NA	NA	Promoter (<=1kb)	1	141586779	141588257	1479	1	ENSGALG00000043931.2	ENSGALT00000090368.2	503	NA	NA	NA
chr1_141588478_141589715	0.720814	5.43082	1.36675	0.174931	0.999381	-4.57986	chr1_141588478_141589715	NA	NA	NA	Promoter (<=1kb)	1	141589509	141594517	5009	1	ENSGALG00000047336.1	ENSGALT00000092105.1	0	NA	NA	NA
chr1_14158920_14159346	-0.538581	4.76616	-0.951283	0.343876	0.999381	-4.59669	chr1_14158920_14159346	ENSGALG00000045949	inside	2688	Downstream (<1kb)	1	14149895	14152034	2140	2	ENSGALG00000045949.2	ENSGALT00000104579.1	-6887	769240	EFCAB10	EF-hand calcium binding domain 10
chr1_14158920_14159346	-0.538581	4.76616	-0.951283	0.343876	0.999381	-4.59669	chr1_14158920_14159346	ENSGALG00000008115	inside	9404	Downstream (<1kb)	1	14149895	14152034	2140	2	ENSGALG00000045949.2	ENSGALT00000104579.1	-6887	769240	EFCAB10	EF-hand calcium binding domain 10
chr1_14158920_14159346	-0.538581	4.76616	-0.951283	0.343876	0.999381	-4.59669	chr1_14158920_14159346	ENSGALG00000008123	inside	966	Downstream (<1kb)	1	14149895	14152034	2140	2	ENSGALG00000045949.2	ENSGALT00000104579.1	-6887	769240	EFCAB10	EF-hand calcium binding domain 10
chr1_141589383_141590030	0.691586	5.13194	1.29157	0.199643	0.999381	-4.58462	chr1_141589383_141590030	NA	NA	NA	Promoter (<=1kb)	1	141589509	141594517	5009	1	ENSGALG00000047336.1	ENSGALT00000092105.1	0	NA	NA	NA
chr1_141590541_141591165	0.0645537	5.78486	0.13353	0.894057	0.999381	-4.61607	chr1_141590541_141591165	NA	NA	NA	Promoter (1-2kb)	1	141589509	141594517	5009	1	ENSGALG00000047336.1	ENSGALT00000092105.1	1033	NA	NA	NA
chr1_141590568_141591196	-0.0680581	5.78486	-0.139687	0.889203	0.999381	-4.61603	chr1_141590568_141591196	NA	NA	NA	Promoter (1-2kb)	1	141589509	141594517	5009	1	ENSGALG00000047336.1	ENSGALT00000092105.1	1060	NA	NA	NA
chr1_141593085_141593662	1.4669	4.07893	2.28287	0.0246686	0.999381	-4.54853	chr1_141593085_141593662	NA	NA	NA	Intron (ENSGALT00000092105.1/ENSGALG00000047336.1, intron 1 of 1)	1	141589509	141594517	5009	1	ENSGALG00000047336.1	ENSGALT00000092105.1	3577	NA	NA	NA
chr1_141593203_141593531	1.36685	3.60999	1.98847	0.0496383	0.999381	-4.56562	chr1_141593203_141593531	NA	NA	NA	Intron (ENSGALT00000092105.1/ENSGALG00000047336.1, intron 1 of 1)	1	141589509	141594517	5009	1	ENSGALG00000047336.1	ENSGALT00000092105.1	3695	NA	NA	NA
chr1_141594340_141595085	-0.541052	4.37412	-0.85557	0.394389	0.999381	-4.59867	chr1_141594340_141595085	NA	NA	NA	Exon (ENSGALT00000092105.1/ENSGALG00000047336.1, exon 2 of 2)	1	141589509	141594517	5009	1	ENSGALG00000047336.1	ENSGALT00000092105.1	4832	NA	NA	NA
chr1_141595030_141595350	0.7407	3.65839	1.10511	0.271902	0.999381	-4.59293	chr1_141595030_141595350	NA	NA	NA	Distal Intergenic	1	141589509	141594517	5009	1	ENSGALG00000047336.1	ENSGALT00000092105.1	5522	NA	NA	NA
chr1_14167214_14167827	0.195041	4.90342	0.35378	0.724288	0.999381	-4.60855	chr1_14167214_14167827	ENSGALG00000008115	inside	17698	Exon (ENSGALT00000013172.5/ENSGALG00000008115.5, exon 10 of 12)	1	14149895	14152034	2140	2	ENSGALG00000045949.2	ENSGALT00000104579.1	-15181	769240	EFCAB10	EF-hand calcium binding domain 10
chr1_141745396_141745689	-0.199014	3.4649	-0.291095	0.771614	0.999381	-4.60451	chr1_141745396_141745689	NA	NA	NA	Promoter (<=1kb)	1	141744673	141749234	4562	1	ENSGALG00000052455.1	ENSGALT00000108039.1	724	NA	NA	NA
chr1_14175224_14175879	-0.21677	4.76023	-0.371914	0.710785	0.999381	-4.60771	chr1_14175224_14175879	ENSGALG00000008115	inside	25708	Exon (ENSGALT00000013172.5/ENSGALG00000008115.5, exon 7 of 12)	1	14149895	14152034	2140	2	ENSGALG00000045949.2	ENSGALT00000104579.1	-23191	769240	EFCAB10	EF-hand calcium binding domain 10
chr1_14183762_14184178	-1.30046	3.37327	-1.84327	0.0684094	0.999381	-4.57208	chr1_14183762_14184178	ENSGALG00000008115	inside	34246	Intron (ENSGALT00000013172.5/ENSGALG00000008115.5, intron 4 of 11)	1	14149895	14152034	2140	2	ENSGALG00000045949.2	ENSGALT00000104579.1	-31729	769240	EFCAB10	EF-hand calcium binding domain 10
chr1_14188745_14189093	0.105765	4.03367	0.161755	0.871842	0.999381	-4.6065	chr1_14188745_14189093	ENSGALG00000008115	inside	39229	Exon (ENSGALT00000013172.5/ENSGALG00000008115.5, exon 4 of 12)	1	14149895	14152034	2140	2	ENSGALG00000045949.2	ENSGALT00000104579.1	-36712	769240	EFCAB10	EF-hand calcium binding domain 10
chr1_14192957_14193515	1.58653	4.22108	2.50806	0.0138359	0.999381	-4.53482	chr1_14192957_14193515	ENSGALG00000008115	inside	43441	Intron (ENSGALT00000013172.5/ENSGALG00000008115.5, intron 3 of 11)	1	14149895	14152034	2140	2	ENSGALG00000045949.2	ENSGALT00000104579.1	-40924	769240	EFCAB10	EF-hand calcium binding domain 10
chr1_14192977_14193453	1.58653	4.22108	2.50806	0.0138359	0.999381	-4.53482	chr1_14192977_14193453	ENSGALG00000008115	inside	43461	Intron (ENSGALT00000013172.5/ENSGALG00000008115.5, intron 3 of 11)	1	14149895	14152034	2140	2	ENSGALG00000045949.2	ENSGALT00000104579.1	-40944	769240	EFCAB10	EF-hand calcium binding domain 10
chr1_14201275_14201712	0.416249	3.37327	0.600569	0.549558	0.999381	-4.60158	chr1_14201275_14201712	ENSGALG00000008115	inside	51759	Intron (ENSGALT00000013172.5/ENSGALG00000008115.5, intron 3 of 11)	1	14149895	14152034	2140	2	ENSGALG00000045949.2	ENSGALT00000104579.1	-49242	769240	EFCAB10	EF-hand calcium binding domain 10
chr1_142113742_142114240	0.467005	4.46012	0.744279	0.458546	0.999381	-4.60109	chr1_142113742_142114240	NA	NA	NA	Promoter (<=1kb)	1	142112756	142116037	3282	1	ENSGALG00000052158.1	ENSGALT00000105355.1	987	NA	NA	NA
chr1_142327152_142327642	0.754972	4.06388	1.18827	0.237692	0.999381	-4.59053	chr1_142327152_142327642	NA	NA	NA	Distal Intergenic	1	142366947	142373996	7050	1	ENSGALG00000054114.1	ENSGALT00000103753.1	-39305	NA	NA	NA
chr1_142620247_142620580	0.354753	3.84018	0.535561	0.593514	0.999381	-4.60305	chr1_142620247_142620580	NA	NA	NA	Distal Intergenic	1	142652472	142655032	2561	1	ENSGALG00000049808.1	ENSGALT00000093268.1	-31892	NA	NA	NA
chr1_142736883_142737195	0.63476	3.72906	0.942272	0.348444	0.999381	-4.59642	chr1_142736883_142737195	NA	NA	NA	Distal Intergenic	1	142769789	142770952	1164	1	ENSGALG00000049532.1	ENSGALT00000091157.1	-32594	NA	NA	NA
chr1_142790040_142790470	-0.561039	3.16028	-0.803872	0.423479	0.999381	-4.59861	chr1_142790040_142790470	NA	NA	NA	Distal Intergenic	1	142769789	142770952	1164	1	ENSGALG00000049532.1	ENSGALT00000091157.1	20252	NA	NA	NA
chr1_142796681_142796884	-0.675821	3.69884	-1.01524	0.312571	0.999381	-4.59491	chr1_142796681_142796884	NA	NA	NA	Distal Intergenic	1	142811081	142822747	11667	1	ENSGALG00000053195.1	ENSGALT00000097125.1	-14197	NA	NA	NA
chr1_142796700_142796923	-0.263259	3.90159	-0.402166	0.688466	0.999381	-4.60458	chr1_142796700_142796923	NA	NA	NA	Distal Intergenic	1	142811081	142822747	11667	1	ENSGALG00000053195.1	ENSGALT00000097125.1	-14158	NA	NA	NA
chr1_142799270_142799718	0.11997	4.35316	0.194333	0.84633	0.999381	-4.60746	chr1_142799270_142799718	NA	NA	NA	Distal Intergenic	1	142811081	142822747	11667	1	ENSGALG00000053195.1	ENSGALT00000097125.1	-11363	NA	NA	NA
chr1_142895664_142896321	0.126906	6.79294	0.326846	0.744504	0.999381	-4.62324	chr1_142895664_142896321	ENSGALG00000048309	inside	9682	Promoter (2-3kb)	1	142895982	142899302	3321	2	ENSGALG00000048309.1	ENSGALT00000097369.1	2981	107050476	LOC107050476	uncharacterized LOC107050476
chr1_142896687_142899748	-0.152989	7.5355	-0.447985	0.655185	0.999381	-4.62889	chr1_142896687_142899748	ENSGALG00000048309	inside	9554	Promoter (<=1kb)	1	142895982	142899302	3321	2	ENSGALG00000048309.1	ENSGALT00000097369.1	0	107050476	LOC107050476	uncharacterized LOC107050476
chr1_142896919_142897949	0.0808883	6.82129	0.211097	0.833264	0.999381	-4.62548	chr1_142896919_142897949	ENSGALG00000048309	inside	10937	Promoter (1-2kb)	1	142895982	142899302	3321	2	ENSGALG00000048309.1	ENSGALT00000097369.1	1353	107050476	LOC107050476	uncharacterized LOC107050476
chr1_142897303_142897945	0.42794	5.51119	0.845987	0.399687	0.999381	-4.60081	chr1_142897303_142897945	ENSGALG00000048309	inside	11321	Promoter (1-2kb)	1	142895982	142899302	3321	2	ENSGALG00000048309.1	ENSGALT00000097369.1	1357	107050476	LOC107050476	uncharacterized LOC107050476
chr1_142912908_142913488	-0.293547	4.03743	-0.454412	0.65057	0.999381	-4.60441	chr1_142912908_142913488	NA	NA	NA	Distal Intergenic	1	142920385	142924129	3745	2	ENSGALG00000050270.1	ENSGALT00000098919.1	10641	NA	NA	NA
chr1_142912920_142913501	-0.293547	4.03743	-0.454412	0.65057	0.999381	-4.60441	chr1_142912920_142913501	NA	NA	NA	Distal Intergenic	1	142920385	142924129	3745	2	ENSGALG00000050270.1	ENSGALT00000098919.1	10628	NA	NA	NA
chr1_142915587_142915969	-1.17854	3.63743	-1.72942	0.0869832	0.999381	-4.57497	chr1_142915587_142915969	NA	NA	NA	Distal Intergenic	1	142920385	142924129	3745	2	ENSGALG00000050270.1	ENSGALT00000098919.1	8160	NA	NA	NA
chr1_142917052_142917328	-0.0746925	3.68861	-0.112831	0.910403	0.999381	-4.6057	chr1_142917052_142917328	NA	NA	NA	Distal Intergenic	1	142920385	142924129	3745	2	ENSGALG00000050270.1	ENSGALT00000098919.1	6801	NA	NA	NA
chr1_142937582_142939051	0.204794	4.83128	0.358967	0.720417	0.999381	-4.60816	chr1_142937582_142939051	NA	NA	NA	Promoter (<=1kb)	1	142939779	142941095	1317	1	ENSGALG00000045327.2	ENSGALT00000085449.2	-728	NA	NA	NA
chr1_142939867_142940608	1.07433	3.9458	1.68026	0.0961946	0.999381	-4.57526	chr1_142939867_142940608	NA	NA	NA	Promoter (<=1kb)	1	142939779	142941095	1317	1	ENSGALG00000045327.2	ENSGALT00000085449.2	89	NA	NA	NA
chr1_142939965_142940557	1.16393	3.7393	1.77841	0.0785378	0.999381	-4.57278	chr1_142939965_142940557	NA	NA	NA	Promoter (<=1kb)	1	142939779	142941095	1317	1	ENSGALG00000045327.2	ENSGALT00000085449.2	187	NA	NA	NA
chr1_142940999_142942217	0.229879	6.63979	0.581079	0.562564	0.999381	-4.61495	chr1_142940999_142942217	NA	NA	NA	Promoter (1-2kb)	1	142939779	142941095	1317	1	ENSGALG00000045327.2	ENSGALT00000085449.2	1221	NA	NA	NA
chr1_142944480_142944909	0.234187	4.55274	0.389524	0.697761	0.999381	-4.6067	chr1_142944480_142944909	NA	NA	NA	Distal Intergenic	1	142939779	142941095	1317	1	ENSGALG00000045327.2	ENSGALT00000085449.2	4702	NA	NA	NA
chr1_142950357_142950609	0.297239	4.04756	0.459982	0.646581	0.999381	-4.60438	chr1_142950357_142950609	NA	NA	NA	Distal Intergenic	1	142939779	142941095	1317	1	ENSGALG00000045327.2	ENSGALT00000085449.2	10579	NA	NA	NA
chr1_143027680_143028368	0.0939981	3.82385	0.137132	0.891217	0.999381	-4.60598	chr1_143027680_143028368	NA	NA	NA	Distal Intergenic	1	143003417	143004865	1449	1	ENSGALG00000053912.1	ENSGALT00000100741.1	24264	NA	NA	NA
chr1_143027919_143028373	-0.654124	3.42761	-0.930605	0.354418	0.999381	-4.59656	chr1_143027919_143028373	NA	NA	NA	Distal Intergenic	1	143003417	143004865	1449	1	ENSGALG00000053912.1	ENSGALT00000100741.1	24503	NA	NA	NA
chr1_143067492_143067957	0.506392	3.81748	0.751627	0.454134	0.999381	-4.59997	chr1_143067492_143067957	NA	NA	NA	Distal Intergenic	1	143125846	143128275	2430	1	ENSGALG00000049807.1	ENSGALT00000101271.1	-57889	NA	NA	NA
chr1_143067695_143067903	0.765744	3.44394	1.10924	0.270127	0.999381	-4.59292	chr1_143067695_143067903	NA	NA	NA	Distal Intergenic	1	143125846	143128275	2430	1	ENSGALG00000049807.1	ENSGALT00000101271.1	-57943	NA	NA	NA
chr1_143087123_143087937	0.536064	3.82069	0.817404	0.415744	0.999381	-4.59884	chr1_143087123_143087937	NA	NA	NA	Distal Intergenic	1	143125846	143128275	2430	1	ENSGALG00000049807.1	ENSGALT00000101271.1	-37909	NA	NA	NA
chr1_143122995_143123994	-0.215541	3.44394	-0.311673	0.755972	0.999381	-4.60435	chr1_143122995_143123994	NA	NA	NA	Promoter (1-2kb)	1	143125846	143128275	2430	1	ENSGALG00000049807.1	ENSGALT00000101271.1	-1852	NA	NA	NA
chr1_143124797_143126294	-0.216185	4.14479	-0.339663	0.734861	0.999381	-4.60579	chr1_143124797_143126294	NA	NA	NA	Promoter (<=1kb)	1	143125846	143128275	2430	1	ENSGALG00000049807.1	ENSGALT00000101271.1	0	NA	NA	NA
chr1_143126845_143128042	0.203359	4.5374	0.336869	0.736959	0.999381	-4.60716	chr1_143126845_143128042	NA	NA	NA	Promoter (<=1kb)	1	143125846	143128275	2430	1	ENSGALG00000049807.1	ENSGALT00000101271.1	1000	NA	NA	NA
chr1_143193362_143193679	0.157787	3.9942	0.242046	0.809267	0.999381	-4.60601	chr1_143193362_143193679	NA	NA	NA	Distal Intergenic	1	143125846	143128275	2430	1	ENSGALG00000049807.1	ENSGALT00000101271.1	67517	NA	NA	NA
chr1_143225341_143226185	-0.506149	3.55652	-0.734425	0.464499	0.999381	-4.59996	chr1_143225341_143226185	NA	NA	NA	Distal Intergenic	1	143125846	143128275	2430	1	ENSGALG00000049807.1	ENSGALT00000101271.1	99496	NA	NA	NA
chr1_143244133_143244615	-0.18262	4.2062	-0.296944	0.767158	0.999381	-4.60631	chr1_143244133_143244615	NA	NA	NA	Distal Intergenic	1	143125846	143128275	2430	1	ENSGALG00000049807.1	ENSGALT00000101271.1	118288	NA	NA	NA
chr1_143244170_143244563	-0.467216	4.07412	-0.731634	0.466194	0.999381	-4.60066	chr1_143244170_143244563	NA	NA	NA	Distal Intergenic	1	143125846	143128275	2430	1	ENSGALG00000049807.1	ENSGALT00000101271.1	118325	NA	NA	NA
chr1_143244185_143244531	-0.389601	3.84018	-0.58765	0.558162	0.999381	-4.60241	chr1_143244185_143244531	NA	NA	NA	Distal Intergenic	1	143125846	143128275	2430	1	ENSGALG00000049807.1	ENSGALT00000101271.1	118340	NA	NA	NA
chr1_143268658_143269063	0.0188064	3.94351	0.0296966	0.976371	0.999381	-4.60652	chr1_143268658_143269063	NA	NA	NA	Distal Intergenic	1	143125846	143128275	2430	1	ENSGALG00000049807.1	ENSGALT00000101271.1	142813	NA	NA	NA
chr1_143314721_143314975	-1.34959	4.12846	-2.11338	0.0371896	0.999381	-4.55598	chr1_143314721_143314975	NA	NA	NA	Distal Intergenic	1	143125846	143128275	2430	1	ENSGALG00000049807.1	ENSGALT00000101271.1	188876	NA	NA	NA
chr1_143357740_143358394	0.298646	4.16575	0.465907	0.642349	0.999381	-4.60463	chr1_143357740_143358394	NA	NA	NA	Distal Intergenic	1	143125846	143128275	2430	1	ENSGALG00000049807.1	ENSGALT00000101271.1	231895	NA	NA	NA
chr1_143429031_143429553	0.53201	4.59086	0.904945	0.367785	0.999381	-4.59775	chr1_143429031_143429553	NA	NA	NA	Distal Intergenic	1	143125846	143128275	2430	1	ENSGALG00000049807.1	ENSGALT00000101271.1	303186	NA	NA	NA
chr1_143429118_143429435	0.735717	4.28956	1.21239	0.228373	0.999381	-4.58953	chr1_143429118_143429435	NA	NA	NA	Distal Intergenic	1	143125846	143128275	2430	1	ENSGALG00000049807.1	ENSGALT00000101271.1	303273	NA	NA	NA
chr1_143482500_143482735	-0.0735858	3.55652	-0.108937	0.913483	0.999381	-4.60543	chr1_143482500_143482735	NA	NA	NA	Distal Intergenic	1	143125846	143128275	2430	1	ENSGALG00000049807.1	ENSGALT00000101271.1	356655	NA	NA	NA
chr1_143582805_143583319	0.32008	3.37327	0.456102	0.649358	0.999381	-4.60312	chr1_143582805_143583319	NA	NA	NA	Distal Intergenic	1	143125846	143128275	2430	1	ENSGALG00000049807.1	ENSGALT00000101271.1	456960	NA	NA	NA
chr1_143600553_143601004	1.0198	4.12628	1.60277	0.112306	0.999381	-4.57715	chr1_143600553_143601004	NA	NA	NA	Distal Intergenic	1	143125846	143128275	2430	1	ENSGALG00000049807.1	ENSGALT00000101271.1	474708	NA	NA	NA
chr1_143601361_143601894	0.821206	3.79047	1.23116	0.221302	0.999381	-4.58973	chr1_143601361_143601894	NA	NA	NA	Distal Intergenic	1	143125846	143128275	2430	1	ENSGALG00000049807.1	ENSGALT00000101271.1	475516	NA	NA	NA
chr1_143601369_143601938	0.715403	3.85188	1.07177	0.28654	0.999381	-4.59362	chr1_143601369_143601938	NA	NA	NA	Distal Intergenic	1	143125846	143128275	2430	1	ENSGALG00000049807.1	ENSGALT00000101271.1	475524	NA	NA	NA
chr1_14361328_14361681	-0.377771	4.23642	-0.596491	0.552267	0.999381	-4.60312	chr1_14361328_14361681	ENSGALG00000008098	inside	5443	Distal Intergenic	1	14331311	14337554	6244	2	ENSGALG00000029006.3	ENSGALT00000044682.3	-23775	417708	SYPL1	synaptophysin like 1
chr1_143773069_143773684	0.747497	4.38625	1.18538	0.238826	0.999381	-4.59018	chr1_143773069_143773684	NA	NA	NA	Distal Intergenic	1	144090755	144094612	3858	2	ENSGALG00000050355.1	ENSGALT00000091068.1	320928	NA	NA	NA
chr1_143773462_143773679	0.863054	4.09089	1.31479	0.191746	0.999381	-4.58686	chr1_143773462_143773679	NA	NA	NA	Distal Intergenic	1	144090755	144094612	3858	2	ENSGALG00000050355.1	ENSGALT00000091068.1	320933	NA	NA	NA
chr1_143816934_143817241	0.306556	4.54883	0.515276	0.607557	0.999381	-4.60515	chr1_143816934_143817241	NA	NA	NA	Distal Intergenic	1	144090755	144094612	3858	2	ENSGALG00000050355.1	ENSGALT00000091068.1	277371	NA	NA	NA
chr1_143816937_143817240	0.306556	4.54883	0.515276	0.607557	0.999381	-4.60515	chr1_143816937_143817240	NA	NA	NA	Distal Intergenic	1	144090755	144094612	3858	2	ENSGALG00000050355.1	ENSGALT00000091068.1	277372	NA	NA	NA
chr1_144151217_144151537	-0.0745288	3.67935	-0.108419	0.913892	0.999381	-4.60569	chr1_144151217_144151537	NA	NA	NA	Distal Intergenic	1	144127757	144129229	1473	2	ENSGALG00000048920.1	ENSGALT00000099416.1	-21989	107051510	LOC107051510	uncharacterized LOC107051510
chr1_144898754_144899104	0.398171	4.05072	0.6047	0.546821	0.999381	-4.60259	chr1_144898754_144899104	ENSGALG00000016867	inside	42047	Promoter (1-2kb)	1	144896930	144916692	19763	1	ENSGALG00000047786.1	ENSGALT00000106662.1	1825	NA	NA	NA
chr1_145011354_145011995	-0.568125	3.59698	-0.818769	0.414968	0.999381	-4.59864	chr1_145011354_145011995	ENSGALG00000016868	inside	70942	Intron (ENSGALT00000027248.7/ENSGALG00000016868.7, intron 6 of 42)	1	144950412	145152965	202554	1	ENSGALG00000016868.7	ENSGALT00000095218.1	60943	418770	NALCN	sodium leak channel, non-selective
chr1_145125564_145125898	-0.420939	3.92255	-0.636255	0.526141	0.999381	-4.60189	chr1_145125564_145125898	ENSGALG00000016868	inside	37067	Exon (ENSGALT00000027248.7/ENSGALG00000016868.7, exon 21 of 43)	1	145132677	145152965	20289	1	ENSGALG00000016868.7	ENSGALT00000092017.1	-6779	418770	NALCN	sodium leak channel, non-selective
chr1_145173946_145174313	-0.199281	4.38713	-0.328159	0.743514	0.999381	-4.60668	chr1_145173946_145174313	NA	NA	NA	Distal Intergenic	1	145132677	145152965	20289	1	ENSGALG00000016868.7	ENSGALT00000092017.1	41270	418770	NALCN	sodium leak channel, non-selective
chr1_145220147_145220650	1.29699	4.16575	2.04352	0.0437707	0.999381	-4.55879	chr1_145220147_145220650	NA	NA	NA	Distal Intergenic	1	145263635	145266610	2976	1	ENSGALG00000052943.1	ENSGALT00000107544.1	-42985	NA	NA	NA
chr1_145415779_145416402	0.65696	4.76704	1.13791	0.258022	0.999381	-4.59113	chr1_145415779_145416402	ENSGALG00000022758	inside	10674	5' UTR	1	145388286	145417076	28791	1	ENSGALG00000022758.4	ENSGALT00000092377.1	27494	418773	GGACT	gamma-glutamylamine cyclotransferase
chr1_145415779_145416402	0.65696	4.76704	1.13791	0.258022	0.999381	-4.59113	chr1_145415779_145416402	ENSGALG00000016872	inside	7299	5' UTR	1	145388286	145417076	28791	1	ENSGALG00000022758.4	ENSGALT00000092377.1	27494	418773	GGACT	gamma-glutamylamine cyclotransferase
chr1_145423714_145424192	-0.119962	3.9318	-0.184459	0.854047	0.999381	-4.6061	chr1_145423714_145424192	ENSGALG00000016872	inside	15234	Intron (ENSGALT00000027260.6/ENSGALG00000016872.7, intron 22 of 23)	1	145388286	145417076	28791	1	ENSGALG00000022758.4	ENSGALT00000092377.1	35429	418773	GGACT	gamma-glutamylamine cyclotransferase
chr1_145423714_145424192	-0.119962	3.9318	-0.184459	0.854047	0.999381	-4.6061	chr1_145423714_145424192	ENSGALG00000022758	inside	2884	Intron (ENSGALT00000027260.6/ENSGALG00000016872.7, intron 22 of 23)	1	145388286	145417076	28791	1	ENSGALG00000022758.4	ENSGALT00000092377.1	35429	418773	GGACT	gamma-glutamylamine cyclotransferase
chr1_145606862_145607407	0.279646	4.29882	0.456251	0.649252	0.999381	-4.60512	chr1_145606862_145607407	ENSGALG00000016872	inside	92022	Intron (ENSGALT00000027260.6/ENSGALG00000016872.7, intron 7 of 23)	1	145425342	145689398	264057	2	ENSGALG00000016872.7	ENSGALT00000095138.1	81991	418774	PCCA	propionyl-CoA carboxylase subunit alpha
chr1_145618886_145619188	-0.15786	3.89135	-0.244482	0.807385	0.999381	-4.6057	chr1_145618886_145619188	ENSGALG00000016872	inside	80241	Intron (ENSGALT00000027260.6/ENSGALG00000016872.7, intron 6 of 23)	1	145425342	145689398	264057	2	ENSGALG00000016872.7	ENSGALT00000095138.1	70210	418774	PCCA	propionyl-CoA carboxylase subunit alpha
chr1_145700378_145700781	-0.612208	4.2062	-0.930206	0.354623	0.999381	-4.59689	chr1_145700378_145700781	NA	NA	NA	Distal Intergenic	1	145418480	145689429	270950	2	ENSGALG00000016872.7	ENSGALT00000027260.6	-10950	418774	PCCA	propionyl-CoA carboxylase subunit alpha
chr1_145700378_145701173	-0.557928	4.23033	-0.847318	0.398949	0.999381	-4.59869	chr1_145700378_145701173	NA	NA	NA	Distal Intergenic	1	145418480	145689429	270950	2	ENSGALG00000016872.7	ENSGALT00000027260.6	-10950	418774	PCCA	propionyl-CoA carboxylase subunit alpha
chr1_145752522_145752846	0.452519	3.48586	0.656258	0.513245	0.999381	-4.601	chr1_145752522_145752846	ENSGALG00000016875	inside	9598	Downstream (<1kb)	1	145728851	145731717	2867	1	ENSGALG00000034197.2	ENSGALT00000063625.2	23672	107051270	ZIC5	Zic family member 5
chr1_145766747_145767380	-0.00285683	3.13932	-0.00389362	0.996902	0.999381	-4.60484	chr1_145766747_145767380	ENSGALG00000016875	inside	23823	Intron (ENSGALT00000027264.6/ENSGALG00000016875.6, intron 6 of 7)	1	145728851	145731717	2867	1	ENSGALG00000034197.2	ENSGALT00000063625.2	37897	107051270	ZIC5	Zic family member 5
chr1_145774335_145775066	1.18375	3.90258	1.78112	0.0780897	0.999381	-4.57178	chr1_145774335_145775066	ENSGALG00000016875	inside	31411	Exon (ENSGALT00000027264.6/ENSGALG00000016875.6, exon 4 of 8)	1	145728851	145731717	2867	1	ENSGALG00000034197.2	ENSGALT00000063625.2	45485	107051270	ZIC5	Zic family member 5
chr1_145788762_145789131	-0.564563	3.74411	-0.817561	0.415655	0.999381	-4.59877	chr1_145788762_145789131	ENSGALG00000016875	inside	45838	Intron (ENSGALT00000027264.6/ENSGALG00000016875.6, intron 2 of 7)	1	145728851	145731717	2867	1	ENSGALG00000034197.2	ENSGALT00000063625.2	59912	107051270	ZIC5	Zic family member 5
chr1_145830226_145831100	0.936459	5.26248	1.76698	0.0804441	0.999381	-4.56004	chr1_145830226_145831100	ENSGALG00000016875	inside	67454	Intron (ENSGALT00000027264.6/ENSGALG00000016875.6, intron 1 of 7)	1	145752924	145888554	135631	2	ENSGALG00000016875.6	ENSGALT00000027264.6	57454	418775	CLYBL	citrate lyase beta like
chr1_145830281_145830632	0.353678	4.64017	0.600665	0.549494	0.999381	-4.60413	chr1_145830281_145830632	ENSGALG00000016875	inside	67922	Intron (ENSGALT00000027264.6/ENSGALG00000016875.6, intron 1 of 7)	1	145752924	145888554	135631	2	ENSGALG00000016875.6	ENSGALT00000027264.6	57922	418775	CLYBL	citrate lyase beta like
chr1_145832665_145833335	-0.737035	3.87138	-1.12498	0.263434	0.999381	-4.59234	chr1_145832665_145833335	ENSGALG00000016875	inside	65219	Intron (ENSGALT00000027264.6/ENSGALG00000016875.6, intron 1 of 7)	1	145752924	145888554	135631	2	ENSGALG00000016875.6	ENSGALT00000027264.6	55219	418775	CLYBL	citrate lyase beta like
chr1_145834635_145834838	0.0933379	4.16243	0.143381	0.886293	0.999381	-4.60699	chr1_145834635_145834838	ENSGALG00000016875	inside	63716	Intron (ENSGALT00000027264.6/ENSGALG00000016875.6, intron 1 of 7)	1	145752924	145888554	135631	2	ENSGALG00000016875.6	ENSGALT00000027264.6	53716	418775	CLYBL	citrate lyase beta like
chr1_145845895_145846446	1.05114	3.75002	1.55821	0.122511	0.999381	-4.58026	chr1_145845895_145846446	ENSGALG00000016875	inside	52108	Intron (ENSGALT00000027264.6/ENSGALG00000016875.6, intron 1 of 7)	1	145752924	145888554	135631	2	ENSGALG00000016875.6	ENSGALT00000027264.6	42108	418775	CLYBL	citrate lyase beta like
chr1_145846248_145846458	0.63899	3.55652	0.91816	0.360861	0.999381	-4.59683	chr1_145846248_145846458	ENSGALG00000016875	inside	52096	Intron (ENSGALT00000027264.6/ENSGALG00000016875.6, intron 1 of 7)	1	145752924	145888554	135631	2	ENSGALG00000016875.6	ENSGALT00000027264.6	42096	418775	CLYBL	citrate lyase beta like
chr1_145855909_145856290	0.641568	4.60099	1.12167	0.264832	0.999381	-4.59183	chr1_145855909_145856290	ENSGALG00000016875	inside	42264	Intron (ENSGALT00000027264.6/ENSGALG00000016875.6, intron 1 of 7)	1	145752924	145888554	135631	2	ENSGALG00000016875.6	ENSGALT00000027264.6	32264	418775	CLYBL	citrate lyase beta like
chr1_145876440_145877340	0.360796	4.09825	0.559681	0.577015	0.999381	-4.60331	chr1_145876440_145877340	ENSGALG00000016875	inside	21214	Intron (ENSGALT00000027264.6/ENSGALG00000016875.6, intron 1 of 7)	1	145752924	145888554	135631	2	ENSGALG00000016875.6	ENSGALT00000027264.6	11214	418775	CLYBL	citrate lyase beta like
chr1_145876816_145877331	0.729225	3.79972	1.10916	0.270163	0.999381	-4.59277	chr1_145876816_145877331	ENSGALG00000016875	inside	21223	Intron (ENSGALT00000027264.6/ENSGALG00000016875.6, intron 1 of 7)	1	145752924	145888554	135631	2	ENSGALG00000016875.6	ENSGALT00000027264.6	11223	418775	CLYBL	citrate lyase beta like
chr1_145889663_145889999	-0.416106	3.49511	-0.608382	0.544387	0.999381	-4.60163	chr1_145889663_145889999	ENSGALG00000016875	inside	8555	Promoter (1-2kb)	1	145752924	145888554	135631	2	ENSGALG00000016875.6	ENSGALT00000027264.6	-1110	418775	CLYBL	citrate lyase beta like
chr1_14594858_14595330	0.0557952	5.36974	0.108293	0.913992	0.999381	-4.61314	chr1_14594858_14595330	ENSGALG00000008060	inside	11385	Promoter (1-2kb)	1	14593473	14674699	81227	1	ENSGALG00000008060.6	ENSGALT00000013087.6	1386	769420	PRKAR2B	protein kinase cAMP-dependent type II regulatory subunit beta
chr1_145954804_145955204	0.134371	3.56676	0.193232	0.84719	0.999381	-4.60518	chr1_145954804_145955204	ENSGALG00000016878	inside	1112	Promoter (<=1kb)	1	145954987	145955056	70	1	ENSGALG00000047777.1	ENSGALT00000091507.1	0	NA	NA	NA
chr1_145970412_145970935	0.368615	3.78456	0.541816	0.589215	0.999381	-4.60287	chr1_145970412_145970935	ENSGALG00000043947	inside	3897	Distal Intergenic	1	145976515	145979531	3017	1	ENSGALG00000043947.2	ENSGALT00000083278.2	-5580	431250	LOC431250	G-protein coupled receptor 183-like
chr1_145970469_145970931	0.368615	3.78456	0.541816	0.589215	0.999381	-4.60287	chr1_145970469_145970931	ENSGALG00000043947	inside	3954	Distal Intergenic	1	145976515	145979531	3017	1	ENSGALG00000043947.2	ENSGALT00000083278.2	-5584	431250	LOC431250	G-protein coupled receptor 183-like
chr1_145976959_145978748	0.464801	4.51235	0.749678	0.455302	0.999381	-4.60109	chr1_145976959_145978748	ENSGALG00000016880	inside	3661	Promoter (<=1kb)	1	145976515	145979531	3017	1	ENSGALG00000043947.2	ENSGALT00000083278.2	445	431250	LOC431250	G-protein coupled receptor 183-like
chr1_145976959_145978748	0.464801	4.51235	0.749678	0.455302	0.999381	-4.60109	chr1_145976959_145978748	ENSGALG00000043947	inside	10444	Promoter (<=1kb)	1	145976515	145979531	3017	1	ENSGALG00000043947.2	ENSGALT00000083278.2	445	431250	LOC431250	G-protein coupled receptor 183-like
chr1_14597719_14598076	0.511209	3.42444	0.721089	0.472626	0.999381	-4.60003	chr1_14597719_14598076	ENSGALG00000008060	inside	14246	Intron (ENSGALT00000013087.6/ENSGALG00000008060.6, intron 2 of 11)	1	14593473	14674699	81227	1	ENSGALG00000008060.6	ENSGALT00000013087.6	4247	769420	PRKAR2B	protein kinase cAMP-dependent type II regulatory subunit beta
chr1_145977577_145978360	0.0276679	3.39641	0.0394841	0.968587	0.999381	-4.60524	chr1_145977577_145978360	ENSGALG00000016880	inside	4279	Promoter (1-2kb)	1	145976515	145979531	3017	1	ENSGALG00000043947.2	ENSGALT00000083278.2	1063	431250	LOC431250	G-protein coupled receptor 183-like
chr1_145977577_145978360	0.0276679	3.39641	0.0394841	0.968587	0.999381	-4.60524	chr1_145977577_145978360	ENSGALG00000043947	inside	11062	Promoter (1-2kb)	1	145976515	145979531	3017	1	ENSGALG00000043947.2	ENSGALT00000083278.2	1063	431250	LOC431250	G-protein coupled receptor 183-like
chr1_145985407_145985912	-0.335871	3.4649	-0.473361	0.637042	0.999381	-4.60308	chr1_145985407_145985912	ENSGALG00000043947	inside	3619	Intron (ENSGALT00000058077.2/ENSGALG00000016880.7, intron 8 of 8)	1	145976515	145979531	3017	1	ENSGALG00000043947.2	ENSGALT00000083278.2	8893	431250	LOC431250	G-protein coupled receptor 183-like
chr1_145985407_145985912	-0.335871	3.4649	-0.473361	0.637042	0.999381	-4.60308	chr1_145985407_145985912	ENSGALG00000016880	inside	12109	Intron (ENSGALT00000058077.2/ENSGALG00000016880.7, intron 8 of 8)	1	145976515	145979531	3017	1	ENSGALG00000043947.2	ENSGALT00000083278.2	8893	431250	LOC431250	G-protein coupled receptor 183-like
chr1_145985478_145985907	-0.335871	3.4649	-0.473361	0.637042	0.999381	-4.60308	chr1_145985478_145985907	ENSGALG00000016880	inside	12180	Intron (ENSGALT00000058077.2/ENSGALG00000016880.7, intron 8 of 8)	1	145976515	145979531	3017	1	ENSGALG00000043947.2	ENSGALT00000083278.2	8964	431250	LOC431250	G-protein coupled receptor 183-like
chr1_145985478_145985907	-0.335871	3.4649	-0.473361	0.637042	0.999381	-4.60308	chr1_145985478_145985907	ENSGALG00000043947	inside	3624	Intron (ENSGALT00000058077.2/ENSGALG00000016880.7, intron 8 of 8)	1	145976515	145979531	3017	1	ENSGALG00000043947.2	ENSGALT00000083278.2	8964	431250	LOC431250	G-protein coupled receptor 183-like
chr1_146021423_146021773	-0.332837	3.67788	-0.486924	0.627434	0.999381	-4.60329	chr1_146021423_146021773	ENSGALG00000016880	inside	48125	Promoter (<=1kb)	1	146022451	146033636	11186	1	ENSGALG00000016881.6	ENSGALT00000027271.6	-678	769212	GPR183	G protein-coupled receptor 183
chr1_146021423_146021773	-0.332837	3.67788	-0.486924	0.627434	0.999381	-4.60329	chr1_146021423_146021773	ENSGALG00000016881	inside	8972	Promoter (<=1kb)	1	146022451	146033636	11186	1	ENSGALG00000016881.6	ENSGALT00000027271.6	-678	769212	GPR183	G protein-coupled receptor 183
chr1_146021431_146021774	-0.332837	3.67788	-0.486924	0.627434	0.999381	-4.60329	chr1_146021431_146021774	ENSGALG00000016881	inside	8980	Promoter (<=1kb)	1	146022451	146033636	11186	1	ENSGALG00000016881.6	ENSGALT00000027271.6	-677	769212	GPR183	G protein-coupled receptor 183
chr1_146021431_146021774	-0.332837	3.67788	-0.486924	0.627434	0.999381	-4.60329	chr1_146021431_146021774	ENSGALG00000016880	inside	48133	Promoter (<=1kb)	1	146022451	146033636	11186	1	ENSGALG00000016881.6	ENSGALT00000027271.6	-677	769212	GPR183	G protein-coupled receptor 183
chr1_146031568_146032026	0.293568	4.28858	0.472643	0.637553	0.999381	-4.6049	chr1_146031568_146032026	ENSGALG00000016881	inside	11610	Exon (ENSGALT00000027271.6/ENSGALG00000016881.6, exon 2 of 2)	1	146022451	146033636	11186	1	ENSGALG00000016881.6	ENSGALT00000027271.6	9118	769212	GPR183	G protein-coupled receptor 183
chr1_146031568_146032026	0.293568	4.28858	0.472643	0.637553	0.999381	-4.6049	chr1_146031568_146032026	ENSGALG00000016880	inside	58270	Exon (ENSGALT00000027271.6/ENSGALG00000016881.6, exon 2 of 2)	1	146022451	146033636	11186	1	ENSGALG00000016881.6	ENSGALT00000027271.6	9118	769212	GPR183	G protein-coupled receptor 183
chr1_146249745_146250079	-0.0838806	4.23033	-0.130733	0.896263	0.999381	-4.60727	chr1_146249745_146250079	ENSGALG00000016884	inside	16741	Intron (ENSGALT00000027279.5/ENSGALG00000016884.5, intron 4 of 22)	1	146243004	146267048	24045	1	ENSGALG00000016884.5	ENSGALT00000027279.5	6742	378789	SLC15A1	solute carrier family 15 member 1
chr1_146249894_146250227	-0.0265353	4.08485	-0.0408872	0.967472	0.999381	-4.60695	chr1_146249894_146250227	ENSGALG00000016884	inside	16890	Intron (ENSGALT00000027279.5/ENSGALG00000016884.5, intron 4 of 22)	1	146243004	146267048	24045	1	ENSGALG00000016884.5	ENSGALT00000027279.5	6891	378789	SLC15A1	solute carrier family 15 member 1
chr1_146265864_146266209	-0.869962	3.72906	-1.3042	0.195319	0.999381	-4.58786	chr1_146265864_146266209	ENSGALG00000016884	inside	10839	Exon (ENSGALT00000027279.5/ENSGALG00000016884.5, exon 23 of 23)	1	146279044	146334067	55024	1	ENSGALG00000016885.6	ENSGALT00000027284.5	-12835	418780	STK24	serine/threonine kinase 24
chr1_146415323_146415664	0.744941	3.29236	1.05676	0.293303	0.999381	-4.59408	chr1_146415323_146415664	ENSGALG00000016886	inside	87599	Intron (ENSGALT00000043098.2/ENSGALG00000016886.6, intron 1 of 25)	1	146371368	146371453	86	2	ENSGALG00000025199.2	ENSGALT00000042112.2	-43871	100315950	MIR1555	microRNA mir-1555
chr1_146442456_146442796	-0.533543	3.79047	-0.775647	0.439885	0.999381	-4.59954	chr1_146442456_146442796	ENSGALG00000016886	inside	103125	Intron (ENSGALT00000043098.2/ENSGALG00000016886.6, intron 1 of 25)	1	146337724	146498229	160506	2	ENSGALG00000016886.6	ENSGALT00000043098.2	55433	418781	FARP1	FERM, ARH/RhoGEF and pleckstrin domain protein 1
chr1_146460726_146461316	-0.435846	4.31978	-0.709622	0.479678	0.999381	-4.60147	chr1_146460726_146461316	ENSGALG00000016886	inside	84605	Intron (ENSGALT00000043098.2/ENSGALG00000016886.6, intron 1 of 25)	1	146337724	146498229	160506	2	ENSGALG00000016886.6	ENSGALT00000043098.2	36913	418781	FARP1	FERM, ARH/RhoGEF and pleckstrin domain protein 1
chr1_146460731_146461331	-0.322341	4.38119	-0.528598	0.598318	0.999381	-4.60446	chr1_146460731_146461331	ENSGALG00000016886	inside	84590	Intron (ENSGALT00000043098.2/ENSGALG00000016886.6, intron 1 of 25)	1	146337724	146498229	160506	2	ENSGALG00000016886.6	ENSGALT00000043098.2	36898	418781	FARP1	FERM, ARH/RhoGEF and pleckstrin domain protein 1
chr1_146487416_146487800	0.18023	3.94886	0.265584	0.791135	0.999381	-4.60574	chr1_146487416_146487800	ENSGALG00000016886	inside	58121	Intron (ENSGALT00000043098.2/ENSGALG00000016886.6, intron 1 of 25)	1	146337724	146498229	160506	2	ENSGALG00000016886.6	ENSGALT00000043098.2	10429	418781	FARP1	FERM, ARH/RhoGEF and pleckstrin domain protein 1
chr1_146531165_146531771	-0.173111	3.4649	-0.24917	0.803767	0.999381	-4.60474	chr1_146531165_146531771	ENSGALG00000016886	inside	14150	Intron (ENSGALT00000027285.6/ENSGALG00000016886.6, intron 1 of 27)	1	146339118	146535921	196804	2	ENSGALG00000016886.6	ENSGALT00000027285.6	4150	418781	FARP1	FERM, ARH/RhoGEF and pleckstrin domain protein 1
chr1_146531885_146532548	0.266119	4.05463	0.416253	0.678164	0.999381	-4.60484	chr1_146531885_146532548	ENSGALG00000016886	inside	13373	Intron (ENSGALT00000027285.6/ENSGALG00000016886.6, intron 1 of 27)	1	146339118	146535921	196804	2	ENSGALG00000016886.6	ENSGALT00000027285.6	3373	418781	FARP1	FERM, ARH/RhoGEF and pleckstrin domain protein 1
chr1_146585273_146585516	0.325138	4.14942	0.507399	0.613051	0.999381	-4.6041	chr1_146585273_146585516	ENSGALG00000032430	inside	12472	Promoter (2-3kb)	1	146550352	146587988	37637	2	ENSGALG00000032430.2	ENSGALT00000056121.2	2472	418783	IPO5	importin 5
chr1_146598742_146599524	-0.818105	4.09508	-1.24214	0.217242	0.999381	-4.58898	chr1_146598742_146599524	NA	NA	NA	Distal Intergenic	1	146550352	146587988	37637	2	ENSGALG00000032430.2	ENSGALT00000056121.2	-10755	418783	IPO5	importin 5
chr1_146630614_146631158	-0.543589	3.68252	-0.776058	0.439644	0.999381	-4.59942	chr1_146630614_146631158	NA	NA	NA	Distal Intergenic	1	146550352	146587988	37637	2	ENSGALG00000032430.2	ENSGALT00000056121.2	-42627	418783	IPO5	importin 5
chr1_146630652_146631188	-0.351146	3.66155	-0.500737	0.617715	0.999381	-4.60311	chr1_146630652_146631188	NA	NA	NA	Distal Intergenic	1	146550352	146587988	37637	2	ENSGALG00000032430.2	ENSGALT00000056121.2	-42665	418783	IPO5	importin 5
chr1_146764440_146764765	0.56485	3.75927	0.846756	0.39926	0.999381	-4.59826	chr1_146764440_146764765	ENSGALG00000016890	inside	12743	3' UTR	1	146744938	146750161	5224	1	ENSGALG00000050038.1	ENSGALT00000104250.1	19503	NA	NA	NA
chr1_146811755_146812117	-1.24718	3.83092	-1.90043	0.06041	0.999381	-4.56765	chr1_146811755_146812117	ENSGALG00000016890	inside	51169	Intron (ENSGALT00000030196.6/ENSGALG00000016890.7, intron 1 of 7)	1	146761697	146833558	71862	2	ENSGALG00000016890.7	ENSGALT00000030196.6	21441	418784	MBNL2	muscleblind like splicing regulator 2
chr1_146820951_146821304	-0.0503639	4.18062	-0.0774231	0.93845	0.999381	-4.60723	chr1_146820951_146821304	ENSGALG00000016890	inside	41982	Intron (ENSGALT00000030196.6/ENSGALG00000016890.7, intron 1 of 7)	1	146761697	146833558	71862	2	ENSGALG00000016890.7	ENSGALT00000030196.6	12254	418784	MBNL2	muscleblind like splicing regulator 2
chr1_14687789_14688248	0.245025	4.23887	0.389879	0.697499	0.999381	-4.60563	chr1_14687789_14688248	ENSGALG00000042764	inside	647	Exon (ENSGALT00000013062.6/ENSGALG00000008050.6, exon 5 of 11)	1	14682620	14697934	15315	1	ENSGALG00000008050.6	ENSGALT00000013062.6	5170	417705	HBP1	HMG-box transcription factor 1
chr1_14687789_14688248	0.245025	4.23887	0.389879	0.697499	0.999381	-4.60563	chr1_14687789_14688248	ENSGALG00000008050	inside	15169	Exon (ENSGALT00000013062.6/ENSGALG00000008050.6, exon 5 of 11)	1	14682620	14697934	15315	1	ENSGALG00000008050.6	ENSGALT00000013062.6	5170	417705	HBP1	HMG-box transcription factor 1
chr1_146996255_146996645	0.338269	5.53247	0.699526	0.485934	0.999381	-4.60515	chr1_146996255_146996645	NA	NA	NA	Promoter (<=1kb)	1	146995866	146996585	720	2	ENSGALG00000025906.3	ENSGALT00000043199.3	0	NA	NA	NA
chr1_147010159_147010631	-0.844642	3.66764	-1.22289	0.224398	0.999381	-4.59008	chr1_147010159_147010631	NA	NA	NA	Distal Intergenic	1	146995866	146996585	720	2	ENSGALG00000025906.3	ENSGALT00000043199.3	-13575	NA	NA	NA
chr1_14701345_14701579	-0.223234	4.1877	-0.362674	0.717654	0.999381	-4.60572	chr1_14701345_14701579	ENSGALG00000042764	inside	14203	Intron (ENSGALT00000068162.2/ENSGALG00000042764.2, intron 21 of 21)	1	14682620	14697934	15315	1	ENSGALG00000008050.6	ENSGALT00000013062.6	18726	417705	HBP1	HMG-box transcription factor 1
chr1_14701345_14701579	-0.223234	4.1877	-0.362674	0.717654	0.999381	-4.60572	chr1_14701345_14701579	ENSGALG00000008050	inside	6355	Intron (ENSGALT00000068162.2/ENSGALG00000042764.2, intron 21 of 21)	1	14682620	14697934	15315	1	ENSGALG00000008050.6	ENSGALT00000013062.6	18726	417705	HBP1	HMG-box transcription factor 1
chr1_147063434_147063952	0.131573	3.87415	0.200732	0.841338	0.999381	-4.60587	chr1_147063434_147063952	NA	NA	NA	Distal Intergenic	1	146995866	146996585	720	2	ENSGALG00000025906.3	ENSGALT00000043199.3	-66850	NA	NA	NA
chr1_147063440_147063953	0.131573	3.87415	0.200732	0.841338	0.999381	-4.60587	chr1_147063440_147063953	NA	NA	NA	Distal Intergenic	1	146995866	146996585	720	2	ENSGALG00000025906.3	ENSGALT00000043199.3	-66856	NA	NA	NA
chr1_14715576_14715911	-0.742821	3.50535	-1.08834	0.279198	0.999381	-4.59336	chr1_14715576_14715911	ENSGALG00000042764	inside	28434	Intron (ENSGALT00000068162.2/ENSGALG00000042764.2, intron 18 of 21)	1	14682620	14697934	15315	1	ENSGALG00000008050.6	ENSGALT00000013062.6	32957	417705	HBP1	HMG-box transcription factor 1
chr1_147247312_147247664	0.255635	3.86114	0.382435	0.702993	0.999381	-4.60466	chr1_147247312_147247664	NA	NA	NA	Distal Intergenic	1	147234746	147234800	55	2	ENSGALG00000051633.1	ENSGALT00000099803.1	-12513	NA	NA	NA
chr1_147247352_147247620	0.223674	3.59698	0.319222	0.75026	0.999381	-4.60457	chr1_147247352_147247620	NA	NA	NA	Distal Intergenic	1	147234746	147234800	55	2	ENSGALG00000051633.1	ENSGALT00000099803.1	-12553	NA	NA	NA
chr1_147843049_147843495	-0.725054	3.4961	-1.04375	0.299252	0.999381	-4.59432	chr1_147843049_147843495	ENSGALG00000035157	inside	3132	Distal Intergenic	1	147835785	147836627	843	1	ENSGALG00000035157.2	ENSGALT00000053144.2	7265	107051027	SOX21	SRY-box 21
chr1_148296464_148296930	0.266704	4.10532	0.408084	0.68413	0.999381	-4.60506	chr1_148296464_148296930	NA	NA	NA	Intron (ENSGALT00000055937.2/ENSGALG00000049165.1, intron 1 of 3)	1	148079071	148456368	377298	2	ENSGALG00000049165.1	ENSGALT00000055937.2	159438	NA	NA	NA
chr1_148297323_148297600	-0.298525	3.68861	-0.45212	0.652213	0.999381	-4.60365	chr1_148297323_148297600	NA	NA	NA	Intron (ENSGALT00000055937.2/ENSGALG00000049165.1, intron 1 of 3)	1	148079071	148456368	377298	2	ENSGALG00000049165.1	ENSGALT00000055937.2	158768	NA	NA	NA
chr1_14847589_14848264	0.0519796	5.25646	0.100682	0.920015	0.999381	-4.61242	chr1_14847589_14848264	ENSGALG00000042764	inside	43093	Exon (ENSGALT00000013029.4/ENSGALG00000008032.4, exon 3 of 3)	1	14842550	14848604	6055	1	ENSGALG00000008032.4	ENSGALT00000013029.4	5040	769379	GPR22	G protein-coupled receptor 22
chr1_14847589_14848264	0.0519796	5.25646	0.100682	0.920015	0.999381	-4.61242	chr1_14847589_14848264	ENSGALG00000008032	inside	10340	Exon (ENSGALT00000013029.4/ENSGALG00000008032.4, exon 3 of 3)	1	14842550	14848604	6055	1	ENSGALG00000008032.4	ENSGALT00000013029.4	5040	769379	GPR22	G protein-coupled receptor 22
chr1_14847612_14848257	0.112847	5.22625	0.21741	0.828355	0.999381	-4.61158	chr1_14847612_14848257	ENSGALG00000042764	inside	43100	Exon (ENSGALT00000013029.4/ENSGALG00000008032.4, exon 3 of 3)	1	14842550	14848604	6055	1	ENSGALG00000008032.4	ENSGALT00000013029.4	5063	769379	GPR22	G protein-coupled receptor 22
chr1_14847612_14848257	0.112847	5.22625	0.21741	0.828355	0.999381	-4.61158	chr1_14847612_14848257	ENSGALG00000008032	inside	10347	Exon (ENSGALT00000013029.4/ENSGALG00000008032.4, exon 3 of 3)	1	14842550	14848604	6055	1	ENSGALG00000008032.4	ENSGALT00000013029.4	5063	769379	GPR22	G protein-coupled receptor 22
chr1_148512404_148513008	1.28195	4.08801	2.04759	0.0433617	0.999381	-4.55939	chr1_148512404_148513008	NA	NA	NA	Distal Intergenic	1	148079071	148456368	377298	2	ENSGALG00000049165.1	ENSGALT00000055937.2	-56037	NA	NA	NA
chr1_14852132_14852385	-0.0155938	4.4438	-0.0258229	0.979453	0.999381	-4.60829	chr1_14852132_14852385	ENSGALG00000008032	inside	6219	Intron (ENSGALT00000068162.2/ENSGALG00000042764.2, intron 6 of 21)	1	14842550	14848604	6055	1	ENSGALG00000008032.4	ENSGALT00000013029.4	9583	769379	GPR22	G protein-coupled receptor 22
chr1_14852132_14852385	-0.0155938	4.4438	-0.0258229	0.979453	0.999381	-4.60829	chr1_14852132_14852385	ENSGALG00000042764	inside	38972	Intron (ENSGALT00000068162.2/ENSGALG00000042764.2, intron 6 of 21)	1	14842550	14848604	6055	1	ENSGALG00000008032.4	ENSGALT00000013029.4	9583	769379	GPR22	G protein-coupled receptor 22
chr1_14856077_14856679	-0.177768	3.4649	-0.255455	0.798924	0.999381	-4.60471	chr1_14856077_14856679	ENSGALG00000008032	inside	1925	Intron (ENSGALT00000068162.2/ENSGALG00000042764.2, intron 6 of 21)	1	14842550	14848604	6055	1	ENSGALG00000008032.4	ENSGALT00000013029.4	13528	769379	GPR22	G protein-coupled receptor 22
chr1_14856077_14856679	-0.177768	3.4649	-0.255455	0.798924	0.999381	-4.60471	chr1_14856077_14856679	ENSGALG00000042764	inside	34678	Intron (ENSGALT00000068162.2/ENSGALG00000042764.2, intron 6 of 21)	1	14842550	14848604	6055	1	ENSGALG00000008032.4	ENSGALT00000013029.4	13528	769379	GPR22	G protein-coupled receptor 22
chr1_14856080_14856604	0.118288	3.33282	0.166167	0.868379	0.999381	-4.60487	chr1_14856080_14856604	ENSGALG00000008032	inside	2000	Intron (ENSGALT00000068162.2/ENSGALG00000042764.2, intron 6 of 21)	1	14842550	14848604	6055	1	ENSGALG00000008032.4	ENSGALT00000013029.4	13531	769379	GPR22	G protein-coupled receptor 22
chr1_14856080_14856604	0.118288	3.33282	0.166167	0.868379	0.999381	-4.60487	chr1_14856080_14856604	ENSGALG00000042764	inside	34753	Intron (ENSGALT00000068162.2/ENSGALG00000042764.2, intron 6 of 21)	1	14842550	14848604	6055	1	ENSGALG00000008032.4	ENSGALT00000013029.4	13531	769379	GPR22	G protein-coupled receptor 22
chr1_1486071_1486933	0.151976	4.19596	0.242081	0.809239	0.999381	-4.60664	chr1_1486071_1486933	ENSGALG00000024492	inside	2998	Distal Intergenic	1	1479841	1479931	91	2	ENSGALG00000024492.3	ENSGALT00000041405.3	-6141	777882	MIR183	microRNA mir-183
chr1_1486071_1486933	0.151976	4.19596	0.242081	0.809239	0.999381	-4.60664	chr1_1486071_1486933	ENSGALG00000031975	inside	4231	Distal Intergenic	1	1479841	1479931	91	2	ENSGALG00000024492.3	ENSGALT00000041405.3	-6141	777882	MIR183	microRNA mir-183
chr1_148780995_148781704	-0.4824	3.75002	-0.722547	0.471734	0.999381	-4.60035	chr1_148780995_148781704	NA	NA	NA	Distal Intergenic	1	148747345	148750282	2938	2	ENSGALG00000050214.1	ENSGALT00000106483.1	-30714	NA	NA	NA
chr1_148809978_148810358	-0.326816	3.69884	-0.474347	0.636342	0.999381	-4.60345	chr1_148809978_148810358	NA	NA	NA	Distal Intergenic	1	148866649	148868004	1356	2	ENSGALG00000051576.1	ENSGALT00000095842.1	57646	NA	NA	NA
chr1_148810107_148810328	-0.517921	3.42444	-0.741371	0.460298	0.999381	-4.59974	chr1_148810107_148810328	NA	NA	NA	Distal Intergenic	1	148866649	148868004	1356	2	ENSGALG00000051576.1	ENSGALT00000095842.1	57676	NA	NA	NA
chr1_149026981_149027208	-0.482547	3.68861	-0.689227	0.492361	0.999381	-4.60077	chr1_149026981_149027208	ENSGALG00000016902	inside	19157	Intron (ENSGALT00000060992.2/ENSGALG00000016902.6, intron 7 of 7)	1	148988593	148997858	9266	1	ENSGALG00000051427.1	ENSGALT00000100229.1	38389	NA	NA	NA
chr1_149057185_149057609	-0.802484	3.29236	-1.15213	0.252162	0.999381	-4.59203	chr1_149057185_149057609	ENSGALG00000016902	inside	49361	Intron (ENSGALT00000060992.2/ENSGALG00000016902.6, intron 7 of 7)	1	148988593	148997858	9266	1	ENSGALG00000051427.1	ENSGALT00000100229.1	68593	NA	NA	NA
chr1_14912271_14914009	0.143991	5.5676	0.290522	0.77205	0.999381	-4.61312	chr1_14912271_14914009	ENSGALG00000008009	inside	15184	Intron (ENSGALT00000013000.5/ENSGALG00000008009.6, intron 6 of 7)	1	14925155	14943746	18592	1	ENSGALG00000007998.6	ENSGALT00000094859.1	-11146	427845	SLC26A4	solute carrier family 26 member 4
chr1_14912362_14912582	-0.0402692	3.84481	-0.0583808	0.953568	0.999381	-4.6062	chr1_14912362_14912582	ENSGALG00000008009	inside	16611	Intron (ENSGALT00000013000.5/ENSGALG00000008009.6, intron 6 of 7)	1	14925155	14943746	18592	1	ENSGALG00000007998.6	ENSGALT00000094859.1	-12573	427845	SLC26A4	solute carrier family 26 member 4
chr1_149545029_149545328	0.814432	3.65839	1.16719	0.246057	0.999381	-4.59147	chr1_149545029_149545328	NA	NA	NA	Distal Intergenic	1	149443813	149445663	1851	1	ENSGALG00000038284.3	ENSGALT00000078066.2	101217	NA	NA	NA
chr1_149545989_149546327	1.05595	3.72906	1.61354	0.109946	0.999381	-4.57853	chr1_149545989_149546327	NA	NA	NA	Distal Intergenic	1	149443813	149445663	1851	1	ENSGALG00000038284.3	ENSGALT00000078066.2	102177	NA	NA	NA
chr1_149616076_149616289	0.145015	3.53556	0.203776	0.838965	0.999381	-4.60508	chr1_149616076_149616289	NA	NA	NA	Distal Intergenic	1	149443813	149445663	1851	1	ENSGALG00000038284.3	ENSGALT00000078066.2	172264	NA	NA	NA
chr1_149843581_149844244	-0.332295	4.189	-0.500859	0.617629	0.999381	-4.60428	chr1_149843581_149844244	NA	NA	NA	Distal Intergenic	1	149813400	149815989	2590	1	ENSGALG00000050345.1	ENSGALT00000103772.1	30182	NA	NA	NA
chr1_149866143_149866903	0.158944	5.48243	0.30979	0.7574	0.999381	-4.61233	chr1_149866143_149866903	NA	NA	NA	Distal Intergenic	1	149900168	149939292	39125	1	ENSGALG00000049333.1	ENSGALT00000104359.1	-33265	NA	NA	NA
chr1_149866405_149866893	-0.246066	4.82487	-0.409649	0.682986	0.999381	-4.60756	chr1_149866405_149866893	NA	NA	NA	Distal Intergenic	1	149900168	149939292	39125	1	ENSGALG00000049333.1	ENSGALT00000104359.1	-33275	NA	NA	NA
chr1_149971121_149972656	-0.304199	6.90364	-0.809512	0.420244	0.999381	-4.60702	chr1_149971121_149972656	NA	NA	NA	Distal Intergenic	1	149986631	149988241	1611	1	ENSGALG00000053890.1	ENSGALT00000099384.1	-13975	NA	NA	NA
chr1_149971519_149971987	-0.401751	5.6768	-0.80919	0.420429	0.999381	-4.60241	chr1_149971519_149971987	NA	NA	NA	Distal Intergenic	1	149986631	149988241	1611	1	ENSGALG00000053890.1	ENSGALT00000099384.1	-14644	NA	NA	NA
chr1_150043851_150044382	-1.21914	3.76951	-1.78548	0.0773756	0.999381	-4.57237	chr1_150043851_150044382	NA	NA	NA	Distal Intergenic	1	150080754	150082364	1611	2	ENSGALG00000052317.1	ENSGALT00000096455.1	37982	NA	NA	NA
chr1_150064378_150064634	-0.926095	4.19695	-1.45918	0.147816	0.999381	-4.58191	chr1_150064378_150064634	NA	NA	NA	Distal Intergenic	1	150080754	150082364	1611	2	ENSGALG00000052317.1	ENSGALT00000096455.1	17730	NA	NA	NA
chr1_150078523_150079400	-0.436969	3.76951	-0.660181	0.510736	0.999381	-4.6013	chr1_150078523_150079400	NA	NA	NA	Promoter (2-3kb)	1	150080754	150082364	1611	2	ENSGALG00000052317.1	ENSGALT00000096455.1	2964	NA	NA	NA
chr1_150080063_150080264	0.496692	4.57267	0.824485	0.41173	0.999381	-4.59961	chr1_150080063_150080264	NA	NA	NA	Promoter (2-3kb)	1	150080754	150082364	1611	2	ENSGALG00000052317.1	ENSGALT00000096455.1	2100	NA	NA	NA
chr1_150080966_150081409	-0.298181	3.68861	-0.448079	0.655117	0.999381	-4.60369	chr1_150080966_150081409	NA	NA	NA	Promoter (<=1kb)	1	150080754	150082364	1611	2	ENSGALG00000052317.1	ENSGALT00000096455.1	955	NA	NA	NA
chr1_150111668_150112121	1.16353	3.50535	1.6968	0.0930095	0.999381	-4.57657	chr1_150111668_150112121	NA	NA	NA	Distal Intergenic	1	150080754	150082364	1611	2	ENSGALG00000052317.1	ENSGALT00000096455.1	-29305	NA	NA	NA
chr1_150138789_150140035	0.114795	4.95695	0.200285	0.841686	0.999381	-4.61013	chr1_150138789_150140035	NA	NA	NA	Distal Intergenic	1	150080754	150082364	1611	2	ENSGALG00000052317.1	ENSGALT00000096455.1	-56426	NA	NA	NA
chr1_150140935_150141338	-0.267321	4.0266	-0.414454	0.679476	0.999381	-4.60479	chr1_150140935_150141338	NA	NA	NA	Distal Intergenic	1	150080754	150082364	1611	2	ENSGALG00000052317.1	ENSGALT00000096455.1	-58572	NA	NA	NA
chr1_150165408_150165658	-0.194822	3.76951	-0.28275	0.777984	0.999381	-4.60517	chr1_150165408_150165658	NA	NA	NA	Distal Intergenic	1	150080754	150082364	1611	2	ENSGALG00000052317.1	ENSGALT00000096455.1	-83045	NA	NA	NA
chr1_150173588_150174272	0.725035	4.69407	1.26105	0.210381	0.999381	-4.58714	chr1_150173588_150174272	NA	NA	NA	Distal Intergenic	1	150080754	150082364	1611	2	ENSGALG00000052317.1	ENSGALT00000096455.1	-91225	NA	NA	NA
chr1_150173594_150174303	0.727521	4.7527	1.269	0.207542	0.999381	-4.58671	chr1_150173594_150174303	NA	NA	NA	Distal Intergenic	1	150080754	150082364	1611	2	ENSGALG00000052317.1	ENSGALT00000096455.1	-91231	NA	NA	NA
chr1_150257927_150258485	-0.64632	3.89135	-1.01196	0.314131	0.999381	-4.59498	chr1_150257927_150258485	NA	NA	NA	Distal Intergenic	1	150316075	150316129	55	1	ENSGALG00000052615.1	ENSGALT00000094207.1	-57590	NA	NA	NA
chr1_150257934_150258447	-0.899912	3.75927	-1.38245	0.170078	0.999381	-4.58561	chr1_150257934_150258447	NA	NA	NA	Distal Intergenic	1	150316075	150316129	55	1	ENSGALG00000052615.1	ENSGALT00000094207.1	-57628	NA	NA	NA
chr1_150302081_150302373	0.13728	3.90475	0.209112	0.834809	0.999381	-4.60592	chr1_150302081_150302373	NA	NA	NA	Distal Intergenic	1	150316075	150316129	55	1	ENSGALG00000052615.1	ENSGALT00000094207.1	-13702	NA	NA	NA
chr1_150305338_150305688	0.6565	3.75927	1.007	0.316495	0.999381	-4.59509	chr1_150305338_150305688	NA	NA	NA	Distal Intergenic	1	150316075	150316129	55	1	ENSGALG00000052615.1	ENSGALT00000094207.1	-10387	NA	NA	NA
chr1_150308772_150309095	0.0696222	3.59698	0.102301	0.918733	0.999381	-4.60553	chr1_150308772_150309095	NA	NA	NA	Distal Intergenic	1	150316075	150316129	55	1	ENSGALG00000052615.1	ENSGALT00000094207.1	-6980	NA	NA	NA
chr1_150353191_150353509	-0.0891132	3.72906	-0.132492	0.894875	0.999381	-4.60575	chr1_150353191_150353509	NA	NA	NA	Distal Intergenic	1	150316075	150316129	55	1	ENSGALG00000052615.1	ENSGALT00000094207.1	37117	NA	NA	NA
chr1_15038429_15039054	0.0943274	3.62719	0.139138	0.889636	0.999381	-4.6055	chr1_15038429_15039054	ENSGALG00000007905	inside	39133	Exon (ENSGALT00000012832.6/ENSGALG00000007905.6, exon 12 of 33)	1	15009296	15050235	40940	2	ENSGALG00000007905.6	ENSGALT00000012832.6	11181	396478	LAMB1	laminin subunit beta 1
chr1_150409520_150409874	0.519297	3.55652	0.755996	0.451523	0.999381	-4.59962	chr1_150409520_150409874	NA	NA	NA	Distal Intergenic	1	150457668	150458879	1212	2	ENSGALG00000048478.1	ENSGALT00000100722.1	49005	NA	NA	NA
chr1_150409520_150409916	0.519297	3.55652	0.755996	0.451523	0.999381	-4.59962	chr1_150409520_150409916	NA	NA	NA	Distal Intergenic	1	150457668	150458879	1212	2	ENSGALG00000048478.1	ENSGALT00000100722.1	48963	NA	NA	NA
chr1_150419414_150419639	-0.330624	4.79414	-0.565473	0.573086	0.999381	-4.6052	chr1_150419414_150419639	NA	NA	NA	Distal Intergenic	1	150457668	150458879	1212	2	ENSGALG00000048478.1	ENSGALT00000100722.1	39240	NA	NA	NA
chr1_150452814_150453221	1.24664	3.75318	1.8442	0.0682715	0.999381	-4.57029	chr1_150452814_150453221	NA	NA	NA	Distal Intergenic	1	150457668	150458879	1212	2	ENSGALG00000048478.1	ENSGALT00000100722.1	5658	NA	NA	NA
chr1_15047872_15048734	-0.651688	3.61794	-0.978176	0.330473	0.999381	-4.59568	chr1_15047872_15048734	ENSGALG00000007905	inside	48576	Promoter (1-2kb)	1	15009296	15050235	40940	2	ENSGALG00000007905.6	ENSGALT00000012832.6	1501	396478	LAMB1	laminin subunit beta 1
chr1_15047872_15048734	-0.651688	3.61794	-0.978176	0.330473	0.999381	-4.59568	chr1_15047872_15048734	ENSGALG00000007917	inside	4401	Promoter (1-2kb)	1	15009296	15050235	40940	2	ENSGALG00000007905.6	ENSGALT00000012832.6	1501	396478	LAMB1	laminin subunit beta 1
chr1_150552124_150552566	0.302794	4.31978	0.505269	0.614541	0.999381	-4.60459	chr1_150552124_150552566	NA	NA	NA	Distal Intergenic	1	150590923	150592170	1248	2	ENSGALG00000045605.2	ENSGALT00000085221.2	39604	NA	NA	NA
chr1_150552279_150552572	-0.137702	3.75002	-0.207947	0.835716	0.999381	-4.60552	chr1_150552279_150552572	NA	NA	NA	Distal Intergenic	1	150590923	150592170	1248	2	ENSGALG00000045605.2	ENSGALT00000085221.2	39598	NA	NA	NA
chr1_150590066_150590827	0.624195	4.01734	0.971167	0.333933	0.999381	-4.5959	chr1_150590066_150590827	NA	NA	NA	Promoter (1-2kb)	1	150590923	150592170	1248	2	ENSGALG00000045605.2	ENSGALT00000085221.2	1343	NA	NA	NA
chr1_150607260_150607689	-0.234406	3.29236	-0.335509	0.737981	0.999381	-4.60396	chr1_150607260_150607689	NA	NA	NA	Distal Intergenic	1	150590923	150592170	1248	2	ENSGALG00000045605.2	ENSGALT00000085221.2	-15091	NA	NA	NA
chr1_150738279_150739014	0.465254	4.04756	0.725705	0.469804	0.999381	-4.60071	chr1_150738279_150739014	NA	NA	NA	Promoter (1-2kb)	1	150736760	150747769	11010	1	ENSGALG00000052780.1	ENSGALT00000106401.1	1520	NA	NA	NA
chr1_150751750_150752077	-0.303052	4.30563	-0.462103	0.645065	0.999381	-4.60507	chr1_150751750_150752077	NA	NA	NA	Distal Intergenic	1	150736760	150747769	11010	1	ENSGALG00000052780.1	ENSGALT00000106401.1	14991	NA	NA	NA
chr1_150787189_150787930	-0.894461	4.87816	-1.62632	0.107195	0.999381	-4.57136	chr1_150787189_150787930	NA	NA	NA	Distal Intergenic	1	150813519	150816383	2865	2	ENSGALG00000026361.3	ENSGALT00000044859.3	28453	NA	NA	NA
chr1_15097171_15097482	-0.0159005	3.79364	-0.0238661	0.98101	0.999381	-4.6061	chr1_15097171_15097482	ENSGALG00000007183	inside	1720	Promoter (<=1kb)	1	15053471	15096774	43304	2	ENSGALG00000007917.6	ENSGALT00000103231.1	-398	396076	LAMB4	laminin subunit beta 4
chr1_15097171_15097482	-0.0159005	3.79364	-0.0238661	0.98101	0.999381	-4.6061	chr1_15097171_15097482	ENSGALG00000007917	inside	17925	Promoter (<=1kb)	1	15053471	15096774	43304	2	ENSGALG00000007917.6	ENSGALT00000103231.1	-398	396076	LAMB4	laminin subunit beta 4
chr1_15097171_15097482	-0.0159005	3.79364	-0.0238661	0.98101	0.999381	-4.6061	chr1_15097171_15097482	ENSGALG00000007905	inside	78364	Promoter (<=1kb)	1	15053471	15096774	43304	2	ENSGALG00000007917.6	ENSGALT00000103231.1	-398	396076	LAMB4	laminin subunit beta 4
chr1_151139777_151140371	0.729712	3.42761	1.04438	0.298963	0.999381	-4.59432	chr1_151139777_151140371	ENSGALG00000051217	inside	18413	Intron (ENSGALT00000094185.1/ENSGALG00000051217.1, intron 4 of 4)	1	151154445	151155893	1449	1	ENSGALG00000055122.1	ENSGALT00000099323.1	-14074	NA	NA	NA
chr1_151192137_151192605	-0.539529	4.06705	-0.83828	0.403979	0.999381	-4.5987	chr1_151192137_151192605	NA	NA	NA	Distal Intergenic	1	151202922	151204367	1446	1	ENSGALG00000054281.1	ENSGALT00000090402.1	-10317	NA	NA	NA
chr1_151238796_151239445	-0.0335863	3.63743	-0.0494423	0.960671	0.999381	-4.6057	chr1_151238796_151239445	NA	NA	NA	Promoter (1-2kb)	1	151236023	151237471	1449	2	ENSGALG00000048604.1	ENSGALT00000095560.1	-1326	NA	NA	NA
chr1_151302710_151303224	0.88727	3.57977	1.29129	0.199738	0.999381	-4.58842	chr1_151302710_151303224	NA	NA	NA	Distal Intergenic	1	151236023	151237471	1449	2	ENSGALG00000048604.1	ENSGALT00000095560.1	-65240	NA	NA	NA
chr1_151302772_151303000	0.800093	3.53932	1.16272	0.247858	0.999381	-4.59166	chr1_151302772_151303000	NA	NA	NA	Distal Intergenic	1	151236023	151237471	1449	2	ENSGALG00000048604.1	ENSGALT00000095560.1	-65302	NA	NA	NA
chr1_151352774_151354609	0.161904	7.7865	0.520489	0.603934	0.999381	-4.62933	chr1_151352774_151354609	NA	NA	NA	Distal Intergenic	1	151416175	151420025	3851	1	ENSGALG00000052598.1	ENSGALT00000101726.1	-61566	NA	NA	NA
chr1_151352823_151353260	0.35363	6.22381	0.82076	0.413839	0.999381	-4.60371	chr1_151352823_151353260	NA	NA	NA	Distal Intergenic	1	151416175	151420025	3851	1	ENSGALG00000052598.1	ENSGALT00000101726.1	-62915	NA	NA	NA
chr1_151352897_151353199	0.395279	6.07652	0.89173	0.374792	0.999381	-4.6004	chr1_151352897_151353199	NA	NA	NA	Distal Intergenic	1	151416175	151420025	3851	1	ENSGALG00000052598.1	ENSGALT00000101726.1	-62976	NA	NA	NA
chr1_151353847_151354233	0.104165	6.02889	0.230243	0.818398	0.999381	-4.6173	chr1_151353847_151354233	NA	NA	NA	Distal Intergenic	1	151416175	151420025	3851	1	ENSGALG00000052598.1	ENSGALT00000101726.1	-61942	NA	NA	NA
chr1_151355012_151355292	0.372022	4.03367	0.568992	0.570705	0.999381	-4.60304	chr1_151355012_151355292	NA	NA	NA	Distal Intergenic	1	151416175	151420025	3851	1	ENSGALG00000052598.1	ENSGALT00000101726.1	-60883	NA	NA	NA
chr1_151358674_151359262	-0.0442005	5.09694	-0.082462	0.934453	0.999381	-4.61147	chr1_151358674_151359262	NA	NA	NA	Distal Intergenic	1	151416175	151420025	3851	1	ENSGALG00000052598.1	ENSGALT00000101726.1	-56913	NA	NA	NA
chr1_151388037_151388372	0.486515	4.14479	0.749405	0.455466	0.999381	-4.60045	chr1_151388037_151388372	NA	NA	NA	Distal Intergenic	1	151416175	151420025	3851	1	ENSGALG00000052598.1	ENSGALT00000101726.1	-27803	NA	NA	NA
chr1_151413594_151413825	0.190824	3.50535	0.274994	0.783919	0.999381	-4.60467	chr1_151413594_151413825	NA	NA	NA	Promoter (2-3kb)	1	151416175	151420025	3851	1	ENSGALG00000052598.1	ENSGALT00000101726.1	-2350	NA	NA	NA
chr1_151421303_151421726	-0.886308	3.86114	-1.35666	0.178105	0.999381	-4.58613	chr1_151421303_151421726	NA	NA	NA	Distal Intergenic	1	151416175	151420025	3851	1	ENSGALG00000052598.1	ENSGALT00000101726.1	5129	NA	NA	NA
chr1_151525561_151525997	0.406561	3.36303	0.57617	0.565863	0.999381	-4.60186	chr1_151525561_151525997	NA	NA	NA	Distal Intergenic	1	151580162	151581244	1083	2	ENSGALG00000048294.1	ENSGALT00000107494.1	55247	NA	NA	NA
chr1_151576404_151578450	0.138097	7.22015	0.395925	0.693049	0.999381	-4.62651	chr1_151576404_151578450	NA	NA	NA	Promoter (2-3kb)	1	151580162	151581244	1083	2	ENSGALG00000048294.1	ENSGALT00000107494.1	2794	NA	NA	NA
chr1_151579746_151580788	-0.40233	4.51327	-0.674647	0.50154	0.999381	-4.60251	chr1_151579746_151580788	NA	NA	NA	Promoter (<=1kb)	1	151580162	151581244	1083	2	ENSGALG00000048294.1	ENSGALT00000107494.1	456	NA	NA	NA
chr1_151581549_151582470	0.333015	4.92094	0.588195	0.557798	0.999381	-4.60526	chr1_151581549_151582470	NA	NA	NA	Promoter (<=1kb)	1	151580162	151581244	1083	2	ENSGALG00000048294.1	ENSGALT00000107494.1	-306	NA	NA	NA
chr1_151581581_151582005	0.0689483	3.79276	0.0995716	0.920894	0.999381	-4.60599	chr1_151581581_151582005	NA	NA	NA	Promoter (<=1kb)	1	151580162	151581244	1083	2	ENSGALG00000048294.1	ENSGALT00000107494.1	-338	NA	NA	NA
chr1_151650325_151650838	-0.0950975	4.14953	-0.149843	0.881206	0.999381	-4.60692	chr1_151650325_151650838	NA	NA	NA	Distal Intergenic	1	151668738	151671260	2523	1	ENSGALG00000016904.7	ENSGALT00000027325.7	-17900	418797	SLITRK6	SLIT and NTRK like family member 6
chr1_151747921_151748296	1.16511	4.04854	1.80152	0.0747938	0.999381	-4.57006	chr1_151747921_151748296	NA	NA	NA	Distal Intergenic	1	151668738	151671260	2523	1	ENSGALG00000016904.7	ENSGALT00000027325.7	79184	418797	SLITRK6	SLIT and NTRK like family member 6
chr1_151778157_151778395	-1.23655	3.33598	-1.76028	0.0815796	0.999381	-4.57503	chr1_151778157_151778395	NA	NA	NA	Distal Intergenic	1	151668738	151671260	2523	1	ENSGALG00000016904.7	ENSGALT00000027325.7	109420	418797	SLITRK6	SLIT and NTRK like family member 6
chr1_151792438_151793235	0.0853895	3.4649	0.124331	0.901316	0.999381	-4.60522	chr1_151792438_151793235	NA	NA	NA	Distal Intergenic	1	151668738	151671260	2523	1	ENSGALG00000016904.7	ENSGALT00000027325.7	123701	418797	SLITRK6	SLIT and NTRK like family member 6
chr1_151948059_151948386	-0.404795	4.4935	-0.669658	0.504701	0.999381	-4.60255	chr1_151948059_151948386	NA	NA	NA	Distal Intergenic	1	151971805	151977573	5769	2	ENSGALG00000049340.1	ENSGALT00000105991.1	29187	NA	NA	NA
chr1_151948106_151948427	-0.293198	4.43307	-0.483153	0.630099	0.999381	-4.60521	chr1_151948106_151948427	NA	NA	NA	Distal Intergenic	1	151971805	151977573	5769	2	ENSGALG00000049340.1	ENSGALT00000105991.1	29146	NA	NA	NA
chr1_152017385_152018272	0.733047	5.08994	1.3669	0.174883	0.999381	-4.58162	chr1_152017385_152018272	NA	NA	NA	Distal Intergenic	1	151971805	151977573	5769	2	ENSGALG00000049340.1	ENSGALT00000105991.1	-39813	NA	NA	NA
chr1_152017924_152018141	1.29062	4.089	2.04348	0.0437748	0.999381	-4.55956	chr1_152017924_152018141	NA	NA	NA	Distal Intergenic	1	151971805	151977573	5769	2	ENSGALG00000049340.1	ENSGALT00000105991.1	-40352	NA	NA	NA
chr1_152027092_152027955	0.795009	3.99322	1.25871	0.21122	0.999381	-4.58868	chr1_152027092_152027955	NA	NA	NA	Distal Intergenic	1	152063007	152064389	1383	2	ENSGALG00000046911.1	ENSGALT00000104945.1	36434	NA	NA	NA
chr1_152085793_152086310	0.305695	3.99322	0.466203	0.642138	0.999381	-4.60418	chr1_152085793_152086310	NA	NA	NA	Promoter (<=1kb)	1	152084985	152086331	1347	1	ENSGALG00000051313.1	ENSGALT00000100460.1	809	NA	NA	NA
chr1_152213669_152214236	-0.00807133	3.78122	-0.0123328	0.990186	0.999381	-4.60607	chr1_152213669_152214236	NA	NA	NA	Distal Intergenic	1	152280702	152303975	23274	1	ENSGALG00000047928.1	ENSGALT00000094950.1	-66466	NA	NA	NA
chr1_152264525_152265697	0.475971	4.04147	0.70654	0.481582	0.999381	-4.60102	chr1_152264525_152265697	NA	NA	NA	Intron (ENSGALT00000094725.1/ENSGALG00000054204.1, intron 2 of 2)	1	152280702	152303975	23274	1	ENSGALG00000047928.1	ENSGALT00000094950.1	-15005	NA	NA	NA
chr1_152346935_152347260	0.190142	3.68861	0.288006	0.77397	0.999381	-4.60495	chr1_152346935_152347260	NA	NA	NA	Distal Intergenic	1	152259670	152336254	76585	2	ENSGALG00000054204.1	ENSGALT00000094725.1	-10682	NA	NA	NA
chr1_15248159_15248763	0.251441	3.65839	0.370919	0.711524	0.999381	-4.60431	chr1_15248159_15248763	ENSGALG00000035940	inside	14171	Intron (ENSGALT00000073744.2/ENSGALG00000035940.2, intron 1 of 10)	1	15243988	15377569	133582	1	ENSGALG00000035940.2	ENSGALT00000073744.2	4172	769652	SLC2A13	solute carrier family 2 member 13
chr1_15254769_15255089	-0.0449612	4.55445	-0.0741231	0.941068	0.999381	-4.60869	chr1_15254769_15255089	ENSGALG00000035940	inside	20781	Intron (ENSGALT00000073744.2/ENSGALG00000035940.2, intron 1 of 10)	1	15243988	15377569	133582	1	ENSGALG00000035940.2	ENSGALT00000073744.2	10782	769652	SLC2A13	solute carrier family 2 member 13
chr1_152648142_152648838	0.462043	3.76951	0.699381	0.486024	0.999381	-4.60073	chr1_152648142_152648838	NA	NA	NA	Distal Intergenic	1	152610983	152613061	2079	1	ENSGALG00000016905.3	ENSGALT00000027326.3	37160	418798	SLITRK1	SLIT and NTRK like family member 1
chr1_152801017_152801679	0.333321	4.18671	0.521128	0.603491	0.999381	-4.60402	chr1_152801017_152801679	NA	NA	NA	Distal Intergenic	1	152610983	152613061	2079	1	ENSGALG00000016905.3	ENSGALT00000027326.3	190035	418798	SLITRK1	SLIT and NTRK like family member 1
chr1_152825030_152825451	-0.608856	3.52631	-0.885997	0.377857	0.999381	-4.59741	chr1_152825030_152825451	NA	NA	NA	Distal Intergenic	1	152610983	152613061	2079	1	ENSGALG00000016905.3	ENSGALT00000027326.3	214048	418798	SLITRK1	SLIT and NTRK like family member 1
chr1_152826598_152827612	0.18666	4.20071	0.293074	0.770105	0.999381	-4.60632	chr1_152826598_152827612	NA	NA	NA	Distal Intergenic	1	152610983	152613061	2079	1	ENSGALG00000016905.3	ENSGALT00000027326.3	215616	418798	SLITRK1	SLIT and NTRK like family member 1
chr1_152862438_152862838	0.976597	3.44394	1.39047	0.167636	0.999381	-4.58597	chr1_152862438_152862838	NA	NA	NA	Distal Intergenic	1	152610983	152613061	2079	1	ENSGALG00000016905.3	ENSGALT00000027326.3	251456	418798	SLITRK1	SLIT and NTRK like family member 1
chr1_152898869_152899440	-0.540561	3.8146	-0.793452	0.429493	0.999381	-4.59926	chr1_152898869_152899440	NA	NA	NA	Distal Intergenic	1	153127963	153128012	50	1	ENSGALG00000047212.1	ENSGALT00000095797.1	-228523	NA	NA	NA
chr1_152915096_152915790	0.652994	3.963	1.00526	0.317328	0.999381	-4.59513	chr1_152915096_152915790	NA	NA	NA	Distal Intergenic	1	153127963	153128012	50	1	ENSGALG00000047212.1	ENSGALT00000095797.1	-212173	NA	NA	NA
chr1_152915099_152915759	0.652994	3.963	1.00526	0.317328	0.999381	-4.59513	chr1_152915099_152915759	NA	NA	NA	Distal Intergenic	1	153127963	153128012	50	1	ENSGALG00000047212.1	ENSGALT00000095797.1	-212204	NA	NA	NA
chr1_152917547_152917868	0.0499112	4.02442	0.0787933	0.937363	0.999381	-4.60671	chr1_152917547_152917868	NA	NA	NA	Distal Intergenic	1	153127963	153128012	50	1	ENSGALG00000047212.1	ENSGALT00000095797.1	-210095	NA	NA	NA
chr1_152926927_152927198	-0.624594	3.71273	-0.882723	0.379615	0.999381	-4.59757	chr1_152926927_152927198	NA	NA	NA	Distal Intergenic	1	153127963	153128012	50	1	ENSGALG00000047212.1	ENSGALT00000095797.1	-200765	NA	NA	NA
chr1_152934755_152935189	-0.156491	3.65132	-0.224818	0.822604	0.999381	-4.60522	chr1_152934755_152935189	NA	NA	NA	Distal Intergenic	1	153127963	153128012	50	1	ENSGALG00000047212.1	ENSGALT00000095797.1	-192774	NA	NA	NA
chr1_153003952_153005096	0.218896	4.5559	0.376346	0.707499	0.999381	-4.60685	chr1_153003952_153005096	NA	NA	NA	Distal Intergenic	1	153127963	153128012	50	1	ENSGALG00000047212.1	ENSGALT00000095797.1	-122867	NA	NA	NA
chr1_153004260_153004730	0.0973416	3.79047	0.147868	0.88276	0.999381	-4.60585	chr1_153004260_153004730	NA	NA	NA	Distal Intergenic	1	153127963	153128012	50	1	ENSGALG00000047212.1	ENSGALT00000095797.1	-123233	NA	NA	NA
chr1_153056781_153057508	-0.0965627	3.86114	-0.146576	0.883777	0.999381	-4.60605	chr1_153056781_153057508	NA	NA	NA	Distal Intergenic	1	153127963	153128012	50	1	ENSGALG00000047212.1	ENSGALT00000095797.1	-70455	NA	NA	NA
chr1_153057123_153057487	0.0408647	3.53556	0.0583983	0.953554	0.999381	-4.60547	chr1_153057123_153057487	NA	NA	NA	Distal Intergenic	1	153127963	153128012	50	1	ENSGALG00000047212.1	ENSGALT00000095797.1	-70476	NA	NA	NA
chr1_153121305_153121872	-0.646983	4.34292	-1.04044	0.300776	0.999381	-4.59425	chr1_153121305_153121872	NA	NA	NA	Distal Intergenic	1	153127963	153128012	50	1	ENSGALG00000047212.1	ENSGALT00000095797.1	-6091	NA	NA	NA
chr1_153168154_153169054	-0.921754	4.6234	-1.59279	0.114531	0.999381	-4.5747	chr1_153168154_153169054	NA	NA	NA	Distal Intergenic	1	153127963	153128012	50	1	ENSGALG00000047212.1	ENSGALT00000095797.1	40192	NA	NA	NA
chr1_153168251_153168777	-0.854557	4.28858	-1.35826	0.177598	0.999381	-4.58498	chr1_153168251_153168777	NA	NA	NA	Distal Intergenic	1	153127963	153128012	50	1	ENSGALG00000047212.1	ENSGALT00000095797.1	40289	NA	NA	NA
chr1_153168279_153168742	-0.727639	4.17049	-1.14847	0.25366	0.999381	-4.59149	chr1_153168279_153168742	NA	NA	NA	Distal Intergenic	1	153127963	153128012	50	1	ENSGALG00000047212.1	ENSGALT00000095797.1	40317	NA	NA	NA
chr1_153400867_153401325	-0.314491	5.01428	-0.575823	0.566097	0.999381	-4.60584	chr1_153400867_153401325	NA	NA	NA	Distal Intergenic	1	153464867	153537471	72605	1	ENSGALG00000043630.3	ENSGALT00000065759.2	-63542	NA	NA	NA
chr1_153415001_153415528	-0.589822	3.9133	-0.898491	0.371196	0.999381	-4.59738	chr1_153415001_153415528	NA	NA	NA	Distal Intergenic	1	153464867	153537471	72605	1	ENSGALG00000043630.3	ENSGALT00000065759.2	-49339	NA	NA	NA
chr1_15342353_15342577	-0.0417995	3.95277	-0.0642971	0.948869	0.999381	-4.60651	chr1_15342353_15342577	ENSGALG00000035940	inside	44992	Intron (ENSGALT00000073744.2/ENSGALG00000035940.2, intron 5 of 10)	1	15385239	15389777	4539	2	ENSGALG00000049464.1	ENSGALT00000100147.1	47200	NA	NA	NA
chr1_153553644_153554200	0.619404	4.92569	1.13119	0.260823	0.999381	-4.59115	chr1_153553644_153554200	NA	NA	NA	Distal Intergenic	1	153464867	153537471	72605	1	ENSGALG00000043630.3	ENSGALT00000065759.2	88778	NA	NA	NA
chr1_153573836_153574077	0.0190525	5.01672	0.0360667	0.971305	0.999381	-4.61108	chr1_153573836_153574077	NA	NA	NA	Distal Intergenic	1	153464867	153537471	72605	1	ENSGALG00000043630.3	ENSGALT00000065759.2	108970	NA	NA	NA
chr1_153619190_153619529	-0.361234	4.1565	-0.569779	0.570173	0.999381	-4.60331	chr1_153619190_153619529	NA	NA	NA	Distal Intergenic	1	153464867	153537471	72605	1	ENSGALG00000043630.3	ENSGALT00000065759.2	154324	NA	NA	NA
chr1_153626599_153627097	0.2599	4.16575	0.415286	0.678869	0.999381	-4.60516	chr1_153626599_153627097	NA	NA	NA	Distal Intergenic	1	153464867	153537471	72605	1	ENSGALG00000043630.3	ENSGALT00000065759.2	161733	NA	NA	NA
chr1_15364074_15364345	1.90046	3.49511	2.83754	0.00555856	0.999381	-4.52883	chr1_15364074_15364345	ENSGALG00000035940	inside	23224	Intron (ENSGALT00000073744.2/ENSGALG00000035940.2, intron 7 of 10)	1	15385239	15389777	4539	2	ENSGALG00000049464.1	ENSGALT00000100147.1	25432	NA	NA	NA
chr1_153700510_153700739	0.205852	3.95593	0.318357	0.750914	0.999381	-4.60541	chr1_153700510_153700739	NA	NA	NA	Distal Intergenic	1	153464867	153537471	72605	1	ENSGALG00000043630.3	ENSGALT00000065759.2	235644	NA	NA	NA
chr1_153816380_153816597	-0.145628	3.84481	-0.217942	0.827942	0.999381	-4.60571	chr1_153816380_153816597	NA	NA	NA	Distal Intergenic	1	154055398	154060716	5319	1	ENSGALG00000016906.7	ENSGALT00000027327.7	-238801	395584	SPRY2	sprouty RTK signaling antagonist 2
chr1_153823138_153823409	0.2867	3.7081	0.414705	0.679293	0.999381	-4.60404	chr1_153823138_153823409	NA	NA	NA	Distal Intergenic	1	154055398	154060716	5319	1	ENSGALG00000016906.7	ENSGALT00000027327.7	-231989	395584	SPRY2	sprouty RTK signaling antagonist 2
chr1_153874076_153874786	0.109578	3.92255	0.167271	0.867513	0.999381	-4.60615	chr1_153874076_153874786	NA	NA	NA	Distal Intergenic	1	154055398	154060716	5319	1	ENSGALG00000016906.7	ENSGALT00000027327.7	-180612	395584	SPRY2	sprouty RTK signaling antagonist 2
chr1_154047603_154047915	0.699176	3.92255	1.09055	0.278231	0.999381	-4.59315	chr1_154047603_154047915	ENSGALG00000016906	inside	2205	Distal Intergenic	1	154055398	154060716	5319	1	ENSGALG00000016906.7	ENSGALT00000027327.7	-7483	395584	SPRY2	sprouty RTK signaling antagonist 2
chr1_154059536_154059930	-0.144346	3.48586	-0.210984	0.833352	0.999381	-4.60495	chr1_154059536_154059930	ENSGALG00000016906	inside	10786	Exon (ENSGALT00000027327.7/ENSGALG00000016906.7, exon 2 of 2)	1	154055398	154060716	5319	1	ENSGALG00000016906.7	ENSGALT00000027327.7	4139	395584	SPRY2	sprouty RTK signaling antagonist 2
chr1_154187002_154188226	-0.120983	5.0192	-0.224191	0.82309	0.999381	-4.61031	chr1_154187002_154188226	NA	NA	NA	Distal Intergenic	1	154076014	154157778	81765	2	ENSGALG00000043611.3	ENSGALT00000093429.1	-29225	NA	NA	NA
chr1_154202899_154204566	0.629873	5.25315	1.20986	0.229335	0.999381	-4.58758	chr1_154202899_154204566	NA	NA	NA	Distal Intergenic	1	154076014	154157778	81765	2	ENSGALG00000043611.3	ENSGALT00000093429.1	-45122	NA	NA	NA
chr1_154451008_154451592	0.273087	3.8821	0.416202	0.678201	0.999381	-4.60441	chr1_154451008_154451592	ENSGALG00000051466	inside	1347	Distal Intergenic	1	154399885	154442939	43055	2	ENSGALG00000051466.1	ENSGALT00000107873.1	-8070	418803	NDFIP2	Nedd4 family interacting protein 2
chr1_154538534_154539122	0.147648	4.52846	0.245305	0.80675	0.999381	-4.60785	chr1_154538534_154539122	ENSGALG00000016910	inside	3909	Distal Intergenic	1	154485125	154533031	47907	1	ENSGALG00000016910.6	ENSGALT00000061543.2	53410	418804	RBM26	RNA binding motif protein 26
chr1_154538938_154539241	0.28871	3.99322	0.439908	0.661003	0.999381	-4.60445	chr1_154538938_154539241	ENSGALG00000016910	inside	3790	Distal Intergenic	1	154485125	154533031	47907	1	ENSGALG00000016910.6	ENSGALT00000061543.2	53814	418804	RBM26	RNA binding motif protein 26
chr1_15475856_15476473	-0.428005	3.49511	-0.626756	0.532323	0.999381	-4.6014	chr1_15475856_15476473	ENSGALG00000007098	inside	8299	Promoter (1-2kb)	1	15477557	15560977	83421	1	ENSGALG00000007098.6	ENSGALT00000011493.6	-1084	417692	KIF21A	kinesin family member 21A
chr1_154841916_154842250	-0.39543	3.86114	-0.609719	0.543504	0.999381	-4.60215	chr1_154841916_154842250	NA	NA	NA	Distal Intergenic	1	154620336	154814374	194039	2	ENSGALG00000036877.3	ENSGALT00000057057.2	-27543	NA	NA	NA
chr1_155037740_155038283	0.415199	3.9146	0.623861	0.534214	0.999381	-4.60205	chr1_155037740_155038283	NA	NA	NA	Intron (ENSGALT00000099552.1/ENSGALG00000051545.1, intron 1 of 3)	1	154915866	155102849	186984	2	ENSGALG00000051545.1	ENSGALT00000099552.1	64566	NA	NA	NA
chr1_155107834_155108124	-0.403897	3.84018	-0.596562	0.552219	0.999381	-4.60229	chr1_155107834_155108124	NA	NA	NA	Distal Intergenic	1	154915866	155102849	186984	2	ENSGALG00000051545.1	ENSGALT00000099552.1	-4986	NA	NA	NA
chr1_155108743_155109055	-0.449742	4.737	-0.72076	0.472828	0.999381	-4.60215	chr1_155108743_155109055	NA	NA	NA	Distal Intergenic	1	155112824	155114521	1698	2	ENSGALG00000054730.1	ENSGALT00000091832.1	5466	NA	NA	NA
chr1_155110610_155111167	-0.562574	4.32903	-0.936294	0.351497	0.999381	-4.59682	chr1_155110610_155111167	NA	NA	NA	Downstream (1-2kb)	1	155112824	155114521	1698	2	ENSGALG00000054730.1	ENSGALT00000091832.1	3354	NA	NA	NA
chr1_155111965_155113436	-0.0909387	5.33471	-0.175904	0.860744	0.999381	-4.61256	chr1_155111965_155113436	NA	NA	NA	Promoter (1-2kb)	1	155112824	155114521	1698	2	ENSGALG00000054730.1	ENSGALT00000091832.1	1085	NA	NA	NA
chr1_155112586_155113036	0.121238	4.31978	0.201294	0.840899	0.999381	-4.6073	chr1_155112586_155113036	NA	NA	NA	Promoter (1-2kb)	1	155112824	155114521	1698	2	ENSGALG00000054730.1	ENSGALT00000091832.1	1485	NA	NA	NA
chr1_155112605_155112998	-0.109269	3.98397	-0.173243	0.862829	0.999381	-4.60631	chr1_155112605_155112998	NA	NA	NA	Promoter (1-2kb)	1	155112824	155114521	1698	2	ENSGALG00000054730.1	ENSGALT00000091832.1	1523	NA	NA	NA
chr1_155113884_155114780	0.239737	4.32903	0.386072	0.700307	0.999381	-4.60596	chr1_155113884_155114780	NA	NA	NA	Promoter (<=1kb)	1	155112824	155114521	1698	2	ENSGALG00000054730.1	ENSGALT00000091832.1	0	NA	NA	NA
chr1_155113902_155115320	0.2365	4.80803	0.422713	0.67346	0.999381	-4.60733	chr1_155113902_155115320	NA	NA	NA	Promoter (<=1kb)	1	155112824	155114521	1698	2	ENSGALG00000054730.1	ENSGALT00000091832.1	0	NA	NA	NA
chr1_155147790_155148081	0.438748	3.7081	0.632175	0.528792	0.999381	-4.6016	chr1_155147790_155148081	NA	NA	NA	Distal Intergenic	1	155112824	155114521	1698	2	ENSGALG00000054730.1	ENSGALT00000091832.1	-33270	NA	NA	NA
chr1_155199350_155199691	0.744529	3.95969	1.10199	0.273252	0.999381	-4.59285	chr1_155199350_155199691	NA	NA	NA	Distal Intergenic	1	155112824	155114521	1698	2	ENSGALG00000054730.1	ENSGALT00000091832.1	-84830	NA	NA	NA
chr1_15533449_15533761	-0.465367	3.92255	-0.73595	0.463575	0.999381	-4.60036	chr1_15533449_15533761	ENSGALG00000007098	inside	37216	Exon (ENSGALT00000011493.6/ENSGALG00000007098.6, exon 21 of 36)	1	15501205	15560977	59773	1	ENSGALG00000007098.6	ENSGALT00000068470.2	32245	417692	KIF21A	kinesin family member 21A
chr1_155428872_155429207	0.397157	4.02442	0.610155	0.543216	0.999381	-4.60246	chr1_155428872_155429207	ENSGALG00000027514	inside	4045	Distal Intergenic	1	155364815	155418952	54138	2	ENSGALG00000016913.7	ENSGALT00000093972.1	-9921	418807	SLAIN1	SLAIN motif family member 1
chr1_155428872_155429207	0.397157	4.02442	0.610155	0.543216	0.999381	-4.60246	chr1_155428872_155429207	ENSGALG00000016913	overlapEnd	80	Distal Intergenic	1	155364815	155418952	54138	2	ENSGALG00000016913.7	ENSGALT00000093972.1	-9921	418807	SLAIN1	SLAIN motif family member 1
chr1_155504696_155505498	-0.345422	3.79047	-0.511265	0.610352	0.999381	-4.60323	chr1_155504696_155505498	NA	NA	NA	Distal Intergenic	1	155434827	155487164	52338	2	ENSGALG00000027514.4	ENSGALT00000045041.4	-17533	101751260	SCEL	sciellin
chr1_155658800_155659943	-0.124696	4.23092	-0.200958	0.841161	0.999381	-4.60698	chr1_155658800_155659943	ENSGALG00000016915	inside	78475	Intron (ENSGALT00000027346.6/ENSGALG00000016915.6, intron 18 of 84)	1	155590770	155793849	203080	1	ENSGALG00000016915.6	ENSGALT00000107232.1	68031	418808	MYCBP2	MYC binding protein 2, E3 ubiquitin protein ligase
chr1_155660912_155661733	0.471213	5.01133	0.853033	0.395787	0.999381	-4.59961	chr1_155660912_155661733	ENSGALG00000016915	inside	80587	Intron (ENSGALT00000027346.6/ENSGALG00000016915.6, intron 18 of 84)	1	155590770	155793849	203080	1	ENSGALG00000016915.6	ENSGALT00000107232.1	70143	418808	MYCBP2	MYC binding protein 2, E3 ubiquitin protein ligase
chr1_155660933_155661145	-0.628337	3.69884	-0.920738	0.35952	0.999381	-4.59684	chr1_155660933_155661145	ENSGALG00000016915	inside	80608	Intron (ENSGALT00000027346.6/ENSGALG00000016915.6, intron 18 of 84)	1	155590770	155793849	203080	1	ENSGALG00000016915.6	ENSGALT00000107232.1	70164	418808	MYCBP2	MYC binding protein 2, E3 ubiquitin protein ligase
chr1_155690594_155690970	-0.0200403	3.79972	-0.0299563	0.976165	0.999381	-4.60611	chr1_155690594_155690970	ENSGALG00000016915	inside	110269	Intron (ENSGALT00000027346.6/ENSGALG00000016915.6, intron 30 of 84)	1	155590770	155793849	203080	1	ENSGALG00000016915.6	ENSGALT00000107232.1	99825	418808	MYCBP2	MYC binding protein 2, E3 ubiquitin protein ligase
chr1_155692207_155692613	0.39096	3.95593	0.582432	0.561656	0.999381	-4.6027	chr1_155692207_155692613	ENSGALG00000016915	inside	111236	Intron (ENSGALT00000027346.6/ENSGALG00000016915.6, intron 30 of 84)	1	155590770	155793849	203080	1	ENSGALG00000016915.6	ENSGALT00000107232.1	101438	418808	MYCBP2	MYC binding protein 2, E3 ubiquitin protein ligase
chr1_155752170_155752538	0.476444	4.31978	0.766285	0.445408	0.999381	-4.60042	chr1_155752170_155752538	ENSGALG00000016915	inside	51311	Exon (ENSGALT00000027346.6/ENSGALG00000016915.6, exon 58 of 85)	1	155810119	155824758	14640	1	ENSGALG00000048716.1	ENSGALT00000105171.1	-57581	428048	FBXL3	F-box and leucine rich repeat protein 3
chr1_155822364_155822916	0.19843	5.16878	0.381168	0.70393	0.999381	-4.60959	chr1_155822364_155822916	ENSGALG00000048716	inside	11842	Exon (ENSGALT00000105171.1/ENSGALG00000048716.1, exon 5 of 5)	1	155810119	155824758	14640	1	ENSGALG00000048716.1	ENSGALT00000105171.1	12246	428048	FBXL3	F-box and leucine rich repeat protein 3
chr1_155822364_155822916	0.19843	5.16878	0.381168	0.70393	0.999381	-4.60959	chr1_155822364_155822916	ENSGALG00000016917	overlapStart	143	Exon (ENSGALT00000105171.1/ENSGALG00000048716.1, exon 5 of 5)	1	155810119	155824758	14640	1	ENSGALG00000048716.1	ENSGALT00000105171.1	12246	428048	FBXL3	F-box and leucine rich repeat protein 3
chr1_155823758_155824122	-0.2978	3.99322	-0.446832	0.656014	0.999381	-4.60438	chr1_155823758_155824122	ENSGALG00000048716	inside	10636	3' UTR	1	155810119	155824758	14640	1	ENSGALG00000048716.1	ENSGALT00000105171.1	13640	428048	FBXL3	F-box and leucine rich repeat protein 3
chr1_155823758_155824122	-0.2978	3.99322	-0.446832	0.656014	0.999381	-4.60438	chr1_155823758_155824122	ENSGALG00000016917	inside	985	3' UTR	1	155810119	155824758	14640	1	ENSGALG00000048716.1	ENSGALT00000105171.1	13640	428048	FBXL3	F-box and leucine rich repeat protein 3
chr1_155853787_155854204	0.382348	4.49508	0.636863	0.525746	0.999381	-4.60312	chr1_155853787_155854204	ENSGALG00000016919	inside	13304	3' UTR	1	155850483	155859708	9226	2	ENSGALG00000016919.5	ENSGALT00000027351.3	5504	418812	ACOD1	aconitate decarboxylase 1
chr1_155853787_155854204	0.382348	4.49508	0.636863	0.525746	0.999381	-4.60312	chr1_155853787_155854204	ENSGALG00000016918	inside	10973	3' UTR	1	155850483	155859708	9226	2	ENSGALG00000016919.5	ENSGALT00000027351.3	5504	418812	ACOD1	aconitate decarboxylase 1
chr1_156123850_156124058	-0.346087	3.33282	-0.499108	0.618858	0.999381	-4.60265	chr1_156123850_156124058	NA	NA	NA	Distal Intergenic	1	156133857	156133966	110	1	ENSGALG00000027869.2	ENSGALT00000043460.2	-9799	NA	NA	NA
chr1_156130115_156130344	0.641367	3.49511	0.929491	0.354991	0.999381	-4.5966	chr1_156130115_156130344	NA	NA	NA	Distal Intergenic	1	156133857	156133966	110	1	ENSGALG00000027869.2	ENSGALT00000043460.2	-3513	NA	NA	NA
chr1_156130843_156131261	-0.762737	4.36992	-1.15598	0.250589	0.999381	-4.59106	chr1_156130843_156131261	NA	NA	NA	Promoter (2-3kb)	1	156133857	156133966	110	1	ENSGALG00000027869.2	ENSGALT00000043460.2	-2596	NA	NA	NA
chr1_156130859_156131238	-0.762737	4.36992	-1.15598	0.250589	0.999381	-4.59106	chr1_156130859_156131238	NA	NA	NA	Promoter (2-3kb)	1	156133857	156133966	110	1	ENSGALG00000027869.2	ENSGALT00000043460.2	-2619	NA	NA	NA
chr1_156290259_156291039	-0.167062	4.04756	-0.253737	0.800247	0.999381	-4.6061	chr1_156290259_156291039	ENSGALG00000016920	inside	58442	Intron (ENSGALT00000049862.2/ENSGALG00000016920.6, intron 4 of 30)	1	156241919	156284840	42922	2	ENSGALG00000016920.6	ENSGALT00000049796.2	-5420	418815	LMO7	LIM domain 7
chr1_156290379_156291058	0.0173163	3.95277	0.0262713	0.979096	0.999381	-4.60655	chr1_156290379_156291058	ENSGALG00000016920	inside	58562	Intron (ENSGALT00000049862.2/ENSGALG00000016920.6, intron 4 of 30)	1	156241919	156284840	42922	2	ENSGALG00000016920.6	ENSGALT00000049796.2	-5540	418815	LMO7	LIM domain 7
chr1_156360953_156361876	-0.262515	3.40348	-0.365973	0.715199	0.999381	-4.60391	chr1_156360953_156361876	ENSGALG00000016920	inside	18273	Intron (ENSGALT00000049862.2/ENSGALG00000016920.6, intron 1 of 30)	1	156241919	156370149	128231	2	ENSGALG00000016920.6	ENSGALT00000049862.2	8273	418815	LMO7	LIM domain 7
chr1_156361101_156361868	-0.204025	3.37327	-0.284997	0.776267	0.999381	-4.60439	chr1_156361101_156361868	ENSGALG00000016920	inside	18281	Intron (ENSGALT00000049862.2/ENSGALG00000016920.6, intron 1 of 30)	1	156241919	156370149	128231	2	ENSGALG00000016920.6	ENSGALT00000049862.2	8281	418815	LMO7	LIM domain 7
chr1_15636914_15637450	0.97645	3.75002	1.44545	0.151623	0.999381	-4.58377	chr1_15636914_15637450	ENSGALG00000007025	inside	13114	Intron (ENSGALT00000011366.6/ENSGALG00000007025.6, intron 1 of 19)	1	15633800	15729892	96093	1	ENSGALG00000007025.6	ENSGALT00000011366.6	3115	417690	CPNE8	copine 8
chr1_156467219_156467641	-0.651689	3.66764	-0.956299	0.34135	0.999381	-4.59613	chr1_156467219_156467641	ENSGALG00000016925	inside	7696	Promoter (1-2kb)	1	156469523	156560043	90521	1	ENSGALG00000016925.6	ENSGALT00000027361.6	-1882	428062	TBC1D4	TBC1 domain family member 4
chr1_156579783_156580248	-0.360941	3.72906	-0.540381	0.590199	0.999381	-4.60279	chr1_156579783_156580248	NA	NA	NA	Distal Intergenic	1	156505905	156560260	54356	1	ENSGALG00000016925.6	ENSGALT00000056657.2	73879	428062	TBC1D4	TBC1 domain family member 4
chr1_156850658_156851664	0.672733	4.22815	1.08698	0.279797	0.999381	-4.59308	chr1_156850658_156851664	NA	NA	NA	Intron (ENSGALT00000091741.1/ENSGALG00000053048.1, intron 2 of 3)	1	156839861	156847758	7898	1	ENSGALG00000052547.1	ENSGALT00000102161.1	10798	NA	NA	NA
chr1_157013186_157013494	-0.122461	3.61403	-0.175436	0.861111	0.999381	-4.60535	chr1_157013186_157013494	ENSGALG00000016926	inside	51881	Promoter (2-3kb)	1	157010329	157226206	215878	1	ENSGALG00000016926.6	ENSGALT00000103486.1	2858	418817	KLF12	Kruppel-like factor 12
chr1_157028379_157028650	-0.240745	3.4649	-0.348911	0.727929	0.999381	-4.60413	chr1_157028379_157028650	ENSGALG00000016926	inside	67074	Intron (ENSGALT00000055774.2/ENSGALG00000016926.6, intron 1 of 6)	1	157010329	157226206	215878	1	ENSGALG00000016926.6	ENSGALT00000103486.1	18051	418817	KLF12	Kruppel-like factor 12
chr1_157061650_157062165	0.482709	3.24119	0.6773	0.499862	0.999381	-4.60048	chr1_157061650_157062165	ENSGALG00000016926	inside	100345	Promoter (1-2kb)	1	157063396	157225453	162058	1	ENSGALG00000016926.6	ENSGALT00000036508.4	-1231	418817	KLF12	Kruppel-like factor 12
chr1_157126532_157127006	-0.0781586	4.11605	-0.125815	0.900144	0.999381	-4.60689	chr1_157126532_157127006	ENSGALG00000016926	inside	109200	Intron (ENSGALT00000055774.2/ENSGALG00000016926.6, intron 2 of 6)	1	157063396	157225453	162058	1	ENSGALG00000016926.6	ENSGALT00000036508.4	63137	418817	KLF12	Kruppel-like factor 12
chr1_157127612_157129180	0.864271	5.5502	1.7444	0.0843243	0.999381	-4.55758	chr1_157127612_157129180	ENSGALG00000016926	inside	107026	Intron (ENSGALT00000055774.2/ENSGALG00000016926.6, intron 2 of 6)	1	157063396	157225453	162058	1	ENSGALG00000016926.6	ENSGALT00000036508.4	64217	418817	KLF12	Kruppel-like factor 12
chr1_157127692_157128000	0.782347	4.23033	1.27213	0.206434	0.999381	-4.58785	chr1_157127692_157128000	ENSGALG00000016926	inside	108206	Intron (ENSGALT00000055774.2/ENSGALG00000016926.6, intron 2 of 6)	1	157063396	157225453	162058	1	ENSGALG00000016926.6	ENSGALT00000036508.4	64297	418817	KLF12	Kruppel-like factor 12
chr1_157145257_157145570	0.137842	3.59698	0.204669	0.838268	0.999381	-4.6052	chr1_157145257_157145570	ENSGALG00000016926	inside	90636	Intron (ENSGALT00000055774.2/ENSGALG00000016926.6, intron 3 of 6)	1	157063396	157225453	162058	1	ENSGALG00000016926.6	ENSGALT00000036508.4	81862	418817	KLF12	Kruppel-like factor 12
chr1_157198238_157198843	0.33773	3.4649	0.489171	0.625849	0.999381	-4.60293	chr1_157198238_157198843	ENSGALG00000016926	inside	37363	Intron (ENSGALT00000055774.2/ENSGALG00000016926.6, intron 5 of 6)	1	157273138	157296470	23333	1	ENSGALG00000048554.1	ENSGALT00000093524.1	-74295	NA	NA	NA
chr1_157213647_157214282	-1.4288	3.20074	-2.07036	0.0411328	0.999381	-4.56466	chr1_157213647_157214282	ENSGALG00000016926	inside	21924	Intron (ENSGALT00000055774.2/ENSGALG00000016926.6, intron 6 of 6)	1	157273138	157296470	23333	1	ENSGALG00000048554.1	ENSGALT00000093524.1	-58856	NA	NA	NA
chr1_157296140_157296717	0.863884	4.01734	1.30723	0.194291	0.999381	-4.58724	chr1_157296140_157296717	NA	NA	NA	Exon (ENSGALT00000093524.1/ENSGALG00000048554.1, exon 4 of 4)	1	157273138	157296470	23333	1	ENSGALG00000048554.1	ENSGALT00000093524.1	23003	NA	NA	NA
chr1_15738189_15738652	0.878195	3.61794	1.2608	0.210471	0.999381	-4.58917	chr1_15738189_15738652	ENSGALG00000007025	inside	1240	Distal Intergenic	1	15818747	15825318	6572	2	ENSGALG00000040272.3	ENSGALT00000070013.2	86666	426734	ALG10	ALG10, alpha-1,2-glucosyltransferase
chr1_157424123_157424395	0.710595	3.72906	1.0622	0.290837	0.999381	-4.59388	chr1_157424123_157424395	NA	NA	NA	Distal Intergenic	1	157439308	157456502	17195	2	ENSGALG00000016927.6	ENSGALT00000027364.6	32107	418818	KLF5	Kruppel like factor 5
chr1_157454405_157455265	0.0951933	4.90462	0.172344	0.863534	0.999381	-4.61002	chr1_157454405_157455265	ENSGALG00000016927	inside	11237	Promoter (1-2kb)	1	157439308	157456502	17195	2	ENSGALG00000016927.6	ENSGALT00000027364.6	1237	418818	KLF5	Kruppel like factor 5
chr1_157454616_157455262	-0.229975	4.58612	-0.378743	0.705724	0.999381	-4.60694	chr1_157454616_157455262	ENSGALG00000016927	inside	11240	Promoter (1-2kb)	1	157439308	157456502	17195	2	ENSGALG00000016927.6	ENSGALT00000027364.6	1240	418818	KLF5	Kruppel like factor 5
chr1_157457302_157458081	-1.05142	3.83092	-1.56611	0.12065	0.999381	-4.57971	chr1_157457302_157458081	ENSGALG00000016927	inside	8421	Promoter (<=1kb)	1	157439308	157456502	17195	2	ENSGALG00000016927.6	ENSGALT00000027364.6	-801	418818	KLF5	Kruppel like factor 5
chr1_157971527_157972322	-0.626614	3.59698	-0.946233	0.346431	0.999381	-4.59631	chr1_157971527_157972322	NA	NA	NA	Distal Intergenic	1	158037290	158371642	334353	1	ENSGALG00000037015.2	ENSGALT00000047645.2	-64968	373935	DACH1	dachshund family transcription factor 1
chr1_158041690_158042050	-0.576835	4.02442	-0.893173	0.374023	0.999381	-4.59756	chr1_158041690_158042050	ENSGALG00000037015	inside	14400	Intron (ENSGALT00000047645.2/ENSGALG00000037015.2, intron 1 of 11)	1	158038070	158403765	365696	1	ENSGALG00000037015.2	ENSGALT00000058752.2	3621	373935	DACH1	dachshund family transcription factor 1
chr1_158044619_158045151	-0.0606015	3.59698	-0.0893692	0.928977	0.999381	-4.60555	chr1_158044619_158045151	ENSGALG00000037015	inside	17329	Intron (ENSGALT00000047645.2/ENSGALG00000037015.2, intron 1 of 11)	1	158038070	158403765	365696	1	ENSGALG00000037015.2	ENSGALT00000058752.2	6550	373935	DACH1	dachshund family transcription factor 1
chr1_158044736_158045339	-0.0935338	3.69884	-0.13846	0.89017	0.999381	-4.60566	chr1_158044736_158045339	ENSGALG00000037015	inside	17446	Intron (ENSGALT00000047645.2/ENSGALG00000037015.2, intron 1 of 11)	1	158038070	158403765	365696	1	ENSGALG00000037015.2	ENSGALT00000058752.2	6667	373935	DACH1	dachshund family transcription factor 1
chr1_158054395_158054938	-0.231509	4.26762	-0.359937	0.719694	0.999381	-4.606	chr1_158054395_158054938	ENSGALG00000025547	inside	7288	Promoter (2-3kb)	1	158057107	158057209	103	1	ENSGALG00000025547.2	ENSGALT00000042460.2	-2169	100315815	MIR1743	microRNA mir-1743
chr1_158054395_158054938	-0.231509	4.26762	-0.359937	0.719694	0.999381	-4.606	chr1_158054395_158054938	ENSGALG00000037015	inside	27105	Promoter (2-3kb)	1	158057107	158057209	103	1	ENSGALG00000025547.2	ENSGALT00000042460.2	-2169	100315815	MIR1743	microRNA mir-1743
chr1_158054435_158054922	-0.527113	4.13554	-0.791497	0.430626	0.999381	-4.59967	chr1_158054435_158054922	ENSGALG00000025547	inside	7328	Promoter (2-3kb)	1	158057107	158057209	103	1	ENSGALG00000025547.2	ENSGALT00000042460.2	-2185	100315815	MIR1743	microRNA mir-1743
chr1_158054435_158054922	-0.527113	4.13554	-0.791497	0.430626	0.999381	-4.59967	chr1_158054435_158054922	ENSGALG00000037015	inside	27145	Promoter (2-3kb)	1	158057107	158057209	103	1	ENSGALG00000025547.2	ENSGALT00000042460.2	-2185	100315815	MIR1743	microRNA mir-1743
chr1_158127441_158128154	0.749929	3.79972	1.15364	0.251543	0.999381	-4.59169	chr1_158127441_158128154	ENSGALG00000037015	inside	100151	Intron (ENSGALT00000047645.2/ENSGALG00000037015.2, intron 1 of 11)	1	158057107	158057209	103	1	ENSGALG00000025547.2	ENSGALT00000042460.2	70335	100315815	MIR1743	microRNA mir-1743
chr1_158341304_158341588	0.907038	3.99638	1.39927	0.16499	0.999381	-4.58451	chr1_158341304_158341588	ENSGALG00000037015	inside	72177	Intron (ENSGALT00000047645.2/ENSGALG00000037015.2, intron 7 of 11)	1	158057107	158057209	103	1	ENSGALG00000025547.2	ENSGALT00000042460.2	284198	100315815	MIR1743	microRNA mir-1743
chr1_158416043_158416384	0.650451	3.80996	0.95219	0.343418	0.999381	-4.59625	chr1_158416043_158416384	NA	NA	NA	Distal Intergenic	1	158758835	158758924	90	1	ENSGALG00000055070.1	ENSGALT00000098794.1	-342451	NA	NA	NA
chr1_158444034_158444454	-0.123858	4.52846	-0.208889	0.834983	0.999381	-4.60807	chr1_158444034_158444454	NA	NA	NA	Distal Intergenic	1	158758835	158758924	90	1	ENSGALG00000055070.1	ENSGALT00000098794.1	-314381	NA	NA	NA
chr1_158444039_158444401	-0.123858	4.52846	-0.208889	0.834983	0.999381	-4.60807	chr1_158444039_158444401	NA	NA	NA	Distal Intergenic	1	158758835	158758924	90	1	ENSGALG00000055070.1	ENSGALT00000098794.1	-314434	NA	NA	NA
chr1_158596802_158597362	-0.355659	3.68861	-0.530197	0.597213	0.999381	-4.60284	chr1_158596802_158597362	NA	NA	NA	Distal Intergenic	1	158758835	158758924	90	1	ENSGALG00000055070.1	ENSGALT00000098794.1	-161473	NA	NA	NA
chr1_158664457_158664700	-0.868751	3.82069	-1.31678	0.19108	0.999381	-4.58736	chr1_158664457_158664700	NA	NA	NA	Distal Intergenic	1	158758835	158758924	90	1	ENSGALG00000055070.1	ENSGALT00000098794.1	-94135	NA	NA	NA
chr1_158742200_158742419	0.529168	4.06487	0.839511	0.403291	0.999381	-4.59867	chr1_158742200_158742419	NA	NA	NA	Distal Intergenic	1	158758835	158758924	90	1	ENSGALG00000055070.1	ENSGALT00000098794.1	-16416	NA	NA	NA
chr1_15876919_15877285	-0.158887	3.39423	-0.226537	0.821271	0.999381	-4.60473	chr1_15876919_15877285	ENSGALG00000043355	inside	17630	Intron (ENSGALT00000069091.2/ENSGALG00000043355.2, intron 33 of 41)	1	15848575	15860199	11625	1	ENSGALG00000031922.2	ENSGALT00000053602.2	28345	425909	TRMU	tRNA 5-methylaminomethyl-2-thiouridylate methyltransferase
chr1_158859916_158860545	-0.669712	4.26663	-1.04688	0.297813	0.999381	-4.5941	chr1_158859916_158860545	NA	NA	NA	Distal Intergenic	1	158914969	158931796	16828	1	ENSGALG00000047048.1	ENSGALT00000102818.1	-54424	NA	NA	NA
chr1_158860015_158860525	-1.10961	3.84018	-1.67408	0.0974055	0.999381	-4.576	chr1_158860015_158860525	NA	NA	NA	Distal Intergenic	1	158914969	158931796	16828	1	ENSGALG00000047048.1	ENSGALT00000102818.1	-54444	NA	NA	NA
chr1_158961473_158962600	0.130916	4.48583	0.21967	0.8266	0.999381	-4.60783	chr1_158961473_158962600	NA	NA	NA	Distal Intergenic	1	158914969	158931796	16828	1	ENSGALG00000047048.1	ENSGALT00000102818.1	46505	NA	NA	NA
chr1_159008111_159009235	-0.0692368	4.2331	-0.107913	0.914292	0.999381	-4.60734	chr1_159008111_159009235	NA	NA	NA	Distal Intergenic	1	159079030	159291303	212274	1	ENSGALG00000016907.5	ENSGALT00000093285.1	-69795	418799	KLHL1	kelch like family member 1
chr1_159040371_159040949	1.06431	4.43705	1.73146	0.0866181	0.999381	-4.57013	chr1_159040371_159040949	NA	NA	NA	Distal Intergenic	1	159079030	159291303	212274	1	ENSGALG00000016907.5	ENSGALT00000093285.1	-38081	418799	KLHL1	kelch like family member 1
chr1_159040438_159040994	0.994569	4.38322	1.59946	0.11304	0.999381	-4.57589	chr1_159040438_159040994	NA	NA	NA	Distal Intergenic	1	159079030	159291303	212274	1	ENSGALG00000016907.5	ENSGALT00000093285.1	-38036	418799	KLHL1	kelch like family member 1
chr1_159041733_159042051	0.145296	4.62048	0.249364	0.803618	0.999381	-4.6082	chr1_159041733_159042051	NA	NA	NA	Distal Intergenic	1	159079030	159291303	212274	1	ENSGALG00000016907.5	ENSGALT00000093285.1	-36979	418799	KLHL1	kelch like family member 1
chr1_159045454_159045894	-0.197064	3.92255	-0.298399	0.766051	0.999381	-4.60545	chr1_159045454_159045894	NA	NA	NA	Distal Intergenic	1	159079030	159291303	212274	1	ENSGALG00000016907.5	ENSGALT00000093285.1	-33136	418799	KLHL1	kelch like family member 1
chr1_159045547_159045846	-0.00428066	3.82069	-0.0064525	0.994865	0.999381	-4.60617	chr1_159045547_159045846	NA	NA	NA	Distal Intergenic	1	159079030	159291303	212274	1	ENSGALG00000016907.5	ENSGALT00000093285.1	-33184	418799	KLHL1	kelch like family member 1
chr1_159338499_159339562	0.204549	3.9318	0.316332	0.752445	0.999381	-4.60535	chr1_159338499_159339562	NA	NA	NA	Distal Intergenic	1	159482570	159490766	8197	2	ENSGALG00000052893.1	ENSGALT00000107221.1	151204	NA	NA	NA
chr1_159356826_159357425	-0.139344	3.88526	-0.210711	0.833564	0.999381	-4.60586	chr1_159356826_159357425	NA	NA	NA	Distal Intergenic	1	159482570	159490766	8197	2	ENSGALG00000052893.1	ENSGALT00000107221.1	133341	NA	NA	NA
chr1_159356839_159357418	-0.139344	3.88526	-0.210711	0.833564	0.999381	-4.60586	chr1_159356839_159357418	NA	NA	NA	Distal Intergenic	1	159482570	159490766	8197	2	ENSGALG00000052893.1	ENSGALT00000107221.1	133348	NA	NA	NA
chr1_159364934_159365310	0.446539	3.89234	0.6746	0.501569	0.999381	-4.60128	chr1_159364934_159365310	NA	NA	NA	Distal Intergenic	1	159482570	159490766	8197	2	ENSGALG00000052893.1	ENSGALT00000107221.1	125456	NA	NA	NA
chr1_159364934_159365317	0.446539	3.89234	0.6746	0.501569	0.999381	-4.60128	chr1_159364934_159365317	NA	NA	NA	Distal Intergenic	1	159482570	159490766	8197	2	ENSGALG00000052893.1	ENSGALT00000107221.1	125449	NA	NA	NA
chr1_159528983_159529617	0.742356	4.1331	1.15038	0.252876	0.999381	-4.59147	chr1_159528983_159529617	NA	NA	NA	Distal Intergenic	1	159482570	159490766	8197	2	ENSGALG00000052893.1	ENSGALT00000107221.1	-38218	NA	NA	NA
chr1_159529007_159529660	0.742356	4.1331	1.15038	0.252876	0.999381	-4.59147	chr1_159529007_159529660	NA	NA	NA	Distal Intergenic	1	159482570	159490766	8197	2	ENSGALG00000052893.1	ENSGALT00000107221.1	-38242	NA	NA	NA
chr1_159542259_159542734	0.779514	3.68861	1.17838	0.24159	0.999381	-4.59117	chr1_159542259_159542734	NA	NA	NA	Distal Intergenic	1	159482570	159490766	8197	2	ENSGALG00000052893.1	ENSGALT00000107221.1	-51494	NA	NA	NA
chr1_159551679_159551978	0.599694	3.41372	0.85751	0.393322	0.999381	-4.59786	chr1_159551679_159551978	NA	NA	NA	Distal Intergenic	1	159482570	159490766	8197	2	ENSGALG00000052893.1	ENSGALT00000107221.1	-60914	NA	NA	NA
chr1_159551681_159551941	0.599694	3.41372	0.85751	0.393322	0.999381	-4.59786	chr1_159551681_159551941	NA	NA	NA	Distal Intergenic	1	159482570	159490766	8197	2	ENSGALG00000052893.1	ENSGALT00000107221.1	-60916	NA	NA	NA
chr1_15960291_15961062	-0.29619	3.86114	-0.46101	0.645845	0.999381	-4.60392	chr1_15960291_15961062	ENSGALG00000043355	inside	74631	Exon (ENSGALT00000069091.2/ENSGALG00000043355.2, exon 7 of 42)	1	15869289	16025693	156405	2	ENSGALG00000043355.2	ENSGALT00000069091.2	64631	426068	CELSR1	cadherin EGF LAG seven-pass G-type receptor 1
chr1_15960349_15961051	-0.29619	3.86114	-0.46101	0.645845	0.999381	-4.60392	chr1_15960349_15961051	ENSGALG00000043355	inside	74642	Exon (ENSGALT00000069091.2/ENSGALG00000043355.2, exon 7 of 42)	1	15869289	16025693	156405	2	ENSGALG00000043355.2	ENSGALT00000069091.2	64642	426068	CELSR1	cadherin EGF LAG seven-pass G-type receptor 1
chr1_159649495_159650479	-0.36202	4.14724	-0.575367	0.566404	0.999381	-4.60321	chr1_159649495_159650479	NA	NA	NA	Distal Intergenic	1	159640462	159645688	5227	2	ENSGALG00000049418.1	ENSGALT00000095376.1	-3808	NA	NA	NA
chr1_159649594_159650487	-0.482892	3.81143	-0.728452	0.468129	0.999381	-4.60033	chr1_159649594_159650487	NA	NA	NA	Distal Intergenic	1	159640462	159645688	5227	2	ENSGALG00000049418.1	ENSGALT00000095376.1	-3907	NA	NA	NA
chr1_159663957_159664680	0.238338	4.22009	0.374236	0.709063	0.999381	-4.60572	chr1_159663957_159664680	NA	NA	NA	Distal Intergenic	1	159640462	159645688	5227	2	ENSGALG00000049418.1	ENSGALT00000095376.1	-18270	NA	NA	NA
chr1_159664006_159664381	0.811755	3.53556	1.18648	0.238394	0.999381	-4.59109	chr1_159664006_159664381	NA	NA	NA	Distal Intergenic	1	159640462	159645688	5227	2	ENSGALG00000049418.1	ENSGALT00000095376.1	-18319	NA	NA	NA
chr1_159669606_159670294	0.22052	4.84201	0.399168	0.690666	0.999381	-4.60776	chr1_159669606_159670294	NA	NA	NA	Distal Intergenic	1	159640462	159645688	5227	2	ENSGALG00000049418.1	ENSGALT00000095376.1	-23919	NA	NA	NA
chr1_159669701_159670015	-0.858061	3.86114	-1.33015	0.186656	0.999381	-4.5869	chr1_159669701_159670015	NA	NA	NA	Distal Intergenic	1	159640462	159645688	5227	2	ENSGALG00000049418.1	ENSGALT00000095376.1	-24014	NA	NA	NA
chr1_159699125_159699694	-1.16017	3.75318	-1.70895	0.0907272	0.999381	-4.57518	chr1_159699125_159699694	NA	NA	NA	Distal Intergenic	1	159640462	159645688	5227	2	ENSGALG00000049418.1	ENSGALT00000095376.1	-53438	NA	NA	NA
chr1_159770743_159771245	0.0660879	4.04538	0.101064	0.919713	0.999381	-4.60673	chr1_159770743_159771245	NA	NA	NA	Distal Intergenic	1	159640462	159645688	5227	2	ENSGALG00000049418.1	ENSGALT00000095376.1	-125056	NA	NA	NA
chr1_159784881_159785179	-0.0886065	3.60014	-0.12668	0.899462	0.999381	-4.60547	chr1_159784881_159785179	NA	NA	NA	Distal Intergenic	1	159640462	159645688	5227	2	ENSGALG00000049418.1	ENSGALT00000095376.1	-139194	NA	NA	NA
chr1_159858023_159858588	-0.24568	4.02226	-0.369845	0.712321	0.999381	-4.60518	chr1_159858023_159858588	NA	NA	NA	Distal Intergenic	1	159640462	159645688	5227	2	ENSGALG00000049418.1	ENSGALT00000095376.1	-212336	NA	NA	NA
chr1_159858034_159858483	-0.31538	3.88526	-0.47205	0.637974	0.999381	-4.60386	chr1_159858034_159858483	NA	NA	NA	Distal Intergenic	1	159640462	159645688	5227	2	ENSGALG00000049418.1	ENSGALT00000095376.1	-212347	NA	NA	NA
chr1_159927529_159928136	0.289346	3.76951	0.423685	0.672754	0.999381	-4.60408	chr1_159927529_159928136	NA	NA	NA	Distal Intergenic	1	159640462	159645688	5227	2	ENSGALG00000049418.1	ENSGALT00000095376.1	-281842	NA	NA	NA
chr1_159957503_159957909	0.967971	3.50535	1.37847	0.171297	0.999381	-4.5862	chr1_159957503_159957909	NA	NA	NA	Distal Intergenic	1	160020923	160265273	244351	2	ENSGALG00000054051.1	ENSGALT00000100980.1	307364	NA	NA	NA
chr1_159988228_159988702	-0.140369	5.02439	-0.260916	0.794723	0.999381	-4.61006	chr1_159988228_159988702	NA	NA	NA	Distal Intergenic	1	160020923	160265273	244351	2	ENSGALG00000054051.1	ENSGALT00000100980.1	276571	NA	NA	NA
chr1_160014_161587	0.568069	4.57179	0.917274	0.361323	0.999381	-4.59743	chr1_160014_161587	NA	NA	NA	Intron (ENSGALT00000075758.2/ENSGALG00000051297.1, intron 4 of 4)	1	166296	170671	4376	1	ENSGALG00000046962.1	ENSGALT00000098025.1	-4709	NA	NA	NA
chr1_160080771_160081315	-0.403539	4.82441	-0.70561	0.482158	0.999381	-4.60269	chr1_160080771_160081315	NA	NA	NA	Intron (ENSGALT00000100980.1/ENSGALG00000054051.1, intron 2 of 2)	1	160020923	160265273	244351	2	ENSGALG00000054051.1	ENSGALT00000100980.1	183958	NA	NA	NA
chr1_160080805_160081096	-0.150997	4.52628	-0.251744	0.801783	0.999381	-4.60779	chr1_160080805_160081096	NA	NA	NA	Intron (ENSGALT00000100980.1/ENSGALG00000054051.1, intron 2 of 2)	1	160020923	160265273	244351	2	ENSGALG00000054051.1	ENSGALT00000100980.1	184177	NA	NA	NA
chr1_160092_160687	0.134167	4.29272	0.208866	0.835	0.999381	-4.60716	chr1_160092_160687	NA	NA	NA	Intron (ENSGALT00000075758.2/ENSGALG00000051297.1, intron 4 of 4)	1	166296	170671	4376	1	ENSGALG00000046962.1	ENSGALT00000098025.1	-5609	NA	NA	NA
chr1_160196741_160197246	-0.18327	3.79047	-0.275081	0.783852	0.999381	-4.60526	chr1_160196741_160197246	NA	NA	NA	Intron (ENSGALT00000100980.1/ENSGALG00000054051.1, intron 1 of 2)	1	160020923	160265273	244351	2	ENSGALG00000054051.1	ENSGALT00000100980.1	68027	NA	NA	NA
chr1_16021761_16024443	-0.705475	4.4033	-1.12824	0.26206	0.999381	-4.59182	chr1_16021761_16024443	ENSGALG00000043355	inside	11250	Promoter (1-2kb)	1	15869289	16025693	156405	2	ENSGALG00000043355.2	ENSGALT00000069091.2	1250	426068	CELSR1	cadherin EGF LAG seven-pass G-type receptor 1
chr1_16022574_16024273	-0.416232	3.65448	-0.601769	0.548762	0.999381	-4.60192	chr1_16022574_16024273	ENSGALG00000043355	inside	11420	Promoter (1-2kb)	1	15869289	16025693	156405	2	ENSGALG00000043355.2	ENSGALT00000069091.2	1420	426068	CELSR1	cadherin EGF LAG seven-pass G-type receptor 1
chr1_160277129_160277602	0.104353	3.48586	0.151261	0.880091	0.999381	-4.60518	chr1_160277129_160277602	NA	NA	NA	Distal Intergenic	1	160020923	160265273	244351	2	ENSGALG00000054051.1	ENSGALT00000100980.1	-11857	NA	NA	NA
chr1_160289265_160289565	0.0039897	4.43406	0.00651861	0.994813	0.999381	-4.60826	chr1_160289265_160289565	NA	NA	NA	Distal Intergenic	1	160020923	160265273	244351	2	ENSGALG00000054051.1	ENSGALT00000100980.1	-23993	NA	NA	NA
chr1_1603555_1603833	1.43823	3.7393	2.20797	0.0296534	0.999381	-4.55568	chr1_1603555_1603833	ENSGALG00000027296	inside	6134	Promoter (2-3kb)	1	1600797	1604593	3797	1	ENSGALG00000008087.5	ENSGALT00000013135.4	2759	395276	CPA1	carboxypeptidase A1
chr1_1603555_1603833	1.43823	3.7393	2.20797	0.0296534	0.999381	-4.55568	chr1_1603555_1603833	ENSGALG00000008103	inside	8340	Promoter (2-3kb)	1	1600797	1604593	3797	1	ENSGALG00000008087.5	ENSGALT00000013135.4	2759	395276	CPA1	carboxypeptidase A1
chr1_1603555_1603833	1.43823	3.7393	2.20797	0.0296534	0.999381	-4.55568	chr1_1603555_1603833	ENSGALG00000008048	inside	442	Promoter (2-3kb)	1	1600797	1604593	3797	1	ENSGALG00000008087.5	ENSGALT00000013135.4	2759	395276	CPA1	carboxypeptidase A1
chr1_1603555_1603833	1.43823	3.7393	2.20797	0.0296534	0.999381	-4.55568	chr1_1603555_1603833	ENSGALG00000008087	inside	10760	Promoter (2-3kb)	1	1600797	1604593	3797	1	ENSGALG00000008087.5	ENSGALT00000013135.4	2759	395276	CPA1	carboxypeptidase A1
chr1_160564481_160564850	0.352935	4.63828	0.612279	0.541817	0.999381	-4.60392	chr1_160564481_160564850	ENSGALG00000016908	inside	77916	Intron (ENSGALT00000073892.2/ENSGALG00000016908.5, intron 2 of 2)	1	160443682	160632766	189085	1	ENSGALG00000016908.5	ENSGALT00000073892.2	120800	418800	PCDH9	protocadherin 9
chr1_160564526_160564819	0.2849	4.60806	0.492183	0.623726	0.999381	-4.60566	chr1_160564526_160564819	ENSGALG00000016908	inside	77947	Intron (ENSGALT00000073892.2/ENSGALG00000016908.5, intron 2 of 2)	1	160443682	160632766	189085	1	ENSGALG00000016908.5	ENSGALT00000073892.2	120845	418800	PCDH9	protocadherin 9
chr1_1605983_1606272	1.19568	3.75231	1.73886	0.0852995	0.999381	-4.57413	chr1_1605983_1606272	ENSGALG00000008111	inside	1432	3' UTR	1	1600797	1604593	3797	1	ENSGALG00000008087.5	ENSGALT00000013135.4	5187	395276	CPA1	carboxypeptidase A1
chr1_1605983_1606272	1.19568	3.75231	1.73886	0.0852995	0.999381	-4.57413	chr1_1605983_1606272	ENSGALG00000008103	inside	10768	3' UTR	1	1600797	1604593	3797	1	ENSGALG00000008087.5	ENSGALT00000013135.4	5187	395276	CPA1	carboxypeptidase A1
chr1_1605983_1606272	1.19568	3.75231	1.73886	0.0852995	0.999381	-4.57413	chr1_1605983_1606272	ENSGALG00000027296	inside	3695	3' UTR	1	1600797	1604593	3797	1	ENSGALG00000008087.5	ENSGALT00000013135.4	5187	395276	CPA1	carboxypeptidase A1
chr1_1605983_1606272	1.19568	3.75231	1.73886	0.0852995	0.999381	-4.57413	chr1_1605983_1606272	ENSGALG00000008087	inside	8321	3' UTR	1	1600797	1604593	3797	1	ENSGALG00000008087.5	ENSGALT00000013135.4	5187	395276	CPA1	carboxypeptidase A1
chr1_160678452_160678746	-0.629676	4.24813	-1.00835	0.315851	0.999381	-4.59507	chr1_160678452_160678746	NA	NA	NA	Distal Intergenic	1	160845285	160858744	13460	2	ENSGALG00000051147.1	ENSGALT00000105225.1	179998	NA	NA	NA
chr1_161092053_161092416	0.56329	3.49511	0.815034	0.417092	0.999381	-4.59863	chr1_161092053_161092416	NA	NA	NA	Distal Intergenic	1	161146747	161147079	333	1	ENSGALG00000030056.2	ENSGALT00000064487.2	-54331	NA	NA	NA
chr1_161153360_161153977	1.14337	3.84018	1.74813	0.0836738	0.999381	-4.57335	chr1_161153360_161153977	NA	NA	NA	Distal Intergenic	1	161146747	161147079	333	1	ENSGALG00000030056.2	ENSGALT00000064487.2	6614	NA	NA	NA
chr1_161192493_161192785	0.754612	3.80996	1.08483	0.280745	0.999381	-4.59333	chr1_161192493_161192785	NA	NA	NA	Distal Intergenic	1	161175402	161176526	1125	1	ENSGALG00000051781.1	ENSGALT00000090487.1	17092	NA	NA	NA
chr1_161375975_161376200	0.485595	3.29236	0.688354	0.492908	0.999381	-4.60038	chr1_161375975_161376200	ENSGALG00000052244	inside	3444	Distal Intergenic	1	161382531	161384003	1473	1	ENSGALG00000052244.1	ENSGALT00000104675.1	-6331	112531552	LOC112531552	uncharacterized LOC112531552
chr1_161382270_161382727	0.337967	5.28248	0.655122	0.513973	0.999381	-4.60528	chr1_161382270_161382727	ENSGALG00000052244	inside	9739	Promoter (<=1kb)	1	161382531	161384003	1473	1	ENSGALG00000052244.1	ENSGALT00000104675.1	0	112531552	LOC112531552	uncharacterized LOC112531552
chr1_161399676_161400422	-0.0827244	3.55652	-0.122133	0.903052	0.999381	-4.6054	chr1_161399676_161400422	NA	NA	NA	Distal Intergenic	1	161382531	161384003	1473	1	ENSGALG00000052244.1	ENSGALT00000104675.1	17146	112531552	LOC112531552	uncharacterized LOC112531552
chr1_161501242_161501540	0.386939	4.76241	0.681395	0.49728	0.999381	-4.60301	chr1_161501242_161501540	NA	NA	NA	Distal Intergenic	1	161568674	161569825	1152	1	ENSGALG00000049642.1	ENSGALT00000104793.1	-67134	NA	NA	NA
chr1_1615459_1616455	-1.00836	4.24017	-1.62617	0.107227	0.999381	-4.57568	chr1_1615459_1616455	ENSGALG00000008103	inside	7925	Promoter (<=1kb)	1	1615442	1619688	4247	1	ENSGALG00000008111.7	ENSGALT00000013166.6	18	427684	MEST	mesoderm specific transcript
chr1_1615459_1616455	-1.00836	4.24017	-1.62617	0.107227	0.999381	-4.57568	chr1_1615459_1616455	ENSGALG00000008111	inside	10908	Promoter (<=1kb)	1	1615442	1619688	4247	1	ENSGALG00000008111.7	ENSGALT00000013166.6	18	427684	MEST	mesoderm specific transcript
chr1_1615459_1616455	-1.00836	4.24017	-1.62617	0.107227	0.999381	-4.57568	chr1_1615459_1616455	ENSGALG00000008144	inside	6129	Promoter (<=1kb)	1	1615442	1619688	4247	1	ENSGALG00000008111.7	ENSGALT00000013166.6	18	427684	MEST	mesoderm specific transcript
chr1_161556671_161556976	-0.791929	4.71692	-1.30382	0.195447	0.999381	-4.58556	chr1_161556671_161556976	NA	NA	NA	Distal Intergenic	1	161568674	161569825	1152	1	ENSGALG00000049642.1	ENSGALT00000104793.1	-11698	NA	NA	NA
chr1_161556672_161556984	-0.816376	4.75037	-1.34555	0.181652	0.999381	-4.58391	chr1_161556672_161556984	NA	NA	NA	Distal Intergenic	1	161568674	161569825	1152	1	ENSGALG00000049642.1	ENSGALT00000104793.1	-11690	NA	NA	NA
chr1_161592522_161593380	0.870961	4.47816	1.44161	0.152702	0.999381	-4.58141	chr1_161592522_161593380	NA	NA	NA	Distal Intergenic	1	161568674	161569825	1152	1	ENSGALG00000049642.1	ENSGALT00000104793.1	23849	NA	NA	NA
chr1_161598538_161598929	1.48501	3.51924	2.21524	0.0291339	0.999381	-4.55712	chr1_161598538_161598929	NA	NA	NA	Distal Intergenic	1	161568674	161569825	1152	1	ENSGALG00000049642.1	ENSGALT00000104793.1	29865	NA	NA	NA
chr1_161618731_161619077	-0.196723	4.49132	-0.333725	0.739323	0.999381	-4.60702	chr1_161618731_161619077	NA	NA	NA	Distal Intergenic	1	161635590	161636837	1248	1	ENSGALG00000052974.1	ENSGALT00000100919.1	-16513	NA	NA	NA
chr1_161647972_161648420	-0.046572	4.23725	-0.0715915	0.943078	0.999381	-4.60744	chr1_161647972_161648420	NA	NA	NA	Distal Intergenic	1	161635590	161636837	1248	1	ENSGALG00000052974.1	ENSGALT00000100919.1	12383	NA	NA	NA
chr1_161648008_161648217	0.10061	4.04147	0.152858	0.878835	0.999381	-4.60656	chr1_161648008_161648217	NA	NA	NA	Distal Intergenic	1	161635590	161636837	1248	1	ENSGALG00000052974.1	ENSGALT00000100919.1	12419	NA	NA	NA
chr1_161648089_161648397	0.0728926	4.11833	0.111801	0.911217	0.999381	-4.60694	chr1_161648089_161648397	NA	NA	NA	Distal Intergenic	1	161635590	161636837	1248	1	ENSGALG00000052974.1	ENSGALT00000100919.1	12500	NA	NA	NA
chr1_161650863_161651148	-0.0785275	3.37327	-0.111807	0.911213	0.999381	-4.60509	chr1_161650863_161651148	NA	NA	NA	Distal Intergenic	1	161635590	161636837	1248	1	ENSGALG00000052974.1	ENSGALT00000100919.1	15274	NA	NA	NA
chr1_161681528_161681893	0.194515	4.21791	0.314249	0.754022	0.999381	-4.60622	chr1_161681528_161681893	NA	NA	NA	Distal Intergenic	1	161635590	161636837	1248	1	ENSGALG00000052974.1	ENSGALT00000100919.1	45939	NA	NA	NA
chr1_161681622_161682025	-0.12985	4.09508	-0.2035	0.839179	0.999381	-4.60652	chr1_161681622_161682025	NA	NA	NA	Distal Intergenic	1	161635590	161636837	1248	1	ENSGALG00000052974.1	ENSGALT00000100919.1	46033	NA	NA	NA
chr1_16169071_16169561	1.12561	4.16575	1.81168	0.0731973	0.999381	-4.56882	chr1_16169071_16169561	NA	NA	NA	Distal Intergenic	1	16231465	16234869	3405	1	ENSGALG00000048109.1	ENSGALT00000091333.1	-61904	107051636	LOC107051636	uncharacterized LOC107051636
chr1_161691309_161691562	0.753333	3.66764	1.10709	0.271051	0.999381	-4.59288	chr1_161691309_161691562	NA	NA	NA	Distal Intergenic	1	161635590	161636837	1248	1	ENSGALG00000052974.1	ENSGALT00000100919.1	55720	NA	NA	NA
chr1_161797779_161798403	-0.206802	4.03367	-0.3193	0.7502	0.999381	-4.60562	chr1_161797779_161798403	NA	NA	NA	Distal Intergenic	1	161635590	161636837	1248	1	ENSGALG00000052974.1	ENSGALT00000100919.1	162190	NA	NA	NA
chr1_161797793_161798303	-0.243163	3.4649	-0.35224	0.725439	0.999381	-4.6041	chr1_161797793_161798303	NA	NA	NA	Distal Intergenic	1	161635590	161636837	1248	1	ENSGALG00000052974.1	ENSGALT00000100919.1	162204	NA	NA	NA
chr1_161842342_161842663	-0.110621	4.24813	-0.169742	0.865575	0.999381	-4.60718	chr1_161842342_161842663	NA	NA	NA	Distal Intergenic	1	161635590	161636837	1248	1	ENSGALG00000052974.1	ENSGALT00000100919.1	206753	NA	NA	NA
chr1_161842357_161842667	-0.110621	4.24813	-0.169742	0.865575	0.999381	-4.60718	chr1_161842357_161842667	NA	NA	NA	Distal Intergenic	1	161635590	161636837	1248	1	ENSGALG00000052974.1	ENSGALT00000100919.1	206768	NA	NA	NA
chr1_161845631_161846048	-0.323221	3.42444	-0.475529	0.635502	0.999381	-4.603	chr1_161845631_161846048	NA	NA	NA	Distal Intergenic	1	161635590	161636837	1248	1	ENSGALG00000052974.1	ENSGALT00000100919.1	210042	NA	NA	NA
chr1_161982952_161983233	-0.336009	4.51327	-0.572082	0.568618	0.999381	-4.60421	chr1_161982952_161983233	NA	NA	NA	Distal Intergenic	1	161635590	161636837	1248	1	ENSGALG00000052974.1	ENSGALT00000100919.1	347363	NA	NA	NA
chr1_161983933_161984397	-0.139173	5.00415	-0.25384	0.800168	0.999381	-4.61001	chr1_161983933_161984397	NA	NA	NA	Distal Intergenic	1	161635590	161636837	1248	1	ENSGALG00000052974.1	ENSGALT00000100919.1	348344	NA	NA	NA
chr1_162060767_162061206	-0.627437	4.65362	-1.05804	0.292721	0.999381	-4.59367	chr1_162060767_162061206	NA	NA	NA	Distal Intergenic	1	162459409	162462084	2676	1	ENSGALG00000047522.1	ENSGALT00000095295.1	-398203	NA	NA	NA
chr1_162060903_162061104	0.0444964	3.90159	0.0665421	0.947086	0.999381	-4.60635	chr1_162060903_162061104	NA	NA	NA	Distal Intergenic	1	162459409	162462084	2676	1	ENSGALG00000047522.1	ENSGALT00000095295.1	-398305	NA	NA	NA
chr1_16207640_16208156	0.743375	4.15966	1.17933	0.241213	0.999381	-4.59066	chr1_16207640_16208156	NA	NA	NA	Distal Intergenic	1	16231465	16234869	3405	1	ENSGALG00000048109.1	ENSGALT00000091333.1	-23309	107051636	LOC107051636	uncharacterized LOC107051636
chr1_162079966_162080421	-0.200712	4.08583	-0.317741	0.751379	0.999381	-4.60578	chr1_162079966_162080421	NA	NA	NA	Distal Intergenic	1	162459409	162462084	2676	1	ENSGALG00000047522.1	ENSGALT00000095295.1	-378988	NA	NA	NA
chr1_162104865_162105173	0.391337	4.6452	0.652422	0.515705	0.999381	-4.60324	chr1_162104865_162105173	NA	NA	NA	Distal Intergenic	1	162459409	162462084	2676	1	ENSGALG00000047522.1	ENSGALT00000095295.1	-354236	NA	NA	NA
chr1_162104868_162105210	0.339014	4.62107	0.564122	0.574001	0.999381	-4.60466	chr1_162104868_162105210	NA	NA	NA	Distal Intergenic	1	162459409	162462084	2676	1	ENSGALG00000047522.1	ENSGALT00000095295.1	-354199	NA	NA	NA
chr1_162106487_162106793	-0.138308	4.53178	-0.232266	0.816831	0.999381	-4.60794	chr1_162106487_162106793	NA	NA	NA	Distal Intergenic	1	162459409	162462084	2676	1	ENSGALG00000047522.1	ENSGALT00000095295.1	-352616	NA	NA	NA
chr1_162107913_162108293	0.118547	4.85808	0.203854	0.838904	0.999381	-4.6096	chr1_162107913_162108293	NA	NA	NA	Distal Intergenic	1	162459409	162462084	2676	1	ENSGALG00000047522.1	ENSGALT00000095295.1	-351116	NA	NA	NA
chr1_162209361_162209760	-0.332746	4.15966	-0.524617	0.601072	0.999381	-4.60391	chr1_162209361_162209760	NA	NA	NA	Distal Intergenic	1	162459409	162462084	2676	1	ENSGALG00000047522.1	ENSGALT00000095295.1	-249649	NA	NA	NA
chr1_16222545_16222992	0.618414	4.78741	1.09605	0.275831	0.999381	-4.59244	chr1_16222545_16222992	ENSGALG00000048109	inside	1080	Distal Intergenic	1	16231465	16234869	3405	1	ENSGALG00000048109.1	ENSGALT00000091333.1	-8473	107051636	LOC107051636	uncharacterized LOC107051636
chr1_162255580_162255890	0.167787	4.52154	0.263853	0.792465	0.999381	-4.60769	chr1_162255580_162255890	NA	NA	NA	Distal Intergenic	1	162459409	162462084	2676	1	ENSGALG00000047522.1	ENSGALT00000095295.1	-203519	NA	NA	NA
chr1_16231019_16231709	0.0335419	3.94303	0.0514649	0.959063	0.999381	-4.60649	chr1_16231019_16231709	ENSGALG00000048109	inside	9554	Promoter (<=1kb)	1	16231465	16234869	3405	1	ENSGALG00000048109.1	ENSGALT00000091333.1	0	107051636	LOC107051636	uncharacterized LOC107051636
chr1_16232321_16233288	0.343363	4.97095	0.613727	0.540863	0.999381	-4.60497	chr1_16232321_16233288	ENSGALG00000048109	inside	10856	Promoter (<=1kb)	1	16231465	16234869	3405	1	ENSGALG00000048109.1	ENSGALT00000091333.1	857	107051636	LOC107051636	uncharacterized LOC107051636
chr1_16232996_16233197	0.203486	3.81776	0.302167	0.763185	0.999381	-4.60516	chr1_16232996_16233197	ENSGALG00000048109	inside	11531	Promoter (1-2kb)	1	16231465	16234869	3405	1	ENSGALG00000048109.1	ENSGALT00000091333.1	1532	107051636	LOC107051636	uncharacterized LOC107051636
chr1_16233673_16234079	-0.234981	6.81204	-0.614876	0.540107	0.999381	-4.61509	chr1_16233673_16234079	ENSGALG00000048109	inside	10790	Promoter (2-3kb)	1	16231465	16234869	3405	1	ENSGALG00000048109.1	ENSGALT00000091333.1	2209	107051636	LOC107051636	uncharacterized LOC107051636
chr1_16233799_16234047	-0.167798	6.63733	-0.420607	0.674993	0.999381	-4.61957	chr1_16233799_16234047	ENSGALG00000048109	inside	10822	Promoter (2-3kb)	1	16231465	16234869	3405	1	ENSGALG00000048109.1	ENSGALT00000091333.1	2335	107051636	LOC107051636	uncharacterized LOC107051636
chr1_16234508_16235138	-0.00612288	5.88941	-0.0135157	0.989245	0.999381	-4.6173	chr1_16234508_16235138	ENSGALG00000048109	inside	9731	Exon (ENSGALT00000091333.1/ENSGALG00000048109.1, exon 1 of 1)	1	16231465	16234869	3405	1	ENSGALG00000048109.1	ENSGALT00000091333.1	3044	107051636	LOC107051636	uncharacterized LOC107051636
chr1_16234558_16235087	0.0165171	5.84924	0.036159	0.971232	0.999381	-4.61694	chr1_16234558_16235087	ENSGALG00000048109	inside	9782	Exon (ENSGALT00000091333.1/ENSGALG00000048109.1, exon 1 of 1)	1	16231465	16234869	3405	1	ENSGALG00000048109.1	ENSGALT00000091333.1	3094	107051636	LOC107051636	uncharacterized LOC107051636
chr1_162378488_162379083	0.313499	3.90159	0.472428	0.637705	0.999381	-4.60389	chr1_162378488_162379083	NA	NA	NA	Distal Intergenic	1	162459409	162462084	2676	1	ENSGALG00000047522.1	ENSGALT00000095295.1	-80326	NA	NA	NA
chr1_16247166_16247543	0.884757	4.18062	1.41939	0.15906	0.999381	-4.58331	chr1_16247166_16247543	NA	NA	NA	Distal Intergenic	1	16241810	16245534	3725	1	ENSGALG00000046989.1	ENSGALT00000107680.1	5357	NA	NA	NA
chr1_162566752_162567117	-0.830672	4.60806	-1.4353	0.154487	0.999381	-4.58109	chr1_162566752_162567117	NA	NA	NA	Distal Intergenic	1	162627124	162628557	1434	2	ENSGALG00000044238.2	ENSGALT00000086009.2	61440	NA	NA	NA
chr1_16257574_16258048	0.567934	3.75002	0.866583	0.388355	0.999381	-4.59789	chr1_16257574_16258048	ENSGALG00000019397	inside	10021	3' UTR	1	16241810	16245534	3725	1	ENSGALG00000046989.1	ENSGALT00000107680.1	15765	NA	NA	NA
chr1_162577481_162577764	0.411769	3.40724	0.582859	0.56137	0.999381	-4.60183	chr1_162577481_162577764	NA	NA	NA	Distal Intergenic	1	162627124	162628557	1434	2	ENSGALG00000044238.2	ENSGALT00000086009.2	50793	NA	NA	NA
chr1_162631181_162631733	0.0947492	4.39044	0.159088	0.873937	0.999381	-4.60776	chr1_162631181_162631733	NA	NA	NA	Promoter (2-3kb)	1	162627124	162628557	1434	2	ENSGALG00000044238.2	ENSGALT00000086009.2	-2625	NA	NA	NA
chr1_162633772_162634370	0.219691	6.29949	0.498241	0.619466	0.999381	-4.61476	chr1_162633772_162634370	NA	NA	NA	Distal Intergenic	1	162627124	162628557	1434	2	ENSGALG00000044238.2	ENSGALT00000086009.2	-5216	NA	NA	NA
chr1_162636407_162637104	0.517432	5.01672	0.947222	0.34593	0.999381	-4.59697	chr1_162636407_162637104	NA	NA	NA	Distal Intergenic	1	162627124	162628557	1434	2	ENSGALG00000044238.2	ENSGALT00000086009.2	-7851	NA	NA	NA
chr1_162644042_162644403	-0.867695	4.11822	-1.33976	0.18352	0.999381	-4.58603	chr1_162644042_162644403	NA	NA	NA	Distal Intergenic	1	162627124	162628557	1434	2	ENSGALG00000044238.2	ENSGALT00000086009.2	-15486	NA	NA	NA
chr1_162671149_162671596	-0.779229	3.82994	-1.16326	0.247641	0.999381	-4.59142	chr1_162671149_162671596	NA	NA	NA	Distal Intergenic	1	162627124	162628557	1434	2	ENSGALG00000044238.2	ENSGALT00000086009.2	-42593	NA	NA	NA
chr1_162671158_162671739	-0.85175	3.91548	-1.27803	0.204355	0.999381	-4.58827	chr1_162671158_162671739	NA	NA	NA	Distal Intergenic	1	162627124	162628557	1434	2	ENSGALG00000044238.2	ENSGALT00000086009.2	-42602	NA	NA	NA
chr1_162701091_162701468	-0.940813	3.67788	-1.40451	0.163429	0.999381	-4.58515	chr1_162701091_162701468	NA	NA	NA	Distal Intergenic	1	162627124	162628557	1434	2	ENSGALG00000044238.2	ENSGALT00000086009.2	-72535	NA	NA	NA
chr1_162701115_162701469	-0.673044	3.5458	-0.980639	0.329263	0.999381	-4.59562	chr1_162701115_162701469	NA	NA	NA	Distal Intergenic	1	162627124	162628557	1434	2	ENSGALG00000044238.2	ENSGALT00000086009.2	-72559	NA	NA	NA
chr1_162703187_162703493	-0.212447	3.20074	-0.299653	0.765097	0.999381	-4.60405	chr1_162703187_162703493	NA	NA	NA	Distal Intergenic	1	162627124	162628557	1434	2	ENSGALG00000044238.2	ENSGALT00000086009.2	-74631	NA	NA	NA
chr1_162753843_162754598	0.126392	3.85694	0.188862	0.850604	0.999381	-4.60588	chr1_162753843_162754598	NA	NA	NA	Distal Intergenic	1	162627124	162628557	1434	2	ENSGALG00000044238.2	ENSGALT00000086009.2	-125287	NA	NA	NA
chr1_162757440_162757920	0.639489	4.49596	1.04584	0.298291	0.999381	-4.59407	chr1_162757440_162757920	NA	NA	NA	Distal Intergenic	1	162884718	163084753	200036	1	ENSGALG00000050951.1	ENSGALT00000096287.1	-126798	NA	NA	NA
chr1_162885832_162886232	0.0464954	4.25836	0.0768549	0.938901	0.999381	-4.60751	chr1_162885832_162886232	NA	NA	NA	Promoter (1-2kb)	1	162884728	163084753	200026	1	ENSGALG00000050951.1	ENSGALT00000100046.1	1105	NA	NA	NA
chr1_163029673_163030182	0.196443	4.50532	0.330965	0.7414	0.999381	-4.60709	chr1_163029673_163030182	NA	NA	NA	Intron (ENSGALT00000096287.1/ENSGALG00000050951.1, intron 5 of 6)	1	163024524	163025759	1236	2	ENSGALG00000054029.1	ENSGALT00000102432.1	-3915	NA	NA	NA
chr1_163094784_163095353	1.00991	3.68861	1.47343	0.143943	0.999381	-4.58309	chr1_163094784_163095353	NA	NA	NA	Distal Intergenic	1	163113710	163113769	60	2	ENSGALG00000040645.2	ENSGALT00000055235.2	18416	102466827	MIR7445-2	microRNA mir-7445-2
chr1_163104711_163104958	-0.703292	4.27225	-1.13125	0.260799	0.999381	-4.59186	chr1_163104711_163104958	ENSGALG00000040645	inside	1001	Distal Intergenic	1	163113710	163113769	60	2	ENSGALG00000040645.2	ENSGALT00000055235.2	8811	102466827	MIR7445-2	microRNA mir-7445-2
chr1_163104765_163105080	-0.622751	4.31879	-1.00488	0.317507	0.999381	-4.59516	chr1_163104765_163105080	ENSGALG00000040645	inside	1055	Distal Intergenic	1	163113710	163113769	60	2	ENSGALG00000040645.2	ENSGALT00000055235.2	8689	102466827	MIR7445-2	microRNA mir-7445-2
chr1_163133_163684	-0.328237	4.23092	-0.526316	0.599896	0.999381	-4.60407	chr1_163133_163684	NA	NA	NA	Promoter (2-3kb)	1	166296	170671	4376	1	ENSGALG00000046962.1	ENSGALT00000098025.1	-2612	NA	NA	NA
chr1_163270008_163270513	-0.222537	4.67458	-0.382258	0.703124	0.999381	-4.60725	chr1_163270008_163270513	NA	NA	NA	Distal Intergenic	1	163242674	163244146	1473	1	ENSGALG00000052022.1	ENSGALT00000103459.1	27335	101750251	LOC101750251	uncharacterized LOC101750251
chr1_163270160_163270477	-0.555958	4.37225	-0.892509	0.374376	0.999381	-4.59785	chr1_163270160_163270477	NA	NA	NA	Distal Intergenic	1	163242674	163244146	1473	1	ENSGALG00000052022.1	ENSGALT00000103459.1	27487	101750251	LOC101750251	uncharacterized LOC101750251
chr1_163504994_163505346	-0.186411	3.75002	-0.276957	0.782415	0.999381	-4.60515	chr1_163504994_163505346	NA	NA	NA	Distal Intergenic	1	163437715	163446884	9170	1	ENSGALG00000050889.1	ENSGALT00000098847.1	67280	NA	NA	NA
chr1_163505016_163505349	-0.316888	3.68861	-0.468617	0.640417	0.999381	-4.60349	chr1_163505016_163505349	NA	NA	NA	Distal Intergenic	1	163437715	163446884	9170	1	ENSGALG00000050889.1	ENSGALT00000098847.1	67302	NA	NA	NA
chr1_163508477_163509331	-0.307033	3.79047	-0.472901	0.637369	0.999381	-4.60365	chr1_163508477_163509331	NA	NA	NA	Distal Intergenic	1	163437715	163446884	9170	1	ENSGALG00000050889.1	ENSGALT00000098847.1	70763	NA	NA	NA
chr1_163766934_163767270	0.178157	4.67873	0.311909	0.755793	0.999381	-4.60795	chr1_163766934_163767270	ENSGALG00000016937	inside	58545	Intron (ENSGALT00000027377.8/ENSGALG00000016937.8, intron 8 of 21)	1	163741963	163898101	156139	1	ENSGALG00000016937.8	ENSGALT00000103303.1	24972	418824	DIAPH3	diaphanous related formin 3
chr1_163766947_163767270	0.239581	4.64852	0.418493	0.676532	0.999381	-4.60674	chr1_163766947_163767270	ENSGALG00000016937	inside	58558	Intron (ENSGALT00000027377.8/ENSGALG00000016937.8, intron 8 of 21)	1	163741963	163898101	156139	1	ENSGALG00000016937.8	ENSGALT00000103303.1	24985	418824	DIAPH3	diaphanous related formin 3
chr1_163767906_163768249	0.330596	4.27933	0.523096	0.602126	0.999381	-4.60424	chr1_163767906_163768249	ENSGALG00000016937	inside	59517	Intron (ENSGALT00000027377.8/ENSGALG00000016937.8, intron 8 of 21)	1	163741963	163898101	156139	1	ENSGALG00000016937.8	ENSGALT00000103303.1	25944	418824	DIAPH3	diaphanous related formin 3
chr1_163768983_163769371	-0.711177	4.07876	-1.09219	0.277515	0.999381	-4.59303	chr1_163768983_163769371	ENSGALG00000016937	inside	60594	Intron (ENSGALT00000027377.8/ENSGALG00000016937.8, intron 8 of 21)	1	163741963	163898101	156139	1	ENSGALG00000016937.8	ENSGALT00000103303.1	27021	418824	DIAPH3	diaphanous related formin 3
chr1_163769077_163769376	-0.911037	3.98397	-1.40116	0.164426	0.999381	-4.58449	chr1_163769077_163769376	ENSGALG00000016937	inside	60688	Intron (ENSGALT00000027377.8/ENSGALG00000016937.8, intron 8 of 21)	1	163741963	163898101	156139	1	ENSGALG00000016937.8	ENSGALT00000103303.1	27115	418824	DIAPH3	diaphanous related formin 3
chr1_163876516_163876918	0.272327	3.42761	0.373227	0.709811	0.999381	-4.60389	chr1_163876516_163876918	ENSGALG00000016937	inside	31183	Intron (ENSGALT00000103303.1/ENSGALG00000016937.8, intron 20 of 22)	1	163741963	163898101	156139	1	ENSGALG00000016937.8	ENSGALT00000103303.1	134554	418824	DIAPH3	diaphanous related formin 3
chr1_164068085_164068446	0.294826	3.55652	0.421983	0.673991	0.999381	-4.6037	chr1_164068085_164068446	NA	NA	NA	Distal Intergenic	1	164005414	164052714	47301	2	ENSGALG00000050284.1	ENSGALT00000100749.1	-15372	NA	NA	NA
chr1_164148240_164148491	1.02298	3.77975	1.49681	0.137759	0.999381	-4.58211	chr1_164148240_164148491	NA	NA	NA	Distal Intergenic	1	164092736	164097274	4539	1	ENSGALG00000055114.1	ENSGALT00000106399.1	55505	NA	NA	NA
chr1_164234785_164235014	-0.314797	3.90159	-0.470186	0.6393	0.999381	-4.60391	chr1_164234785_164235014	NA	NA	NA	Distal Intergenic	1	164092736	164097274	4539	1	ENSGALG00000055114.1	ENSGALT00000106399.1	142050	NA	NA	NA
chr1_164307557_164307802	-0.151969	3.85505	-0.227873	0.820235	0.999381	-4.60569	chr1_164307557_164307802	NA	NA	NA	Distal Intergenic	1	164502455	164503903	1449	1	ENSGALG00000055132.1	ENSGALT00000105839.1	-194653	NA	NA	NA
chr1_164366854_164367423	-0.052037	4.29234	-0.0861028	0.931566	0.999381	-4.60761	chr1_164366854_164367423	NA	NA	NA	Distal Intergenic	1	164502455	164503903	1449	1	ENSGALG00000055132.1	ENSGALT00000105839.1	-135032	NA	NA	NA
chr1_164473118_164473370	0.677953	4.01734	1.01181	0.3142	0.999381	-4.59498	chr1_164473118_164473370	NA	NA	NA	Distal Intergenic	1	164502455	164503903	1449	1	ENSGALG00000055132.1	ENSGALT00000105839.1	-29085	NA	NA	NA
chr1_164480409_164480905	-0.744486	3.76951	-1.13562	0.258975	0.999381	-4.59215	chr1_164480409_164480905	NA	NA	NA	Distal Intergenic	1	164502455	164503903	1449	1	ENSGALG00000055132.1	ENSGALT00000105839.1	-21550	NA	NA	NA
chr1_164480575_164480895	-1.22964	3.36303	-1.80074	0.0749178	0.999381	-4.57358	chr1_164480575_164480895	NA	NA	NA	Distal Intergenic	1	164502455	164503903	1449	1	ENSGALG00000055132.1	ENSGALT00000105839.1	-21560	NA	NA	NA
chr1_164500161_164500509	-0.514311	3.53556	-0.762611	0.447586	0.999381	-4.5995	chr1_164500161_164500509	NA	NA	NA	Promoter (1-2kb)	1	164502455	164503903	1449	1	ENSGALG00000055132.1	ENSGALT00000105839.1	-1946	NA	NA	NA
chr1_164500165_164500529	-0.514311	3.53556	-0.762611	0.447586	0.999381	-4.5995	chr1_164500165_164500529	NA	NA	NA	Promoter (1-2kb)	1	164502455	164503903	1449	1	ENSGALG00000055132.1	ENSGALT00000105839.1	-1926	NA	NA	NA
chr1_164539808_164540246	-0.0428578	3.95277	-0.0659328	0.94757	0.999381	-4.6065	chr1_164539808_164540246	NA	NA	NA	Distal Intergenic	1	164502455	164503903	1449	1	ENSGALG00000055132.1	ENSGALT00000105839.1	37354	NA	NA	NA
chr1_164560500_164560830	-0.2788	3.29553	-0.384461	0.701497	0.999381	-4.60361	chr1_164560500_164560830	NA	NA	NA	Distal Intergenic	1	164502455	164503903	1449	1	ENSGALG00000055132.1	ENSGALT00000105839.1	58046	NA	NA	NA
chr1_164656054_164656375	-0.0730819	4.1565	-0.11801	0.906309	0.999381	-4.60705	chr1_164656054_164656375	NA	NA	NA	Distal Intergenic	1	164780489	164780848	360	2	ENSGALG00000051789.1	ENSGALT00000101103.1	124473	NA	NA	NA
chr1_164673874_164674126	-0.223891	3.52631	-0.325859	0.745248	0.999381	-4.60439	chr1_164673874_164674126	NA	NA	NA	Distal Intergenic	1	164780489	164780848	360	2	ENSGALG00000051789.1	ENSGALT00000101103.1	106722	NA	NA	NA
chr1_164692840_164693045	-0.749324	3.65839	-1.11136	0.269218	0.999381	-4.59278	chr1_164692840_164693045	NA	NA	NA	Distal Intergenic	1	164780489	164780848	360	2	ENSGALG00000051789.1	ENSGALT00000101103.1	87803	NA	NA	NA
chr1_16479210_16479536	-0.464602	4.99734	-0.852145	0.396277	0.999381	-4.59961	chr1_16479210_16479536	ENSGALG00000043058	inside	10686	3' UTR	1	16575323	16618477	43155	1	ENSGALG00000048010.1	ENSGALT00000106001.1	-95787	NA	NA	NA
chr1_164860305_164861556	-0.672001	3.44394	-0.971625	0.333705	0.999381	-4.59578	chr1_164860305_164861556	ENSGALG00000016941	inside	10692	Promoter (<=1kb)	1	164781979	164862248	80270	2	ENSGALG00000016941.6	ENSGALT00000027383.6	692	418825	PCDH17	protocadherin 17
chr1_165003364_165003609	0.426489	4.34999	0.69913	0.48618	0.999381	-4.60171	chr1_165003364_165003609	NA	NA	NA	Distal Intergenic	1	165053643	165075034	21392	1	ENSGALG00000054299.1	ENSGALT00000093128.1	-50034	NA	NA	NA
chr1_165108361_165108837	0.00674034	3.85188	0.0100268	0.992021	0.999381	-4.60626	chr1_165108361_165108837	NA	NA	NA	Distal Intergenic	1	165118430	165123080	4651	2	ENSGALG00000050201.1	ENSGALT00000098584.1	14243	NA	NA	NA
chr1_165156505_165157139	0.300291	4.18988	0.469914	0.639494	0.999381	-4.60465	chr1_165156505_165157139	NA	NA	NA	Distal Intergenic	1	165118430	165123080	4651	2	ENSGALG00000050201.1	ENSGALT00000098584.1	-33426	NA	NA	NA
chr1_165156507_165157088	0.300291	4.18988	0.469914	0.639494	0.999381	-4.60465	chr1_165156507_165157088	NA	NA	NA	Distal Intergenic	1	165118430	165123080	4651	2	ENSGALG00000050201.1	ENSGALT00000098584.1	-33428	NA	NA	NA
chr1_165255466_165255668	-1.26994	4.05463	-1.95788	0.0531787	0.999381	-4.5636	chr1_165255466_165255668	NA	NA	NA	Distal Intergenic	1	165118430	165123080	4651	2	ENSGALG00000050201.1	ENSGALT00000098584.1	-132387	NA	NA	NA
chr1_165256152_165256595	0.00268909	3.74855	0.00388279	0.99691	0.999381	-4.60598	chr1_165256152_165256595	NA	NA	NA	Distal Intergenic	1	165118430	165123080	4651	2	ENSGALG00000050201.1	ENSGALT00000098584.1	-133073	NA	NA	NA
chr1_1652759_1653072	-0.902996	3.7081	-1.36273	0.17619	0.999381	-4.58628	chr1_1652759_1653072	ENSGALG00000008153	inside	11128	Exon (ENSGALT00000013244.7/ENSGALG00000008153.7, exon 6 of 8)	1	1649618	1650545	928	1	ENSGALG00000008153.7	ENSGALT00000103437.1	3142	416686	IL15RA	interleukin 15 receptor subunit alpha
chr1_1652759_1653072	-0.902996	3.7081	-1.36273	0.17619	0.999381	-4.58628	chr1_1652759_1653072	ENSGALG00000008162	inside	6799	Exon (ENSGALT00000013244.7/ENSGALG00000008153.7, exon 6 of 8)	1	1649618	1650545	928	1	ENSGALG00000008153.7	ENSGALT00000103437.1	3142	416686	IL15RA	interleukin 15 receptor subunit alpha
chr1_165313373_165314343	-0.730928	3.95593	-1.11613	0.267182	0.999381	-4.5925	chr1_165313373_165314343	NA	NA	NA	Distal Intergenic	1	165118430	165123080	4651	2	ENSGALG00000050201.1	ENSGALT00000098584.1	-190294	NA	NA	NA
chr1_165313382_165314355	-0.730928	3.95593	-1.11613	0.267182	0.999381	-4.5925	chr1_165313382_165314355	NA	NA	NA	Distal Intergenic	1	165118430	165123080	4651	2	ENSGALG00000050201.1	ENSGALT00000098584.1	-190303	NA	NA	NA
chr1_165318814_165319303	0.227605	5.42681	0.453755	0.65104	0.999381	-4.60995	chr1_165318814_165319303	NA	NA	NA	Distal Intergenic	1	165118430	165123080	4651	2	ENSGALG00000050201.1	ENSGALT00000098584.1	-195735	NA	NA	NA
chr1_165520834_165521494	-0.767648	4.5387	-1.24693	0.215491	0.999381	-4.58798	chr1_165520834_165521494	NA	NA	NA	Distal Intergenic	1	165678025	165683319	5295	2	ENSGALG00000048140.1	ENSGALT00000099139.1	161825	107051904	LOC107051904	uncharacterized LOC107051904
chr1_165523686_165524444	0.211871	3.82994	0.314829	0.753582	0.999381	-4.6051	chr1_165523686_165524444	NA	NA	NA	Distal Intergenic	1	165678025	165683319	5295	2	ENSGALG00000048140.1	ENSGALT00000099139.1	158875	107051904	LOC107051904	uncharacterized LOC107051904
chr1_165523750_165524458	0.278483	3.79972	0.413869	0.679903	0.999381	-4.60424	chr1_165523750_165524458	NA	NA	NA	Distal Intergenic	1	165678025	165683319	5295	2	ENSGALG00000048140.1	ENSGALT00000099139.1	158861	107051904	LOC107051904	uncharacterized LOC107051904
chr1_165558_165949	1.30559	3.64914	1.94275	0.0550081	0.999381	-4.56715	chr1_165558_165949	NA	NA	NA	Promoter (<=1kb)	1	166296	170671	4376	1	ENSGALG00000046962.1	ENSGALT00000098025.1	-347	NA	NA	NA
chr1_165625404_165625837	-0.255596	4.9247	-0.468152	0.640749	0.999381	-4.60722	chr1_165625404_165625837	NA	NA	NA	Distal Intergenic	1	165678025	165683319	5295	2	ENSGALG00000048140.1	ENSGALT00000099139.1	57482	107051904	LOC107051904	uncharacterized LOC107051904
chr1_16584821_16585495	-0.390053	3.75927	-0.578578	0.564244	0.999381	-4.60238	chr1_16584821_16585495	NA	NA	NA	Intron (ENSGALT00000106001.1/ENSGALG00000048010.1, intron 4 of 6)	1	16575323	16618477	43155	1	ENSGALG00000048010.1	ENSGALT00000106001.1	9499	NA	NA	NA
chr1_16584907_16585375	-0.457837	3.66764	-0.677019	0.50004	0.999381	-4.60092	chr1_16584907_16585375	NA	NA	NA	Intron (ENSGALT00000106001.1/ENSGALG00000048010.1, intron 4 of 6)	1	16575323	16618477	43155	1	ENSGALG00000048010.1	ENSGALT00000106001.1	9585	NA	NA	NA
chr1_165866350_165867660	-0.0221336	4.16575	-0.0356141	0.971665	0.999381	-4.60723	chr1_165866350_165867660	NA	NA	NA	Distal Intergenic	1	165913116	165961956	48841	1	ENSGALG00000050273.1	ENSGALT00000102993.1	-45456	NA	NA	NA
chr1_165916549_165916975	0.539969	3.89135	0.808055	0.421079	0.999381	-4.59908	chr1_165916549_165916975	NA	NA	NA	Intron (ENSGALT00000102993.1/ENSGALG00000050273.1, intron 1 of 1)	1	165913116	165961956	48841	1	ENSGALG00000050273.1	ENSGALT00000102993.1	3434	NA	NA	NA
chr1_166033300_166033604	0.0547321	3.29236	0.0776296	0.938286	0.999381	-4.60501	chr1_166033300_166033604	NA	NA	NA	Distal Intergenic	1	166086451	166089222	2772	1	ENSGALG00000051310.1	ENSGALT00000096551.1	-52847	NA	NA	NA
chr1_166048497_166048793	-0.185984	3.85188	-0.27644	0.782811	0.999381	-4.60541	chr1_166048497_166048793	NA	NA	NA	Distal Intergenic	1	166086451	166089222	2772	1	ENSGALG00000051310.1	ENSGALT00000096551.1	-37658	NA	NA	NA
chr1_166224533_166224974	0.440117	3.65132	0.634859	0.527047	0.999381	-4.60149	chr1_166224533_166224974	NA	NA	NA	Distal Intergenic	1	166186462	166186625	164	2	ENSGALG00000027756.2	ENSGALT00000044640.2	-37909	NA	NA	NA
chr1_166224545_166225084	0.132291	3.7834	0.196386	0.844728	0.999381	-4.60565	chr1_166224545_166225084	NA	NA	NA	Distal Intergenic	1	166186462	166186625	164	2	ENSGALG00000027756.2	ENSGALT00000044640.2	-37921	NA	NA	NA
chr1_166407367_166407729	-0.82648	3.65839	-1.21653	0.2268	0.999381	-4.59025	chr1_166407367_166407729	NA	NA	NA	Distal Intergenic	1	166394234	166394313	80	2	ENSGALG00000025399.2	ENSGALT00000042312.2	-13055	112531636	LOC112531636	small nucleolar RNA U2-19
chr1_166438849_166439180	0.0697897	4.09884	0.108663	0.913699	0.999381	-4.60688	chr1_166438849_166439180	NA	NA	NA	Distal Intergenic	1	166394234	166394313	80	2	ENSGALG00000025399.2	ENSGALT00000042312.2	-44537	112531636	LOC112531636	small nucleolar RNA U2-19
chr1_166489521_166489813	0.299553	4.25188	0.48744	0.62707	0.999381	-4.60461	chr1_166489521_166489813	NA	NA	NA	Distal Intergenic	1	166505011	166578851	73841	2	ENSGALG00000049968.1	ENSGALT00000100729.1	89038	NA	NA	NA
chr1_166654632_166654999	-0.732908	3.42444	-1.06246	0.290721	0.999381	-4.59394	chr1_166654632_166654999	NA	NA	NA	Distal Intergenic	1	166702740	166711335	8596	1	ENSGALG00000053119.1	ENSGALT00000101527.1	-47741	NA	NA	NA
chr1_16689681_16690013	-1.18841	3.69884	-1.75984	0.0816547	0.999381	-4.57364	chr1_16689681_16690013	NA	NA	NA	Distal Intergenic	1	16707397	16716976	9580	1	ENSGALG00000051900.1	ENSGALT00000090661.1	-17384	NA	NA	NA
chr1_166943283_166943689	0.482281	3.68861	0.743052	0.459284	0.999381	-4.59996	chr1_166943283_166943689	NA	NA	NA	Distal Intergenic	1	166896762	166920965	24204	2	ENSGALG00000016943.6	ENSGALT00000027385.6	-22319	418826	OLFM4	olfactomedin 4
chr1_166994241_166994537	-1.14696	3.79972	-1.66281	0.099648	0.999381	-4.57657	chr1_166994241_166994537	NA	NA	NA	Distal Intergenic	1	167007732	167018364	10633	2	ENSGALG00000051005.1	ENSGALT00000091862.1	23827	NA	NA	NA
chr1_167044190_167044396	0.821984	3.72906	1.24643	0.215673	0.999381	-4.58941	chr1_167044190_167044396	ENSGALG00000016945	inside	12782	Promoter (2-3kb)	1	167041408	167053133	11726	1	ENSGALG00000016945.6	ENSGALT00000027389.5	2783	395600	CNMD	chondromodulin
chr1_167044193_167044541	0.302705	3.99322	0.481589	0.631206	0.999381	-4.60401	chr1_167044193_167044541	ENSGALG00000016945	inside	12785	Promoter (2-3kb)	1	167041408	167053133	11726	1	ENSGALG00000016945.6	ENSGALT00000027389.5	2786	395600	CNMD	chondromodulin
[truncated: 32,643 more rows]

## Sheet: DMR_gene_5_GFM
DMR	logFC	AveExpr	t	P.Value	adj.P.Val	B	loc_id	GeneOverlaped	overlapFeature	shortestDistance	annotation	geneChr	geneStart	geneEnd	geneLength	geneStrand	geneId	transcriptId	distanceToTSS	ENTREZID	SYMBOL	GENENAME
[truncated: 30,984 more rows]

[truncated: 8 more sheets: DMR_gene_GFM, DMRWithim_GENE, DMR_TSS_5K, DMR_5k_10K, Graphs, GeneReferences, PathwayGO, PathwayKEEG]
