# Supplementary material for: Sex‐Specific Methylomic and Transcriptomic Responses of the Avian Pineal Gland to Unpredictable Illumination Patterns
Source: J Pineal Res. 2025 Mar 17;77(2):e70040. doi: 10.1111/jpi.70040 (PMC11911909; doi:10.1111/jpi.70040)
Supplement: Supplementary file 5 — Supporting information. [file JPI-77-e70040-s001.xlsx]

## Sheet: DEGandDMiR
Intersection	ensembl_id	symbol	gene_id	DMiR			DEG	DMiR	DEG	DMiR	DEG	DMiR	DEG	DMiR	DEG	DMiR	DEG	DMiR
				ID	accession	pred_score	logFC		AveExpr		t		P.Value		adj.P.Val		B
RNA_MiR	ENSGALG00000010013	EDNRA	373908	gga-miR-30d	NM_204119	90.0218	-0.486042	0.63782	5.23238	13.8505	-2.30151	2.14669	0.0362919	0.0489097	0.893452	0.982899	-4.25368	-3.73489
RNA_MiR	ENSGALG00000010493	INPP5A	423973	gga-miR-489-3p	XM_015289010	89.6984	-0.534618	1.15293	3.8133	2.26433	-2.73676	2.28749	0.0154059	0.0374122	0.893452	0.982899	-4.26823	-3.8704
RNA_MiR	ENSGALG00000011262	KCNH8	420648	gga-miR-219a	XM_418747	90.5927	-0.543239	1.86392	5.00717	1.12314	-2.61755	2.3708	0.0195412	0.0318577	0.893452	0.982899	-4.17448	-3.91745
RNA_MiR	ENSGALG00000016823	TFDP1	418739	gga-miR-30d	XM_015277902	93.1605	-0.545315	0.63782	3.97587	13.8505	-3.09208	2.14669	0.00751584	0.0489097	0.893452	0.982899	-4.17494	-3.73489
RNA_MiR	ENSGALG00000031578	CSMD3	420279	gga-miR-30d	XM_015283035	92.0817	-0.939309	0.63782	2.2888	13.8505	-2.19451	2.14669	0.0445442	0.0489097	0.893452	0.982899	-4.48347	-3.73489
RNA_MiR	ENSGALG00000034099	ATP6V1C1	420259	gga-miR-30d	XM_418370	93.3151	-0.510109	0.63782	5.22806	13.8505	-2.88169	2.14669	0.0115115	0.0489097	0.893452	0.982899	-4.07689	-3.73489
RNA_MiR	ENSGALG00000011369	LHX8	424721	gga-miR-30d	XM_015291057	99.3278	2.47759	0.63782	-0.888248	13.8505	2.59821	2.14669	0.0203056	0.0489097	0.893452	0.982899	-4.5742	-3.73489
RNA_MiR	ENSGALG00000054723	AMOTL2	424863	gga-miR-30d	XM_015277137	84.743	0.687773	0.63782	4.10362	13.8505	2.67434	2.14669	0.0174526	0.0489097	0.893452	0.982899	-4.25573	-3.73489
RNA_MiR	ENSGALG00000031035	PCMTD1	421114	gga-miR-1747-5p	NM_001031019	91.928	-0.642667	-3.20271	5.58104	1.27264	-3.23265	-3.9657	0.00564481	0.00128576	0.893452	0.430731	-3.93978	-2.95967
RNA_MiR	ENSGALG00000038704	KBTBD2	420749	gga-miR-1747-5p	XM_015281670	93.1295	-0.464021	-3.20271	4.75275	1.27264	-2.46342	-3.9657	0.0264897	0.00128576	0.893452	0.430731	-4.23987	-2.95967

## Sheet: DMR and DEG
Intersection	ensembl_id	symbol	gene_id	DMR	DMR	DEG	DMR	DEG	DMR	DEG	DMR	DEG	DMR	DEG	DMR	DEG	DMR regard to DEG (based on ensembl_id)
				loc_id	logFC		AveExpr		t		P.Value		adj.P.Val		B
RNA_DMR	ENSGALG00000030376	DHRS3	419480	chr21_5353437_5353707	-1.47329	0.453186	3.79972	4.63152	-2.2609	2.55089	0.0260481	0.0222998	0.999381	0.893452	-4.55277	-4.22737	5k-10k
RNA_DMR	ENSGALG00000015331	GNE	427285	chrZ_52181936_52183451	1.40586	-0.464544	3.85417	5.67357	2.06398	-2.85135	0.0417473	0.0122377	0.999381	0.893452	-4.56083	-4.04934	TSS-5k
RNA_DMR	ENSGALG00000005849	PPDPF	419245	chr20_9026483_9028106	1.20241	0.496816	4.72903	5.24066	2.09482	2.23236	0.0388489	0.041443	0.999381	0.893452	-4.54916	-4.27455	TSS-5k
RNA_DMR	ENSGALG00000036686	PLTP	428164	chr20_10545085_10545389	1.8118	0.830614	3.40348	4.42606	2.67471	2.83288	0.00880783	0.0127017	0.999381	0.893452	-4.5377	-4.18208	5k-10k
RNA_DMR	ENSGALG00000038848	MSX2	395245	chr13_10520320_10521703	1.94512	1.15345	3.72906	2.95152	2.93624	2.4036	0.00416767	0.029776	0.999381	0.893452	-4.5204	-4.41916	TSS-5k
RNA_DMR	ENSGALG00000038913	LDLRAD3	423160	chr5_19520281_19520555	1.88007	0.48461	3.4649	4.49116	2.83641	2.46701	0.00557669	0.0263037	0.999381	0.893452	-4.52923	-4.26232	Intron (ENSGALT00000049276.2/ENSGALG00000038913.2, intron 1 of 5)
RNA_DMR	ENSGALG00000039315	MARS	425613	chr33_4115446_4116667	1.12567	0.332405	6.5074	6.54013	2.55562	2.15071	0.0121873	0.0484012	0.999381	0.893452	-4.45402	-4.2553	5k-10k
RNA_DMR	ENSGALG00000046724	PRRG3	422291	chr4_10928685_10929327	1.84606	0.678356	3.71273	1.86932	2.81116	2.26987	0.00599649	0.0385699	0.999381	0.893452	-4.52723	-4.50592	Promoter (<=1kb)
RNA_DMR	ENSGALG00000049015	LOC107057416	107057416	chr23_104871_107102	0.629694	0.336544	8.54188	4.92754	2.12647	2.29171	0.0360573	0.0369839	0.999381	0.893452	-4.39932	-4.27566	TSS-5k
RNA_DMR	ENSGALG00000000438	ERMP1	426644	chrZ_27782028_27782591/chrZ_27782052_27782545	-1.56973	-0.573392	3.73222	3.10079	-2.29377	-2.31129	0.0240086	0.0356136	0.999381	0.893452	-4.55197	-4.4143	Exon (ENSGALT00000000595.6/ENSGALG00000000438.6, exon 3 of 14)

## Sheet: DMR and DMiR
Intersection	ensembl_id	symbol	gene_id	DMR	DMiR			DMR	DMiR	DMR	DMiR	DMR	DMiR	DMR	DMiR	DMR	DMiR	DMR	DMiR	DMR regard to DMiR (based on ensembl_id)
				loc_id	ID	accession	pred_score	logFC		AveExpr		t		P.Value		adj.P.Val		B
DMR_MiR	ENSGALG00000008888	IL1RAPL2	422379	chr4_17142339_17142993	gga-miR-30d	XM_015278639	95.8267	-1.44401	0.63782	3.80996	13.8505	-2.20146	2.14669	0.0301263	0.0489097	0.999381	0.982899	-4.5553	-3.73489	Intron (ENSGALT00000014447.6/ENSGALG00000008888.6, intron 6 of 10)
DMR_MiR	ENSGALG00000009800	SETD7	422443	chr4_29344636_29345122/chr4_29344680_29345009/chr4_29344725_29344992	gga-miR-30d	XM_420409	90.9523	-1.42369	0.63782	4.07876	13.8505	-2.2046	2.14669	0.0298971	0.0489097	0.999381	0.982899	-4.55228	-3.73489	TSS-5k
DMR_MiR	ENSGALG00000010646	STOX2	769288	chr4_39687177_39687388	gga-miR-30d	XM_004941063	93.0796	-1.46716	0.63782	3.53556	13.8505	-2.12527	2.14669	0.0361593	0.0489097	0.999381	0.982899	-4.56069	-3.73489	Intron (ENSGALT00000071962.3/ENSGALG00000010646.7, intron 1 of 3)
DMR_MiR	ENSGALG00000011069	FIGN	429028	chr7_20560989_20561343	gga-miR-30d	XM_004942817	86.1419	-1.33717	0.63782	4.68988	13.8505	-2.24557	2.14669	0.0270508	0.0489097	0.999381	0.982899	-4.54129	-3.73489	Intron (ENSGALT00000018023.5/ENSGALG00000011069.5, intron 2 of 2)
DMR_MiR	ENSGALG00000013826	ABRACL	770205	chr3_54186198_54186479	gga-miR-30d	NM_001302176	95.6056	-1.93119	0.63782	3.49511	13.8505	-2.88743	2.14669	0.00480954	0.0489097	0.999381	0.982899	-4.52633	-3.73489	5k-10k
DMR_MiR	ENSGALG00000013962	HBS1L	421694	chr3_55880443_55880902	gga-miR-30d	XM_001234090	93.4262	-1.33368	0.63782	3.83092	13.8505	-2.0124	2.14669	0.0470106	0.0489097	0.999381	0.982899	-4.56316	-3.73489	3' UTR
DMR_MiR	ENSGALG00000014784	MAST4	427169	chrZ_21082060_21083236	gga-miR-30d	XM_015277620	98.4086	-1.5679	0.63782	3.82994	13.8505	-2.39768	2.14669	0.0184552	0.0489097	0.999381	0.982899	-4.54614	-3.73489	Intron (ENSGALT00000065030.2/ENSGALG00000014784.6, intron 3 of 31)
DMR_MiR	ENSGALG00000015388	PRDM1	445340	chr3_68346720_68347900	gga-miR-219a	XM_004940353	92.7057	-1.19707	1.86392	4.849	1.12314	-2.08556	2.3708	0.0397004	0.0318577	0.999381	0.982899	-4.54781	-3.91745	TSS-5k
DMR_MiR	ENSGALG00000026761	LIN28B	421786	chr3_68894555_68894909	gga-miR-30d	XM_015284528	98.994	-1.64226	0.63782	4.03367	13.8505	-2.54957	2.14669	0.0123868	0.0489097	0.999381	0.982899	-4.53573	-3.73489	5k-10k
DMR_MiR	ENSGALG00000030065	TENM3	422557	chr4_40449569_40449953	gga-miR-30d	NM_001198537	92.2265	-1.42718	0.63782	4.4732	13.8505	-2.25803	2.14669	0.0262338	0.0489097	0.999381	0.982899	-4.54418	-3.73489	Intron (ENSGALT00000085458.2/ENSGALG00000030065.3, intron 1 of 26)
DMR_MiR	ENSGALG00000033471	CALD1	373965	chr1_62432659_62432956	gga-miR-30d	NM_204158	95.2856	-1.2611	0.63782	4.90156	13.8505	-2.07515	2.14669	0.040677	0.0489097	0.999381	0.982899	-4.54755	-3.73489	Promoter (2-3kb)
DMR_MiR	ENSGALG00000042308	FZD3	395572	chr3_105830604_105830941	gga-miR-30d	NM_001271941	90.9092	-1.36426	0.63782	3.56676	13.8505	-2.03813	2.14669	0.0443176	0.0489097	0.999381	0.982899	-4.56395	-3.73489	TSS-5k
DMR_MiR	ENSGALG00000043393	CADM2	418463	chr1_94775199_94775607	gga-miR-30d	XM_015298395	91.1053	-1.3291	0.63782	4.50521	13.8505	-2.20555	2.14669	0.0298288	0.0489097	0.999381	0.982899	-4.54651	-3.73489	Intron (ENSGALT00000098042.1/ENSGALG00000043393.2, intron 7 of 8)
DMR_MiR	ENSGALG00000054703	LOC107049580	107049580	chr25_1884872_1885840	gga-miR-6649-5p	XM_015273309	99.9982	-0.922043	1.42361	6.55661	0.124339	-2.25014	2.27389	0.0267484	0.0384013	0.999381	0.982899	-4.48824	-4.05283	TSS-5k
DMR_MiR	ENSGALG00000012540	RBFOX2	418055	chr1_51933809_51934173	gga-miR-7467-3p	XM_015288028	94.7473	1.77286	-1.26023	4.21459	1.34888	2.86148	-2.34461	0.00518667	0.0335136	0.999381	0.982899	-4.51478	-3.91242	Intron (ENSGALT00000020480.6/ENSGALG00000012540.6, intron 1 of 11)
DMR_MiR	ENSGALG00000004860	RASD1	416507	chr14_5189030_5191178	gga-miR-30d	NM_001044636	95.941	1.59618	0.63782	3.95061	13.8505	2.47863	2.14669	0.0149536	0.0489097	0.999381	0.982899	-4.54062	-3.73489	3' UTR
DMR_MiR	ENSGALG00000011402	CNOT9	424215	chr7_22482700_22483735	gga-miR-30d	NM_001006521	96.3921	1.38083	0.63782	3.33282	13.8505	2.02555	2.14669	0.0456168	0.0489097	0.999381	0.982899	-4.56569	-3.73489	5k-10k
DMR_MiR	ENSGALG00000011614	ANO4	427878	chr1_47530079_47530522	gga-miR-30d	XM_015289630	82.7967	0.971706	0.63782	5.72042	13.8505	2.01913	2.14669	0.0462933	0.0489097	0.999381	0.982899	-4.53535	-3.73489	Intron (ENSGALT00000018969.6/ENSGALG00000011614.6, intron 2 of 22)
DMR_MiR	ENSGALG00000014016	MEX3A	101747646	chr25_738520_738986	gga-miR-19a-5p	XM_015298339	91.7115	1.06319	1.8797	5.14014	-0.0993688	1.98643	2.70468	0.0498677	0.0165152	0.999381	0.982899	-4.54883	-3.84913	3' UTR
DMR_MiR	ENSGALG00000015441	CD247	395911	chr1_93069721_93070726	gga-miR-6612-5p	XM_015295833	93.9053	1.4407	3.09123	4.61896	1.07612	2.44568	2.64381	0.0162999	0.018641	0.999381	0.982899	-4.53085	-3.75666	TSS-5k
DMR_MiR	ENSGALG00000015627	HAPLN1	396475	chrZ_62780620_62782062/chrZ_62802651_62804383/chrZ_62802662_62803939	gga-miR-6649-5p	NM_205482	91.2181	1.58196	1.42361	3.92947	0.124339	2.4554	2.27389	0.015892	0.0384013	0.999381	0.982899	-4.55503	-4.05283	Intron (ENSGALT00000087055.2/ENSGALG00000015627.7, intron 3 of 5)
DMR_MiR	ENSGALG00000023521	ADRA2A	428980	chr6_27201927_27202295/chr6_27201950_27202181	gga-miR-30d	XM_004942276	97.1711	1.85203	0.63782	3.84481	13.8505	2.8437	2.14669	0.00546067	0.0489097	0.999381	0.982899	-4.52335	-3.73489	5k-10k
DMR_MiR	ENSGALG00000030542	SEMA6D	415430	chr10_10366403_10366757	gga-miR-30d	XM_015291947	87.6455	1.08627	0.63782	5.41597	13.8505	2.08269	2.14669	0.0399678	0.0489097	0.999381	0.982899	-4.53727	-3.73489	Exon (ENSGALT00000052257.2/ENSGALG00000030542.2, exon 20 of 20)
DMR_MiR	ENSGALG00000034007	ITGA6	396226	chr7_17712400_17712612	gga-miR-6612-5p	XM_015289642	85.8032	1.88793	3.09123	3.68164	1.07612	2.83417	2.64381	0.00561275	0.018641	0.999381	0.982899	-4.5265	-3.75666	TSS-5k

## Sheet: graphs
DMR regard to DEG				DMR regard to DMiR				DEG vs DMiR					DMR vs DEG					DMR vs DMiR
Column1	DMR-DEG	DMR-DEG2		Column1	DMR-DMiR	DMR-DMiR2	wtithim gene
Exon	1	10		Exon	1	4.16667																		9	37.5
Intron	1	10		Intron	9	37.5																		15	62.5
3' UTR	0	0		3' UTR	3	12.5																		24	100
Promoter	1	10		Promoter	1	4.16667	58.3333
TSS-5k	4	40		TSS-5k	6	25
5k-10k	3	30		5k-10k	4	16.6667
Total	10	100		Total	24	100
				DMR regard to DMiR				*ovrange vs blue
				Column1	DMR-DMiR	DMR-DMiR2
				Exon	0	0
				Intron	7	46.6667
				3' UTR	1	6.66667
				Promoter	1	6.66667
				TSS-5k	4	26.6667
				5k-10k	2	13.3333
				Total	15	100
				DMR regard to DMiR
				Column1	DMR-DMiR	DMR-DMiR2
				Exon	1	11.1111
				Intron	2	22.2222
				3' UTR	2	22.2222
				Promoter	0	0
				TSS-5k	2	22.2222
				5k-10k	2	22.2222
				Total	9	100

## Sheet: Table
Intersection	ensembl_id	symbol	DMR	DMR location in regard to the gene	DMiR
			loc-id		ID	Pred-score
DMR-DEG	ENSGALG00000030376	DHRS3	chr21:5353437-5353707	5k-10k
	ENSGALG00000015331	GNE	chrZ:52181936-52183451	TSS-5k
	ENSGALG00000005849	PPDPF	chr20:9026483-9028106	TSS-5k
	ENSGALG00000036686	PLTP	chr20:10545085-10545389	5k-10k
	ENSGALG00000038848	MSX2	chr13:10520320-10521703	TSS-5k
	ENSGALG00000038913	LDLRAD3	chr5:19520281-19520555	Intron
	ENSGALG00000039315	MARS	chr33:4115446-4116667	5k-10k
	ENSGALG00000046724	PRRG3	chr4:10928685-10929327	Promoter
	ENSGALG00000049015	LOC107057416	chr23:104871-107102	TSS-5k
	ENSGALG00000000438	ERMP1	chrZ:27782028-27782591 chrZ:27782052-27782545	Exon
DMR-MiR	ENSGALG00000008888	IL1RAPL2	chr4:17142339-17142993	Intron	gga-miR-30d	95.8267
	ENSGALG00000009800	SETD7	chr4:29344636-29345122 chr4:29344680-29345009 chr4:29344725-29344992	TSS-5k	gga-miR-30d	90.9523
	ENSGALG00000010646	STOX2	chr4:39687177-39687388	Intron	gga-miR-30d	93.0796
	ENSGALG00000011069	FIGN	chr7:20560989-20561343	Intron	gga-miR-30d	86.1419
	ENSGALG00000013826	ABRACL	chr3:54186198-54186479	5k-10k	gga-miR-30d	95.6056
	ENSGALG00000013962	HBS1L	chr3:55880443-55880902	3' UTR	gga-miR-30d	93.4262
	ENSGALG00000014784	MAST4	chrZ:21082060-21083236	Intron	gga-miR-30d	98.4086
	ENSGALG00000015388	PRDM1	chr3:68346720-68347900	TSS-5k	gga-miR-219a	92.7057
	ENSGALG00000026761	LIN28B	chr3:68894555-68894909	5k-10k	gga-miR-30d	98.994
	ENSGALG00000030065	TENM3	chr4:40449569-40449953	Intron	gga-miR-30d	92.2265
	ENSGALG00000033471	CALD1	chr1:62432659-62432956	Promoter	gga-miR-30d	95.2856
	ENSGALG00000042308	FZD3	chr3:105830604-105830941	TSS-5k	gga-miR-30d	90.9092
	ENSGALG00000043393	CADM2	chr1:94775199-94775607	Intron	gga-miR-30d	91.1053
	ENSGALG00000054703	LOC107049580	chr25:1884872-1885840	TSS-5k	gga-miR-6649-5p	99.9982
	ENSGALG00000012540	RBFOX2	chr1:51933809-51934173	Intron	gga-miR-7467-3p	94.7473
	ENSGALG00000004860	RASD1	chr14:5189030-5191178	3' UTR	gga-miR-30d	95.941
	ENSGALG00000011402	CNOT9	chr7:22482700-22483735	5k-10k	gga-miR-30d	96.3921
	ENSGALG00000011614	ANO4	chr1:47530079-47530522	Intron	gga-miR-30d	82.7967
	ENSGALG00000014016	MEX3A	chr25:738520-738986	3' UTR	gga-miR-19a-5p	91.7115
	ENSGALG00000015441	CD247	chr1:93069721-93070726	TSS-5k	gga-miR-6612-5p	93.9053
	ENSGALG00000015627	HAPLN1	chrZ:62780620-62782062 chrZ:62802651_-62804383 chrZ:62802662-62803939	Intron	gga-miR-6649-5p	91.2181
	ENSGALG00000023521	ADRA2A	chr6:27201927-27202295 chr6:27201950-27202181	5k-10k	gga-miR-30d	97.1711
	ENSGALG00000030542	SEMA6D	chr10:10366403-10366757	Exon	gga-miR-30d	87.6455
	ENSGALG00000034007	ITGA6	chr7:17712400-17712612	TSS-5k	gga-miR-6612-5p	85.8032
