# Supplementary material for: Sex‐Specific Methylomic and Transcriptomic Responses of the Avian Pineal Gland to Unpredictable Illumination Patterns
Source: J Pineal Res. 2025 Mar 17;77(2):e70040. doi: 10.1111/jpi.70040 (PMC11911909; doi:10.1111/jpi.70040)
Supplement: Supplementary file 6 — Supporting information. [file JPI-77-e70040-s011.xlsx]

## Sheet: GO
	Cluster	ID	Description	GeneRatio	BgRatio	pvalue	p.adjust	qvalue	geneID	Count
1	RNA	GO:1902850	microtubule cytoskeleton organization involved in mitosis	4/52	16/2032	0.000553351	0.476988	0.476988	NDC80/NUF2/SBDS/NUSAP1	4
2	RNA	GO:0007052	mitotic spindle organization	3/52	11/2032	0.00225727	0.813038	0.813038	NDC80/NUF2/SBDS	3
3	RNA	GO:0000819	sister chromatid segregation	4/52	27/2032	0.00433076	0.813038	0.813038	NDC80/NUF2/MRE11/NUSAP1	4
4	RNA	GO:1903047	mitotic cell cycle process	7/52	83/2032	0.00442548	0.813038	0.813038	NBN/IGF2/NDC80/NUF2/MRE11/SBDS/NUSAP1	7
5	RNA	GO:1901991	negative regulation of mitotic cell cycle phase transition	3/52	14/2032	0.004716	0.813038	0.813038	NBN/NDC80/MRE11	3
6	RNA	GO:0007051	spindle organization	3/52	16/2032	0.00699753	0.843356	0.843356	NDC80/NUF2/SBDS	3
7	RNA	GO:1901987	regulation of cell cycle phase transition	4/52	32/2032	0.00807366	0.843356	0.843356	NBN/SIX3/NDC80/MRE11	4
8	RNA	GO:0007093	mitotic cell cycle checkpoint	3/52	17/2032	0.00834487	0.843356	0.843356	NBN/NDC80/MRE11	3
9	RNA	GO:0000070	mitotic sister chromatid segregation	3/52	20/2032	0.0132532	0.843356	0.843356	NDC80/NUF2/NUSAP1	3
10	RNA	GO:0001666	response to hypoxia	3/52	20/2032	0.0132532	0.843356	0.843356	CRYAB/PTGS2/LOXL2	3
11	RNA	GO:0036293	response to decreased oxygen levels	3/52	20/2032	0.0132532	0.843356	0.843356	CRYAB/PTGS2/LOXL2	3
12	RNA	GO:1901988	negative regulation of cell cycle phase transition	3/52	20/2032	0.0132532	0.843356	0.843356	NBN/NDC80/MRE11	3
13	RNA	GO:0140014	mitotic nuclear division	4/52	38/2032	0.0148013	0.843356	0.843356	IGF2/NDC80/NUF2/NUSAP1	4
14	RNA	GO:0070482	response to oxygen levels	3/52	21/2032	0.0151863	0.843356	0.843356	CRYAB/PTGS2/LOXL2	3
15	RNA	GO:0000278	mitotic cell cycle	7/52	105/2032	0.0157215	0.843356	0.843356	NBN/IGF2/NDC80/NUF2/MRE11/SBDS/NUSAP1	7
16	RNA	GO:0098813	nuclear chromosome segregation	4/52	39/2032	0.0161856	0.843356	0.843356	NDC80/NUF2/MRE11/NUSAP1	4
17	RNA	GO:0022402	cell cycle process	8/52	134/2032	0.0184428	0.843356	0.843356	NBN/SIX3/IGF2/NDC80/NUF2/MRE11/SBDS/NUSAP1	8
18	RNA	GO:0045930	negative regulation of mitotic cell cycle	3/52	23/2032	0.0195078	0.843356	0.843356	NBN/NDC80/MRE11	3
19	RNA	GO:1901990	regulation of mitotic cell cycle phase transition	3/52	23/2032	0.0195078	0.843356	0.843356	NBN/NDC80/MRE11	3
20	RNA	GO:0010948	negative regulation of cell cycle process	3/52	24/2032	0.0218982	0.843356	0.843356	NBN/NDC80/MRE11	3
21	RNA	GO:0051321	meiotic cell cycle	3/52	25/2032	0.0244422	0.843356	0.843356	NBN/NUF2/MRE11	3
22	RNA	GO:0010564	regulation of cell cycle process	5/52	66/2032	0.0247768	0.843356	0.843356	NBN/SIX3/IGF2/NDC80/MRE11	5
23	RNA	GO:0010389	regulation of G2/M transition of mitotic cell cycle	2/52	10/2032	0.0253502	0.843356	0.843356	NBN/MRE11	2
24	RNA	GO:0031572	G2 DNA damage checkpoint	2/52	10/2032	0.0253502	0.843356	0.843356	NBN/MRE11	2
25	RNA	GO:0051383	kinetochore organization	2/52	10/2032	0.0253502	0.843356	0.843356	NDC80/NUF2	2
26	RNA	GO:0000075	cell cycle checkpoint	3/52	27/2032	0.0299911	0.843356	0.843356	NBN/NDC80/MRE11	3
27	RNA	GO:0030198	extracellular matrix organization	3/52	27/2032	0.0299911	0.843356	0.843356	COL9A3/LOXL2/COL9A1	3
28	RNA	GO:0007059	chromosome segregation	4/52	47/2032	0.0302093	0.843356	0.843356	NDC80/NUF2/MRE11/NUSAP1	4
29	RNA	GO:0044774	mitotic DNA integrity checkpoint	2/52	11/2032	0.030482	0.843356	0.843356	NBN/MRE11	2
30	RNA	GO:1902750	negative regulation of cell cycle G2/M phase transition	2/52	11/2032	0.030482	0.843356	0.843356	NBN/MRE11	2
31	RNA	GO:0007189	adenylate cyclase-activating G protein-coupled receptor signaling pathway	2/52	12/2032	0.0359873	0.843356	0.843356	CALCB/CHRM4	2
32	RNA	GO:0050000	chromosome localization	2/52	12/2032	0.0359873	0.843356	0.843356	NDC80/NUF2	2
33	RNA	GO:0051303	establishment of chromosome localization	2/52	12/2032	0.0359873	0.843356	0.843356	NDC80/NUF2	2
34	RNA	GO:0007346	regulation of mitotic cell cycle	4/52	50/2032	0.0368786	0.843356	0.843356	NBN/IGF2/NDC80/MRE11	4
35	RNA	GO:0044770	cell cycle phase transition	4/52	51/2032	0.0392772	0.843356	0.843356	NBN/SIX3/NDC80/MRE11	4
36	RNA	GO:0043062	extracellular structure organization	3/52	31/2032	0.0429141	0.843356	0.843356	COL9A3/LOXL2/COL9A1	3
37	RNA	GO:0009636	response to toxic substance	4/52	54/2032	0.0470022	0.843356	0.843356	CHRNA5/CRYAB/PTGS2/PRDX1	4
38	RNA	GO:0000280	nuclear division	4/52	55/2032	0.0497538	0.843356	0.843356	IGF2/NDC80/NUF2/NUSAP1	4
39	RNA	GO:0008283	cell proliferation	9/52	193/2032	0.0523293	0.843356	0.843356	NBN/SIX3/IGF2/IL18/FGFR2/PTGS2/SBDS/LOXL2/PRDX1	9
40	RNA	GO:0002088	lens development in camera-type eye	2/52	15/2032	0.0545314	0.843356	0.843356	SIX3/CRYAB	2
41	RNA	GO:0098869	cellular oxidant detoxification	2/52	15/2032	0.0545314	0.843356	0.843356	PTGS2/PRDX1	2
42	RNA	GO:0032946	positive regulation of mononuclear cell proliferation	2/52	16/2032	0.061322	0.843356	0.843356	IGF2/IL18	2
43	RNA	GO:0043281	regulation of cysteine-type endopeptidase activity involved in apoptotic process	2/52	16/2032	0.061322	0.843356	0.843356	CRYAB/PTGS2	2
44	RNA	GO:0050671	positive regulation of lymphocyte proliferation	2/52	16/2032	0.061322	0.843356	0.843356	IGF2/IL18	2
45	RNA	GO:0060079	excitatory postsynaptic potential	2/52	16/2032	0.061322	0.843356	0.843356	CHRNA5/CHRNA10	2
46	RNA	GO:0098754	detoxification	2/52	16/2032	0.061322	0.843356	0.843356	PTGS2/PRDX1	2
47	RNA	GO:1990748	cellular detoxification	2/52	16/2032	0.061322	0.843356	0.843356	PTGS2/PRDX1	2
48	RNA	GO:2000116	regulation of cysteine-type endopeptidase activity	2/52	16/2032	0.061322	0.843356	0.843356	CRYAB/PTGS2	2
49	RNA	GO:0000226	microtubule cytoskeleton organization	4/52	59/2032	0.061638	0.843356	0.843356	NDC80/NUF2/SBDS/NUSAP1	4
50	RNA	GO:0006979	response to oxidative stress	3/52	36/2032	0.0623751	0.843356	0.843356	CRYAB/PTGS2/PRDX1	3
51	RNA	GO:0048285	organelle fission	4/52	60/2032	0.0648269	0.843356	0.843356	IGF2/NDC80/NUF2/NUSAP1	4
52	RNA	GO:0019933	cAMP-mediated signaling	2/52	17/2032	0.0683856	0.843356	0.843356	CALCB/CHRM4	2
53	RNA	GO:0045931	positive regulation of mitotic cell cycle	2/52	17/2032	0.0683856	0.843356	0.843356	IGF2/NDC80	2
54	RNA	GO:0099565	chemical synaptic transmission, postsynaptic	2/52	17/2032	0.0683856	0.843356	0.843356	CHRNA5/CHRNA10	2
55	RNA	GO:1902749	regulation of cell cycle G2/M phase transition	2/52	17/2032	0.0683856	0.843356	0.843356	NBN/MRE11	2
56	RNA	GO:0044257	cellular protein catabolic process	4/52	63/2032	0.0749076	0.843356	0.843356	RNF13/LTN1/UBXN2B/SPATA18	4
57	RNA	GO:0000077	DNA damage checkpoint	2/52	18/2032	0.0757045	0.843356	0.843356	NBN/MRE11	2
58	RNA	GO:0000723	telomere maintenance	2/52	18/2032	0.0757045	0.843356	0.843356	NBN/MRE11	2
59	RNA	GO:0019935	cyclic-nucleotide-mediated signaling	2/52	18/2032	0.0757045	0.843356	0.843356	CALCB/CHRM4	2
60	RNA	GO:0032200	telomere organization	2/52	18/2032	0.0757045	0.843356	0.843356	NBN/MRE11	2
61	RNA	GO:0042737	drug catabolic process	2/52	18/2032	0.0757045	0.843356	0.843356	GCSH/PRDX1	2
62	RNA	GO:0070665	positive regulation of leukocyte proliferation	2/52	18/2032	0.0757045	0.843356	0.843356	IGF2/IL18	2
63	RNA	GO:0006520	cellular amino acid metabolic process	3/52	39/2032	0.0757146	0.843356	0.843356	GCSH/P4HA2/EARS2	3
64	RNA	GO:0043087	regulation of GTPase activity	3/52	39/2032	0.0757146	0.843356	0.843356	RGS17/EPHA5/TBCK	3
65	RNA	GO:0000086	G2/M transition of mitotic cell cycle	2/52	19/2032	0.0832615	0.843356	0.843356	NBN/MRE11	2
66	RNA	GO:0000302	response to reactive oxygen species	2/52	19/2032	0.0832615	0.843356	0.843356	CRYAB/PRDX1	2
67	RNA	GO:0007088	regulation of mitotic nuclear division	2/52	19/2032	0.0832615	0.843356	0.843356	IGF2/NDC80	2
68	RNA	GO:0021537	telencephalon development	2/52	19/2032	0.0832615	0.843356	0.843356	SIX3/EPHA5	2
69	RNA	GO:0044772	mitotic cell cycle phase transition	3/52	42/2032	0.0902132	0.843356	0.843356	NBN/NDC80/MRE11	3
70	RNA	GO:0003407	neural retina development	2/52	20/2032	0.0910402	0.843356	0.843356	SIX3/TSPAN12	2
71	RNA	GO:0062013	positive regulation of small molecule metabolic process	2/52	20/2032	0.0910402	0.843356	0.843356	IGF2/PTGS2	2
72	RNA	GO:0009653	anatomical structure morphogenesis	12/52	313/2032	0.0915521	0.843356	0.843356	SIX3/IGF2/TNNT3/EPHA5/CRYAB/FOXD1/MYL9/ITGAV/MATN1/TSPAN12/C1H2ORF49/LOXL2	12
73	RNA	GO:0007188	adenylate cyclase-modulating G protein-coupled receptor signaling pathway	2/52	21/2032	0.0990248	0.843356	0.843356	CALCB/CHRM4	2
74	RNA	GO:0030239	myofibril assembly	2/52	21/2032	0.0990248	0.843356	0.843356	TNNT3/MYL9	2
75	RNA	GO:0031570	DNA integrity checkpoint	2/52	21/2032	0.0990248	0.843356	0.843356	NBN/MRE11	2
76	RNA	GO:1903046	meiotic cell cycle process	2/52	21/2032	0.0990248	0.843356	0.843356	NUF2/MRE11	2
77	RNA	GO:0018193	peptidyl-amino acid modification	7/52	157/2032	0.10129	0.843356	0.843356	IGF2/EPHA5/FGFR2/PTGS2/GCSH/P4HA2/LOXL2	7
78	RNA	GO:0007017	microtubule-based process	4/52	71/2032	0.105421	0.843356	0.843356	NDC80/NUF2/SBDS/NUSAP1	4
79	RNA	GO:0007187	G protein-coupled receptor signaling pathway, coupled to cyclic nucleotide second messenger	2/52	22/2032	0.1072	0.843356	0.843356	CALCB/CHRM4	2
80	RNA	GO:0060078	regulation of postsynaptic membrane potential	2/52	22/2032	0.1072	0.843356	0.843356	CHRNA5/CHRNA10	2
81	RNA	GO:0051146	striated muscle cell differentiation	3/52	46/2032	0.111204	0.843356	0.843356	IGF2/TNNT3/MYL9	3
82	RNA	GO:0051656	establishment of organelle localization	3/52	46/2032	0.111204	0.843356	0.843356	NDC80/NUF2/NUSAP1	3
83	RNA	GO:0061061	muscle structure development	4/52	74/2032	0.118147	0.843356	0.843356	IGF2/TNNT3/CRYAB/MYL9	4
84	RNA	GO:0048646	anatomical structure formation involved in morphogenesis	6/52	133/2032	0.120237	0.843356	0.843356	TNNT3/MYL9/ITGAV/TSPAN12/C1H2ORF49/LOXL2	6
85	RNA	GO:0001525	angiogenesis	3/52	48/2032	0.122352	0.843356	0.843356	ITGAV/TSPAN12/LOXL2	3
86	RNA	GO:0006650	glycerophospholipid metabolic process	2/52	24/2032	0.124066	0.843356	0.843356	CHRM4/PTDSS1	2
87	RNA	GO:0010951	negative regulation of endopeptidase activity	2/52	24/2032	0.124066	0.843356	0.843356	CRYAB/PTGS2	2
88	RNA	GO:0032944	regulation of mononuclear cell proliferation	2/52	24/2032	0.124066	0.843356	0.843356	IGF2/IL18	2
89	RNA	GO:0048593	camera-type eye morphogenesis	2/52	24/2032	0.124066	0.843356	0.843356	SIX3/TSPAN12	2
90	RNA	GO:0050670	regulation of lymphocyte proliferation	2/52	24/2032	0.124066	0.843356	0.843356	IGF2/IL18	2
91	RNA	GO:0051726	regulation of cell cycle	5/52	105/2032	0.127306	0.843356	0.843356	NBN/SIX3/IGF2/NDC80/MRE11	5
92	RNA	GO:0045786	negative regulation of cell cycle	3/52	49/2032	0.128077	0.843356	0.843356	NBN/NDC80/MRE11	3
93	RNA	GO:0007010	cytoskeleton organization	7/52	167/2032	0.129423	0.843356	0.843356	NDC80/NUF2/TNNT3/EPHA5/MYL9/SBDS/NUSAP1	7
94	RNA	GO:0006261	DNA-dependent DNA replication	2/52	25/2032	0.132729	0.843356	0.843356	MRE11/POLE2	2
95	RNA	GO:0010466	negative regulation of peptidase activity	2/52	25/2032	0.132729	0.843356	0.843356	CRYAB/PTGS2	2
96	RNA	GO:0010927	cellular component assembly involved in morphogenesis	2/52	25/2032	0.132729	0.843356	0.843356	TNNT3/MYL9	2
97	RNA	GO:0044839	cell cycle G2/M phase transition	2/52	25/2032	0.132729	0.843356	0.843356	NBN/MRE11	2
98	RNA	GO:0051251	positive regulation of lymphocyte activation	2/52	25/2032	0.132729	0.843356	0.843356	IGF2/IL18	2
99	RNA	GO:0051783	regulation of nuclear division	2/52	25/2032	0.132729	0.843356	0.843356	IGF2/NDC80	2
100	RNA	GO:0043010	camera-type eye development	3/52	50/2032	0.133899	0.843356	0.843356	SIX3/CRYAB/TSPAN12	3
101	RNA	GO:1901565	organonitrogen compound catabolic process	5/52	107/2032	0.134968	0.843356	0.843356	RNF13/GCSH/LTN1/UBXN2B/SPATA18	5
102	RNA	GO:0006511	ubiquitin-dependent protein catabolic process	3/52	51/2032	0.139812	0.843356	0.843356	RNF13/LTN1/UBXN2B	3
103	RNA	GO:0000724	double-strand break repair via homologous recombination	2/52	26/2032	0.141528	0.843356	0.843356	NBN/MRE11	2
104	RNA	GO:0000725	recombinational repair	2/52	26/2032	0.141528	0.843356	0.843356	NBN/MRE11	2
105	RNA	GO:0090068	positive regulation of cell cycle process	2/52	26/2032	0.141528	0.843356	0.843356	IGF2/NDC80	2
106	RNA	GO:0019941	modification-dependent protein catabolic process	3/52	52/2032	0.145815	0.843356	0.843356	RNF13/LTN1/UBXN2B	3
107	RNA	GO:0042692	muscle cell differentiation	3/52	52/2032	0.145815	0.843356	0.843356	IGF2/TNNT3/MYL9	3
108	RNA	GO:0043632	modification-dependent macromolecule catabolic process	3/52	52/2032	0.145815	0.843356	0.843356	RNF13/LTN1/UBXN2B	3
109	RNA	GO:0060041	retina development in camera-type eye	2/52	27/2032	0.150451	0.843356	0.843356	SIX3/TSPAN12	2
110	RNA	GO:0070663	regulation of leukocyte proliferation	2/52	27/2032	0.150451	0.843356	0.843356	IGF2/IL18	2
111	RNA	GO:0051336	regulation of hydrolase activity	5/52	111/2032	0.15091	0.843356	0.843356	RGS17/EPHA5/CRYAB/PTGS2/TBCK	5
112	RNA	GO:0002696	positive regulation of leukocyte activation	2/52	28/2032	0.159486	0.843356	0.843356	IGF2/IL18	2
113	RNA	GO:0062012	regulation of small molecule metabolic process	2/52	28/2032	0.159486	0.843356	0.843356	IGF2/PTGS2	2
114	RNA	GO:0043408	regulation of MAPK cascade	4/52	83/2032	0.160062	0.843356	0.843356	IGF2/EPHA5/FGFR2/PRDX1	4
115	RNA	GO:0051276	chromosome organization	7/52	178/2032	0.164561	0.843356	0.843356	NBN/IGF2/NDC80/NUF2/MRE11/LOXL2/NUSAP1	7
116	RNA	GO:0007049	cell cycle	8/52	211/2032	0.164746	0.843356	0.843356	NBN/SIX3/IGF2/NDC80/NUF2/MRE11/SBDS/NUSAP1	8
117	RNA	GO:0030163	protein catabolic process	4/52	84/2032	0.165033	0.843356	0.843356	RNF13/LTN1/UBXN2B/SPATA18	4
118	RNA	GO:0055114	oxidation-reduction process	5/52	115/2032	0.167631	0.843356	0.843356	IGF2/PTGS2/P4HA2/LOXL2/PRDX1	5
119	RNA	GO:0006575	cellular modified amino acid metabolic process	2/52	29/2032	0.168622	0.843356	0.843356	P4HA2/PTDSS1	2
120	RNA	GO:0032943	mononuclear cell proliferation	2/52	29/2032	0.168622	0.843356	0.843356	IGF2/IL18	2
121	RNA	GO:0043547	positive regulation of GTPase activity	2/52	29/2032	0.168622	0.843356	0.843356	RGS17/TBCK	2
122	RNA	GO:0046651	lymphocyte proliferation	2/52	29/2032	0.168622	0.843356	0.843356	IGF2/IL18	2
123	RNA	GO:0097237	cellular response to toxic substance	2/52	29/2032	0.168622	0.843356	0.843356	PTGS2/PRDX1	2
124	RNA	GO:0007169	transmembrane receptor protein tyrosine kinase signaling pathway	4/52	85/2032	0.170062	0.843356	0.843356	IGF2/GFRA2/EPHA5/FGFR2	4
125	RNA	GO:1905114	cell surface receptor signaling pathway involved in cell-cell signaling	4/52	86/2032	0.175146	0.843356	0.843356	SIX3/CHRNA5/TSPAN12/CHRNA10	4
126	RNA	GO:0046649	lymphocyte activation	3/52	57/2032	0.177044	0.843356	0.843356	IGF2/IL18/PRDX1	3
127	RNA	GO:0002062	chondrocyte differentiation	2/52	30/2032	0.177848	0.843356	0.843356	MATN1/LOXL2	2
128	RNA	GO:0050867	positive regulation of cell activation	2/52	30/2032	0.177848	0.843356	0.843356	IGF2/IL18	2
129	RNA	GO:0048514	blood vessel morphogenesis	3/52	58/2032	0.183508	0.843356	0.843356	ITGAV/TSPAN12/LOXL2	3
130	RNA	GO:0051640	organelle localization	3/52	58/2032	0.183508	0.843356	0.843356	NDC80/NUF2/NUSAP1	3
131	RNA	GO:0070925	organelle assembly	4/52	88/2032	0.185474	0.843356	0.843356	TNNT3/MYL9/SBDS/UBXN2B	4
132	RNA	GO:0045861	negative regulation of proteolysis	2/52	31/2032	0.187153	0.843356	0.843356	CRYAB/PTGS2	2
133	RNA	GO:0046486	glycerolipid metabolic process	2/52	31/2032	0.187153	0.843356	0.843356	CHRM4/PTDSS1	2
134	RNA	GO:0048592	eye morphogenesis	2/52	31/2032	0.187153	0.843356	0.843356	SIX3/TSPAN12	2
135	RNA	GO:1901605	alpha-amino acid metabolic process	2/52	31/2032	0.187153	0.843356	0.843356	GCSH/P4HA2	2
136	RNA	GO:0009968	negative regulation of signal transduction	5/52	120/2032	0.189542	0.843356	0.843356	SIX3/RGS17/EPHA5/FGFR2/PTGS2	5
137	RNA	GO:0000165	MAPK cascade	4/52	90/2032	0.196003	0.843356	0.843356	IGF2/EPHA5/FGFR2/PRDX1	4
138	RNA	GO:0006644	phospholipid metabolic process	2/52	32/2032	0.196529	0.843356	0.843356	CHRM4/PTDSS1	2
139	RNA	GO:0019932	second-messenger-mediated signaling	2/52	32/2032	0.196529	0.843356	0.843356	CALCB/CHRM4	2
140	RNA	GO:0055001	muscle cell development	2/52	32/2032	0.196529	0.843356	0.843356	TNNT3/MYL9	2
141	RNA	GO:0055002	striated muscle cell development	2/52	32/2032	0.196529	0.843356	0.843356	TNNT3/MYL9	2
142	RNA	GO:0070661	leukocyte proliferation	2/52	32/2032	0.196529	0.843356	0.843356	IGF2/IL18	2
143	RNA	GO:0001654	eye development	3/52	60/2032	0.196627	0.843356	0.843356	SIX3/CRYAB/TSPAN12	3
144	RNA	GO:0051603	proteolysis involved in cellular protein catabolic process	3/52	60/2032	0.196627	0.843356	0.843356	RNF13/LTN1/UBXN2B	3
145	RNA	GO:0150063	visual system development	3/52	60/2032	0.196627	0.843356	0.843356	SIX3/CRYAB/TSPAN12	3
146	RNA	GO:0043410	positive regulation of MAPK cascade	3/52	61/2032	0.203275	0.843356	0.843356	IGF2/EPHA5/FGFR2	3
147	RNA	GO:0048880	sensory system development	3/52	61/2032	0.203275	0.843356	0.843356	SIX3/CRYAB/TSPAN12	3
148	RNA	GO:0031032	actomyosin structure organization	2/52	33/2032	0.205965	0.843356	0.843356	TNNT3/MYL9	2
149	RNA	GO:0023014	signal transduction by protein phosphorylation	4/52	92/2032	0.206722	0.843356	0.843356	IGF2/EPHA5/FGFR2/PRDX1	4
150	RNA	GO:0043161	proteasome-mediated ubiquitin-dependent protein catabolic process	2/52	34/2032	0.215453	0.843356	0.843356	LTN1/UBXN2B	2
151	RNA	GO:0052548	regulation of endopeptidase activity	2/52	34/2032	0.215453	0.843356	0.843356	CRYAB/PTGS2	2
152	RNA	GO:0045321	leukocyte activation	3/52	63/2032	0.216731	0.843356	0.843356	IGF2/IL18/PRDX1	3
153	RNA	GO:0042127	regulation of cell proliferation	6/52	160/2032	0.22155	0.843356	0.843356	NBN/SIX3/IGF2/IL18/FGFR2/PTGS2	6
154	RNA	GO:0051301	cell division	4/52	95/2032	0.223123	0.843356	0.843356	IGF2/NDC80/NUF2/NUSAP1	4
155	RNA	GO:0001568	blood vessel development	3/52	64/2032	0.223532	0.843356	0.843356	ITGAV/TSPAN12/LOXL2	3
156	RNA	GO:0051249	regulation of lymphocyte activation	2/52	35/2032	0.224983	0.843356	0.843356	IGF2/IL18	2
157	RNA	GO:0070374	positive regulation of ERK1 and ERK2 cascade	2/52	35/2032	0.224983	0.843356	0.843356	EPHA5/FGFR2	2
158	RNA	GO:0071214	cellular response to abiotic stimulus	2/52	35/2032	0.224983	0.843356	0.843356	CRYAB/PTGS2	2
159	RNA	GO:0104004	cellular response to environmental stimulus	2/52	35/2032	0.224983	0.843356	0.843356	CRYAB/PTGS2	2
160	RNA	GO:0006996	organelle organization	14/52	443/2032	0.226643	0.843356	0.843356	NBN/IGF2/NDC80/NUF2/MRE11/TNNT3/EPHA5/MYL9/SBDS/LOXL2/UBXN2B/SPATA18/NUSAP1/DENR	14
161	RNA	GO:0044265	cellular macromolecule catabolic process	4/52	96/2032	0.22867	0.843356	0.843356	RNF13/LTN1/UBXN2B/SPATA18	4
162	RNA	GO:0097435	supramolecular fiber organization	4/52	96/2032	0.22867	0.843356	0.843356	TNNT3/CRYAB/MYL9/LOXL2	4
163	RNA	GO:0006898	receptor-mediated endocytosis	1/52	10/2032	0.22881	0.843356	0.843356	LOXL2	1
164	RNA	GO:0010842	retina layer formation	1/52	10/2032	0.22881	0.843356	0.843356	TSPAN12	1
165	RNA	GO:0030199	collagen fibril organization	1/52	10/2032	0.22881	0.843356	0.843356	LOXL2	1
166	RNA	GO:0031016	pancreas development	1/52	10/2032	0.22881	0.843356	0.843356	IGF2	1
167	RNA	GO:0040014	regulation of multicellular organism growth	1/52	10/2032	0.22881	0.843356	0.843356	IGF2	1
168	RNA	GO:0042255	ribosome assembly	1/52	10/2032	0.22881	0.843356	0.843356	SBDS	1
169	RNA	GO:0045454	cell redox homeostasis	1/52	10/2032	0.22881	0.843356	0.843356	PRDX1	1
170	RNA	GO:0045913	positive regulation of carbohydrate metabolic process	1/52	10/2032	0.22881	0.843356	0.843356	IGF2	1
171	RNA	GO:0046890	regulation of lipid biosynthetic process	1/52	10/2032	0.22881	0.843356	0.843356	PTGS2	1
172	RNA	GO:0048144	fibroblast proliferation	1/52	10/2032	0.22881	0.843356	0.843356	NBN	1
173	RNA	GO:0050729	positive regulation of inflammatory response	1/52	10/2032	0.22881	0.843356	0.843356	PTGS2	1
174	RNA	GO:0051187	cofactor catabolic process	1/52	10/2032	0.22881	0.843356	0.843356	PRDX1	1
175	RNA	GO:0060536	cartilage morphogenesis	1/52	10/2032	0.22881	0.843356	0.843356	MATN1	1
176	RNA	GO:0061640	cytoskeleton-dependent cytokinesis	1/52	10/2032	0.22881	0.843356	0.843356	NUSAP1	1
177	RNA	GO:0018108	peptidyl-tyrosine phosphorylation	3/52	65/2032	0.230378	0.843356	0.843356	IGF2/EPHA5/FGFR2	3
178	RNA	GO:0033044	regulation of chromosome organization	2/52	36/2032	0.234549	0.843356	0.843356	IGF2/NDC80	2
179	RNA	GO:0052547	regulation of peptidase activity	2/52	36/2032	0.234549	0.843356	0.843356	CRYAB/PTGS2	2
180	RNA	GO:0018212	peptidyl-tyrosine modification	3/52	66/2032	0.237266	0.843356	0.843356	IGF2/EPHA5/FGFR2	3
181	RNA	GO:0009966	regulation of signal transduction	10/52	303/2032	0.238287	0.843356	0.843356	CRABP2/SIX3/IGF2/IL18/RGS17/EPHA5/CALCB/FGFR2/PTGS2/PRDX1	10
182	RNA	GO:0000003	reproduction	4/52	98/2032	0.239873	0.843356	0.843356	NBN/NUF2/MRE11/COL9A3	4
183	RNA	GO:0022414	reproductive process	4/52	98/2032	0.239873	0.843356	0.843356	NBN/NUF2/MRE11/COL9A3	4
184	RNA	GO:0010498	proteasomal protein catabolic process	2/52	37/2032	0.244141	0.843356	0.843356	LTN1/UBXN2B	2
185	RNA	GO:0045787	positive regulation of cell cycle	2/52	37/2032	0.244141	0.843356	0.843356	IGF2/NDC80	2
186	RNA	GO:0051346	negative regulation of hydrolase activity	2/52	37/2032	0.244141	0.843356	0.843356	CRYAB/PTGS2	2
187	RNA	GO:0002526	acute inflammatory response	1/52	11/2032	0.248643	0.843356	0.843356	PTGS2	1
188	RNA	GO:0003433	chondrocyte development involved in endochondral bone morphogenesis	1/52	11/2032	0.248643	0.843356	0.843356	MATN1	1
189	RNA	GO:0006414	translational elongation	1/52	11/2032	0.248643	0.843356	0.843356	LTN1	1
190	RNA	GO:0006633	fatty acid biosynthetic process	1/52	11/2032	0.248643	0.843356	0.843356	PTGS2	1
191	RNA	GO:0007229	integrin-mediated signaling pathway	1/52	11/2032	0.248643	0.843356	0.843356	ITGAV	1
192	RNA	GO:0007271	synaptic transmission, cholinergic	1/52	11/2032	0.248643	0.843356	0.843356	CHRNA5	1
193	RNA	GO:0009119	ribonucleoside metabolic process	1/52	11/2032	0.248643	0.843356	0.843356	UPRT	1
194	RNA	GO:0009798	axis specification	1/52	11/2032	0.248643	0.843356	0.843356	SIX3	1
195	RNA	GO:0010906	regulation of glucose metabolic process	1/52	11/2032	0.248643	0.843356	0.843356	IGF2	1
196	RNA	GO:0017001	antibiotic catabolic process	1/52	11/2032	0.248643	0.843356	0.843356	PRDX1	1
197	RNA	GO:0021543	pallium development	1/52	11/2032	0.248643	0.843356	0.843356	EPHA5	1
198	RNA	GO:0030261	chromosome condensation	1/52	11/2032	0.248643	0.843356	0.843356	NUSAP1	1
199	RNA	GO:0031297	replication fork processing	1/52	11/2032	0.248643	0.843356	0.843356	MRE11	1
200	RNA	GO:0042102	positive regulation of T cell proliferation	1/52	11/2032	0.248643	0.843356	0.843356	IGF2	1
201	RNA	GO:0045444	fat cell differentiation	1/52	11/2032	0.248643	0.843356	0.843356	PTGS2	1
202	RNA	GO:0045834	positive regulation of lipid metabolic process	1/52	11/2032	0.248643	0.843356	0.843356	PTGS2	1
203	RNA	GO:0046474	glycerophospholipid biosynthetic process	1/52	11/2032	0.248643	0.843356	0.843356	PTDSS1	1
204	RNA	GO:0048469	cell maturation	1/52	11/2032	0.248643	0.843356	0.843356	SIX3	1
205	RNA	GO:0050707	regulation of cytokine secretion	1/52	11/2032	0.248643	0.843356	0.843356	IL18	1
206	RNA	GO:0051785	positive regulation of nuclear division	1/52	11/2032	0.248643	0.843356	0.843356	IGF2	1
207	RNA	GO:0051983	regulation of chromosome segregation	1/52	11/2032	0.248643	0.843356	0.843356	NDC80	1
208	RNA	GO:0061036	positive regulation of cartilage development	1/52	11/2032	0.248643	0.843356	0.843356	LOXL2	1
209	RNA	GO:2001242	regulation of intrinsic apoptotic signaling pathway	1/52	11/2032	0.248643	0.843356	0.843356	PTGS2	1
210	RNA	GO:0010648	negative regulation of cell communication	5/52	133/2032	0.250924	0.843356	0.843356	SIX3/RGS17/EPHA5/FGFR2/PTGS2	5
211	RNA	GO:0023057	negative regulation of signaling	5/52	133/2032	0.250924	0.843356	0.843356	SIX3/RGS17/EPHA5/FGFR2/PTGS2	5
212	RNA	GO:0002694	regulation of leukocyte activation	2/52	38/2032	0.253752	0.843356	0.843356	IGF2/IL18	2
213	RNA	GO:0003013	circulatory system process	2/52	38/2032	0.253752	0.843356	0.843356	TNNT3/PTGS2	2
214	RNA	GO:0008015	blood circulation	2/52	38/2032	0.253752	0.843356	0.843356	TNNT3/PTGS2	2
215	RNA	GO:0030900	forebrain development	2/52	38/2032	0.253752	0.843356	0.843356	SIX3/EPHA5	2
216	RNA	GO:0019752	carboxylic acid metabolic process	4/52	101/2032	0.256925	0.843356	0.843356	PTGS2/GCSH/P4HA2/EARS2	4
217	RNA	GO:0001944	vasculature development	3/52	69/2032	0.258144	0.843356	0.843356	ITGAV/TSPAN12/LOXL2	3
218	RNA	GO:0010035	response to inorganic substance	2/52	39/2032	0.263376	0.843356	0.843356	CRYAB/PRDX1	2
219	RNA	GO:0002040	sprouting angiogenesis	1/52	12/2032	0.267975	0.843356	0.843356	LOXL2	1
220	RNA	GO:0006997	nucleus organization	1/52	12/2032	0.267975	0.843356	0.843356	UBXN2B	1
221	RNA	GO:0007274	neuromuscular synaptic transmission	1/52	12/2032	0.267975	0.843356	0.843356	CHRNA5	1
222	RNA	GO:0010717	regulation of epithelial to mesenchymal transition	1/52	12/2032	0.267975	0.843356	0.843356	LOXL2	1
223	RNA	GO:0034637	cellular carbohydrate biosynthetic process	1/52	12/2032	0.267975	0.843356	0.843356	IGF2	1
224	RNA	GO:0042770	signal transduction in response to DNA damage	1/52	12/2032	0.267975	0.843356	0.843356	NBN	1
225	RNA	GO:0043255	regulation of carbohydrate biosynthetic process	1/52	12/2032	0.267975	0.843356	0.843356	IGF2	1
226	RNA	GO:0046488	phosphatidylinositol metabolic process	1/52	12/2032	0.267975	0.843356	0.843356	CHRM4	1
227	RNA	GO:0051304	chromosome separation	1/52	12/2032	0.267975	0.843356	0.843356	NDC80	1
228	RNA	GO:0060048	cardiac muscle contraction	1/52	12/2032	0.267975	0.843356	0.843356	TNNT3	1
229	RNA	GO:0072089	stem cell proliferation	1/52	12/2032	0.267975	0.843356	0.843356	SIX3	1
230	RNA	GO:2000177	regulation of neural precursor cell proliferation	1/52	12/2032	0.267975	0.843356	0.843356	SIX3	1
231	RNA	GO:0072358	cardiovascular system development	3/52	71/2032	0.272213	0.843356	0.843356	ITGAV/TSPAN12/LOXL2	3
232	RNA	GO:0022618	ribonucleoprotein complex assembly	2/52	40/2032	0.273005	0.843356	0.843356	SBDS/DENR	2
233	RNA	GO:0048732	gland development	2/52	40/2032	0.273005	0.843356	0.843356	SIX3/IGF2	2
234	RNA	GO:0050865	regulation of cell activation	2/52	40/2032	0.273005	0.843356	0.843356	IGF2/IL18	2
235	RNA	GO:0043066	negative regulation of apoptotic process	4/52	104/2032	0.274233	0.843356	0.843356	EPHA5/CRYAB/FGFR2/PTGS2	4
236	RNA	GO:0043069	negative regulation of programmed cell death	4/52	104/2032	0.274233	0.843356	0.843356	EPHA5/CRYAB/FGFR2/PTGS2	4
237	RNA	GO:0043436	oxoacid metabolic process	4/52	104/2032	0.274233	0.843356	0.843356	PTGS2/GCSH/P4HA2/EARS2	4
238	RNA	GO:0051649	establishment of localization in cell	6/52	173/2032	0.27863	0.843356	0.843356	SIX3/NDC80/NUF2/CRYAB/TBCK/NUSAP1	6
239	RNA	GO:0043086	negative regulation of catalytic activity	3/52	72/2032	0.279284	0.843356	0.843356	CRYAB/PTGS2/CHRM4	3
240	RNA	GO:0006082	organic acid metabolic process	4/52	105/2032	0.280052	0.843356	0.843356	PTGS2/GCSH/P4HA2/EARS2	4
241	RNA	GO:0070372	regulation of ERK1 and ERK2 cascade	2/52	41/2032	0.282633	0.843356	0.843356	EPHA5/FGFR2	2
242	RNA	GO:0006508	proteolysis	5/52	140/2032	0.286011	0.843356	0.843356	CRYAB/RNF13/PTGS2/LTN1/UBXN2B	5
243	RNA	GO:0044255	cellular lipid metabolic process	3/52	73/2032	0.286375	0.843356	0.843356	PTGS2/CHRM4/PTDSS1	3
244	RNA	GO:0001935	endothelial cell proliferation	1/52	13/2032	0.286819	0.843356	0.843356	LOXL2	1
245	RNA	GO:0006303	double-strand break repair via nonhomologous end joining	1/52	13/2032	0.286819	0.843356	0.843356	MRE11	1
246	RNA	GO:0030595	leukocyte chemotaxis	1/52	13/2032	0.286819	0.843356	0.843356	SBDS	1
247	RNA	GO:0035094	response to nicotine	1/52	13/2032	0.286819	0.843356	0.843356	CHRNA5	1
248	RNA	GO:0042180	cellular ketone metabolic process	1/52	13/2032	0.286819	0.843356	0.843356	PTGS2	1
249	RNA	GO:0045005	DNA-dependent DNA replication maintenance of fidelity	1/52	13/2032	0.286819	0.843356	0.843356	MRE11	1
250	RNA	GO:0050663	cytokine secretion	1/52	13/2032	0.286819	0.843356	0.843356	IL18	1
251	RNA	GO:2001251	negative regulation of chromosome organization	1/52	13/2032	0.286819	0.843356	0.843356	NDC80	1
252	RNA	GO:0006796	phosphate-containing compound metabolic process	11/52	354/2032	0.287519	0.843356	0.843356	IGF2/EPHA5/FGFR2/ALPL/PTGS2/SSU72/UPRT/TBCK/CHRM4/PRDX1/PTDSS1	11
253	RNA	GO:0006793	phosphorus metabolic process	11/52	355/2032	0.290849	0.843356	0.843356	IGF2/EPHA5/FGFR2/ALPL/PTGS2/SSU72/UPRT/TBCK/CHRM4/PRDX1/PTDSS1	11
254	RNA	GO:0060249	anatomical structure homeostasis	2/52	42/2032	0.292254	0.843356	0.843356	NBN/MRE11	2
255	RNA	GO:0071826	ribonucleoprotein complex subunit organization	2/52	42/2032	0.292254	0.843356	0.843356	SBDS/DENR	2
256	RNA	GO:0007166	cell surface receptor signaling pathway	9/52	283/2032	0.293111	0.843356	0.843356	SIX3/CHRNA5/IGF2/GFRA2/EPHA5/FGFR2/ITGAV/TSPAN12/CHRNA10	9
257	RNA	GO:0001775	cell activation	3/52	75/2032	0.300606	0.843356	0.843356	IGF2/IL18/PRDX1	3
258	RNA	GO:0006464	cellular protein modification process	13/52	432/2032	0.301804	0.843356	0.843356	IGF2/EPHA5/FGFR2/RNF13/PTGS2/GCSH/P4HA2/LTN1/SSU72/LOXL2/TBCK/HCCS/PRDX1	13
259	RNA	GO:0036211	protein modification process	13/52	432/2032	0.301804	0.843356	0.843356	IGF2/EPHA5/FGFR2/RNF13/PTGS2/GCSH/P4HA2/LTN1/SSU72/LOXL2/TBCK/HCCS/PRDX1	13
260	RNA	GO:0051234	establishment of localization	13/52	432/2032	0.301804	0.843356	0.843356	SIX3/CHRNA5/NDC80/NUF2/SH3GL3/GJA1/IL18/CRYAB/LOXL2/TBCK/NUSAP1/MFSD1/CHRNA10	13
261	RNA	GO:0006260	DNA replication	2/52	43/2032	0.301862	0.843356	0.843356	MRE11/POLE2	2
262	RNA	GO:0006897	endocytosis	2/52	43/2032	0.301862	0.843356	0.843356	SH3GL3/LOXL2	2
263	RNA	GO:0006914	autophagy	2/52	43/2032	0.301862	0.843356	0.843356	UBXN2B/SPATA18	2
264	RNA	GO:0060348	bone development	2/52	43/2032	0.301862	0.843356	0.843356	MATN1/SBDS	2
265	RNA	GO:0061919	process utilizing autophagic mechanism	2/52	43/2032	0.301862	0.843356	0.843356	UBXN2B/SPATA18	2
266	RNA	GO:0070371	ERK1 and ERK2 cascade	2/52	43/2032	0.301862	0.843356	0.843356	EPHA5/FGFR2	2
267	RNA	GO:0000045	autophagosome assembly	1/52	14/2032	0.305187	0.843356	0.843356	UBXN2B	1
268	RNA	GO:0000726	non-recombinational repair	1/52	14/2032	0.305187	0.843356	0.843356	MRE11	1
269	RNA	GO:0001906	cell killing	1/52	14/2032	0.305187	0.843356	0.843356	PRDX1	1
270	RNA	GO:0003418	growth plate cartilage chondrocyte differentiation	1/52	14/2032	0.305187	0.843356	0.843356	MATN1	1
271	RNA	GO:0009953	dorsal/ventral pattern formation	1/52	14/2032	0.305187	0.843356	0.843356	SIX3	1
272	RNA	GO:0010675	regulation of cellular carbohydrate metabolic process	1/52	14/2032	0.305187	0.843356	0.843356	IGF2	1
273	RNA	GO:0042542	response to hydrogen peroxide	1/52	14/2032	0.305187	0.843356	0.843356	CRYAB	1
274	RNA	GO:0045017	glycerolipid biosynthetic process	1/52	14/2032	0.305187	0.843356	0.843356	PTDSS1	1
275	RNA	GO:0045132	meiotic chromosome segregation	1/52	14/2032	0.305187	0.843356	0.843356	NUF2	1
276	RNA	GO:0048013	ephrin receptor signaling pathway	1/52	14/2032	0.305187	0.843356	0.843356	EPHA5	1
277	RNA	GO:0051896	regulation of protein kinase B signaling	1/52	14/2032	0.305187	0.843356	0.843356	IGF2	1
278	RNA	GO:0061982	meiosis I cell cycle process	1/52	14/2032	0.305187	0.843356	0.843356	MRE11	1
279	RNA	GO:1905037	autophagosome organization	1/52	14/2032	0.305187	0.843356	0.843356	UBXN2B	1
280	RNA	GO:0042981	regulation of apoptotic process	5/52	144/2032	0.306513	0.843356	0.843356	EPHA5/CRYAB/FGFR2/PTGS2/C1H2ORF49	5
281	RNA	GO:0050790	regulation of catalytic activity	7/52	215/2032	0.308289	0.843356	0.843356	IGF2/RGS17/EPHA5/CRYAB/PTGS2/TBCK/CHRM4	7
282	RNA	GO:0008610	lipid biosynthetic process	2/52	44/2032	0.311452	0.843356	0.843356	PTGS2/PTDSS1	2
283	RNA	GO:0042110	T cell activation	2/52	44/2032	0.311452	0.843356	0.843356	IGF2/IL18	2
284	RNA	GO:0042391	regulation of membrane potential	2/52	44/2032	0.311452	0.843356	0.843356	CHRNA5/CHRNA10	2
285	RNA	GO:0007423	sensory organ development	3/52	77/2032	0.314885	0.843356	0.843356	SIX3/CRYAB/TSPAN12	3
286	RNA	GO:0060548	negative regulation of cell death	4/52	111/2032	0.31537	0.843356	0.843356	EPHA5/CRYAB/FGFR2/PTGS2	4
287	RNA	GO:0043067	regulation of programmed cell death	5/52	146/2032	0.31686	0.843356	0.843356	EPHA5/CRYAB/FGFR2/PTGS2/C1H2ORF49	5
288	RNA	GO:0010646	regulation of cell communication	10/52	326/2032	0.317135	0.843356	0.843356	CRABP2/SIX3/IGF2/IL18/RGS17/EPHA5/CALCB/FGFR2/PTGS2/PRDX1	10
289	RNA	GO:0035556	intracellular signal transduction	8/52	254/2032	0.320691	0.843356	0.843356	NBN/IGF2/EPHA5/CALCB/FGFR2/PTGS2/CHRM4/PRDX1	8
290	RNA	GO:0001817	regulation of cytokine production	2/52	45/2032	0.321017	0.843356	0.843356	IL18/ITGAV	2
291	RNA	GO:0002449	lymphocyte mediated immunity	1/52	15/2032	0.323091	0.843356	0.843356	PRDX1	1
292	RNA	GO:0008584	male gonad development	1/52	15/2032	0.323091	0.843356	0.843356	COL9A3	1
293	RNA	GO:0008654	phospholipid biosynthetic process	1/52	15/2032	0.323091	0.843356	0.843356	PTDSS1	1
294	RNA	GO:0009116	nucleoside metabolic process	1/52	15/2032	0.323091	0.843356	0.843356	UPRT	1
295	RNA	GO:0031056	regulation of histone modification	1/52	15/2032	0.323091	0.843356	0.843356	IGF2	1
296	RNA	GO:0032330	regulation of chondrocyte differentiation	1/52	15/2032	0.323091	0.843356	0.843356	LOXL2	1
297	RNA	GO:0034614	cellular response to reactive oxygen species	1/52	15/2032	0.323091	0.843356	0.843356	PRDX1	1
298	RNA	GO:0042133	neurotransmitter metabolic process	1/52	15/2032	0.323091	0.843356	0.843356	GCSH	1
299	RNA	GO:0043542	endothelial cell migration	1/52	15/2032	0.323091	0.843356	0.843356	LOXL2	1
300	RNA	GO:0045214	sarcomere organization	1/52	15/2032	0.323091	0.843356	0.843356	TNNT3	1
301	RNA	GO:0046546	development of primary male sexual characteristics	1/52	15/2032	0.323091	0.843356	0.843356	COL9A3	1
302	RNA	GO:0046631	alpha-beta T cell activation	1/52	15/2032	0.323091	0.843356	0.843356	IL18	1
303	RNA	GO:0035239	tube morphogenesis	3/52	79/2032	0.32919	0.843356	0.843356	ITGAV/TSPAN12/LOXL2	3
304	RNA	GO:0001503	ossification	2/52	46/2032	0.330554	0.843356	0.843356	IGF2/SBDS	2
305	RNA	GO:0018205	peptidyl-lysine modification	2/52	46/2032	0.330554	0.843356	0.843356	GCSH/LOXL2	2
306	RNA	GO:0022411	cellular component disassembly	2/52	46/2032	0.330554	0.843356	0.843356	SPATA18/DENR	2
307	RNA	GO:0090596	sensory organ morphogenesis	2/52	46/2032	0.330554	0.843356	0.843356	SIX3/TSPAN12	2
308	RNA	GO:0023051	regulation of signaling	10/52	331/2032	0.335179	0.843356	0.843356	CRABP2/SIX3/IGF2/IL18/RGS17/EPHA5/CALCB/FGFR2/PTGS2/PRDX1	10
309	RNA	GO:0006915	apoptotic process	6/52	186/2032	0.338984	0.843356	0.843356	SIX3/EPHA5/CRYAB/FGFR2/PTGS2/C1H2ORF49	6
310	RNA	GO:0072359	circulatory system development	4/52	115/2032	0.339185	0.843356	0.843356	GJA1/ITGAV/TSPAN12/LOXL2	4
311	RNA	GO:0006302	double-strand break repair	2/52	47/2032	0.340058	0.843356	0.843356	NBN/MRE11	2
312	RNA	GO:0006954	inflammatory response	2/52	47/2032	0.340058	0.843356	0.843356	IL18/PTGS2	2
313	RNA	GO:0003413	chondrocyte differentiation involved in endochondral bone morphogenesis	1/52	16/2032	0.340543	0.843356	0.843356	MATN1	1
314	RNA	GO:0006109	regulation of carbohydrate metabolic process	1/52	16/2032	0.340543	0.843356	0.843356	IGF2	1
315	RNA	GO:0006937	regulation of muscle contraction	1/52	16/2032	0.340543	0.843356	0.843356	TNNT3	1
316	RNA	GO:0006941	striated muscle contraction	1/52	16/2032	0.340543	0.843356	0.843356	TNNT3	1
317	RNA	GO:0007030	Golgi organization	1/52	16/2032	0.340543	0.843356	0.843356	UBXN2B	1
318	RNA	GO:0016054	organic acid catabolic process	1/52	16/2032	0.340543	0.843356	0.843356	GCSH	1
319	RNA	GO:0030282	bone mineralization	1/52	16/2032	0.340543	0.843356	0.843356	SBDS	1
320	RNA	GO:0032508	DNA duplex unwinding	1/52	16/2032	0.340543	0.843356	0.843356	NBN	1
321	RNA	GO:0035264	multicellular organism growth	1/52	16/2032	0.340543	0.843356	0.843356	IGF2	1
322	RNA	GO:0046395	carboxylic acid catabolic process	1/52	16/2032	0.340543	0.843356	0.843356	GCSH	1
323	RNA	GO:0046661	male sex differentiation	1/52	16/2032	0.340543	0.843356	0.843356	COL9A3	1
324	RNA	GO:0051781	positive regulation of cell division	1/52	16/2032	0.340543	0.843356	0.843356	IGF2	1
325	RNA	GO:0060042	retina morphogenesis in camera-type eye	1/52	16/2032	0.340543	0.843356	0.843356	TSPAN12	1
326	RNA	GO:0061025	membrane fusion	1/52	16/2032	0.340543	0.843356	0.843356	UBXN2B	1
327	RNA	GO:2001234	negative regulation of apoptotic signaling pathway	1/52	16/2032	0.340543	0.843356	0.843356	PTGS2	1
328	RNA	GO:0048585	negative regulation of response to stimulus	5/52	152/2032	0.348185	0.843356	0.843356	SIX3/RGS17/EPHA5/FGFR2/PTGS2	5
329	RNA	GO:0043412	macromolecule modification	13/52	448/2032	0.353164	0.843356	0.843356	IGF2/EPHA5/FGFR2/RNF13/PTGS2/GCSH/P4HA2/LTN1/SSU72/LOXL2/TBCK/HCCS/PRDX1	13
330	RNA	GO:0001934	positive regulation of protein phosphorylation	4/52	118/2032	0.357119	0.843356	0.843356	IGF2/EPHA5/FGFR2/PTGS2	4
331	RNA	GO:0009057	macromolecule catabolic process	4/52	118/2032	0.357119	0.843356	0.843356	RNF13/LTN1/UBXN2B/SPATA18	4
332	RNA	GO:0000910	cytokinesis	1/52	17/2032	0.357552	0.843356	0.843356	NUSAP1	1
333	RNA	GO:0002063	chondrocyte development	1/52	17/2032	0.357552	0.843356	0.843356	MATN1	1
334	RNA	GO:0002064	epithelial cell development	1/52	17/2032	0.357552	0.843356	0.843356	SIX3	1
335	RNA	GO:0006364	rRNA processing	1/52	17/2032	0.357552	0.843356	0.843356	SBDS	1
336	RNA	GO:0006606	protein import into nucleus	1/52	17/2032	0.357552	0.843356	0.843356	SIX3	1
337	RNA	GO:0008585	female gonad development	1/52	17/2032	0.357552	0.843356	0.843356	COL9A3	1
338	RNA	GO:0016032	viral process	1/52	17/2032	0.357552	0.843356	0.843356	DENR	1
339	RNA	GO:0030010	establishment of cell polarity	1/52	17/2032	0.357552	0.843356	0.843356	NDC80	1
340	RNA	GO:0032869	cellular response to insulin stimulus	1/52	17/2032	0.357552	0.843356	0.843356	IGF2	1
341	RNA	GO:0032872	regulation of stress-activated MAPK cascade	1/52	17/2032	0.357552	0.843356	0.843356	PRDX1	1
342	RNA	GO:0033138	positive regulation of peptidyl-serine phosphorylation	1/52	17/2032	0.357552	0.843356	0.843356	PTGS2	1
343	RNA	GO:0043491	protein kinase B signaling	1/52	17/2032	0.357552	0.843356	0.843356	IGF2	1
344	RNA	GO:0046545	development of primary female sexual characteristics	1/52	17/2032	0.357552	0.843356	0.843356	COL9A3	1
345	RNA	GO:0050714	positive regulation of protein secretion	1/52	17/2032	0.357552	0.843356	0.843356	IL18	1
346	RNA	GO:0055123	digestive system development	1/52	17/2032	0.357552	0.843356	0.843356	IGF2	1
347	RNA	GO:0061351	neural precursor cell proliferation	1/52	17/2032	0.357552	0.843356	0.843356	SIX3	1
348	RNA	GO:0070302	regulation of stress-activated protein kinase signaling cascade	1/52	17/2032	0.357552	0.843356	0.843356	PRDX1	1
349	RNA	GO:0071695	anatomical structure maturation	1/52	17/2032	0.357552	0.843356	0.843356	SIX3	1
350	RNA	GO:1901657	glycosyl compound metabolic process	1/52	17/2032	0.357552	0.843356	0.843356	UPRT	1
351	RNA	GO:0010469	regulation of signaling receptor activity	3/52	83/2032	0.357803	0.843356	0.843356	IGF2/IL18/CALCB	3
352	RNA	GO:0048729	tissue morphogenesis	3/52	83/2032	0.357803	0.843356	0.843356	SIX3/MATN1/C1H2ORF49	3
353	RNA	GO:0012501	programmed cell death	6/52	191/2032	0.362716	0.843356	0.843356	SIX3/EPHA5/CRYAB/FGFR2/PTGS2/C1H2ORF49	6
354	RNA	GO:0010941	regulation of cell death	5/52	155/2032	0.363957	0.843356	0.843356	EPHA5/CRYAB/FGFR2/PTGS2/C1H2ORF49	5
355	RNA	GO:0040011	locomotion	5/52	155/2032	0.363957	0.843356	0.843356	SIX3/EPHA5/SBDS/LOXL2/CHRM4	5
356	RNA	GO:0001932	regulation of protein phosphorylation	5/52	156/2032	0.369224	0.843356	0.843356	IGF2/EPHA5/FGFR2/PTGS2/PRDX1	5
357	RNA	GO:0003015	heart process	1/52	18/2032	0.374132	0.843356	0.843356	TNNT3	1
358	RNA	GO:0003417	growth plate cartilage development	1/52	18/2032	0.374132	0.843356	0.843356	MATN1	1
359	RNA	GO:0010212	response to ionizing radiation	1/52	18/2032	0.374132	0.843356	0.843356	CRYAB	1
360	RNA	GO:0019827	stem cell population maintenance	1/52	18/2032	0.374132	0.843356	0.843356	LOXL2	1
361	RNA	GO:0030522	intracellular receptor signaling pathway	1/52	18/2032	0.374132	0.843356	0.843356	CRABP2	1
362	RNA	GO:0031123	RNA 3'-end processing	1/52	18/2032	0.374132	0.843356	0.843356	SSU72	1
363	RNA	GO:0035270	endocrine system development	1/52	18/2032	0.374132	0.843356	0.843356	SIX3	1
364	RNA	GO:0042129	regulation of T cell proliferation	1/52	18/2032	0.374132	0.843356	0.843356	IGF2	1
365	RNA	GO:0045765	regulation of angiogenesis	1/52	18/2032	0.374132	0.843356	0.843356	TSPAN12	1
366	RNA	GO:0050870	positive regulation of T cell activation	1/52	18/2032	0.374132	0.843356	0.843356	IGF2	1
367	RNA	GO:0051170	import into nucleus	1/52	18/2032	0.374132	0.843356	0.843356	SIX3	1
368	RNA	GO:0060047	heart contraction	1/52	18/2032	0.374132	0.843356	0.843356	TNNT3	1
369	RNA	GO:0071897	DNA biosynthetic process	1/52	18/2032	0.374132	0.843356	0.843356	POLE2	1
370	RNA	GO:1902904	negative regulation of supramolecular fiber organization	1/52	18/2032	0.374132	0.843356	0.843356	CRYAB	1
371	RNA	GO:1903039	positive regulation of leukocyte cell-cell adhesion	1/52	18/2032	0.374132	0.843356	0.843356	IGF2	1
372	RNA	GO:0042327	positive regulation of phosphorylation	4/52	121/2032	0.375072	0.843356	0.843356	IGF2/EPHA5/FGFR2/PTGS2	4
373	RNA	GO:0001816	cytokine production	2/52	51/2032	0.37765	0.843356	0.843356	IL18/ITGAV	2
374	RNA	GO:0051216	cartilage development	2/52	51/2032	0.37765	0.843356	0.843356	MATN1/LOXL2	2
375	RNA	GO:0071103	DNA conformation change	2/52	51/2032	0.37765	0.843356	0.843356	NBN/NUSAP1	2
376	RNA	GO:0006974	cellular response to DNA damage stimulus	4/52	122/2032	0.381054	0.843356	0.843356	NBN/MRE11/SPATA18/POLE2	4
377	RNA	GO:0051239	regulation of multicellular organismal process	8/52	270/2032	0.386072	0.843356	0.843356	SIX3/IGF2/IL18/TNNT3/ITGAV/PTGS2/TSPAN12/LOXL2	8
378	RNA	GO:0003002	regionalization	2/52	52/2032	0.386924	0.843356	0.843356	SIX3/C1H2ORF49	2
379	RNA	GO:0003416	endochondral bone growth	1/52	19/2032	0.390291	0.843356	0.843356	MATN1	1
380	RNA	GO:0006631	fatty acid metabolic process	1/52	19/2032	0.390291	0.843356	0.843356	PTGS2	1
381	RNA	GO:0008543	fibroblast growth factor receptor signaling pathway	1/52	19/2032	0.390291	0.843356	0.843356	FGFR2	1
382	RNA	GO:0022409	positive regulation of cell-cell adhesion	1/52	19/2032	0.390291	0.843356	0.843356	IGF2	1
383	RNA	GO:0033135	regulation of peptidyl-serine phosphorylation	1/52	19/2032	0.390291	0.843356	0.843356	PTGS2	1
384	RNA	GO:0042098	T cell proliferation	1/52	19/2032	0.390291	0.843356	0.843356	IGF2	1
385	RNA	GO:0046660	female sex differentiation	1/52	19/2032	0.390291	0.843356	0.843356	COL9A3	1
386	RNA	GO:0051403	stress-activated MAPK cascade	1/52	19/2032	0.390291	0.843356	0.843356	PRDX1	1
387	RNA	GO:0098727	maintenance of cell number	1/52	19/2032	0.390291	0.843356	0.843356	LOXL2	1
388	RNA	GO:0098868	bone growth	1/52	19/2032	0.390291	0.843356	0.843356	MATN1	1
389	RNA	GO:0140013	meiotic nuclear division	1/52	19/2032	0.390291	0.843356	0.843356	NUF2	1
390	RNA	GO:0044248	cellular catabolic process	6/52	197/2032	0.391379	0.843356	0.843356	RNF13/GCSH/LTN1/UBXN2B/SPATA18/PRDX1	6
391	RNA	GO:1901701	cellular response to oxygen-containing compound	3/52	88/2032	0.393381	0.843356	0.843356	IGF2/CHRM4/PRDX1	3
392	RNA	GO:0048513	animal organ development	10/52	348/2032	0.398021	0.843356	0.843356	SIX3/IGF2/GJA1/EPHA5/CRYAB/COL9A3/MATN1/SBDS/TSPAN12/LOXL2	10
393	RNA	GO:0001501	skeletal system development	3/52	89/2032	0.400451	0.843356	0.843356	MATN1/SBDS/LOXL2	3
394	RNA	GO:0030036	actin cytoskeleton organization	3/52	89/2032	0.400451	0.843356	0.843356	TNNT3/EPHA5/MYL9	3
395	RNA	GO:0061448	connective tissue development	2/52	54/2032	0.405296	0.843356	0.843356	MATN1/LOXL2	2
396	RNA	GO:0002793	positive regulation of peptide secretion	1/52	20/2032	0.406041	0.843356	0.843356	IL18	1
397	RNA	GO:0006399	tRNA metabolic process	1/52	20/2032	0.406041	0.843356	0.843356	EARS2	1
398	RNA	GO:0006413	translational initiation	1/52	20/2032	0.406041	0.843356	0.843356	DENR	1
399	RNA	GO:0007033	vacuole organization	1/52	20/2032	0.406041	0.843356	0.843356	UBXN2B	1
400	RNA	GO:0010001	glial cell differentiation	1/52	20/2032	0.406041	0.843356	0.843356	MXRA8	1
401	RNA	GO:0016072	rRNA metabolic process	1/52	20/2032	0.406041	0.843356	0.843356	SBDS	1
402	RNA	GO:0016999	antibiotic metabolic process	1/52	20/2032	0.406041	0.843356	0.843356	PRDX1	1
403	RNA	GO:0017038	protein import	1/52	20/2032	0.406041	0.843356	0.843356	SIX3	1
404	RNA	GO:0019216	regulation of lipid metabolic process	1/52	20/2032	0.406041	0.843356	0.843356	PTGS2	1
405	RNA	GO:0032103	positive regulation of response to external stimulus	1/52	20/2032	0.406041	0.843356	0.843356	PTGS2	1
406	RNA	GO:0032392	DNA geometric change	1/52	20/2032	0.406041	0.843356	0.843356	NBN	1
407	RNA	GO:0032868	response to insulin	1/52	20/2032	0.406041	0.843356	0.843356	IGF2	1
408	RNA	GO:0044344	cellular response to fibroblast growth factor stimulus	1/52	20/2032	0.406041	0.843356	0.843356	FGFR2	1
409	RNA	GO:0050821	protein stabilization	1/52	20/2032	0.406041	0.843356	0.843356	CRYAB	1
410	RNA	GO:0050900	leukocyte migration	1/52	20/2032	0.406041	0.843356	0.843356	SBDS	1
411	RNA	GO:0051604	protein maturation	1/52	20/2032	0.406041	0.843356	0.843356	GCSH	1
412	RNA	GO:0061035	regulation of cartilage development	1/52	20/2032	0.406041	0.843356	0.843356	LOXL2	1
413	RNA	GO:0090257	regulation of muscle system process	1/52	20/2032	0.406041	0.843356	0.843356	TNNT3	1
414	RNA	GO:1901342	regulation of vasculature development	1/52	20/2032	0.406041	0.843356	0.843356	TSPAN12	1
415	RNA	GO:0006468	protein phosphorylation	6/52	201/2032	0.410528	0.843356	0.843356	IGF2/EPHA5/FGFR2/PTGS2/TBCK/PRDX1	6
416	RNA	GO:0042325	regulation of phosphorylation	5/52	164/2032	0.411394	0.843356	0.843356	IGF2/EPHA5/FGFR2/PTGS2/PRDX1	5
417	RNA	GO:0016567	protein ubiquitination	2/52	55/2032	0.41439	0.843356	0.843356	RNF13/LTN1	2
418	RNA	GO:0034660	ncRNA metabolic process	2/52	55/2032	0.41439	0.843356	0.843356	SBDS/EARS2	2
419	RNA	GO:0051345	positive regulation of hydrolase activity	2/52	55/2032	0.41439	0.843356	0.843356	RGS17/TBCK	2
420	RNA	GO:0044092	negative regulation of molecular function	3/52	91/2032	0.414529	0.843356	0.843356	CRYAB/PTGS2/CHRM4	3
421	RNA	GO:0007267	cell-cell signaling	5/52	165/2032	0.416656	0.843356	0.843356	SIX3/CHRNA5/GJA1/TSPAN12/CHRNA10	5
422	RNA	GO:1901700	response to oxygen-containing compound	4/52	128/2032	0.416833	0.843356	0.843356	IGF2/CRYAB/CHRM4/PRDX1	4
423	RNA	GO:0008219	cell death	6/52	203/2032	0.420098	0.843356	0.843356	SIX3/EPHA5/CRYAB/FGFR2/PTGS2/C1H2ORF49	6
424	RNA	GO:0065009	regulation of molecular function	9/52	316/2032	0.420136	0.843356	0.843356	IGF2/IL18/RGS17/EPHA5/CRYAB/CALCB/PTGS2/TBCK/CHRM4	9
425	RNA	GO:0002181	cytoplasmic translation	1/52	21/2032	0.421392	0.843356	0.843356	DENR	1
426	RNA	GO:0002443	leukocyte mediated immunity	1/52	21/2032	0.421392	0.843356	0.843356	PRDX1	1
427	RNA	GO:0034101	erythrocyte homeostasis	1/52	21/2032	0.421392	0.843356	0.843356	PRDX1	1
428	RNA	GO:0048639	positive regulation of developmental growth	1/52	21/2032	0.421392	0.843356	0.843356	IGF2	1
429	RNA	GO:0071774	response to fibroblast growth factor	1/52	21/2032	0.421392	0.843356	0.843356	FGFR2	1
430	RNA	GO:0006281	DNA repair	3/52	92/2032	0.421534	0.843356	0.843356	NBN/MRE11/POLE2	3
431	RNA	GO:0098657	import into cell	2/52	56/2032	0.423417	0.843356	0.843356	SH3GL3/LOXL2	2
432	RNA	GO:0006412	translation	3/52	93/2032	0.428514	0.843356	0.843356	LTN1/EARS2/DENR	3
433	RNA	GO:0007167	enzyme linked receptor protein signaling pathway	4/52	130/2032	0.428686	0.843356	0.843356	IGF2/GFRA2/EPHA5/FGFR2	4
434	RNA	GO:0010562	positive regulation of phosphorus metabolic process	4/52	130/2032	0.428686	0.843356	0.843356	IGF2/EPHA5/FGFR2/PTGS2	4
435	RNA	GO:0045937	positive regulation of phosphate metabolic process	4/52	130/2032	0.428686	0.843356	0.843356	IGF2/EPHA5/FGFR2/PTGS2	4
436	RNA	GO:0044281	small molecule metabolic process	6/52	205/2032	0.429658	0.843356	0.843356	IGF2/PTGS2/GCSH/P4HA2/UPRT/EARS2	6
437	RNA	GO:0043933	protein-containing complex subunit organization	7/52	243/2032	0.431051	0.843356	0.843356	NDC80/NUF2/CRYAB/SBDS/LOXL2/HCCS/DENR	7
438	RNA	GO:0016311	dephosphorylation	2/52	57/2032	0.432376	0.843356	0.843356	ALPL/SSU72	2
439	RNA	GO:0030029	actin filament-based process	3/52	94/2032	0.435466	0.843356	0.843356	TNNT3/EPHA5/MYL9	3
440	RNA	GO:0043043	peptide biosynthetic process	3/52	94/2032	0.435466	0.843356	0.843356	LTN1/EARS2/DENR	3
441	RNA	GO:0007163	establishment or maintenance of cell polarity	1/52	22/2032	0.436354	0.843356	0.843356	NDC80	1
442	RNA	GO:0021700	developmental maturation	1/52	22/2032	0.436354	0.843356	0.843356	SIX3	1
443	RNA	GO:0031333	negative regulation of protein complex assembly	1/52	22/2032	0.436354	0.843356	0.843356	CRYAB	1
444	RNA	GO:0050731	positive regulation of peptidyl-tyrosine phosphorylation	1/52	22/2032	0.436354	0.843356	0.843356	IGF2	1
445	RNA	GO:0051147	regulation of muscle cell differentiation	1/52	22/2032	0.436354	0.843356	0.843356	IGF2	1
446	RNA	GO:0060351	cartilage development involved in endochondral bone morphogenesis	1/52	22/2032	0.436354	0.843356	0.843356	MATN1	1
447	RNA	GO:0030162	regulation of proteolysis	2/52	58/2032	0.441264	0.844	0.844	CRYAB/PTGS2	2
448	RNA	GO:1901699	cellular response to nitrogen compound	2/52	58/2032	0.441264	0.844	0.844	IGF2/CHRM4	2
449	RNA	GO:0008284	positive regulation of cell proliferation	3/52	95/2032	0.442391	0.844	0.844	IGF2/IL18/FGFR2	3
450	RNA	GO:0042493	response to drug	3/52	95/2032	0.442391	0.844	0.844	CHRNA5/CRYAB/CHRM4	3
451	RNA	GO:1902531	regulation of intracellular signal transduction	5/52	171/2032	0.448093	0.844	0.844	IGF2/EPHA5/FGFR2/PTGS2/PRDX1	5
452	RNA	GO:0080135	regulation of cellular response to stress	2/52	59/2032	0.450079	0.844	0.844	PTGS2/PRDX1	2
453	RNA	GO:0016236	macroautophagy	1/52	23/2032	0.450935	0.844	0.844	UBXN2B	1
454	RNA	GO:0030178	negative regulation of Wnt signaling pathway	1/52	23/2032	0.450935	0.844	0.844	SIX3	1
455	RNA	GO:0031098	stress-activated protein kinase signaling cascade	1/52	23/2032	0.450935	0.844	0.844	PRDX1	1
456	RNA	GO:0031214	biomineral tissue development	1/52	23/2032	0.450935	0.844	0.844	SBDS	1
457	RNA	GO:0044403	symbiont process	1/52	23/2032	0.450935	0.844	0.844	DENR	1
458	RNA	GO:0097193	intrinsic apoptotic signaling pathway	1/52	23/2032	0.450935	0.844	0.844	PTGS2	1
459	RNA	GO:0042592	homeostatic process	5/52	173/2032	0.458501	0.844	0.844	NBN/MRE11/CALCB/PTGS2/PRDX1	5
460	RNA	GO:0006310	DNA recombination	2/52	60/2032	0.458819	0.844	0.844	NBN/MRE11	2
461	RNA	GO:0007268	chemical synaptic transmission	2/52	60/2032	0.458819	0.844	0.844	CHRNA5/CHRNA10	2
462	RNA	GO:0007420	brain development	2/52	60/2032	0.458819	0.844	0.844	SIX3/EPHA5	2
463	RNA	GO:0098916	anterograde trans-synaptic signaling	2/52	60/2032	0.458819	0.844	0.844	CHRNA5/CHRNA10	2
464	RNA	GO:0099537	trans-synaptic signaling	2/52	60/2032	0.458819	0.844	0.844	CHRNA5/CHRNA10	2
465	RNA	GO:0033554	cellular response to stress	6/52	212/2032	0.462962	0.844	0.844	NBN/MRE11/PTGS2/SPATA18/POLE2/PRDX1	6
466	RNA	GO:0031401	positive regulation of protein modification process	4/52	136/2032	0.463896	0.844	0.844	IGF2/EPHA5/FGFR2/PTGS2	4
467	RNA	GO:0001649	osteoblast differentiation	1/52	24/2032	0.465147	0.844	0.844	IGF2	1
468	RNA	GO:0001837	epithelial to mesenchymal transition	1/52	24/2032	0.465147	0.844	0.844	LOXL2	1
469	RNA	GO:0002262	myeloid cell homeostasis	1/52	24/2032	0.465147	0.844	0.844	PRDX1	1
470	RNA	GO:0034404	nucleobase-containing small molecule biosynthetic process	1/52	24/2032	0.465147	0.844	0.844	UPRT	1
471	RNA	GO:0051302	regulation of cell division	1/52	24/2032	0.465147	0.844	0.844	IGF2	1
472	RNA	GO:0060350	endochondral bone morphogenesis	1/52	24/2032	0.465147	0.844	0.844	MATN1	1
473	RNA	GO:0071478	cellular response to radiation	1/52	24/2032	0.465147	0.844	0.844	CRYAB	1
474	RNA	GO:0071902	positive regulation of protein serine/threonine kinase activity	1/52	24/2032	0.465147	0.844	0.844	IGF2	1
475	RNA	GO:1903829	positive regulation of cellular protein localization	1/52	24/2032	0.465147	0.844	0.844	NDC80	1
476	RNA	GO:0099536	synaptic signaling	2/52	61/2032	0.467482	0.844	0.844	CHRNA5/CHRNA10	2
477	RNA	GO:0009887	animal organ morphogenesis	4/52	137/2032	0.469702	0.844	0.844	SIX3/IGF2/MATN1/TSPAN12	4
478	RNA	GO:0030154	cell differentiation	12/52	445/2032	0.472675	0.844	0.844	SIX3/IGF2/MXRA8/TNNT3/EPHA5/FOXD1/MYL9/FGFR2/PTGS2/MATN1/LOXL2/TAF8	12
479	RNA	GO:0007369	gastrulation	1/52	25/2032	0.478998	0.844	0.844	C1H2ORF49	1
480	RNA	GO:0008406	gonad development	1/52	25/2032	0.478998	0.844	0.844	COL9A3	1
481	RNA	GO:0010631	epithelial cell migration	1/52	25/2032	0.478998	0.844	0.844	LOXL2	1
482	RNA	GO:0034599	cellular response to oxidative stress	1/52	25/2032	0.478998	0.844	0.844	PRDX1	1
483	RNA	GO:0045137	development of primary sexual characteristics	1/52	25/2032	0.478998	0.844	0.844	COL9A3	1
484	RNA	GO:0050727	regulation of inflammatory response	1/52	25/2032	0.478998	0.844	0.844	PTGS2	1
485	RNA	GO:1903037	regulation of leukocyte cell-cell adhesion	1/52	25/2032	0.478998	0.844	0.844	IGF2	1
486	RNA	GO:2001233	regulation of apoptotic signaling pathway	1/52	25/2032	0.478998	0.844	0.844	PTGS2	1
487	RNA	GO:1901575	organic substance catabolic process	5/52	177/2032	0.479173	0.844	0.844	RNF13/GCSH/LTN1/UBXN2B/SPATA18	5
488	RNA	GO:0009056	catabolic process	6/52	216/2032	0.481827	0.844	0.844	RNF13/GCSH/LTN1/UBXN2B/SPATA18/PRDX1	6
489	RNA	GO:0006629	lipid metabolic process	3/52	101/2032	0.483255	0.844	0.844	PTGS2/CHRM4/PTDSS1	3
490	RNA	GO:0050877	nervous system process	3/52	101/2032	0.483255	0.844	0.844	CHRNA5/CRYBB2/CHRNA10	3
491	RNA	GO:0022613	ribonucleoprotein complex biogenesis	2/52	63/2032	0.484568	0.844	0.844	SBDS/DENR	2
492	RNA	GO:0051129	negative regulation of cellular component organization	2/52	63/2032	0.484568	0.844	0.844	NDC80/CRYAB	2
493	RNA	GO:0055085	transmembrane transport	4/52	140/2032	0.486995	0.844	0.844	CHRNA5/GJA1/MFSD1/CHRNA10	4
494	RNA	GO:1902533	positive regulation of intracellular signal transduction	3/52	102/2032	0.489939	0.844	0.844	IGF2/EPHA5/FGFR2	3
495	RNA	GO:0006006	glucose metabolic process	1/52	26/2032	0.492497	0.844	0.844	IGF2	1
496	RNA	GO:0007159	leukocyte cell-cell adhesion	1/52	26/2032	0.492497	0.844	0.844	IGF2	1
497	RNA	GO:0015980	energy derivation by oxidation of organic compounds	1/52	26/2032	0.492497	0.844	0.844	IGF2	1
498	RNA	GO:0034504	protein localization to nucleus	1/52	26/2032	0.492497	0.844	0.844	SIX3	1
499	RNA	GO:0044282	small molecule catabolic process	1/52	26/2032	0.492497	0.844	0.844	GCSH	1
500	RNA	GO:0060326	cell chemotaxis	1/52	26/2032	0.492497	0.844	0.844	SBDS	1
501	RNA	GO:0072593	reactive oxygen species metabolic process	1/52	26/2032	0.492497	0.844	0.844	PRDX1	1
502	RNA	GO:0090132	epithelium migration	1/52	26/2032	0.492497	0.844	0.844	LOXL2	1
503	RNA	GO:1902275	regulation of chromatin organization	1/52	26/2032	0.492497	0.844	0.844	IGF2	1
504	RNA	GO:0048583	regulation of response to stimulus	10/52	375/2032	0.499284	0.849666	0.849666	CRABP2/SIX3/IGF2/IL18/RGS17/EPHA5/CALCB/FGFR2/PTGS2/PRDX1	10
505	RNA	GO:0003008	system process	5/52	181/2032	0.499614	0.849666	0.849666	CHRNA5/TNNT3/CRYBB2/PTGS2/CHRNA10	5
506	RNA	GO:0007389	pattern specification process	2/52	65/2032	0.501325	0.849666	0.849666	SIX3/C1H2ORF49	2
507	RNA	GO:0019318	hexose metabolic process	1/52	27/2032	0.505652	0.849666	0.849666	IGF2	1
508	RNA	GO:0031349	positive regulation of defense response	1/52	27/2032	0.505652	0.849666	0.849666	PTGS2	1
509	RNA	GO:0050863	regulation of T cell activation	1/52	27/2032	0.505652	0.849666	0.849666	IGF2	1
510	RNA	GO:0060349	bone morphogenesis	1/52	27/2032	0.505652	0.849666	0.849666	MATN1	1
511	RNA	GO:0032870	cellular response to hormone stimulus	2/52	66/2032	0.509577	0.849666	0.849666	IGF2/CHRM4	2
512	RNA	GO:0033365	protein localization to organelle	2/52	66/2032	0.509577	0.849666	0.849666	SIX3/NDC80	2
513	RNA	GO:0035295	tube development	3/52	105/2032	0.509752	0.849666	0.849666	ITGAV/TSPAN12/LOXL2	3
514	RNA	GO:0032989	cellular component morphogenesis	4/52	145/2032	0.515343	0.849666	0.849666	TNNT3/EPHA5/MYL9/MATN1	4
515	RNA	GO:0006935	chemotaxis	2/52	67/2032	0.517743	0.849666	0.849666	EPHA5/SBDS	2
516	RNA	GO:0042330	taxis	2/52	67/2032	0.517743	0.849666	0.849666	EPHA5/SBDS	2
517	RNA	GO:0031647	regulation of protein stability	1/52	28/2032	0.518473	0.849666	0.849666	CRYAB	1
518	RNA	GO:0042063	gliogenesis	1/52	28/2032	0.518473	0.849666	0.849666	MXRA8	1
519	RNA	GO:0044262	cellular carbohydrate metabolic process	1/52	28/2032	0.518473	0.849666	0.849666	IGF2	1
520	RNA	GO:0045665	negative regulation of neuron differentiation	1/52	28/2032	0.518473	0.849666	0.849666	SIX3	1
521	RNA	GO:0045927	positive regulation of growth	1/52	28/2032	0.518473	0.849666	0.849666	IGF2	1
522	RNA	GO:0046677	response to antibiotic	1/52	28/2032	0.518473	0.849666	0.849666	CRYAB	1
523	RNA	GO:0048871	multicellular organismal homeostasis	1/52	28/2032	0.518473	0.849666	0.849666	PTGS2	1
524	RNA	GO:0051222	positive regulation of protein transport	1/52	28/2032	0.518473	0.849666	0.849666	IL18	1
525	RNA	GO:0090130	tissue migration	1/52	28/2032	0.518473	0.849666	0.849666	LOXL2	1
526	RNA	GO:1904951	positive regulation of establishment of protein localization	1/52	28/2032	0.518473	0.849666	0.849666	IL18	1
527	RNA	GO:0032446	protein modification by small protein conjugation	2/52	68/2032	0.525821	0.851256	0.851256	RNF13/LTN1	2
528	RNA	GO:0048869	cellular developmental process	12/52	461/2032	0.528062	0.851256	0.851256	SIX3/IGF2/MXRA8/TNNT3/EPHA5/FOXD1/MYL9/FGFR2/PTGS2/MATN1/LOXL2/TAF8	12
529	RNA	GO:0007548	sex differentiation	1/52	29/2032	0.530968	0.851256	0.851256	COL9A3	1
530	RNA	GO:0018105	peptidyl-serine phosphorylation	1/52	29/2032	0.530968	0.851256	0.851256	PTGS2	1
531	RNA	GO:0051480	regulation of cytosolic calcium ion concentration	1/52	29/2032	0.530968	0.851256	0.851256	CALCB	1
532	RNA	GO:0071375	cellular response to peptide hormone stimulus	1/52	29/2032	0.530968	0.851256	0.851256	IGF2	1
533	RNA	GO:0072594	establishment of protein localization to organelle	1/52	29/2032	0.530968	0.851256	0.851256	SIX3	1
534	RNA	GO:0016055	Wnt signaling pathway	2/52	69/2032	0.533812	0.851256	0.851256	SIX3/TSPAN12	2
535	RNA	GO:0090407	organophosphate biosynthetic process	2/52	69/2032	0.533812	0.851256	0.851256	UPRT/PTDSS1	2
536	RNA	GO:0198738	cell-cell signaling by wnt	2/52	69/2032	0.533812	0.851256	0.851256	SIX3/TSPAN12	2
537	RNA	GO:0019220	regulation of phosphate metabolic process	5/52	188/2032	0.534704	0.851256	0.851256	IGF2/EPHA5/FGFR2/PTGS2/PRDX1	5
538	RNA	GO:0051174	regulation of phosphorus metabolic process	5/52	188/2032	0.534704	0.851256	0.851256	IGF2/EPHA5/FGFR2/PTGS2/PRDX1	5
539	RNA	GO:0032268	regulation of cellular protein metabolic process	7/52	267/2032	0.535552	0.851256	0.851256	IGF2/EPHA5/CRYAB/FGFR2/PTGS2/LTN1/PRDX1	7
540	RNA	GO:0043604	amide biosynthetic process	3/52	109/2032	0.535567	0.851256	0.851256	LTN1/EARS2/DENR	3
541	RNA	GO:0034622	cellular protein-containing complex assembly	4/52	149/2032	0.537537	0.851256	0.851256	CRYAB/SBDS/HCCS/DENR	4
542	RNA	GO:0060322	head development	2/52	70/2032	0.541713	0.851256	0.851256	SIX3/EPHA5	2
543	RNA	GO:0006518	peptide metabolic process	3/52	110/2032	0.541907	0.851256	0.851256	LTN1/EARS2/DENR	3
544	RNA	GO:0001505	regulation of neurotransmitter levels	1/52	30/2032	0.543145	0.851256	0.851256	GCSH	1
545	RNA	GO:0005996	monosaccharide metabolic process	1/52	30/2032	0.543145	0.851256	0.851256	IGF2	1
546	RNA	GO:0018209	peptidyl-serine modification	1/52	30/2032	0.543145	0.851256	0.851256	PTGS2	1
547	RNA	GO:0035690	cellular response to drug	1/52	30/2032	0.543145	0.851256	0.851256	CHRM4	1
548	RNA	GO:0045785	positive regulation of cell adhesion	1/52	30/2032	0.543145	0.851256	0.851256	IGF2	1
549	RNA	GO:0050708	regulation of protein secretion	1/52	30/2032	0.543145	0.851256	0.851256	IL18	1
550	RNA	GO:0050730	regulation of peptidyl-tyrosine phosphorylation	1/52	30/2032	0.543145	0.851256	0.851256	IGF2	1
551	RNA	GO:0043085	positive regulation of catalytic activity	3/52	111/2032	0.548199	0.857618	0.857618	IGF2/RGS17/TBCK	3
552	RNA	GO:0009628	response to abiotic stimulus	3/52	112/2032	0.554444	0.858922	0.858922	CRYAB/PTGS2/LOXL2	3
553	RNA	GO:0001819	positive regulation of cytokine production	1/52	31/2032	0.555011	0.858922	0.858922	IL18	1
554	RNA	GO:0006323	DNA packaging	1/52	31/2032	0.555011	0.858922	0.858922	NUSAP1	1
555	RNA	GO:0035265	organ growth	1/52	31/2032	0.555011	0.858922	0.858922	MATN1	1
556	RNA	GO:0044419	interspecies interaction between organisms	1/52	31/2032	0.555011	0.858922	0.858922	DENR	1
557	RNA	GO:0048863	stem cell differentiation	1/52	31/2032	0.555011	0.858922	0.858922	SIX3	1
558	RNA	GO:0031399	regulation of protein modification process	5/52	193/2032	0.559141	0.861745	0.861745	IGF2/EPHA5/FGFR2/PTGS2/PRDX1	5
559	RNA	GO:0051641	cellular localization	6/52	233/2032	0.559724	0.861745	0.861745	SIX3/NDC80/NUF2/CRYAB/TBCK/NUSAP1	6
560	RNA	GO:0007005	mitochondrion organization	1/52	32/2032	0.566575	0.861745	0.861745	SPATA18	1
561	RNA	GO:0048872	homeostasis of number of cells	1/52	32/2032	0.566575	0.861745	0.861745	PRDX1	1
562	RNA	GO:0070588	calcium ion transmembrane transport	1/52	32/2032	0.566575	0.861745	0.861745	CHRNA10	1
563	RNA	GO:0006952	defense response	3/52	114/2032	0.566786	0.861745	0.861745	IL18/PTGS2/PRDX1	3
564	RNA	GO:0060341	regulation of cellular localization	2/52	74/2032	0.572415	0.861745	0.861745	NDC80/CRYAB	2
565	RNA	GO:0006936	muscle contraction	1/52	33/2032	0.577844	0.861745	0.861745	TNNT3	1
566	RNA	GO:0007601	visual perception	1/52	33/2032	0.577844	0.861745	0.861745	CRYBB2	1
567	RNA	GO:0009156	ribonucleoside monophosphate biosynthetic process	1/52	33/2032	0.577844	0.861745	0.861745	UPRT	1
568	RNA	GO:0042254	ribosome biogenesis	1/52	33/2032	0.577844	0.861745	0.861745	SBDS	1
569	RNA	GO:0050673	epithelial cell proliferation	1/52	33/2032	0.577844	0.861745	0.861745	LOXL2	1
570	RNA	GO:0050768	negative regulation of neurogenesis	1/52	33/2032	0.577844	0.861745	0.861745	SIX3	1
571	RNA	GO:0050953	sensory perception of light stimulus	1/52	33/2032	0.577844	0.861745	0.861745	CRYBB2	1
572	RNA	GO:0051260	protein homooligomerization	1/52	33/2032	0.577844	0.861745	0.861745	CRYAB	1
573	RNA	GO:0072330	monocarboxylic acid biosynthetic process	1/52	33/2032	0.577844	0.861745	0.861745	PTGS2	1
574	RNA	GO:1901653	cellular response to peptide	1/52	33/2032	0.577844	0.861745	0.861745	IGF2	1
575	RNA	GO:0006950	response to stress	9/52	357/2032	0.578333	0.861745	0.861745	NBN/IL18/MRE11/CRYAB/PTGS2/LOXL2/SPATA18/POLE2/PRDX1	9
576	RNA	GO:0019637	organophosphate metabolic process	3/52	116/2032	0.578929	0.861745	0.861745	UPRT/CHRM4/PTDSS1	3
577	RNA	GO:0002684	positive regulation of immune system process	2/52	75/2032	0.579861	0.861745	0.861745	IGF2/IL18	2
578	RNA	GO:0032270	positive regulation of cellular protein metabolic process	4/52	157/2032	0.580441	0.861745	0.861745	IGF2/EPHA5/FGFR2/PTGS2	4
579	RNA	GO:0016477	cell migration	3/52	117/2032	0.584923	0.861745	0.861745	SIX3/SBDS/LOXL2	3
580	RNA	GO:0051246	regulation of protein metabolic process	7/52	279/2032	0.58535	0.861745	0.861745	IGF2/EPHA5/CRYAB/FGFR2/PTGS2/LTN1/PRDX1	7
581	RNA	GO:0007186	G protein-coupled receptor signaling pathway	2/52	76/2032	0.587216	0.861745	0.861745	CALCB/CHRM4	2
582	RNA	GO:0002791	regulation of peptide secretion	1/52	34/2032	0.588826	0.861745	0.861745	IL18	1
583	RNA	GO:0009124	nucleoside monophosphate biosynthetic process	1/52	34/2032	0.588826	0.861745	0.861745	UPRT	1
584	RNA	GO:0016051	carbohydrate biosynthetic process	1/52	34/2032	0.588826	0.861745	0.861745	IGF2	1
585	RNA	GO:0032984	protein-containing complex disassembly	1/52	34/2032	0.588826	0.861745	0.861745	DENR	1
586	RNA	GO:0048608	reproductive structure development	1/52	34/2032	0.588826	0.861745	0.861745	COL9A3	1
587	RNA	GO:0051051	negative regulation of transport	1/52	34/2032	0.588826	0.861745	0.861745	CRYAB	1
588	RNA	GO:0051961	negative regulation of nervous system development	1/52	34/2032	0.588826	0.861745	0.861745	SIX3	1
589	RNA	GO:0061458	reproductive system development	1/52	34/2032	0.588826	0.861745	0.861745	COL9A3	1
590	RNA	GO:0043434	response to peptide hormone	1/52	35/2032	0.599527	0.87296	0.87296	IGF2	1
591	RNA	GO:0051047	positive regulation of secretion	1/52	35/2032	0.599527	0.87296	0.87296	IL18	1
592	RNA	GO:1903532	positive regulation of secretion by cell	1/52	35/2032	0.599527	0.87296	0.87296	IL18	1
593	RNA	GO:0032880	regulation of protein localization	2/52	78/2032	0.601648	0.87457	0.87457	NDC80/IL18	2
594	RNA	GO:0006886	intracellular protein transport	2/52	79/2032	0.608724	0.880626	0.880626	SIX3/TBCK	2
595	RNA	GO:0009952	anterior/posterior pattern specification	1/52	36/2032	0.609955	0.880626	0.880626	C1H2ORF49	1
596	RNA	GO:0010256	endomembrane system organization	1/52	36/2032	0.609955	0.880626	0.880626	UBXN2B	1
597	RNA	GO:0051240	positive regulation of multicellular organismal process	4/52	163/2032	0.611178	0.880626	0.880626	IGF2/IL18/PTGS2/LOXL2	4
598	RNA	GO:0048870	cell motility	3/52	122/2032	0.614109	0.880626	0.880626	SIX3/SBDS/LOXL2	3
599	RNA	GO:0051674	localization of cell	3/52	123/2032	0.619786	0.880626	0.880626	SIX3/SBDS/LOXL2	3
600	RNA	GO:0006913	nucleocytoplasmic transport	1/52	37/2032	0.620116	0.880626	0.880626	SIX3	1
601	RNA	GO:0007411	axon guidance	1/52	37/2032	0.620116	0.880626	0.880626	EPHA5	1
602	RNA	GO:0010721	negative regulation of cell development	1/52	37/2032	0.620116	0.880626	0.880626	SIX3	1
603	RNA	GO:0022407	regulation of cell-cell adhesion	1/52	37/2032	0.620116	0.880626	0.880626	IGF2	1
604	RNA	GO:0032956	regulation of actin cytoskeleton organization	1/52	37/2032	0.620116	0.880626	0.880626	EPHA5	1
605	RNA	GO:0051169	nuclear transport	1/52	37/2032	0.620116	0.880626	0.880626	SIX3	1
606	RNA	GO:0090305	nucleic acid phosphodiester bond hydrolysis	1/52	37/2032	0.620116	0.880626	0.880626	MRE11	1
607	RNA	GO:0097485	neuron projection guidance	1/52	37/2032	0.620116	0.880626	0.880626	EPHA5	1
608	RNA	GO:0033043	regulation of organelle organization	3/52	124/2032	0.625409	0.885766	0.885766	IGF2/NDC80/EPHA5	3
609	RNA	GO:0070647	protein modification by small protein conjugation or removal	2/52	82/2032	0.629398	0.885766	0.885766	RNF13/LTN1	2
610	RNA	GO:0009260	ribonucleotide biosynthetic process	1/52	38/2032	0.630018	0.885766	0.885766	UPRT	1
611	RNA	GO:0010639	negative regulation of organelle organization	1/52	38/2032	0.630018	0.885766	0.885766	NDC80	1
612	RNA	GO:0032386	regulation of intracellular transport	1/52	38/2032	0.630018	0.885766	0.885766	CRYAB	1
613	RNA	GO:1902532	negative regulation of intracellular signal transduction	1/52	38/2032	0.630018	0.885766	0.885766	PTGS2	1
614	RNA	GO:0051247	positive regulation of protein metabolic process	4/52	167/2032	0.630929	0.885766	0.885766	IGF2/EPHA5/FGFR2/PTGS2	4
615	RNA	GO:0048598	embryonic morphogenesis	2/52	83/2032	0.636104	0.889737	0.889737	SIX3/C1H2ORF49	2
616	RNA	GO:0003012	muscle system process	1/52	39/2032	0.639666	0.889737	0.889737	TNNT3	1
617	RNA	GO:0048762	mesenchymal cell differentiation	1/52	39/2032	0.639666	0.889737	0.889737	LOXL2	1
618	RNA	GO:1901652	response to peptide	1/52	39/2032	0.639666	0.889737	0.889737	IGF2	1
619	RNA	GO:0007417	central nervous system development	2/52	84/2032	0.642718	0.889737	0.889737	SIX3/EPHA5	2
620	RNA	GO:1901698	response to nitrogen compound	2/52	84/2032	0.642718	0.889737	0.889737	IGF2/CHRM4	2
621	RNA	GO:0016310	phosphorylation	6/52	253/2032	0.644395	0.889737	0.889737	IGF2/EPHA5/FGFR2/PTGS2/TBCK/PRDX1	6
622	RNA	GO:0048468	cell development	6/52	253/2032	0.644395	0.889737	0.889737	SIX3/MXRA8/TNNT3/EPHA5/MYL9/MATN1	6
623	RNA	GO:0006928	movement of cell or subcellular component	4/52	170/2032	0.645338	0.889737	0.889737	SIX3/EPHA5/SBDS/LOXL2	4
624	RNA	GO:0030111	regulation of Wnt signaling pathway	1/52	40/2032	0.649068	0.889737	0.889737	SIX3	1
625	RNA	GO:0032970	regulation of actin filament-based process	1/52	40/2032	0.649068	0.889737	0.889737	EPHA5	1
626	RNA	GO:0034470	ncRNA processing	1/52	40/2032	0.649068	0.889737	0.889737	SBDS	1
627	RNA	GO:0046390	ribose phosphate biosynthetic process	1/52	40/2032	0.649068	0.889737	0.889737	UPRT	1
628	RNA	GO:1902903	regulation of supramolecular fiber organization	1/52	40/2032	0.649068	0.889737	0.889737	CRYAB	1
629	RNA	GO:0044283	small molecule biosynthetic process	2/52	85/2032	0.64924	0.889737	0.889737	PTGS2/UPRT	2
630	RNA	GO:0009888	tissue development	5/52	213/2032	0.650407	0.889922	0.889922	SIX3/MATN1/SBDS/C1H2ORF49/LOXL2	5
631	RNA	GO:0043603	cellular amide metabolic process	3/52	130/2032	0.65799	0.894942	0.894942	LTN1/EARS2/DENR	3
632	RNA	GO:0007517	muscle organ development	1/52	41/2032	0.658229	0.894942	0.894942	CRYAB	1
633	RNA	GO:0044057	regulation of system process	1/52	41/2032	0.658229	0.894942	0.894942	TNNT3	1
634	RNA	GO:0071900	regulation of protein serine/threonine kinase activity	1/52	41/2032	0.658229	0.894942	0.894942	IGF2	1
635	RNA	GO:0006810	transport	10/52	422/2032	0.663874	0.897173	0.897173	SIX3/CHRNA5/SH3GL3/GJA1/IL18/CRYAB/LOXL2/TBCK/MFSD1/CHRNA10	10
636	RNA	GO:0006417	regulation of translation	1/52	42/2032	0.667155	0.897173	0.897173	LTN1	1
637	RNA	GO:0006470	protein dephosphorylation	1/52	42/2032	0.667155	0.897173	0.897173	SSU72	1
638	RNA	GO:0006816	calcium ion transport	1/52	42/2032	0.667155	0.897173	0.897173	CHRNA10	1
639	RNA	GO:0006874	cellular calcium ion homeostasis	1/52	42/2032	0.667155	0.897173	0.897173	CALCB	1
640	RNA	GO:0048638	regulation of developmental growth	1/52	42/2032	0.667155	0.897173	0.897173	IGF2	1
641	RNA	GO:0055074	calcium ion homeostasis	1/52	42/2032	0.667155	0.897173	0.897173	CALCB	1
642	DMR	GO:0006909	phagocytosis	4/60	12/2032	0.000285127	0.271155	0.27072	IRF8/MYO1G/VAMP7/FGR	4
643	DMR	GO:0000122	negative regulation of transcription by RNA polymerase II	9/60	92/2032	0.00117834	0.560302	0.559403	MAFK/LDB2/RREB1/NFIB/CCND1/IRF8/HSF1/BMI1/MAF	9
644	DMR	GO:0098657	import into cell	6/60	56/2032	0.00529006	0.850363	0.848999	IRF8/PRNP/ATP1B1/MYO1G/VAMP7/FGR	6
645	DMR	GO:0045892	negative regulation of transcription, DNA-templated	10/60	139/2032	0.00633599	0.850363	0.848999	MAFK/LDB2/RREB1/ZEB1/NFIB/CCND1/IRF8/HSF1/BMI1/MAF	10
646	DMR	GO:2000113	negative regulation of cellular macromolecule biosynthetic process	11/60	164/2032	0.00708344	0.850363	0.848999	MAFK/LDB2/RREB1/ZEB1/RNASE6/NFIB/CCND1/IRF8/HSF1/BMI1/MAF	11
647	DMR	GO:1902679	negative regulation of RNA biosynthetic process	10/60	142/2032	0.00736668	0.850363	0.848999	MAFK/LDB2/RREB1/ZEB1/NFIB/CCND1/IRF8/HSF1/BMI1/MAF	10
648	DMR	GO:1903507	negative regulation of nucleic acid-templated transcription	10/60	142/2032	0.00736668	0.850363	0.848999	MAFK/LDB2/RREB1/ZEB1/NFIB/CCND1/IRF8/HSF1/BMI1/MAF	10
649	DMR	GO:0010558	negative regulation of macromolecule biosynthetic process	11/60	169/2032	0.00886301	0.850363	0.848999	MAFK/LDB2/RREB1/ZEB1/RNASE6/NFIB/CCND1/IRF8/HSF1/BMI1/MAF	11
650	DMR	GO:0051253	negative regulation of RNA metabolic process	10/60	151/2032	0.0112593	0.850363	0.848999	MAFK/LDB2/RREB1/ZEB1/NFIB/CCND1/IRF8/HSF1/BMI1/MAF	10
651	DMR	GO:0031327	negative regulation of cellular biosynthetic process	11/60	175/2032	0.0114417	0.850363	0.848999	MAFK/LDB2/RREB1/ZEB1/RNASE6/NFIB/CCND1/IRF8/HSF1/BMI1/MAF	11
652	DMR	GO:0050778	positive regulation of immune response	5/60	48/2032	0.0122522	0.850363	0.848999	IRF7/PRNP/MYO1G/VAMP7/FGR	5
653	DMR	GO:0009890	negative regulation of biosynthetic process	11/60	177/2032	0.0124195	0.850363	0.848999	MAFK/LDB2/RREB1/ZEB1/RNASE6/NFIB/CCND1/IRF8/HSF1/BMI1/MAF	11
654	DMR	GO:0045934	negative regulation of nucleobase-containing compound metabolic process	10/60	165/2032	0.0202297	0.850363	0.848999	MAFK/LDB2/RREB1/ZEB1/NFIB/CCND1/IRF8/HSF1/BMI1/MAF	10
655	DMR	GO:0002684	positive regulation of immune system process	6/60	75/2032	0.0212325	0.850363	0.848999	IRF7/PRNP/MYO1G/VAMP7/BMI1/FGR	6
656	DMR	GO:0006355	regulation of transcription, DNA-templated	19/60	408/2032	0.0212537	0.850363	0.848999	BARX1/WNT3A/MAFK/LDB2/TBXT/RREB1/ZEB1/NFKB1/NFIB/IRF7/CCND1/IRF8/PRNP/POU2F1/ACACA/HSF1/UTP15/BMI1/MAF	19
657	DMR	GO:0002443	leukocyte mediated immunity	3/60	21/2032	0.0222972	0.850363	0.848999	MYO1G/VAMP7/FGR	3
658	DMR	GO:0010629	negative regulation of gene expression	11/60	194/2032	0.0235465	0.850363	0.848999	MAFK/LDB2/RREB1/ZEB1/RNASE6/NFIB/CCND1/IRF8/HSF1/BMI1/MAF	11
659	DMR	GO:0002694	regulation of leukocyte activation	4/60	38/2032	0.0239606	0.850363	0.848999	PRNP/VAMP7/BMI1/FGR	4
660	DMR	GO:0051172	negative regulation of nitrogen compound metabolic process	13/60	248/2032	0.0251838	0.850363	0.848999	MAFK/LDB2/RREB1/ZEB1/RNASE6/NFIB/CCND1/IRF8/PRNP/HSF1/MASTL/BMI1/MAF	13
661	DMR	GO:1903506	regulation of nucleic acid-templated transcription	19/60	415/2032	0.0251883	0.850363	0.848999	BARX1/WNT3A/MAFK/LDB2/TBXT/RREB1/ZEB1/NFKB1/NFIB/IRF7/CCND1/IRF8/PRNP/POU2F1/ACACA/HSF1/UTP15/BMI1/MAF	19
662	DMR	GO:2001141	regulation of RNA biosynthetic process	19/60	415/2032	0.0251883	0.850363	0.848999	BARX1/WNT3A/MAFK/LDB2/TBXT/RREB1/ZEB1/NFKB1/NFIB/IRF7/CCND1/IRF8/PRNP/POU2F1/ACACA/HSF1/UTP15/BMI1/MAF	19
663	DMR	GO:0032388	positive regulation of intracellular transport	3/60	22/2032	0.0252848	0.850363	0.848999	PRNP/VAMP7/FGR	3
664	DMR	GO:0006351	transcription, DNA-templated	19/60	416/2032	0.0257941	0.850363	0.848999	BARX1/WNT3A/MAFK/LDB2/TBXT/RREB1/ZEB1/NFKB1/NFIB/IRF7/CCND1/IRF8/PRNP/POU2F1/ACACA/HSF1/UTP15/BMI1/MAF	19
665	DMR	GO:0050776	regulation of immune response	5/60	58/2032	0.0261833	0.850363	0.848999	IRF7/PRNP/MYO1G/VAMP7/FGR	5
666	DMR	GO:0050865	regulation of cell activation	4/60	40/2032	0.0283977	0.850363	0.848999	PRNP/VAMP7/BMI1/FGR	4
667	DMR	GO:0071804	cellular potassium ion transport	3/60	23/2032	0.0284781	0.850363	0.848999	KCNAB3/PRNP/ATP1B1	3
668	DMR	GO:0071805	potassium ion transmembrane transport	3/60	23/2032	0.0284781	0.850363	0.848999	KCNAB3/PRNP/ATP1B1	3
669	DMR	GO:0032774	RNA biosynthetic process	19/60	423/2032	0.0303597	0.850363	0.848999	BARX1/WNT3A/MAFK/LDB2/TBXT/RREB1/ZEB1/NFKB1/NFIB/IRF7/CCND1/IRF8/PRNP/POU2F1/ACACA/HSF1/UTP15/BMI1/MAF	19
670	DMR	GO:0097659	nucleic acid-templated transcription	19/60	423/2032	0.0303597	0.850363	0.848999	BARX1/WNT3A/MAFK/LDB2/TBXT/RREB1/ZEB1/NFKB1/NFIB/IRF7/CCND1/IRF8/PRNP/POU2F1/ACACA/HSF1/UTP15/BMI1/MAF	19
671	DMR	GO:0006955	immune response	7/60	104/2032	0.0309011	0.850363	0.848999	IRF7/IRF8/PRNP/MYO1G/VAMP7/BMI1/FGR	7
672	DMR	GO:2000112	regulation of cellular macromolecule biosynthetic process	20/60	455/2032	0.0321765	0.850363	0.848999	BARX1/WNT3A/MAFK/LDB2/TBXT/RREB1/ZEB1/NFKB1/RNASE6/NFIB/IRF7/CCND1/IRF8/PRNP/POU2F1/ACACA/HSF1/UTP15/BMI1/MAF	20
673	DMR	GO:0032412	regulation of ion transmembrane transporter activity	2/60	10/2032	0.0331328	0.850363	0.848999	KCNAB3/PRNP	2
674	DMR	GO:1901989	positive regulation of cell cycle phase transition	2/60	10/2032	0.0331328	0.850363	0.848999	CCND1/HSF1	2
675	DMR	GO:1903305	regulation of regulated secretory pathway	2/60	10/2032	0.0331328	0.850363	0.848999	VAMP7/FGR	2
676	DMR	GO:0044839	cell cycle G2/M phase transition	3/60	25/2032	0.0354779	0.850363	0.848999	CCND1/HSF1/MASTL	3
677	DMR	GO:0006897	endocytosis	4/60	43/2032	0.0359202	0.850363	0.848999	IRF8/MYO1G/VAMP7/FGR	4
678	DMR	GO:0031324	negative regulation of cellular metabolic process	13/60	262/2032	0.0377051	0.850363	0.848999	MAFK/LDB2/RREB1/ZEB1/RNASE6/NFIB/CCND1/IRF8/PRNP/HSF1/MASTL/BMI1/MAF	13
679	DMR	GO:0002705	positive regulation of leukocyte mediated immunity	2/60	11/2032	0.0397373	0.850363	0.848999	VAMP7/FGR	2
680	DMR	GO:1902806	regulation of cell cycle G1/S phase transition	2/60	11/2032	0.0397373	0.850363	0.848999	CCND1/HSF1	2
681	DMR	GO:1905475	regulation of protein localization to membrane	2/60	11/2032	0.0397373	0.850363	0.848999	PRNP/VAMP7	2
682	DMR	GO:0010556	regulation of macromolecule biosynthetic process	20/60	465/2032	0.0398523	0.850363	0.848999	BARX1/WNT3A/MAFK/LDB2/TBXT/RREB1/ZEB1/NFKB1/RNASE6/NFIB/IRF7/CCND1/IRF8/PRNP/POU2F1/ACACA/HSF1/UTP15/BMI1/MAF	20
683	DMR	GO:0051252	regulation of RNA metabolic process	19/60	439/2032	0.0431241	0.850363	0.848999	BARX1/WNT3A/MAFK/LDB2/TBXT/RREB1/ZEB1/NFKB1/NFIB/IRF7/CCND1/IRF8/PRNP/POU2F1/ACACA/HSF1/UTP15/BMI1/MAF	19
684	DMR	GO:0002757	immune response-activating signal transduction	3/60	27/2032	0.0432854	0.850363	0.848999	IRF7/PRNP/MYO1G	3
685	DMR	GO:0034508	centromere complex assembly	2/60	12/2032	0.0467938	0.850363	0.848999	CENPI/CENPP	2
686	DMR	GO:0050830	defense response to Gram-positive bacterium	2/60	12/2032	0.0467938	0.850363	0.848999	RNASE4/FGR	2
687	DMR	GO:0098739	import across plasma membrane	2/60	12/2032	0.0467938	0.850363	0.848999	PRNP/ATP1B1	2
688	DMR	GO:0002696	positive regulation of leukocyte activation	3/60	28/2032	0.0474865	0.850363	0.848999	VAMP7/BMI1/FGR	3
689	DMR	GO:0006813	potassium ion transport	3/60	28/2032	0.0474865	0.850363	0.848999	KCNAB3/PRNP/ATP1B1	3
690	DMR	GO:0010605	negative regulation of macromolecule metabolic process	13/60	272/2032	0.0490842	0.850363	0.848999	MAFK/LDB2/RREB1/ZEB1/RNASE6/NFIB/CCND1/IRF8/PRNP/HSF1/MASTL/BMI1/MAF	13
691	DMR	GO:0002764	immune response-regulating signaling pathway	3/60	29/2032	0.051882	0.850363	0.848999	IRF7/PRNP/MYO1G	3
692	DMR	GO:0002703	regulation of leukocyte mediated immunity	2/60	13/2032	0.0542707	0.850363	0.848999	VAMP7/FGR	2
693	DMR	GO:0042180	cellular ketone metabolic process	2/60	13/2032	0.0542707	0.850363	0.848999	HAGHL/HAGH	2
694	DMR	GO:0043112	receptor metabolic process	2/60	13/2032	0.0542707	0.850363	0.848999	PRNP/BVES	2
695	DMR	GO:0002062	chondrocyte differentiation	3/60	30/2032	0.0564688	0.850363	0.848999	COL6A1/NFIB/MAF	3
696	DMR	GO:0050867	positive regulation of cell activation	3/60	30/2032	0.0564688	0.850363	0.848999	VAMP7/BMI1/FGR	3
697	DMR	GO:0031326	regulation of cellular biosynthetic process	20/60	483/2032	0.0570683	0.850363	0.848999	BARX1/WNT3A/MAFK/LDB2/TBXT/RREB1/ZEB1/NFKB1/RNASE6/NFIB/IRF7/CCND1/IRF8/PRNP/POU2F1/ACACA/HSF1/UTP15/BMI1/MAF	20
698	DMR	GO:0002252	immune effector process	4/60	50/2032	0.0575837	0.850363	0.848999	IRF7/MYO1G/VAMP7/FGR	4
699	DMR	GO:0045087	innate immune response	4/60	50/2032	0.0575837	0.850363	0.848999	IRF7/IRF8/VAMP7/FGR	4
700	DMR	GO:0010628	positive regulation of gene expression	12/60	251/2032	0.0582459	0.850363	0.848999	BARX1/WNT3A/MAFK/LDB2/RREB1/NFIB/IRF8/PRNP/ACACA/HSF1/UTP15/MAF	12
701	DMR	GO:0006357	regulation of transcription by RNA polymerase II	12/60	252/2032	0.059739	0.850363	0.848999	BARX1/WNT3A/MAFK/LDB2/RREB1/NFKB1/NFIB/CCND1/IRF8/HSF1/BMI1/MAF	12
702	DMR	GO:0000904	cell morphogenesis involved in differentiation	6/60	96/2032	0.0606126	0.850363	0.848999	EFNB1/COL6A1/CTNNA2/NFIB/BVES/VAMP7	6
703	DMR	GO:0001816	cytokine production	4/60	51/2032	0.0611475	0.850363	0.848999	IRF8/PRNP/MAF/FGR	4
704	DMR	GO:0051347	positive regulation of transferase activity	4/60	51/2032	0.0611475	0.850363	0.848999	CCND1/PRNP/BMI1/FGR	4
705	DMR	GO:0009889	regulation of biosynthetic process	20/60	487/2032	0.0615405	0.850363	0.848999	BARX1/WNT3A/MAFK/LDB2/TBXT/RREB1/ZEB1/NFKB1/RNASE6/NFIB/IRF7/CCND1/IRF8/PRNP/POU2F1/ACACA/HSF1/UTP15/BMI1/MAF	20
706	DMR	GO:0000902	cell morphogenesis	7/60	121/2032	0.0621218	0.850363	0.848999	EFNB1/COL6A1/CTNNA2/NFIB/BVES/VAMP7/FGR	7
707	DMR	GO:0006605	protein targeting	2/60	14/2032	0.062138	0.850363	0.848999	PRNP/VAMP7	2
708	DMR	GO:0022898	regulation of transmembrane transporter activity	2/60	14/2032	0.062138	0.850363	0.848999	KCNAB3/PRNP	2
709	DMR	GO:0048813	dendrite morphogenesis	2/60	14/2032	0.062138	0.850363	0.848999	CTNNA2/VAMP7	2
710	DMR	GO:0006366	transcription by RNA polymerase II	12/60	258/2032	0.0692497	0.850363	0.848999	BARX1/WNT3A/MAFK/LDB2/RREB1/NFKB1/NFIB/CCND1/IRF8/HSF1/BMI1/MAF	12
711	DMR	GO:0002274	myeloid leukocyte activation	2/60	15/2032	0.070367	0.850363	0.848999	VAMP7/FGR	2
712	DMR	GO:0002429	immune response-activating cell surface receptor signaling pathway	2/60	15/2032	0.070367	0.850363	0.848999	PRNP/MYO1G	2
713	DMR	GO:0002449	lymphocyte mediated immunity	2/60	15/2032	0.070367	0.850363	0.848999	MYO1G/VAMP7	2
714	DMR	GO:0032409	regulation of transporter activity	2/60	15/2032	0.070367	0.850363	0.848999	KCNAB3/PRNP	2
715	DMR	GO:0045055	regulated exocytosis	2/60	15/2032	0.070367	0.850363	0.848999	VAMP7/FGR	2
716	DMR	GO:0071248	cellular response to metal ion	2/60	15/2032	0.070367	0.850363	0.848999	PRNP/HSF1	2
717	DMR	GO:0090150	establishment of protein localization to membrane	2/60	15/2032	0.070367	0.850363	0.848999	PRNP/VAMP7	2
718	DMR	GO:0019219	regulation of nucleobase-containing compound metabolic process	19/60	464/2032	0.0705761	0.850363	0.848999	BARX1/WNT3A/MAFK/LDB2/TBXT/RREB1/ZEB1/NFKB1/NFIB/IRF7/CCND1/IRF8/PRNP/POU2F1/ACACA/HSF1/UTP15/BMI1/MAF	19
719	DMR	GO:0051260	protein homooligomerization	3/60	33/2032	0.0713399	0.850363	0.848999	PRNP/BVES/HSF1	3
720	DMR	GO:0002682	regulation of immune system process	6/60	101/2032	0.0739907	0.850363	0.848999	IRF7/PRNP/MYO1G/VAMP7/BMI1/FGR	6
721	DMR	GO:0010468	regulation of gene expression	20/60	499/2032	0.0764764	0.850363	0.848999	BARX1/WNT3A/MAFK/LDB2/TBXT/RREB1/ZEB1/NFKB1/RNASE6/NFIB/IRF7/CCND1/IRF8/PRNP/POU2F1/ACACA/HSF1/UTP15/BMI1/MAF	20
722	DMR	GO:0002253	activation of immune response	3/60	34/2032	0.0766536	0.850363	0.848999	IRF7/PRNP/MYO1G	3
723	DMR	GO:0009892	negative regulation of metabolic process	13/60	291/2032	0.0770298	0.850363	0.848999	MAFK/LDB2/RREB1/ZEB1/RNASE6/NFIB/CCND1/IRF8/PRNP/HSF1/MASTL/BMI1/MAF	13
724	DMR	GO:0002768	immune response-regulating cell surface receptor signaling pathway	2/60	16/2032	0.0789303	0.850363	0.848999	PRNP/MYO1G	2
725	DMR	GO:0017157	regulation of exocytosis	2/60	16/2032	0.0789303	0.850363	0.848999	VAMP7/FGR	2
726	DMR	GO:0010557	positive regulation of macromolecule biosynthetic process	11/60	237/2032	0.0820041	0.850363	0.848999	BARX1/MAFK/LDB2/RREB1/NFIB/IRF8/PRNP/ACACA/HSF1/UTP15/MAF	11
727	DMR	GO:0045893	positive regulation of transcription, DNA-templated	10/60	210/2032	0.0836819	0.850363	0.848999	BARX1/MAFK/LDB2/RREB1/NFIB/IRF8/ACACA/HSF1/UTP15/MAF	10
728	DMR	GO:0007155	cell adhesion	8/60	157/2032	0.0865834	0.850363	0.848999	OPCML/NTM/LSAMP/COL6A1/CTNNA2/PRNP/BVES/BMI1	8
729	DMR	GO:0022610	biological adhesion	8/60	157/2032	0.0865834	0.850363	0.848999	OPCML/NTM/LSAMP/COL6A1/CTNNA2/PRNP/BVES/BMI1	8
730	DMR	GO:0002699	positive regulation of immune effector process	2/60	17/2032	0.0878016	0.850363	0.848999	VAMP7/FGR	2
731	DMR	GO:0007034	vacuolar transport	2/60	17/2032	0.0878016	0.850363	0.848999	CHMP2B/VAMP7	2
732	DMR	GO:0044843	cell cycle G1/S phase transition	2/60	17/2032	0.0878016	0.850363	0.848999	CCND1/HSF1	2
733	DMR	GO:0045931	positive regulation of mitotic cell cycle	2/60	17/2032	0.0878016	0.850363	0.848999	CCND1/HSF1	2
734	DMR	GO:1902749	regulation of cell cycle G2/M phase transition	2/60	17/2032	0.0878016	0.850363	0.848999	CCND1/HSF1	2
735	DMR	GO:1904062	regulation of cation transmembrane transport	2/60	17/2032	0.0878016	0.850363	0.848999	KCNAB3/PRNP	2
736	DMR	GO:0045666	positive regulation of neuron differentiation	3/60	37/2032	0.0936022	0.850363	0.848999	ZEB1/GDPD5/VAMP7	3
737	DMR	GO:0098542	defense response to other organism	4/60	59/2032	0.0937345	0.850363	0.848999	IRF7/IRF8/RNASE4/FGR	4
738	DMR	GO:0008360	regulation of cell shape	2/60	18/2032	0.0969561	0.850363	0.848999	BVES/FGR	2
739	DMR	GO:0010212	response to ionizing radiation	2/60	18/2032	0.0969561	0.850363	0.848999	YAP1/HSF1	2
740	DMR	GO:0033157	regulation of intracellular protein transport	2/60	18/2032	0.0969561	0.850363	0.848999	PRNP/VAMP7	2
741	DMR	GO:0042129	regulation of T cell proliferation	2/60	18/2032	0.0969561	0.850363	0.848999	PRNP/BMI1	2
742	DMR	GO:0050803	regulation of synapse structure or activity	2/60	18/2032	0.0969561	0.850363	0.848999	CTNNA2/PRNP	2
743	DMR	GO:0050807	regulation of synapse organization	2/60	18/2032	0.0969561	0.850363	0.848999	CTNNA2/PRNP	2
744	DMR	GO:0071241	cellular response to inorganic substance	2/60	18/2032	0.0969561	0.850363	0.848999	PRNP/HSF1	2
745	DMR	GO:0090501	RNA phosphodiester bond hydrolysis	2/60	18/2032	0.0969561	0.850363	0.848999	RNASE6/RNASE4	2
746	DMR	GO:0030855	epithelial cell differentiation	4/60	60/2032	0.0982985	0.850363	0.848999	BARX1/CTNNA2/NFIB/MAF	4
747	DMR	GO:0032386	regulation of intracellular transport	3/60	38/2032	0.0995715	0.850363	0.848999	PRNP/VAMP7/FGR	3
748	DMR	GO:0042742	defense response to bacterium	3/60	38/2032	0.0995715	0.850363	0.848999	IRF8/RNASE4/FGR	3
749	DMR	GO:0034654	nucleobase-containing compound biosynthetic process	19/60	486/2032	0.10343	0.850363	0.848999	BARX1/WNT3A/MAFK/LDB2/TBXT/RREB1/ZEB1/NFKB1/NFIB/IRF7/CCND1/IRF8/PRNP/POU2F1/ACACA/HSF1/UTP15/BMI1/MAF	19
750	DMR	GO:0045944	positive regulation of transcription by RNA polymerase II	8/60	164/2032	0.105248	0.850363	0.848999	BARX1/MAFK/LDB2/RREB1/NFIB/IRF8/HSF1/MAF	8
751	DMR	GO:0043085	positive regulation of catalytic activity	6/60	111/2032	0.105483	0.850363	0.848999	ARHGAP26/CCND1/PRNP/ATP1B1/BMI1/FGR	6
752	DMR	GO:0000086	G2/M transition of mitotic cell cycle	2/60	19/2032	0.10637	0.850363	0.848999	CCND1/MASTL	2
753	DMR	GO:0010038	response to metal ion	2/60	19/2032	0.10637	0.850363	0.848999	PRNP/HSF1	2
754	DMR	GO:0042098	T cell proliferation	2/60	19/2032	0.10637	0.850363	0.848999	PRNP/BMI1	2
755	DMR	GO:1902680	positive regulation of RNA biosynthetic process	10/60	220/2032	0.106545	0.850363	0.848999	BARX1/MAFK/LDB2/RREB1/NFIB/IRF8/ACACA/HSF1/UTP15/MAF	10
756	DMR	GO:1903508	positive regulation of nucleic acid-templated transcription	10/60	220/2032	0.106545	0.850363	0.848999	BARX1/MAFK/LDB2/RREB1/NFIB/IRF8/ACACA/HSF1/UTP15/MAF	10
757	DMR	GO:0006397	mRNA processing	4/60	62/2032	0.107736	0.850363	0.848999	TFIP11/HSF1/ARL6IP4/EFTUD2	4
758	DMR	GO:0009893	positive regulation of metabolic process	16/60	397/2032	0.108422	0.850363	0.848999	BARX1/WNT3A/MAFK/LDB2/RREB1/NFIB/CCND1/IRF8/PRNP/ACACA/BVES/HSF1/UTP15/BMI1/MAF/FGR	16
759	DMR	GO:0045321	leukocyte activation	4/60	63/2032	0.112605	0.850363	0.848999	PRNP/VAMP7/BMI1/FGR	4
760	DMR	GO:0007611	learning or memory	2/60	20/2032	0.11602	0.850363	0.848999	KCNAB3/PRNP	2
761	DMR	GO:0034249	negative regulation of cellular amide metabolic process	2/60	20/2032	0.11602	0.850363	0.848999	RNASE6/PRNP	2
762	DMR	GO:0043393	regulation of protein binding	2/60	20/2032	0.11602	0.850363	0.848999	TFIP11/HSF1	2
763	DMR	GO:0009891	positive regulation of biosynthetic process	11/60	253/2032	0.117364	0.850363	0.848999	BARX1/MAFK/LDB2/RREB1/NFIB/IRF8/PRNP/ACACA/HSF1/UTP15/MAF	11
764	DMR	GO:0031325	positive regulation of cellular metabolic process	15/60	373/2032	0.120901	0.850363	0.848999	BARX1/MAFK/LDB2/RREB1/NFIB/CCND1/IRF8/PRNP/ACACA/BVES/HSF1/UTP15/BMI1/MAF/FGR	15
765	DMR	GO:0016192	vesicle-mediated transport	6/60	116/2032	0.123529	0.850363	0.848999	IRF8/BVES/CHMP2B/MYO1G/VAMP7/FGR	6
766	DMR	GO:0016358	dendrite development	2/60	21/2032	0.125886	0.850363	0.848999	CTNNA2/VAMP7	2
767	DMR	GO:0045088	regulation of innate immune response	2/60	21/2032	0.125886	0.850363	0.848999	IRF7/FGR	2
768	DMR	GO:0018130	heterocycle biosynthetic process	19/60	499/2032	0.126982	0.850363	0.848999	BARX1/WNT3A/MAFK/LDB2/TBXT/RREB1/ZEB1/NFKB1/NFIB/IRF7/CCND1/IRF8/PRNP/POU2F1/ACACA/HSF1/UTP15/BMI1/MAF	19
769	DMR	GO:0010604	positive regulation of macromolecule metabolic process	15/60	376/2032	0.127307	0.850363	0.848999	BARX1/WNT3A/MAFK/LDB2/RREB1/NFIB/CCND1/IRF8/PRNP/ACACA/BVES/HSF1/UTP15/BMI1/MAF	15
770	DMR	GO:0032989	cellular component morphogenesis	7/60	145/2032	0.131185	0.850363	0.848999	EFNB1/COL6A1/CTNNA2/NFIB/BVES/VAMP7/FGR	7
771	DMR	GO:0051254	positive regulation of RNA metabolic process	10/60	230/2032	0.132786	0.850363	0.848999	BARX1/MAFK/LDB2/RREB1/NFIB/IRF8/ACACA/HSF1/UTP15/MAF	10
772	DMR	GO:0006790	sulfur compound metabolic process	2/60	22/2032	0.135946	0.850363	0.848999	ACACA/TPST2	2
773	DMR	GO:0050769	positive regulation of neurogenesis	3/60	44/2032	0.138385	0.850363	0.848999	ZEB1/GDPD5/VAMP7	3
774	DMR	GO:0001817	regulation of cytokine production	3/60	45/2032	0.145304	0.850363	0.848999	IRF8/PRNP/FGR	3
775	DMR	GO:0031347	regulation of defense response	3/60	45/2032	0.145304	0.850363	0.848999	IRF7/VAMP7/FGR	3
776	DMR	GO:0051301	cell division	5/60	95/2032	0.145648	0.850363	0.848999	SMC2/CCND1/CHMP2B/MASTL/BMI1	5
777	DMR	GO:0002263	cell activation involved in immune response	2/60	23/2032	0.146181	0.850363	0.848999	VAMP7/FGR	2
778	DMR	GO:0002366	leukocyte activation involved in immune response	2/60	23/2032	0.146181	0.850363	0.848999	VAMP7/FGR	2
779	DMR	GO:0010959	regulation of metal ion transport	2/60	23/2032	0.146181	0.850363	0.848999	KCNAB3/PRNP	2
780	DMR	GO:0050890	cognition	2/60	23/2032	0.146181	0.850363	0.848999	KCNAB3/PRNP	2
781	DMR	GO:0051223	regulation of protein transport	3/60	46/2032	0.152337	0.850363	0.848999	PRNP/VAMP7/FGR	3
782	DMR	GO:0032944	regulation of mononuclear cell proliferation	2/60	24/2032	0.156573	0.850363	0.848999	PRNP/BMI1	2
783	DMR	GO:0048839	inner ear development	2/60	24/2032	0.156573	0.850363	0.848999	WNT3A/MAF	2
784	DMR	GO:0050670	regulation of lymphocyte proliferation	2/60	24/2032	0.156573	0.850363	0.848999	PRNP/BMI1	2
785	DMR	GO:0071478	cellular response to radiation	2/60	24/2032	0.156573	0.850363	0.848999	YAP1/HSF1	2
786	DMR	GO:0072659	protein localization to plasma membrane	2/60	24/2032	0.156573	0.850363	0.848999	PRNP/VAMP7	2
787	DMR	GO:0002376	immune system process	8/60	181/2032	0.159267	0.850363	0.848999	BARX1/IRF7/IRF8/PRNP/MYO1G/VAMP7/BMI1/FGR	8
788	DMR	GO:0033674	positive regulation of kinase activity	3/60	47/2032	0.159479	0.850363	0.848999	CCND1/PRNP/FGR	3
789	DMR	GO:0032787	monocarboxylic acid metabolic process	3/60	48/2032	0.166724	0.850363	0.848999	ACACA/HAGHL/HAGH	3
790	DMR	GO:0043269	regulation of ion transport	3/60	48/2032	0.166724	0.850363	0.848999	KCNAB3/PRNP/VAMP7	3
791	DMR	GO:0070201	regulation of establishment of protein localization	3/60	48/2032	0.166724	0.850363	0.848999	PRNP/VAMP7/FGR	3
792	DMR	GO:0006887	exocytosis	2/60	25/2032	0.167103	0.850363	0.848999	VAMP7/FGR	2
793	DMR	GO:1903037	regulation of leukocyte cell-cell adhesion	2/60	25/2032	0.167103	0.850363	0.848999	PRNP/BMI1	2
794	DMR	GO:0006396	RNA processing	5/60	101/2032	0.174624	0.850363	0.848999	TFIP11/HSF1/UTP15/ARL6IP4/EFTUD2	5
795	DMR	GO:0002697	regulation of immune effector process	2/60	26/2032	0.177754	0.850363	0.848999	VAMP7/FGR	2
796	DMR	GO:0007159	leukocyte cell-cell adhesion	2/60	26/2032	0.177754	0.850363	0.848999	PRNP/BMI1	2
797	DMR	GO:0043583	ear development	2/60	26/2032	0.177754	0.850363	0.848999	WNT3A/MAF	2
798	DMR	GO:0044282	small molecule catabolic process	2/60	26/2032	0.177754	0.850363	0.848999	HAGHL/HAGH	2
799	DMR	GO:0090068	positive regulation of cell cycle process	2/60	26/2032	0.177754	0.850363	0.848999	CCND1/HSF1	2
800	DMR	GO:0001775	cell activation	4/60	75/2032	0.17806	0.850363	0.848999	PRNP/VAMP7/BMI1/FGR	4
801	DMR	GO:0045935	positive regulation of nucleobase-containing compound metabolic process	10/60	245/2032	0.178234	0.850363	0.848999	BARX1/MAFK/LDB2/RREB1/NFIB/IRF8/ACACA/HSF1/UTP15/MAF	10
802	DMR	GO:0051259	protein complex oligomerization	3/60	50/2032	0.181501	0.850363	0.848999	PRNP/BVES/HSF1	3
803	DMR	GO:0090087	regulation of peptide transport	3/60	50/2032	0.181501	0.850363	0.848999	PRNP/VAMP7/FGR	3
804	DMR	GO:0031349	positive regulation of defense response	2/60	27/2032	0.188512	0.850363	0.848999	IRF7/VAMP7	2
805	DMR	GO:0050863	regulation of T cell activation	2/60	27/2032	0.188512	0.850363	0.848999	PRNP/BMI1	2
806	DMR	GO:0070663	regulation of leukocyte proliferation	2/60	27/2032	0.188512	0.850363	0.848999	PRNP/BMI1	2
807	DMR	GO:0044770	cell cycle phase transition	3/60	51/2032	0.189023	0.850363	0.848999	CCND1/HSF1/MASTL	3
808	DMR	GO:0051216	cartilage development	3/60	51/2032	0.189023	0.850363	0.848999	COL6A1/NFIB/MAF	3
809	DMR	GO:0051962	positive regulation of nervous system development	3/60	51/2032	0.189023	0.850363	0.848999	ZEB1/GDPD5/VAMP7	3
810	DMR	GO:0071103	DNA conformation change	3/60	51/2032	0.189023	0.850363	0.848999	SMC2/CENPP/TWNK	3
811	DMR	GO:0048667	cell morphogenesis involved in neuron differentiation	4/60	77/2032	0.190064	0.850363	0.848999	EFNB1/CTNNA2/NFIB/VAMP7	4
812	DMR	GO:0098609	cell-cell adhesion	4/60	77/2032	0.190064	0.850363	0.848999	CTNNA2/PRNP/BVES/BMI1	4
813	DMR	GO:0031328	positive regulation of cellular biosynthetic process	10/60	249/2032	0.191511	0.850363	0.848999	BARX1/MAFK/LDB2/RREB1/NFIB/IRF8/ACACA/HSF1/UTP15/MAF	10
814	DMR	GO:0035295	tube development	5/60	105/2032	0.195114	0.850363	0.848999	RNASE6/NFIB/BVES/RNASE4/BMI1	5
815	DMR	GO:0016071	mRNA metabolic process	4/60	78/2032	0.196164	0.850363	0.848999	TFIP11/HSF1/ARL6IP4/EFTUD2	4
816	DMR	GO:0003002	regionalization	3/60	52/2032	0.196627	0.850363	0.848999	BARX1/WNT3A/BMI1	3
817	DMR	GO:0008380	RNA splicing	3/60	52/2032	0.196627	0.850363	0.848999	TFIP11/ARL6IP4/EFTUD2	3
818	DMR	GO:0051222	positive regulation of protein transport	2/60	28/2032	0.19936	0.850363	0.848999	PRNP/FGR	2
819	DMR	GO:1904951	positive regulation of establishment of protein localization	2/60	28/2032	0.19936	0.850363	0.848999	PRNP/FGR	2
820	DMR	GO:0060429	epithelium development	5/60	106/2032	0.200369	0.850363	0.848999	BARX1/CTNNA2/NFIB/BMI1/MAF	5
821	DMR	GO:0009314	response to radiation	3/60	53/2032	0.204308	0.850363	0.848999	YAP1/CCND1/HSF1	3
822	DMR	GO:0015672	monovalent inorganic cation transport	3/60	53/2032	0.204308	0.850363	0.848999	KCNAB3/PRNP/ATP1B1	3
823	DMR	GO:0030182	neuron differentiation	7/60	165/2032	0.209684	0.850363	0.848999	WNT3A/EFNB1/ZEB1/CTNNA2/NFIB/GDPD5/VAMP7	7
824	DMR	GO:0032943	mononuclear cell proliferation	2/60	29/2032	0.210284	0.850363	0.848999	PRNP/BMI1	2
825	DMR	GO:0040029	regulation of gene expression, epigenetic	2/60	29/2032	0.210284	0.850363	0.848999	ACACA/BMI1	2
826	DMR	GO:0046651	lymphocyte proliferation	2/60	29/2032	0.210284	0.850363	0.848999	PRNP/BMI1	2
827	DMR	GO:0050678	regulation of epithelial cell proliferation	2/60	29/2032	0.210284	0.850363	0.848999	WNT3A/NFIB	2
828	DMR	GO:1990778	protein localization to cell periphery	2/60	29/2032	0.210284	0.850363	0.848999	PRNP/VAMP7	2
829	DMR	GO:0010720	positive regulation of cell development	3/60	54/2032	0.212059	0.850363	0.848999	ZEB1/GDPD5/VAMP7	3
830	DMR	GO:0022604	regulation of cell morphogenesis	3/60	54/2032	0.212059	0.850363	0.848999	BVES/VAMP7/FGR	3
831	DMR	GO:0061448	connective tissue development	3/60	54/2032	0.212059	0.850363	0.848999	COL6A1/NFIB/MAF	3
832	DMR	GO:0009887	animal organ morphogenesis	6/60	137/2032	0.21407	0.850363	0.848999	WNT3A/COL6A1/CTNNA2/NFIB/BVES/BMI1	6
833	DMR	GO:0048812	neuron projection morphogenesis	4/60	81/2032	0.214828	0.850363	0.848999	EFNB1/CTNNA2/NFIB/VAMP7	4
834	DMR	GO:0009617	response to bacterium	3/60	55/2032	0.219877	0.850363	0.848999	IRF8/RNASE4/FGR	3
835	DMR	GO:0048858	cell projection morphogenesis	4/60	82/2032	0.221161	0.850363	0.848999	EFNB1/CTNNA2/NFIB/VAMP7	4
836	DMR	GO:0120039	plasma membrane bounded cell projection morphogenesis	4/60	82/2032	0.221161	0.850363	0.848999	EFNB1/CTNNA2/NFIB/VAMP7	4
837	DMR	GO:0009108	coenzyme biosynthetic process	2/60	30/2032	0.221271	0.850363	0.848999	ACACA/HAGH	2
838	DMR	GO:0045597	positive regulation of cell differentiation	5/60	110/2032	0.221876	0.850363	0.848999	WNT3A/ZEB1/GDPD5/VAMP7/BMI1	5
839	DMR	GO:0043207	response to external biotic stimulus	4/60	83/2032	0.227547	0.850363	0.848999	IRF7/IRF8/RNASE4/FGR	4
840	DMR	GO:0051707	response to other organism	4/60	83/2032	0.227547	0.850363	0.848999	IRF7/IRF8/RNASE4/FGR	4
841	DMR	GO:0030030	cell projection organization	6/60	140/2032	0.228647	0.850363	0.848999	EFNB1/CTNNA2/NFIB/PRNP/CEP41/VAMP7	6
842	DMR	GO:0120036	plasma membrane bounded cell projection organization	6/60	140/2032	0.228647	0.850363	0.848999	EFNB1/CTNNA2/NFIB/PRNP/CEP41/VAMP7	6
843	DMR	GO:0001819	positive regulation of cytokine production	2/60	31/2032	0.232307	0.850363	0.848999	IRF8/FGR	2
844	DMR	GO:0006323	DNA packaging	2/60	31/2032	0.232307	0.850363	0.848999	SMC2/CENPP	2
845	DMR	GO:0034765	regulation of ion transmembrane transport	2/60	31/2032	0.232307	0.850363	0.848999	KCNAB3/PRNP	2
846	DMR	GO:0060173	limb development	2/60	31/2032	0.232307	0.850363	0.848999	WNT3A/PDLIM4	2
847	DMR	GO:0060627	regulation of vesicle-mediated transport	2/60	31/2032	0.232307	0.850363	0.848999	VAMP7/FGR	2
848	DMR	GO:0044093	positive regulation of molecular function	6/60	141/2032	0.23358	0.850363	0.848999	ARHGAP26/CCND1/PRNP/ATP1B1/BMI1/FGR	6
849	DMR	GO:0032990	cell part morphogenesis	4/60	84/2032	0.233981	0.850363	0.848999	EFNB1/CTNNA2/NFIB/VAMP7	4
850	DMR	GO:0046649	lymphocyte activation	3/60	57/2032	0.235691	0.850363	0.848999	PRNP/VAMP7/BMI1	3
851	DMR	GO:0009607	response to biotic stimulus	4/60	85/2032	0.240461	0.850363	0.848999	IRF7/IRF8/RNASE4/FGR	4
852	DMR	GO:0048736	appendage development	2/60	32/2032	0.243381	0.850363	0.848999	WNT3A/PDLIM4	2
853	DMR	GO:0070661	leukocyte proliferation	2/60	32/2032	0.243381	0.850363	0.848999	PRNP/BMI1	2
854	DMR	GO:1901987	regulation of cell cycle phase transition	2/60	32/2032	0.243381	0.850363	0.848999	CCND1/HSF1	2
855	DMR	GO:0048514	blood vessel morphogenesis	3/60	58/2032	0.243677	0.850363	0.848999	RNASE6/BVES/RNASE4	3
856	DMR	GO:0006952	defense response	5/60	114/2032	0.244084	0.850363	0.848999	IRF7/IRF8/VAMP7/RNASE4/FGR	5
857	DMR	GO:0050673	epithelial cell proliferation	2/60	33/2032	0.25448	0.850363	0.848999	WNT3A/NFIB	2
858	DMR	GO:0050808	synapse organization	2/60	33/2032	0.25448	0.850363	0.848999	CTNNA2/PRNP	2
859	DMR	GO:0002224	toll-like receptor signaling pathway	1/60	10/2032	0.259477	0.850363	0.848999	IRF7	1
860	DMR	GO:0006766	vitamin metabolic process	1/60	10/2032	0.259477	0.850363	0.848999	HAGH	1
861	DMR	GO:0006892	post-Golgi vesicle-mediated transport	1/60	10/2032	0.259477	0.850363	0.848999	VAMP7	1
862	DMR	GO:0010389	regulation of G2/M transition of mitotic cell cycle	1/60	10/2032	0.259477	0.850363	0.848999	CCND1	1
863	DMR	GO:0010831	positive regulation of myotube differentiation	1/60	10/2032	0.259477	0.850363	0.848999	WNT3A	1
864	DMR	GO:0021545	cranial nerve development	1/60	10/2032	0.259477	0.850363	0.848999	CTNNA2	1
865	DMR	GO:0021954	central nervous system neuron development	1/60	10/2032	0.259477	0.850363	0.848999	NFIB	1
866	DMR	GO:0031532	actin cytoskeleton reorganization	1/60	10/2032	0.259477	0.850363	0.848999	PDLIM4	1
867	DMR	GO:0045580	regulation of T cell differentiation	1/60	10/2032	0.259477	0.850363	0.848999	BMI1	1
868	DMR	GO:0045663	positive regulation of myoblast differentiation	1/60	10/2032	0.259477	0.850363	0.848999	WNT3A	1
869	DMR	GO:0050729	positive regulation of inflammatory response	1/60	10/2032	0.259477	0.850363	0.848999	VAMP7	1
870	DMR	GO:0050852	T cell receptor signaling pathway	1/60	10/2032	0.259477	0.850363	0.848999	PRNP	1
871	DMR	GO:0060536	cartilage morphogenesis	1/60	10/2032	0.259477	0.850363	0.848999	COL6A1	1
872	DMR	GO:0061097	regulation of protein tyrosine kinase activity	1/60	10/2032	0.259477	0.850363	0.848999	PRNP	1
873	DMR	GO:0070509	calcium ion import	1/60	10/2032	0.259477	0.850363	0.848999	PRNP	1
874	DMR	GO:0090174	organelle membrane fusion	1/60	10/2032	0.259477	0.850363	0.848999	VAMP7	1
875	DMR	GO:0090263	positive regulation of canonical Wnt signaling pathway	1/60	10/2032	0.259477	0.850363	0.848999	WNT3A	1
876	DMR	GO:1903313	positive regulation of mRNA metabolic process	1/60	10/2032	0.259477	0.850363	0.848999	HSF1	1
877	DMR	GO:1904375	regulation of protein localization to cell periphery	1/60	10/2032	0.259477	0.850363	0.848999	PRNP	1
878	DMR	GO:2001021	negative regulation of response to DNA damage stimulus	1/60	10/2032	0.259477	0.850363	0.848999	HSF1	1
879	DMR	GO:0007420	brain development	3/60	60/2032	0.259784	0.850363	0.848999	CTNNA2/NFIB/BMI1	3
880	DMR	GO:0000377	RNA splicing, via transesterification reactions with bulged adenosine as nucleophile	2/60	34/2032	0.265595	0.850363	0.848999	TFIP11/EFTUD2	2
881	DMR	GO:0000398	mRNA splicing, via spliceosome	2/60	34/2032	0.265595	0.850363	0.848999	TFIP11/EFTUD2	2
882	DMR	GO:0009416	response to light stimulus	2/60	34/2032	0.265595	0.850363	0.848999	CCND1/HSF1	2
883	DMR	GO:0051188	cofactor biosynthetic process	2/60	34/2032	0.265595	0.850363	0.848999	ACACA/HAGH	2
884	DMR	GO:0001501	skeletal system development	4/60	89/2032	0.266797	0.850363	0.848999	COL6A1/NFIB/BMI1/MAF	4
885	DMR	GO:0051338	regulation of transferase activity	4/60	89/2032	0.266797	0.850363	0.848999	CCND1/PRNP/BMI1/FGR	4
886	DMR	GO:0000375	RNA splicing, via transesterification reactions	2/60	35/2032	0.276713	0.850363	0.848999	TFIP11/EFTUD2	2
887	DMR	GO:0051047	positive regulation of secretion	2/60	35/2032	0.276713	0.850363	0.848999	VAMP7/FGR	2
888	DMR	GO:0051249	regulation of lymphocyte activation	2/60	35/2032	0.276713	0.850363	0.848999	PRNP/BMI1	2
889	DMR	GO:0071214	cellular response to abiotic stimulus	2/60	35/2032	0.276713	0.850363	0.848999	YAP1/HSF1	2
890	DMR	GO:0072657	protein localization to membrane	2/60	35/2032	0.276713	0.850363	0.848999	PRNP/VAMP7	2
891	DMR	GO:0104004	cellular response to environmental stimulus	2/60	35/2032	0.276713	0.850363	0.848999	YAP1/HSF1	2
892	DMR	GO:1903532	positive regulation of secretion by cell	2/60	35/2032	0.276713	0.850363	0.848999	VAMP7/FGR	2
893	DMR	GO:0051173	positive regulation of nitrogen compound metabolic process	13/60	367/2032	0.277759	0.850363	0.848999	BARX1/MAFK/LDB2/RREB1/NFIB/CCND1/IRF8/PRNP/ACACA/HSF1/UTP15/BMI1/MAF	13
894	DMR	GO:0044092	negative regulation of molecular function	4/60	91/2032	0.280177	0.850363	0.848999	KCNAB3/PRNP/TFIP11/MASTL	4
895	DMR	GO:0003433	chondrocyte development involved in endochondral bone morphogenesis	1/60	11/2032	0.281451	0.850363	0.848999	COL6A1	1
896	DMR	GO:0006633	fatty acid biosynthetic process	1/60	11/2032	0.281451	0.850363	0.848999	ACACA	1
897	DMR	GO:0007229	integrin-mediated signaling pathway	1/60	11/2032	0.281451	0.850363	0.848999	FGR	1
898	DMR	GO:0007568	aging	1/60	11/2032	0.281451	0.850363	0.848999	PRNP	1
899	DMR	GO:0009119	ribonucleoside metabolic process	1/60	11/2032	0.281451	0.850363	0.848999	NT5C2	1
900	DMR	GO:0015698	inorganic anion transport	1/60	11/2032	0.281451	0.850363	0.848999	PRNP	1
901	DMR	GO:0017156	calcium ion regulated exocytosis	1/60	11/2032	0.281451	0.850363	0.848999	VAMP7	1
902	DMR	GO:0030261	chromosome condensation	1/60	11/2032	0.281451	0.850363	0.848999	SMC2	1
903	DMR	GO:0033077	T cell differentiation in thymus	1/60	11/2032	0.281451	0.850363	0.848999	BMI1	1
904	DMR	GO:0035305	negative regulation of dephosphorylation	1/60	11/2032	0.281451	0.850363	0.848999	MASTL	1
905	DMR	GO:0042100	B cell proliferation	1/60	11/2032	0.281451	0.850363	0.848999	BMI1	1
906	DMR	GO:0042102	positive regulation of T cell proliferation	1/60	11/2032	0.281451	0.850363	0.848999	BMI1	1
907	DMR	GO:0043271	negative regulation of ion transport	1/60	11/2032	0.281451	0.850363	0.848999	KCNAB3	1
908	DMR	GO:0044774	mitotic DNA integrity checkpoint	1/60	11/2032	0.281451	0.850363	0.848999	CCND1	1
909	DMR	GO:0045834	positive regulation of lipid metabolic process	1/60	11/2032	0.281451	0.850363	0.848999	FGR	1
910	DMR	GO:0048284	organelle fusion	1/60	11/2032	0.281451	0.850363	0.848999	VAMP7	1
911	DMR	GO:0050707	regulation of cytokine secretion	1/60	11/2032	0.281451	0.850363	0.848999	FGR	1
912	DMR	GO:0050773	regulation of dendrite development	1/60	11/2032	0.281451	0.850363	0.848999	VAMP7	1
913	DMR	GO:0050871	positive regulation of B cell activation	1/60	11/2032	0.281451	0.850363	0.848999	BMI1	1
914	DMR	GO:0060401	cytosolic calcium ion transport	1/60	11/2032	0.281451	0.850363	0.848999	PRNP	1
915	DMR	GO:0060402	calcium ion transport into cytosol	1/60	11/2032	0.281451	0.850363	0.848999	PRNP	1
916	DMR	GO:0090316	positive regulation of intracellular protein transport	1/60	11/2032	0.281451	0.850363	0.848999	PRNP	1
917	DMR	GO:0098876	vesicle-mediated transport to the plasma membrane	1/60	11/2032	0.281451	0.850363	0.848999	VAMP7	1
918	DMR	GO:1902107	positive regulation of leukocyte differentiation	1/60	11/2032	0.281451	0.850363	0.848999	BMI1	1
919	DMR	GO:0048699	generation of neurons	7/60	182/2032	0.287757	0.850363	0.848999	WNT3A/EFNB1/ZEB1/CTNNA2/NFIB/GDPD5/VAMP7	7
920	DMR	GO:0009952	anterior/posterior pattern specification	2/60	36/2032	0.287826	0.850363	0.848999	BARX1/BMI1	2
921	DMR	GO:0001568	blood vessel development	3/60	64/2032	0.292406	0.850363	0.848999	RNASE6/BVES/RNASE4	3
922	DMR	GO:0050790	regulation of catalytic activity	8/60	215/2032	0.297917	0.850363	0.848999	ARHGAP26/CCND1/PRNP/ATP1B1/BVES/MASTL/BMI1/FGR	8
923	DMR	GO:0007411	axon guidance	2/60	37/2032	0.298925	0.850363	0.848999	EFNB1/NFIB	2
924	DMR	GO:0022407	regulation of cell-cell adhesion	2/60	37/2032	0.298925	0.850363	0.848999	PRNP/BMI1	2
925	DMR	GO:0045787	positive regulation of cell cycle	2/60	37/2032	0.298925	0.850363	0.848999	CCND1/HSF1	2
926	DMR	GO:0090305	nucleic acid phosphodiester bond hydrolysis	2/60	37/2032	0.298925	0.850363	0.848999	RNASE6/RNASE4	2
927	DMR	GO:0097485	neuron projection guidance	2/60	37/2032	0.298925	0.850363	0.848999	EFNB1/NFIB	2
928	DMR	GO:0007389	pattern specification process	3/60	65/2032	0.300621	0.850363	0.848999	BARX1/WNT3A/BMI1	3
929	DMR	GO:0002221	pattern recognition receptor signaling pathway	1/60	12/2032	0.302784	0.850363	0.848999	IRF7	1
930	DMR	GO:0002695	negative regulation of leukocyte activation	1/60	12/2032	0.302784	0.850363	0.848999	PRNP	1
931	DMR	GO:0002758	innate immune response-activating signal transduction	1/60	12/2032	0.302784	0.850363	0.848999	IRF7	1
932	DMR	GO:0010830	regulation of myotube differentiation	1/60	12/2032	0.302784	0.850363	0.848999	WNT3A	1
933	DMR	GO:0014068	positive regulation of phosphatidylinositol 3-kinase signaling	1/60	12/2032	0.302784	0.850363	0.848999	FGR	1
934	DMR	GO:0021915	neural tube development	1/60	12/2032	0.302784	0.850363	0.848999	BMI1	1
935	DMR	GO:0031396	regulation of protein ubiquitination	1/60	12/2032	0.302784	0.850363	0.848999	BMI1	1
936	DMR	GO:0045619	regulation of lymphocyte differentiation	1/60	12/2032	0.302784	0.850363	0.848999	BMI1	1
937	DMR	GO:0050680	negative regulation of epithelial cell proliferation	1/60	12/2032	0.302784	0.850363	0.848999	NFIB	1
938	DMR	GO:0050866	negative regulation of cell activation	1/60	12/2032	0.302784	0.850363	0.848999	PRNP	1
939	DMR	GO:0051250	negative regulation of lymphocyte activation	1/60	12/2032	0.302784	0.850363	0.848999	PRNP	1
940	DMR	GO:0051588	regulation of neurotransmitter transport	1/60	12/2032	0.302784	0.850363	0.848999	VAMP7	1
941	DMR	GO:0060317	cardiac epithelial to mesenchymal transition	1/60	12/2032	0.302784	0.850363	0.848999	BVES	1
942	DMR	GO:2000779	regulation of double-strand break repair	1/60	12/2032	0.302784	0.850363	0.848999	HSF1	1
943	DMR	GO:0015031	protein transport	6/60	155/2032	0.305834	0.850363	0.848999	PRNP/ATG4B/CEP41/CHMP2B/VAMP7/FGR	6
944	DMR	GO:0040011	locomotion	6/60	155/2032	0.305834	0.850363	0.848999	EFNB1/CTNNA2/NFIB/BVES/MYO1G/FGR	6
945	DMR	GO:0008284	positive regulation of cell proliferation	4/60	95/2032	0.307259	0.850363	0.848999	WNT3A/CCND1/HSF1/BMI1	4
946	DMR	GO:0018212	peptidyl-tyrosine modification	3/60	66/2032	0.308851	0.850363	0.848999	PRNP/TPST2/FGR	3
947	DMR	GO:0022008	neurogenesis	7/60	187/2032	0.31209	0.850363	0.848999	WNT3A/EFNB1/ZEB1/CTNNA2/NFIB/GDPD5/VAMP7	7
948	DMR	GO:0009653	anatomical structure morphogenesis	11/60	313/2032	0.312959	0.850363	0.848999	WNT3A/EFNB1/COL6A1/CTNNA2/RNASE6/NFIB/BVES/VAMP7/RNASE4/BMI1/FGR	11
949	DMR	GO:0018193	peptidyl-amino acid modification	6/60	157/2032	0.316538	0.850363	0.848999	PRNP/CEP41/TPST2/MASTL/BMI1/FGR	6
950	DMR	GO:0022603	regulation of anatomical structure morphogenesis	4/60	97/2032	0.320922	0.850363	0.848999	NFIB/BVES/VAMP7/FGR	4
951	DMR	GO:0006732	coenzyme metabolic process	2/60	39/2032	0.321044	0.850363	0.848999	ACACA/HAGH	2
952	DMR	GO:0010035	response to inorganic substance	2/60	39/2032	0.321044	0.850363	0.848999	PRNP/HSF1	2
953	DMR	GO:0043087	regulation of GTPase activity	2/60	39/2032	0.321044	0.850363	0.848999	ARHGAP26/BVES	2
954	DMR	GO:0048762	mesenchymal cell differentiation	2/60	39/2032	0.321044	0.850363	0.848999	CTNNA2/BVES	2
955	DMR	GO:0051098	regulation of binding	2/60	39/2032	0.321044	0.850363	0.848999	TFIP11/HSF1	2
956	DMR	GO:0071705	nitrogen compound transport	7/60	189/2032	0.321948	0.850363	0.848999	PRNP/ATG4B/CEP41/CHMP2B/HSF1/VAMP7/FGR	7
957	DMR	GO:0050793	regulation of developmental process	9/60	252/2032	0.322992	0.850363	0.848999	WNT3A/ZEB1/NFIB/BVES/GDPD5/VAMP7/BMI1/MAF/FGR	9
958	DMR	GO:0001755	neural crest cell migration	1/60	13/2032	0.323493	0.850363	0.848999	CTNNA2	1
959	DMR	GO:0006303	double-strand break repair via nonhomologous end joining	1/60	13/2032	0.323493	0.850363	0.848999	HSF1	1
960	DMR	GO:0007050	cell cycle arrest	1/60	13/2032	0.323493	0.850363	0.848999	CCND1	1
961	DMR	GO:0030100	regulation of endocytosis	1/60	13/2032	0.323493	0.850363	0.848999	FGR	1
962	DMR	GO:0035725	sodium ion transmembrane transport	1/60	13/2032	0.323493	0.850363	0.848999	ATP1B1	1
963	DMR	GO:0043666	regulation of phosphoprotein phosphatase activity	1/60	13/2032	0.323493	0.850363	0.848999	MASTL	1
964	DMR	GO:0045661	regulation of myoblast differentiation	1/60	13/2032	0.323493	0.850363	0.848999	WNT3A	1
965	DMR	GO:0050663	cytokine secretion	1/60	13/2032	0.323493	0.850363	0.848999	FGR	1
966	DMR	GO:0050851	antigen receptor-mediated signaling pathway	1/60	13/2032	0.323493	0.850363	0.848999	PRNP	1
967	DMR	GO:0050864	regulation of B cell activation	1/60	13/2032	0.323493	0.850363	0.848999	BMI1	1
968	DMR	GO:0099173	postsynapse organization	1/60	13/2032	0.323493	0.850363	0.848999	PRNP	1
969	DMR	GO:0065009	regulation of molecular function	11/60	316/2032	0.324706	0.850363	0.848999	KCNAB3/ARHGAP26/CCND1/PRNP/ATP1B1/BVES/TFIP11/HSF1/MASTL/BMI1/FGR	11
970	DMR	GO:0030154	cell differentiation	15/60	445/2032	0.325136	0.850363	0.848999	BARX1/WNT3A/EFNB1/COL6A1/ZEB1/CTNNA2/RNASE6/NFIB/IRF8/BVES/GDPD5/VAMP7/BMI1/MAF/FGR	15
971	DMR	GO:0007409	axonogenesis	3/60	68/2032	0.32534	0.850363	0.848999	EFNB1/CTNNA2/NFIB	3
972	DMR	GO:0015833	peptide transport	6/60	159/2032	0.327309	0.850363	0.848999	PRNP/ATG4B/CEP41/CHMP2B/VAMP7/FGR	6
973	DMR	GO:0045184	establishment of protein localization	6/60	159/2032	0.327309	0.850363	0.848999	PRNP/ATG4B/CEP41/CHMP2B/VAMP7/FGR	6
974	DMR	GO:0048468	cell development	9/60	253/2032	0.327335	0.850363	0.848999	EFNB1/COL6A1/ZEB1/CTNNA2/NFIB/BVES/GDPD5/VAMP7/MAF	9
975	DMR	GO:0030111	regulation of Wnt signaling pathway	2/60	40/2032	0.332048	0.850363	0.848999	BARX1/WNT3A	2
976	DMR	GO:0034762	regulation of transmembrane transport	2/60	40/2032	0.332048	0.850363	0.848999	KCNAB3/PRNP	2
977	DMR	GO:0042127	regulation of cell proliferation	6/60	160/2032	0.332717	0.850363	0.848999	WNT3A/NFIB/CCND1/PRNP/HSF1/BMI1	6
978	DMR	GO:0042886	amide transport	6/60	160/2032	0.332717	0.850363	0.848999	PRNP/ATG4B/CEP41/CHMP2B/VAMP7/FGR	6
979	DMR	GO:0001944	vasculature development	3/60	69/2032	0.333591	0.850363	0.848999	RNASE6/BVES/RNASE4	3
980	DMR	GO:0016055	Wnt signaling pathway	3/60	69/2032	0.333591	0.850363	0.848999	BARX1/SOSTDC1/WNT3A	3
981	DMR	GO:0051050	positive regulation of transport	3/60	69/2032	0.333591	0.850363	0.848999	PRNP/VAMP7/FGR	3
982	DMR	GO:0198738	cell-cell signaling by wnt	3/60	69/2032	0.333591	0.850363	0.848999	BARX1/SOSTDC1/WNT3A	3
983	DMR	GO:0060322	head development	3/60	70/2032	0.341842	0.850363	0.848999	CTNNA2/NFIB/BMI1	3
984	DMR	GO:0000045	autophagosome assembly	1/60	14/2032	0.343597	0.850363	0.848999	ATG4B	1
985	DMR	GO:0000082	G1/S transition of mitotic cell cycle	1/60	14/2032	0.343597	0.850363	0.848999	CCND1	1
986	DMR	GO:0000726	non-recombinational repair	1/60	14/2032	0.343597	0.850363	0.848999	HSF1	1
987	DMR	GO:0001818	negative regulation of cytokine production	1/60	14/2032	0.343597	0.850363	0.848999	PRNP	1
988	DMR	GO:0001906	cell killing	1/60	14/2032	0.343597	0.850363	0.848999	VAMP7	1
989	DMR	GO:0003418	growth plate cartilage chondrocyte differentiation	1/60	14/2032	0.343597	0.850363	0.848999	COL6A1	1
990	DMR	GO:0006342	chromatin silencing	1/60	14/2032	0.343597	0.850363	0.848999	BMI1	1
991	DMR	GO:0009799	specification of symmetry	1/60	14/2032	0.343597	0.850363	0.848999	WNT3A	1
992	DMR	GO:0009855	determination of bilateral symmetry	1/60	14/2032	0.343597	0.850363	0.848999	WNT3A	1
993	DMR	GO:0009953	dorsal/ventral pattern formation	1/60	14/2032	0.343597	0.850363	0.848999	WNT3A	1
994	DMR	GO:0014066	regulation of phosphatidylinositol 3-kinase signaling	1/60	14/2032	0.343597	0.850363	0.848999	FGR	1
995	DMR	GO:0019722	calcium-mediated signaling	1/60	14/2032	0.343597	0.850363	0.848999	PRNP	1
996	DMR	GO:0030004	cellular monovalent inorganic cation homeostasis	1/60	14/2032	0.343597	0.850363	0.848999	ATP1B1	1
997	DMR	GO:0030177	positive regulation of Wnt signaling pathway	1/60	14/2032	0.343597	0.850363	0.848999	WNT3A	1
998	DMR	GO:0043903	regulation of symbiosis, encompassing mutualism through parasitism	1/60	14/2032	0.343597	0.850363	0.848999	IRF8	1
999	DMR	GO:0048013	ephrin receptor signaling pathway	1/60	14/2032	0.343597	0.850363	0.848999	EFNB1	1
1000	DMR	GO:0050829	defense response to Gram-negative bacterium	1/60	14/2032	0.343597	0.850363	0.848999	RNASE4	1
1001	DMR	GO:0051100	negative regulation of binding	1/60	14/2032	0.343597	0.850363	0.848999	TFIP11	1
1002	DMR	GO:0051155	positive regulation of striated muscle cell differentiation	1/60	14/2032	0.343597	0.850363	0.848999	WNT3A	1
1003	DMR	GO:1901991	negative regulation of mitotic cell cycle phase transition	1/60	14/2032	0.343597	0.850363	0.848999	CCND1	1
1004	DMR	GO:1905037	autophagosome organization	1/60	14/2032	0.343597	0.850363	0.848999	ATG4B	1
1005	DMR	GO:0051240	positive regulation of multicellular organismal process	6/60	163/2032	0.349017	0.850363	0.848999	ZEB1/IRF8/GDPD5/VAMP7/BMI1/FGR	6
1006	DMR	GO:0072358	cardiovascular system development	3/60	71/2032	0.350089	0.850363	0.848999	RNASE6/BVES/RNASE4	3
1007	DMR	GO:0044772	mitotic cell cycle phase transition	2/60	42/2032	0.353911	0.850363	0.848999	CCND1/MASTL	2
1008	DMR	GO:0098662	inorganic cation transmembrane transport	3/60	72/2032	0.358328	0.850363	0.848999	KCNAB3/PRNP/ATP1B1	3
1009	DMR	GO:0002088	lens development in camera-type eye	1/60	15/2032	0.363114	0.850363	0.848999	MAF	1
1010	DMR	GO:0002218	activation of innate immune response	1/60	15/2032	0.363114	0.850363	0.848999	IRF7	1
1011	DMR	GO:0002285	lymphocyte activation involved in immune response	1/60	15/2032	0.363114	0.850363	0.848999	VAMP7	1
1012	DMR	GO:0002460	adaptive immune response based on somatic recombination of immune receptors built from immunoglobulin superfamily domains	1/60	15/2032	0.363114	0.850363	0.848999	MYO1G	1
1013	DMR	GO:0009116	nucleoside metabolic process	1/60	15/2032	0.363114	0.850363	0.848999	NT5C2	1
1014	DMR	GO:0016579	protein deubiquitination	1/60	15/2032	0.363114	0.850363	0.848999	USP48	1
1015	DMR	GO:0021675	nerve development	1/60	15/2032	0.363114	0.850363	0.848999	CTNNA2	1
1016	DMR	GO:0032330	regulation of chondrocyte differentiation	1/60	15/2032	0.363114	0.850363	0.848999	MAF	1
1017	DMR	GO:0032496	response to lipopolysaccharide	1/60	15/2032	0.363114	0.850363	0.848999	IRF8	1
1018	DMR	GO:0035304	regulation of protein dephosphorylation	1/60	15/2032	0.363114	0.850363	0.848999	MASTL	1
1019	DMR	GO:0044782	cilium organization	1/60	15/2032	0.363114	0.850363	0.848999	CEP41	1
1020	DMR	GO:0045814	negative regulation of gene expression, epigenetic	1/60	15/2032	0.363114	0.850363	0.848999	BMI1	1
1021	DMR	GO:0051149	positive regulation of muscle cell differentiation	1/60	15/2032	0.363114	0.850363	0.848999	WNT3A	1
1022	DMR	GO:0055067	monovalent inorganic cation homeostasis	1/60	15/2032	0.363114	0.850363	0.848999	ATP1B1	1
1023	DMR	GO:0060271	cilium assembly	1/60	15/2032	0.363114	0.850363	0.848999	CEP41	1
1024	DMR	GO:0070646	protein modification by small protein removal	1/60	15/2032	0.363114	0.850363	0.848999	USP48	1
1025	DMR	GO:1903320	regulation of protein modification by small protein conjugation or removal	1/60	15/2032	0.363114	0.850363	0.848999	BMI1	1
1026	DMR	GO:0006260	DNA replication	2/60	43/2032	0.364756	0.850363	0.848999	NFIB/TWNK	2
1027	DMR	GO:0007610	behavior	2/60	43/2032	0.364756	0.850363	0.848999	KCNAB3/PRNP	2
1028	DMR	GO:0065004	protein-DNA complex assembly	2/60	43/2032	0.364756	0.850363	0.848999	CENPI/CENPP	2
1029	DMR	GO:1903827	regulation of cellular protein localization	2/60	43/2032	0.364756	0.850363	0.848999	PRNP/VAMP7	2
1030	DMR	GO:0045664	regulation of neuron differentiation	3/60	74/2032	0.374771	0.850363	0.848999	ZEB1/GDPD5/VAMP7	3
1031	DMR	GO:0060341	regulation of cellular localization	3/60	74/2032	0.374771	0.850363	0.848999	PRNP/VAMP7/FGR	3
1032	DMR	GO:0010563	negative regulation of phosphorus metabolic process	2/60	44/2032	0.375536	0.850363	0.848999	PRNP/MASTL	2
1033	DMR	GO:0042110	T cell activation	2/60	44/2032	0.375536	0.850363	0.848999	PRNP/BMI1	2
1034	DMR	GO:0045936	negative regulation of phosphate metabolic process	2/60	44/2032	0.375536	0.850363	0.848999	PRNP/MASTL	2
1035	DMR	GO:0048869	cellular developmental process	15/60	461/2032	0.381213	0.850363	0.848999	BARX1/WNT3A/EFNB1/COL6A1/ZEB1/CTNNA2/RNASE6/NFIB/IRF8/BVES/GDPD5/VAMP7/BMI1/MAF/FGR	15
1036	DMR	GO:0003413	chondrocyte differentiation involved in endochondral bone morphogenesis	1/60	16/2032	0.382059	0.850363	0.848999	COL6A1	1
1037	DMR	GO:0006814	sodium ion transport	1/60	16/2032	0.382059	0.850363	0.848999	ATP1B1	1
1038	DMR	GO:0006888	ER to Golgi vesicle-mediated transport	1/60	16/2032	0.382059	0.850363	0.848999	VAMP7	1
1039	DMR	GO:0010770	positive regulation of cell morphogenesis involved in differentiation	1/60	16/2032	0.382059	0.850363	0.848999	VAMP7	1
1040	DMR	GO:0014032	neural crest cell development	1/60	16/2032	0.382059	0.850363	0.848999	CTNNA2	1
1041	DMR	GO:0014033	neural crest cell differentiation	1/60	16/2032	0.382059	0.850363	0.848999	CTNNA2	1
1042	DMR	GO:0014065	phosphatidylinositol 3-kinase signaling	1/60	16/2032	0.382059	0.850363	0.848999	FGR	1
1043	DMR	GO:0032508	DNA duplex unwinding	1/60	16/2032	0.382059	0.850363	0.848999	TWNK	1
1044	DMR	GO:0032946	positive regulation of mononuclear cell proliferation	1/60	16/2032	0.382059	0.850363	0.848999	BMI1	1
1045	DMR	GO:0034605	cellular response to heat	1/60	16/2032	0.382059	0.850363	0.848999	HSF1	1
1046	DMR	GO:0042472	inner ear morphogenesis	1/60	16/2032	0.382059	0.850363	0.848999	WNT3A	1
1047	DMR	GO:0048015	phosphatidylinositol-mediated signaling	1/60	16/2032	0.382059	0.850363	0.848999	FGR	1
1048	DMR	GO:0048017	inositol lipid-mediated signaling	1/60	16/2032	0.382059	0.850363	0.848999	FGR	1
1049	DMR	GO:0048704	embryonic skeletal system morphogenesis	1/60	16/2032	0.382059	0.850363	0.848999	BMI1	1
1050	DMR	GO:0050671	positive regulation of lymphocyte proliferation	1/60	16/2032	0.382059	0.850363	0.848999	BMI1	1
1051	DMR	GO:0051924	regulation of calcium ion transport	1/60	16/2032	0.382059	0.850363	0.848999	PRNP	1
1052	DMR	GO:0061025	membrane fusion	1/60	16/2032	0.382059	0.850363	0.848999	VAMP7	1
1053	DMR	GO:0098656	anion transmembrane transport	1/60	16/2032	0.382059	0.850363	0.848999	PRNP	1
1054	DMR	GO:1903708	positive regulation of hemopoiesis	1/60	16/2032	0.382059	0.850363	0.848999	BMI1	1
1055	DMR	GO:2001234	negative regulation of apoptotic signaling pathway	1/60	16/2032	0.382059	0.850363	0.848999	BMI1	1
1056	DMR	GO:0061564	axon development	3/60	75/2032	0.382967	0.850363	0.848999	EFNB1/CTNNA2/NFIB	3
1057	DMR	GO:0031400	negative regulation of protein modification process	2/60	45/2032	0.386244	0.850363	0.848999	PRNP/MASTL	2
1058	DMR	GO:0034248	regulation of cellular amide metabolic process	2/60	45/2032	0.386244	0.850363	0.848999	RNASE6/PRNP	2
1059	DMR	GO:0006812	cation transport	4/60	108/2032	0.396594	0.850363	0.848999	KCNAB3/PRNP/ATP1B1/VAMP7	4
1060	DMR	GO:0045860	positive regulation of protein kinase activity	2/60	46/2032	0.396876	0.850363	0.848999	CCND1/PRNP	2
1061	DMR	GO:0051656	establishment of organelle localization	2/60	46/2032	0.396876	0.850363	0.848999	VAMP7/FGR	2
1062	DMR	GO:0045859	regulation of protein kinase activity	3/60	77/2032	0.399294	0.850363	0.848999	CCND1/PRNP/FGR	3
1063	DMR	GO:0048534	hematopoietic or lymphoid organ development	3/60	77/2032	0.399294	0.850363	0.848999	BARX1/IRF8/BMI1	3
1064	DMR	GO:0002063	chondrocyte development	1/60	17/2032	0.40045	0.850363	0.848999	COL6A1	1
1065	DMR	GO:0006364	rRNA processing	1/60	17/2032	0.40045	0.850363	0.848999	UTP15	1
1066	DMR	GO:0007093	mitotic cell cycle checkpoint	1/60	17/2032	0.40045	0.850363	0.848999	CCND1	1
1067	DMR	GO:0014031	mesenchymal cell development	1/60	17/2032	0.40045	0.850363	0.848999	CTNNA2	1
1068	DMR	GO:0014902	myotube differentiation	1/60	17/2032	0.40045	0.850363	0.848999	WNT3A	1
1069	DMR	GO:0022408	negative regulation of cell-cell adhesion	1/60	17/2032	0.40045	0.850363	0.848999	PRNP	1
1070	DMR	GO:0042471	ear morphogenesis	1/60	17/2032	0.40045	0.850363	0.848999	WNT3A	1
1071	DMR	GO:0046887	positive regulation of hormone secretion	1/60	17/2032	0.40045	0.850363	0.848999	VAMP7	1
1072	DMR	GO:0048864	stem cell development	1/60	17/2032	0.40045	0.850363	0.848999	CTNNA2	1
1073	DMR	GO:0050679	positive regulation of epithelial cell proliferation	1/60	17/2032	0.40045	0.850363	0.848999	WNT3A	1
1074	DMR	GO:0050714	positive regulation of protein secretion	1/60	17/2032	0.40045	0.850363	0.848999	FGR	1
1075	DMR	GO:0051153	regulation of striated muscle cell differentiation	1/60	17/2032	0.40045	0.850363	0.848999	WNT3A	1
1076	DMR	GO:0055123	digestive system development	1/60	17/2032	0.40045	0.850363	0.848999	BARX1	1
1077	DMR	GO:1901657	glycosyl compound metabolic process	1/60	17/2032	0.40045	0.850363	0.848999	NT5C2	1
1078	DMR	GO:0009605	response to external stimulus	7/60	205/2032	0.402418	0.850363	0.848999	EFNB1/NFIB/IRF7/IRF8/VAMP7/RNASE4/FGR	7
1079	DMR	GO:0048523	negative regulation of cellular process	16/60	500/2032	0.402512	0.850363	0.848999	BARX1/MAFK/LDB2/KCNAB3/RREB1/ZEB1/RNASE6/NFIB/CCND1/IRF8/PRNP/TFIP11/HSF1/MASTL/BMI1/MAF	16
1080	DMR	GO:0051239	regulation of multicellular organismal process	9/60	270/2032	0.402713	0.850363	0.848999	ZEB1/NFIB/IRF8/PRNP/GDPD5/VAMP7/BMI1/MAF/FGR	9
1081	DMR	GO:0032880	regulation of protein localization	3/60	78/2032	0.407419	0.850363	0.848999	PRNP/VAMP7/FGR	3
1082	DMR	GO:0098660	inorganic ion transmembrane transport	3/60	78/2032	0.407419	0.850363	0.848999	KCNAB3/PRNP/ATP1B1	3
1083	DMR	GO:0040017	positive regulation of locomotion	2/60	47/2032	0.407427	0.850363	0.848999	BVES/FGR	2
1084	DMR	GO:0080134	regulation of response to stress	4/60	110/2032	0.410309	0.850363	0.848999	IRF7/HSF1/VAMP7/FGR	4
1085	DMR	GO:0051094	positive regulation of developmental process	5/60	142/2032	0.41046	0.850363	0.848999	WNT3A/ZEB1/GDPD5/VAMP7/BMI1	5
1086	DMR	GO:0035239	tube morphogenesis	3/60	79/2032	0.415515	0.850363	0.848999	RNASE6/BVES/RNASE4	3
1087	DMR	GO:0051336	regulation of hydrolase activity	4/60	111/2032	0.417148	0.850363	0.848999	ARHGAP26/ATP1B1/BVES/MASTL	4
1088	DMR	GO:0001525	angiogenesis	2/60	48/2032	0.417892	0.850363	0.848999	RNASE6/RNASE4	2
1089	DMR	GO:0060485	mesenchyme development	2/60	48/2032	0.417892	0.850363	0.848999	CTNNA2/BVES	2
1090	DMR	GO:0071824	protein-DNA complex subunit organization	2/60	48/2032	0.417892	0.850363	0.848999	CENPI/CENPP	2
1091	DMR	GO:0000077	DNA damage checkpoint	1/60	18/2032	0.418303	0.850363	0.848999	CCND1	1
1092	DMR	GO:0002237	response to molecule of bacterial origin	1/60	18/2032	0.418303	0.850363	0.848999	IRF8	1
1093	DMR	GO:0003417	growth plate cartilage development	1/60	18/2032	0.418303	0.850363	0.848999	COL6A1	1
1094	DMR	GO:0009411	response to UV	1/60	18/2032	0.418303	0.850363	0.848999	CCND1	1
1095	DMR	GO:0017148	negative regulation of translation	1/60	18/2032	0.418303	0.850363	0.848999	RNASE6	1
1096	DMR	GO:0030323	respiratory tube development	1/60	18/2032	0.418303	0.850363	0.848999	NFIB	1
1097	DMR	GO:0030324	lung development	1/60	18/2032	0.418303	0.850363	0.848999	NFIB	1
1098	DMR	GO:0031123	RNA 3'-end processing	1/60	18/2032	0.418303	0.850363	0.848999	HSF1	1
1099	DMR	GO:0043270	positive regulation of ion transport	1/60	18/2032	0.418303	0.850363	0.848999	VAMP7	1
1100	DMR	GO:0045089	positive regulation of innate immune response	1/60	18/2032	0.418303	0.850363	0.848999	IRF7	1
1101	DMR	GO:0050870	positive regulation of T cell activation	1/60	18/2032	0.418303	0.850363	0.848999	BMI1	1
1102	DMR	GO:0051028	mRNA transport	1/60	18/2032	0.418303	0.850363	0.848999	HSF1	1
1103	DMR	GO:0051607	defense response to virus	1/60	18/2032	0.418303	0.850363	0.848999	IRF7	1
1104	DMR	GO:0070665	positive regulation of leukocyte proliferation	1/60	18/2032	0.418303	0.850363	0.848999	BMI1	1
1105	DMR	GO:1903039	positive regulation of leukocyte cell-cell adhesion	1/60	18/2032	0.418303	0.850363	0.848999	BMI1	1
1106	DMR	GO:0030001	metal ion transport	3/60	81/2032	0.431608	0.850363	0.848999	KCNAB3/PRNP/ATP1B1	3
1107	DMR	GO:0043549	regulation of kinase activity	3/60	81/2032	0.431608	0.850363	0.848999	CCND1/PRNP/FGR	3
1108	DMR	GO:0098655	cation transmembrane transport	3/60	81/2032	0.431608	0.850363	0.848999	KCNAB3/PRNP/ATP1B1	3
1109	DMR	GO:0003416	endochondral bone growth	1/60	19/2032	0.435632	0.850363	0.848999	COL6A1	1
1110	DMR	GO:0006475	internal protein amino acid acetylation	1/60	19/2032	0.435632	0.850363	0.848999	BMI1	1
1111	DMR	GO:0006631	fatty acid metabolic process	1/60	19/2032	0.435632	0.850363	0.848999	ACACA	1
1112	DMR	GO:0006836	neurotransmitter transport	1/60	19/2032	0.435632	0.850363	0.848999	VAMP7	1
1113	DMR	GO:0007088	regulation of mitotic nuclear division	1/60	19/2032	0.435632	0.850363	0.848999	CCND1	1
1114	DMR	GO:0008543	fibroblast growth factor receptor signaling pathway	1/60	19/2032	0.435632	0.850363	0.848999	WNT3A	1
1115	DMR	GO:0016197	endosomal transport	1/60	19/2032	0.435632	0.850363	0.848999	CHMP2B	1
1116	DMR	GO:0016573	histone acetylation	1/60	19/2032	0.435632	0.850363	0.848999	BMI1	1
1117	DMR	GO:0018393	internal peptidyl-lysine acetylation	1/60	19/2032	0.435632	0.850363	0.848999	BMI1	1
1118	DMR	GO:0018394	peptidyl-lysine acetylation	1/60	19/2032	0.435632	0.850363	0.848999	BMI1	1
1119	DMR	GO:0021537	telencephalon development	1/60	19/2032	0.435632	0.850363	0.848999	NFIB	1
1120	DMR	GO:0022409	positive regulation of cell-cell adhesion	1/60	19/2032	0.435632	0.850363	0.848999	BMI1	1
1121	DMR	GO:0031345	negative regulation of cell projection organization	1/60	19/2032	0.435632	0.850363	0.848999	PRNP	1
1122	DMR	GO:0045445	myoblast differentiation	1/60	19/2032	0.435632	0.850363	0.848999	WNT3A	1
1123	DMR	GO:0098868	bone growth	1/60	19/2032	0.435632	0.850363	0.848999	COL6A1	1
1124	DMR	GO:1902105	regulation of leukocyte differentiation	1/60	19/2032	0.435632	0.850363	0.848999	BMI1	1
1125	DMR	GO:0031175	neuron projection development	4/60	114/2032	0.437569	0.850363	0.848999	EFNB1/CTNNA2/NFIB/VAMP7	4
1126	DMR	GO:0065003	protein-containing complex assembly	7/60	212/2032	0.43794	0.850363	0.848999	CENPI/PRNP/BVES/CENPP/TFIP11/HSF1/VAMP7	7
1127	DMR	GO:0007346	regulation of mitotic cell cycle	2/60	50/2032	0.43855	0.850363	0.848999	CCND1/HSF1	2
1128	DMR	GO:0043010	camera-type eye development	2/60	50/2032	0.43855	0.850363	0.848999	WNT3A/MAF	2
1129	DMR	GO:0048562	embryonic organ morphogenesis	2/60	50/2032	0.43855	0.850363	0.848999	WNT3A/BMI1	2
1130	DMR	GO:0070647	protein modification by small protein conjugation or removal	3/60	82/2032	0.439599	0.850363	0.848999	KLHL15/BMI1/USP48	3
1131	DMR	GO:0009888	tissue development	7/60	213/2032	0.443003	0.850363	0.848999	BARX1/COL6A1/CTNNA2/NFIB/BVES/BMI1/MAF	7
1132	DMR	GO:0048705	skeletal system morphogenesis	2/60	51/2032	0.448735	0.850363	0.848999	COL6A1/BMI1	2
1133	DMR	GO:0002793	positive regulation of peptide secretion	1/60	20/2032	0.452454	0.850363	0.848999	FGR	1
1134	DMR	GO:0006282	regulation of DNA repair	1/60	20/2032	0.452454	0.850363	0.848999	HSF1	1
1135	DMR	GO:0007033	vacuole organization	1/60	20/2032	0.452454	0.850363	0.848999	ATG4B	1
1136	DMR	GO:0007204	positive regulation of cytosolic calcium ion concentration	1/60	20/2032	0.452454	0.850363	0.848999	PRNP	1
1137	DMR	GO:0010001	glial cell differentiation	1/60	20/2032	0.452454	0.850363	0.848999	NFIB	1
1138	DMR	GO:0010921	regulation of phosphatase activity	1/60	20/2032	0.452454	0.850363	0.848999	MASTL	1
1139	DMR	GO:0016072	rRNA metabolic process	1/60	20/2032	0.452454	0.850363	0.848999	UTP15	1
1140	DMR	GO:0019216	regulation of lipid metabolic process	1/60	20/2032	0.452454	0.850363	0.848999	FGR	1
1141	DMR	GO:0032103	positive regulation of response to external stimulus	1/60	20/2032	0.452454	0.850363	0.848999	VAMP7	1
1142	DMR	GO:0032392	DNA geometric change	1/60	20/2032	0.452454	0.850363	0.848999	TWNK	1
1143	DMR	GO:0044344	cellular response to fibroblast growth factor stimulus	1/60	20/2032	0.452454	0.850363	0.848999	WNT3A	1
1144	DMR	GO:0050684	regulation of mRNA processing	1/60	20/2032	0.452454	0.850363	0.848999	HSF1	1
1145	DMR	GO:0050900	leukocyte migration	1/60	20/2032	0.452454	0.850363	0.848999	MYO1G	1
1146	DMR	GO:0061035	regulation of cartilage development	1/60	20/2032	0.452454	0.850363	0.848999	MAF	1
1147	DMR	GO:1901988	negative regulation of cell cycle phase transition	1/60	20/2032	0.452454	0.850363	0.848999	CCND1	1
1148	DMR	GO:0007417	central nervous system development	3/60	84/2032	0.455461	0.852639	0.851271	CTNNA2/NFIB/BMI1	3
1149	DMR	GO:0007399	nervous system development	8/60	249/2032	0.45749	0.852639	0.851271	WNT3A/EFNB1/ZEB1/CTNNA2/NFIB/GDPD5/VAMP7/BMI1	8
1150	DMR	GO:0016053	organic acid biosynthetic process	2/60	52/2032	0.458819	0.852639	0.851271	ACACA/HAGH	2
1151	DMR	GO:0046394	carboxylic acid biosynthetic process	2/60	52/2032	0.458819	0.852639	0.851271	ACACA/HAGH	2
1152	DMR	GO:0007169	transmembrane receptor protein tyrosine kinase signaling pathway	3/60	85/2032	0.463327	0.852639	0.851271	WNT3A/EFNB1/FGR	3
1153	DMR	GO:0006959	humoral immune response	1/60	21/2032	0.468783	0.852639	0.851271	BMI1	1
1154	DMR	GO:0031570	DNA integrity checkpoint	1/60	21/2032	0.468783	0.852639	0.851271	CCND1	1
1155	DMR	GO:0048706	embryonic skeletal system development	1/60	21/2032	0.468783	0.852639	0.851271	BMI1	1
1156	DMR	GO:0060541	respiratory system development	1/60	21/2032	0.468783	0.852639	0.851271	NFIB	1
1157	DMR	GO:0071774	response to fibroblast growth factor	1/60	21/2032	0.468783	0.852639	0.851271	WNT3A	1
1158	DMR	GO:0061024	membrane organization	2/60	53/2032	0.4688	0.852639	0.851271	PRNP/VAMP7	2
1159	DMR	GO:0002520	immune system development	3/60	86/2032	0.471147	0.852639	0.851271	BARX1/IRF8/BMI1	3
1160	DMR	GO:0050767	regulation of neurogenesis	3/60	86/2032	0.471147	0.852639	0.851271	ZEB1/GDPD5/VAMP7	3
1161	DMR	GO:1905114	cell surface receptor signaling pathway involved in cell-cell signaling	3/60	86/2032	0.471147	0.852639	0.851271	BARX1/SOSTDC1/WNT3A	3
1162	DMR	GO:0006810	transport	13/60	422/2032	0.48299	0.852639	0.851271	KCNAB3/IRF8/PRNP/ACACA/ATP1B1/ATG4B/BVES/CEP41/CHMP2B/HSF1/MYO1G/VAMP7/FGR	13
1163	DMR	GO:0006338	chromatin remodeling	1/60	22/2032	0.484632	0.852639	0.851271	CENPP	1
1164	DMR	GO:0007519	skeletal muscle tissue development	1/60	22/2032	0.484632	0.852639	0.851271	BVES	1
1165	DMR	GO:0009408	response to heat	1/60	22/2032	0.484632	0.852639	0.851271	HSF1	1
1166	DMR	GO:0021953	central nervous system neuron differentiation	1/60	22/2032	0.484632	0.852639	0.851271	NFIB	1
1167	DMR	GO:0031333	negative regulation of protein complex assembly	1/60	22/2032	0.484632	0.852639	0.851271	TFIP11	1
1168	DMR	GO:0043523	regulation of neuron apoptotic process	1/60	22/2032	0.484632	0.852639	0.851271	PRNP	1
1169	DMR	GO:0050731	positive regulation of peptidyl-tyrosine phosphorylation	1/60	22/2032	0.484632	0.852639	0.851271	PRNP	1
1170	DMR	GO:0051147	regulation of muscle cell differentiation	1/60	22/2032	0.484632	0.852639	0.851271	WNT3A	1
1171	DMR	GO:0060351	cartilage development involved in endochondral bone morphogenesis	1/60	22/2032	0.484632	0.852639	0.851271	COL6A1	1
1172	DMR	GO:0045595	regulation of cell differentiation	6/60	188/2032	0.485611	0.852639	0.851271	WNT3A/ZEB1/GDPD5/VAMP7/BMI1/MAF	6
1173	DMR	GO:0016567	protein ubiquitination	2/60	55/2032	0.488441	0.852639	0.851271	KLHL15/BMI1	2
1174	DMR	GO:0051345	positive regulation of hydrolase activity	2/60	55/2032	0.488441	0.852639	0.851271	ARHGAP26/ATP1B1	2
1175	DMR	GO:0006974	cellular response to DNA damage stimulus	4/60	122/2032	0.491025	0.852639	0.851271	YAP1/CCND1/HSF1/MASTL	4
1176	DMR	GO:0006950	response to stress	11/60	357/2032	0.491507	0.852639	0.851271	YAP1/IRF7/CCND1/IRF8/PRNP/BVES/HSF1/MASTL/VAMP7/RNASE4/FGR	11
1177	DMR	GO:1903530	regulation of secretion by cell	2/60	56/2032	0.498095	0.852639	0.851271	VAMP7/FGR	2
1178	DMR	GO:0071702	organic substance transport	7/60	224/2032	0.498209	0.852639	0.851271	PRNP/ATG4B/CEP41/CHMP2B/HSF1/VAMP7/FGR	7
1179	DMR	GO:0016236	macroautophagy	1/60	23/2032	0.500016	0.852639	0.851271	ATG4B	1
1180	DMR	GO:0030178	negative regulation of Wnt signaling pathway	1/60	23/2032	0.500016	0.852639	0.851271	BARX1	1
1181	DMR	GO:0035303	regulation of dephosphorylation	1/60	23/2032	0.500016	0.852639	0.851271	MASTL	1
1182	DMR	GO:0044403	symbiont process	1/60	23/2032	0.500016	0.852639	0.851271	IRF8	1
1183	DMR	GO:0045930	negative regulation of mitotic cell cycle	1/60	23/2032	0.500016	0.852639	0.851271	CCND1	1
1184	DMR	GO:0060538	skeletal muscle organ development	1/60	23/2032	0.500016	0.852639	0.851271	BVES	1
1185	DMR	GO:1901990	regulation of mitotic cell cycle phase transition	1/60	23/2032	0.500016	0.852639	0.851271	CCND1	1
1186	DMR	GO:0016311	dephosphorylation	2/60	57/2032	0.507637	0.852639	0.851271	MASTL/NT5C2	2
1187	DMR	GO:0008104	protein localization	7/60	226/2032	0.508106	0.852639	0.851271	CTNNA2/PRNP/ATG4B/CEP41/CHMP2B/VAMP7/FGR	7
1188	DMR	GO:0032269	negative regulation of cellular protein metabolic process	3/60	91/2032	0.509482	0.852639	0.851271	RNASE6/PRNP/MASTL	3
1189	DMR	GO:0008283	cell proliferation	6/60	193/2032	0.512276	0.852639	0.851271	WNT3A/NFIB/CCND1/PRNP/HSF1/BMI1	6
1190	DMR	GO:0001837	epithelial to mesenchymal transition	1/60	24/2032	0.514948	0.852639	0.851271	BVES	1
1191	DMR	GO:0006334	nucleosome assembly	1/60	24/2032	0.514948	0.852639	0.851271	CENPP	1
1192	DMR	GO:0006473	protein acetylation	1/60	24/2032	0.514948	0.852639	0.851271	BMI1	1
1193	DMR	GO:0010948	negative regulation of cell cycle process	1/60	24/2032	0.514948	0.852639	0.851271	CCND1	1
1194	DMR	GO:0030217	T cell differentiation	1/60	24/2032	0.514948	0.852639	0.851271	BMI1	1
1195	DMR	GO:0030509	BMP signaling pathway	1/60	24/2032	0.514948	0.852639	0.851271	WNT3A	1
1196	DMR	GO:0035108	limb morphogenesis	1/60	24/2032	0.514948	0.852639	0.851271	WNT3A	1
1197	DMR	GO:0046364	monosaccharide biosynthetic process	1/60	24/2032	0.514948	0.852639	0.851271	HAGH	1
1198	DMR	GO:0046777	protein autophosphorylation	1/60	24/2032	0.514948	0.852639	0.851271	FGR	1
1199	DMR	GO:0051053	negative regulation of DNA metabolic process	1/60	24/2032	0.514948	0.852639	0.851271	HSF1	1
1200	DMR	GO:0051056	regulation of small GTPase mediated signal transduction	1/60	24/2032	0.514948	0.852639	0.851271	ARHGAP26	1
1201	DMR	GO:0060350	endochondral bone morphogenesis	1/60	24/2032	0.514948	0.852639	0.851271	COL6A1	1
1202	DMR	GO:0071902	positive regulation of protein serine/threonine kinase activity	1/60	24/2032	0.514948	0.852639	0.851271	CCND1	1
1203	DMR	GO:1903829	positive regulation of cellular protein localization	1/60	24/2032	0.514948	0.852639	0.851271	PRNP	1
1204	DMR	GO:2001020	regulation of response to DNA damage stimulus	1/60	24/2032	0.514948	0.852639	0.851271	HSF1	1
1205	DMR	GO:0009150	purine ribonucleotide metabolic process	2/60	58/2032	0.517065	0.852639	0.851271	ACACA/NT5C2	2
1206	DMR	GO:0051046	regulation of secretion	2/60	58/2032	0.517065	0.852639	0.851271	VAMP7/FGR	2
1207	DMR	GO:0051640	organelle localization	2/60	58/2032	0.517065	0.852639	0.851271	VAMP7/FGR	2
1208	DMR	GO:0033036	macromolecule localization	8/60	262/2032	0.518387	0.852639	0.851271	CTNNA2/PRNP/ATG4B/CEP41/CHMP2B/HSF1/VAMP7/FGR	8
1209	DMR	GO:0006464	cellular protein modification process	13/60	432/2032	0.52104	0.852639	0.851271	YAP1/CCND1/PRNP/ATG4B/CEP41/TPST2/KLHL15/MGAT4A/HSF1/MASTL/BMI1/USP48/FGR	13
1210	DMR	GO:0036211	protein modification process	13/60	432/2032	0.52104	0.852639	0.851271	YAP1/CCND1/PRNP/ATG4B/CEP41/TPST2/KLHL15/MGAT4A/HSF1/MASTL/BMI1/USP48/FGR	13
1211	DMR	GO:0051234	establishment of localization	13/60	432/2032	0.52104	0.852639	0.851271	KCNAB3/IRF8/PRNP/ACACA/ATP1B1/ATG4B/BVES/CEP41/CHMP2B/HSF1/MYO1G/VAMP7/FGR	13
1212	DMR	GO:0002250	adaptive immune response	1/60	25/2032	0.529442	0.852639	0.851271	MYO1G	1
1213	DMR	GO:0006261	DNA-dependent DNA replication	1/60	25/2032	0.529442	0.852639	0.851271	TWNK	1
1214	DMR	GO:0009266	response to temperature stimulus	1/60	25/2032	0.529442	0.852639	0.851271	HSF1	1
1215	DMR	GO:0009615	response to virus	1/60	25/2032	0.529442	0.852639	0.851271	IRF7	1
1216	DMR	GO:0035107	appendage morphogenesis	1/60	25/2032	0.529442	0.852639	0.851271	WNT3A	1
1217	DMR	GO:0050727	regulation of inflammatory response	1/60	25/2032	0.529442	0.852639	0.851271	VAMP7	1
1218	DMR	GO:0051251	positive regulation of lymphocyte activation	1/60	25/2032	0.529442	0.852639	0.851271	BMI1	1
1219	DMR	GO:0051402	neuron apoptotic process	1/60	25/2032	0.529442	0.852639	0.851271	PRNP	1
1220	DMR	GO:0051783	regulation of nuclear division	1/60	25/2032	0.529442	0.852639	0.851271	CCND1	1
1221	DMR	GO:2001233	regulation of apoptotic signaling pathway	1/60	25/2032	0.529442	0.852639	0.851271	BMI1	1
1222	DMR	GO:0051248	negative regulation of protein metabolic process	3/60	94/2032	0.531812	0.852639	0.851271	RNASE6/PRNP/MASTL	3
1223	DMR	GO:0051960	regulation of nervous system development	3/60	94/2032	0.531812	0.852639	0.851271	ZEB1/GDPD5/VAMP7	3
1224	DMR	GO:0001654	eye development	2/60	60/2032	0.535568	0.852639	0.851271	WNT3A/MAF	2
1225	DMR	GO:0006875	cellular metal ion homeostasis	2/60	60/2032	0.535568	0.852639	0.851271	PRNP/ATP1B1	2
1226	DMR	GO:0009259	ribonucleotide metabolic process	2/60	60/2032	0.535568	0.852639	0.851271	ACACA/NT5C2	2
1227	DMR	GO:0030155	regulation of cell adhesion	2/60	60/2032	0.535568	0.852639	0.851271	PRNP/BMI1	2
1228	DMR	GO:0150063	visual system development	2/60	60/2032	0.535568	0.852639	0.851271	WNT3A/MAF	2
1229	DMR	GO:1901615	organic hydroxy compound metabolic process	2/60	60/2032	0.535568	0.852639	0.851271	HAGHL/HAGH	2
1230	DMR	GO:0043603	cellular amide metabolic process	4/60	130/2032	0.542453	0.852639	0.851271	RNASE6/PRNP/ACACA/MRPS6	4
1231	DMR	GO:0048666	neuron development	4/60	130/2032	0.542453	0.852639	0.851271	EFNB1/CTNNA2/NFIB/VAMP7	4
1232	DMR	GO:0031497	chromatin assembly	1/60	26/2032	0.543509	0.852639	0.851271	CENPP	1
1233	DMR	GO:0042113	B cell activation	1/60	26/2032	0.543509	0.852639	0.851271	BMI1	1
1234	DMR	GO:0043900	regulation of multi-organism process	1/60	26/2032	0.543509	0.852639	0.851271	IRF8	1
1235	DMR	GO:0090132	epithelium migration	1/60	26/2032	0.543509	0.852639	0.851271	BVES	1
1236	DMR	GO:2000027	regulation of animal organ morphogenesis	1/60	26/2032	0.543509	0.852639	0.851271	NFIB	1
1237	DMR	GO:2000026	regulation of multicellular organismal development	6/60	199/2032	0.543646	0.852639	0.851271	ZEB1/NFIB/GDPD5/VAMP7/BMI1/MAF	6
1238	DMR	GO:0048880	sensory system development	2/60	61/2032	0.544642	0.852639	0.851271	WNT3A/MAF	2
1239	DMR	GO:0007267	cell-cell signaling	5/60	165/2032	0.545666	0.852639	0.851271	BARX1/SOSTDC1/WNT3A/PDLIM4/VAMP7	5
1240	DMR	GO:0019693	ribose phosphate metabolic process	2/60	62/2032	0.553595	0.852639	0.851271	ACACA/NT5C2	2
1241	DMR	GO:0048568	embryonic organ development	2/60	62/2032	0.553595	0.852639	0.851271	WNT3A/BMI1	2
1242	DMR	GO:0006468	protein phosphorylation	6/60	201/2032	0.553927	0.852639	0.851271	YAP1/CCND1/PRNP/HSF1/MASTL/FGR	6
1243	DMR	GO:0048584	positive regulation of response to stimulus	6/60	201/2032	0.553927	0.852639	0.851271	WNT3A/IRF7/PRNP/MYO1G/VAMP7/FGR	6
1244	DMR	GO:0051049	regulation of transport	4/60	132/2032	0.554921	0.852639	0.851271	KCNAB3/PRNP/VAMP7/FGR	4
1245	DMR	GO:0000075	cell cycle checkpoint	1/60	27/2032	0.557163	0.852639	0.851271	CCND1	1
1246	DMR	GO:0006403	RNA localization	1/60	27/2032	0.557163	0.852639	0.851271	HSF1	1
1247	DMR	GO:0007162	negative regulation of cell adhesion	1/60	27/2032	0.557163	0.852639	0.851271	PRNP	1
1248	DMR	GO:0016050	vesicle organization	1/60	27/2032	0.557163	0.852639	0.851271	VAMP7	1
1249	DMR	GO:0043543	protein acylation	1/60	27/2032	0.557163	0.852639	0.851271	BMI1	1
1250	DMR	GO:0046883	regulation of hormone secretion	1/60	27/2032	0.557163	0.852639	0.851271	VAMP7	1
1251	DMR	GO:0050657	nucleic acid transport	1/60	27/2032	0.557163	0.852639	0.851271	HSF1	1
1252	DMR	GO:0050658	RNA transport	1/60	27/2032	0.557163	0.852639	0.851271	HSF1	1
1253	DMR	GO:0051090	regulation of DNA-binding transcription factor activity	1/60	27/2032	0.557163	0.852639	0.851271	PRNP	1
1254	DMR	GO:0051236	establishment of RNA localization	1/60	27/2032	0.557163	0.852639	0.851271	HSF1	1
1255	DMR	GO:0060349	bone morphogenesis	1/60	27/2032	0.557163	0.852639	0.851271	COL6A1	1
1256	DMR	GO:0071773	cellular response to BMP stimulus	1/60	27/2032	0.557163	0.852639	0.851271	WNT3A	1
1257	DMR	GO:0060284	regulation of cell development	3/60	98/2032	0.560721	0.852639	0.851271	ZEB1/GDPD5/VAMP7	3
1258	DMR	GO:0051129	negative regulation of cellular component organization	2/60	63/2032	0.562427	0.852639	0.851271	PRNP/TFIP11	2
1259	DMR	GO:0051186	cofactor metabolic process	2/60	63/2032	0.562427	0.852639	0.851271	ACACA/HAGH	2
1260	DMR	GO:0031647	regulation of protein stability	1/60	28/2032	0.570415	0.852639	0.851271	PRNP	1
1261	DMR	GO:0034728	nucleosome organization	1/60	28/2032	0.570415	0.852639	0.851271	CENPP	1
1262	DMR	GO:0042063	gliogenesis	1/60	28/2032	0.570415	0.852639	0.851271	NFIB	1
1263	DMR	GO:0071772	response to BMP	1/60	28/2032	0.570415	0.852639	0.851271	WNT3A	1
1264	DMR	GO:0090130	tissue migration	1/60	28/2032	0.570415	0.852639	0.851271	BVES	1
1265	DMR	GO:1901214	regulation of neuron death	1/60	28/2032	0.570415	0.852639	0.851271	PRNP	1
1266	DMR	GO:0055065	metal ion homeostasis	2/60	64/2032	0.571138	0.852639	0.851271	PRNP/ATP1B1	2
1267	DMR	GO:0006928	movement of cell or subcellular component	5/60	170/2032	0.57334	0.852639	0.851271	EFNB1/CTNNA2/NFIB/MYO1G/FGR	5
1268	DMR	GO:0006163	purine nucleotide metabolic process	2/60	65/2032	0.579726	0.852639	0.851271	ACACA/NT5C2	2
1269	DMR	GO:0018108	peptidyl-tyrosine phosphorylation	2/60	65/2032	0.579726	0.852639	0.851271	PRNP/FGR	2
1270	DMR	GO:0043412	macromolecule modification	13/60	448/2032	0.580507	0.852639	0.851271	YAP1/CCND1/PRNP/ATG4B/CEP41/TPST2/KLHL15/MGAT4A/HSF1/MASTL/BMI1/USP48/FGR	13
1271	DMR	GO:0006629	lipid metabolic process	3/60	101/2032	0.581715	0.852639	0.851271	ACACA/GDPD5/FGR	3
1272	DMR	GO:0019752	carboxylic acid metabolic process	3/60	101/2032	0.581715	0.852639	0.851271	ACACA/HAGHL/HAGH	3
1273	DMR	GO:0050877	nervous system process	3/60	101/2032	0.581715	0.852639	0.851271	CRYBB1/KCNAB3/PRNP	3
1274	DMR	GO:0006333	chromatin assembly or disassembly	1/60	29/2032	0.583277	0.852639	0.851271	CENPP	1
1275	DMR	GO:0010976	positive regulation of neuron projection development	1/60	29/2032	0.583277	0.852639	0.851271	VAMP7	1
1276	DMR	GO:0015931	nucleobase-containing compound transport	1/60	29/2032	0.583277	0.852639	0.851271	HSF1	1
1277	DMR	GO:0016458	gene silencing	1/60	29/2032	0.583277	0.852639	0.851271	BMI1	1
1278	DMR	GO:0018105	peptidyl-serine phosphorylation	1/60	29/2032	0.583277	0.852639	0.851271	MASTL	1
1279	DMR	GO:0032147	activation of protein kinase activity	1/60	29/2032	0.583277	0.852639	0.851271	PRNP	1
1280	DMR	GO:0043547	positive regulation of GTPase activity	1/60	29/2032	0.583277	0.852639	0.851271	ARHGAP26	1
1281	DMR	GO:0045926	negative regulation of growth	1/60	29/2032	0.583277	0.852639	0.851271	IRF8	1
1282	DMR	GO:0048193	Golgi vesicle transport	1/60	29/2032	0.583277	0.852639	0.851271	VAMP7	1
1283	DMR	GO:0051480	regulation of cytosolic calcium ion concentration	1/60	29/2032	0.583277	0.852639	0.851271	PRNP	1
1284	DMR	GO:0072594	establishment of protein localization to organelle	1/60	29/2032	0.583277	0.852639	0.851271	VAMP7	1
1285	DMR	GO:0010564	regulation of cell cycle process	2/60	66/2032	0.58819	0.852639	0.851271	CCND1/HSF1	2
1286	DMR	GO:0043933	protein-containing complex subunit organization	7/60	243/2032	0.589456	0.852639	0.851271	CENPI/PRNP/BVES/CENPP/TFIP11/HSF1/VAMP7	7
1287	DMR	GO:0005996	monosaccharide metabolic process	1/60	30/2032	0.59576	0.852639	0.851271	HAGH	1
1288	DMR	GO:0006486	protein glycosylation	1/60	30/2032	0.59576	0.852639	0.851271	MGAT4A	1
1289	DMR	GO:0018209	peptidyl-serine modification	1/60	30/2032	0.59576	0.852639	0.851271	MASTL	1
1290	DMR	GO:0035690	cellular response to drug	1/60	30/2032	0.59576	0.852639	0.851271	PRNP	1
1291	DMR	GO:0043413	macromolecule glycosylation	1/60	30/2032	0.59576	0.852639	0.851271	MGAT4A	1
1292	DMR	GO:0045785	positive regulation of cell adhesion	1/60	30/2032	0.59576	0.852639	0.851271	BMI1	1
1293	DMR	GO:0050708	regulation of protein secretion	1/60	30/2032	0.59576	0.852639	0.851271	FGR	1
1294	DMR	GO:0050730	regulation of peptidyl-tyrosine phosphorylation	1/60	30/2032	0.59576	0.852639	0.851271	PRNP	1
1295	DMR	GO:0060828	regulation of canonical Wnt signaling pathway	1/60	30/2032	0.59576	0.852639	0.851271	WNT3A	1
1296	DMR	GO:0070085	glycosylation	1/60	30/2032	0.59576	0.852639	0.851271	MGAT4A	1
1297	DMR	GO:1903311	regulation of mRNA metabolic process	1/60	30/2032	0.59576	0.852639	0.851271	HSF1	1
1298	DMR	GO:1903706	regulation of hemopoiesis	1/60	30/2032	0.59576	0.852639	0.851271	BMI1	1
1299	DMR	GO:0006873	cellular ion homeostasis	2/60	67/2032	0.596532	0.852639	0.851271	PRNP/ATP1B1	2
1300	DMR	GO:0006935	chemotaxis	2/60	67/2032	0.596532	0.852639	0.851271	EFNB1/NFIB	2
1301	DMR	GO:0008285	negative regulation of cell proliferation	2/60	67/2032	0.596532	0.852639	0.851271	NFIB/PRNP	2
1302	DMR	GO:0030003	cellular cation homeostasis	2/60	67/2032	0.596532	0.852639	0.851271	PRNP/ATP1B1	2
1303	DMR	GO:0042330	taxis	2/60	67/2032	0.596532	0.852639	0.851271	EFNB1/NFIB	2
1304	DMR	GO:0043436	oxoacid metabolic process	3/60	104/2032	0.60209	0.852639	0.851271	ACACA/HAGHL/HAGH	3
1305	DMR	GO:0031344	regulation of cell projection organization	2/60	68/2032	0.60475	0.852639	0.851271	PRNP/VAMP7	2
1306	DMR	GO:0032446	protein modification by small protein conjugation	2/60	68/2032	0.60475	0.852639	0.851271	KLHL15/BMI1	2
1307	DMR	GO:0072521	purine-containing compound metabolic process	2/60	68/2032	0.60475	0.852639	0.851271	ACACA/NT5C2	2
1308	DMR	GO:0120035	regulation of plasma membrane bounded cell projection organization	2/60	68/2032	0.60475	0.852639	0.851271	PRNP/VAMP7	2
1309	DMR	GO:0001101	response to acid chemical	1/60	31/2032	0.607875	0.852639	0.851271	ACACA	1
1310	DMR	GO:0001933	negative regulation of protein phosphorylation	1/60	31/2032	0.607875	0.852639	0.851271	PRNP	1
1311	DMR	GO:0002683	negative regulation of immune system process	1/60	31/2032	0.607875	0.852639	0.851271	PRNP	1
1312	DMR	GO:0035265	organ growth	1/60	31/2032	0.607875	0.852639	0.851271	COL6A1	1
1313	DMR	GO:0043414	macromolecule methylation	1/60	31/2032	0.607875	0.852639	0.851271	BMI1	1
1314	DMR	GO:0044419	interspecies interaction between organisms	1/60	31/2032	0.607875	0.852639	0.851271	IRF8	1
1315	DMR	GO:0048863	stem cell differentiation	1/60	31/2032	0.607875	0.852639	0.851271	CTNNA2	1
1316	DMR	GO:0070997	neuron death	1/60	31/2032	0.607875	0.852639	0.851271	PRNP	1
1317	DMR	GO:0090287	regulation of cellular response to growth factor stimulus	1/60	31/2032	0.607875	0.852639	0.851271	WNT3A	1
1318	DMR	GO:0000278	mitotic cell cycle	3/60	105/2032	0.608741	0.852639	0.851271	CCND1/HSF1/MASTL	3
1319	DMR	GO:0006082	organic acid metabolic process	3/60	105/2032	0.608741	0.852639	0.851271	ACACA/HAGHL/HAGH	3
1320	DMR	GO:0044085	cellular component biogenesis	10/60	352/2032	0.608772	0.852639	0.851271	CENPI/PRNP/ATG4B/BVES/CENPP/CEP41/TFIP11/HSF1/VAMP7/UTP15	10
1321	DMR	GO:0051128	regulation of cellular component organization	7/60	248/2032	0.612206	0.854406	0.853035	CTNNA2/CCND1/PRNP/BVES/TFIP11/VAMP7/FGR	7
1322	DMR	GO:0046907	intracellular transport	4/60	142/2032	0.61456	0.854406	0.853035	PRNP/CHMP2B/VAMP7/FGR	4
1323	DMR	GO:0051704	multi-organism process	4/60	142/2032	0.61456	0.854406	0.853035	IRF7/IRF8/RNASE4/FGR	4
1324	DMR	GO:0051276	chromosome organization	5/60	178/2032	0.615841	0.854406	0.853035	CENPI/SMC2/CENPP/TWNK/BMI1	5
1325	DMR	GO:0006644	phospholipid metabolic process	1/60	32/2032	0.619633	0.854406	0.853035	FGR	1
1326	DMR	GO:0007005	mitochondrion organization	1/60	32/2032	0.619633	0.854406	0.853035	TWNK	1
1327	DMR	GO:0019932	second-messenger-mediated signaling	1/60	32/2032	0.619633	0.854406	0.853035	PRNP	1
1328	DMR	GO:0030098	lymphocyte differentiation	1/60	32/2032	0.619633	0.854406	0.853035	BMI1	1
1329	DMR	GO:0031589	cell-substrate adhesion	1/60	32/2032	0.619633	0.854406	0.853035	BVES	1
1330	DMR	GO:0070588	calcium ion transmembrane transport	1/60	32/2032	0.619633	0.854406	0.853035	PRNP	1
1331	DMR	GO:0006259	DNA metabolic process	4/60	143/2032	0.62026	0.854406	0.853035	NFIB/HSF1/TWNK/BMI1	4
1332	DMR	GO:0040012	regulation of locomotion	2/60	70/2032	0.620815	0.854406	0.853035	BVES/FGR	2
1333	DMR	GO:0030097	hemopoiesis	2/60	71/2032	0.628662	0.856458	0.855083	IRF8/BMI1	2
1334	DMR	GO:0055080	cation homeostasis	2/60	71/2032	0.628662	0.856458	0.855083	PRNP/ATP1B1	2
1335	DMR	GO:0098771	inorganic ion homeostasis	2/60	71/2032	0.628662	0.856458	0.855083	PRNP/ATP1B1	2
1336	DMR	GO:0007601	visual perception	1/60	33/2032	0.631044	0.856458	0.855083	CRYBB1	1
1337	DMR	GO:0010769	regulation of cell morphogenesis involved in differentiation	1/60	33/2032	0.631044	0.856458	0.855083	VAMP7	1
1338	DMR	GO:0042254	ribosome biogenesis	1/60	33/2032	0.631044	0.856458	0.855083	UTP15	1
1339	DMR	GO:0050953	sensory perception of light stimulus	1/60	33/2032	0.631044	0.856458	0.855083	CRYBB1	1
1340	DMR	GO:0072330	monocarboxylic acid biosynthetic process	1/60	33/2032	0.631044	0.856458	0.855083	ACACA	1
1341	DMR	GO:1901653	cellular response to peptide	1/60	33/2032	0.631044	0.856458	0.855083	PRNP	1
1342	DMR	GO:0043604	amide biosynthetic process	3/60	109/2032	0.634626	0.856458	0.855083	RNASE6/ACACA/MRPS6	3
1343	DMR	GO:0043086	negative regulation of catalytic activity	2/60	72/2032	0.636386	0.856458	0.855083	PRNP/MASTL	2
1344	DMR	GO:0006518	peptide metabolic process	3/60	110/2032	0.640915	0.856458	0.855083	RNASE6/PRNP/MRPS6	3
1345	DMR	GO:0002791	regulation of peptide secretion	1/60	34/2032	0.642118	0.856458	0.855083	FGR	1
1346	DMR	GO:0003007	heart morphogenesis	1/60	34/2032	0.642118	0.856458	0.855083	BVES	1
1347	DMR	GO:0016051	carbohydrate biosynthetic process	1/60	34/2032	0.642118	0.856458	0.855083	HAGH	1
1348	DMR	GO:0030031	cell projection assembly	1/60	34/2032	0.642118	0.856458	0.855083	CEP41	1
1349	DMR	GO:0032984	protein-containing complex disassembly	1/60	34/2032	0.642118	0.856458	0.855083	TFIP11	1
1350	DMR	GO:0042326	negative regulation of phosphorylation	1/60	34/2032	0.642118	0.856458	0.855083	PRNP	1
1351	DMR	GO:0045165	cell fate commitment	1/60	34/2032	0.642118	0.856458	0.855083	WNT3A	1
1352	DMR	GO:0046879	hormone secretion	1/60	34/2032	0.642118	0.856458	0.855083	VAMP7	1
1353	DMR	GO:0051051	negative regulation of transport	1/60	34/2032	0.642118	0.856458	0.855083	KCNAB3	1
1354	DMR	GO:0120031	plasma membrane bounded cell projection assembly	1/60	34/2032	0.642118	0.856458	0.855083	CEP41	1
1355	DMR	GO:0044255	cellular lipid metabolic process	2/60	73/2032	0.643987	0.857747	0.85637	ACACA/FGR	2
1356	DMR	GO:0061061	muscle structure development	2/60	74/2032	0.651465	0.862865	0.86148	WNT3A/BVES	2
1357	DMR	GO:0022607	cellular component assembly	9/60	328/2032	0.651546	0.862865	0.86148	CENPI/PRNP/ATG4B/BVES/CENPP/CEP41/TFIP11/HSF1/VAMP7	9
1358	DMR	GO:0006820	anion transport	1/60	35/2032	0.652865	0.862865	0.86148	PRNP	1
1359	DMR	GO:0009914	hormone transport	1/60	35/2032	0.652865	0.862865	0.86148	VAMP7	1
1360	DMR	GO:0009628	response to abiotic stimulus	3/60	112/2032	0.653273	0.862865	0.86148	YAP1/CCND1/HSF1	3
1361	DMR	GO:0034220	ion transmembrane transport	3/60	112/2032	0.653273	0.862865	0.86148	KCNAB3/PRNP/ATP1B1	3
1362	DMR	GO:0055082	cellular chemical homeostasis	2/60	75/2032	0.658821	0.868986	0.867591	PRNP/ATP1B1	2
1363	DMR	GO:0006979	response to oxidative stress	1/60	36/2032	0.663295	0.872467	0.871067	PRNP	1
1364	DMR	GO:0009152	purine ribonucleotide biosynthetic process	1/60	36/2032	0.663295	0.872467	0.871067	ACACA	1
1365	DMR	GO:0050801	ion homeostasis	2/60	76/2032	0.666055	0.874888	0.873484	PRNP/ATP1B1	2
1366	DMR	GO:0048585	negative regulation of response to stimulus	4/60	152/2032	0.669233	0.877849	0.87644	BARX1/PRNP/HSF1/BMI1	4
1367	DMR	GO:0072359	circulatory system development	3/60	115/2032	0.671254	0.87849	0.87708	RNASE6/BVES/RNASE4	3
1368	DMR	GO:0007423	sensory organ development	2/60	77/2032	0.673169	0.87849	0.87708	WNT3A/MAF	2
1369	DMR	GO:0033993	response to lipid	2/60	77/2032	0.673169	0.87849	0.87708	IRF8/ACACA	2
1370	DMR	GO:0051346	negative regulation of hydrolase activity	1/60	37/2032	0.673416	0.87849	0.87708	MASTL	1
1371	DMR	GO:0019637	organophosphate metabolic process	3/60	116/2032	0.6771	0.879807	0.878395	ACACA/NT5C2/FGR	3
1372	DMR	GO:0032940	secretion by cell	2/60	78/2032	0.680163	0.879807	0.878395	VAMP7/FGR	2
1373	DMR	GO:0016477	cell migration	3/60	117/2032	0.682871	0.879807	0.878395	CTNNA2/MYO1G/FGR	3
1374	DMR	GO:0009260	ribonucleotide biosynthetic process	1/60	38/2032	0.683238	0.879807	0.878395	ACACA	1
1375	DMR	GO:0030900	forebrain development	1/60	38/2032	0.683238	0.879807	0.878395	NFIB	1
1376	DMR	GO:0031346	positive regulation of cell projection organization	1/60	38/2032	0.683238	0.879807	0.878395	VAMP7	1
1377	DMR	GO:0043065	positive regulation of apoptotic process	1/60	38/2032	0.683238	0.879807	0.878395	PRNP	1
1378	DMR	GO:0140014	mitotic nuclear division	1/60	38/2032	0.683238	0.879807	0.878395	CCND1	1
1379	DMR	GO:1902532	negative regulation of intracellular signal transduction	1/60	38/2032	0.683238	0.879807	0.878395	PRNP	1
1380	DMR	GO:0006996	organelle organization	12/60	443/2032	0.684252	0.879807	0.878395	CENPI/PDLIM4/BKJ/ARHGAP26/SMC2/CCND1/ATG4B/CENPP/CEP41/VAMP7/TWNK/BMI1	12
1381	DMR	GO:0006811	ion transport	4/60	155/2032	0.684603	0.879807	0.878395	KCNAB3/PRNP/ATP1B1/VAMP7	4
1382	DMR	GO:0006886	intracellular protein transport	2/60	79/2032	0.687036	0.881743	0.880328	PRNP/VAMP7	2
1383	DMR	GO:0031399	regulation of protein modification process	5/60	193/2032	0.688809	0.882008	0.880593	CCND1/PRNP/MASTL/BMI1/FGR	5
1384	DMR	GO:0043068	positive regulation of programmed cell death	1/60	39/2032	0.69277	0.882008	0.880593	PRNP	1
1385	DMR	GO:1901652	response to peptide	1/60	39/2032	0.69277	0.882008	0.880593	PRNP	1
1386	DMR	GO:0048583	regulation of response to stimulus	10/60	375/2032	0.693595	0.882008	0.880593	BARX1/WNT3A/ARHGAP26/IRF7/PRNP/HSF1/MYO1G/VAMP7/BMI1/FGR	10
1387	DMR	GO:0009968	negative regulation of signal transduction	3/60	120/2032	0.699737	0.882008	0.880593	BARX1/PRNP/BMI1	3
1388	DMR	GO:0009117	nucleotide metabolic process	2/60	81/2032	0.700429	0.882008	0.880593	ACACA/NT5C2	2
1389	DMR	GO:0032259	methylation	1/60	40/2032	0.702019	0.882008	0.880593	BMI1	1
1390	DMR	GO:0034470	ncRNA processing	1/60	40/2032	0.702019	0.882008	0.880593	UTP15	1
1391	DMR	GO:0043009	chordate embryonic development	1/60	40/2032	0.702019	0.882008	0.880593	BMI1	1
1392	DMR	GO:0046390	ribose phosphate biosynthetic process	1/60	40/2032	0.702019	0.882008	0.880593	ACACA	1
1393	DMR	GO:0060070	canonical Wnt signaling pathway	1/60	40/2032	0.702019	0.882008	0.880593	WNT3A	1
1394	DMR	GO:0042327	positive regulation of phosphorylation	3/60	121/2032	0.70521	0.882008	0.880593	CCND1/PRNP/FGR	3
1395	DMR	GO:0006753	nucleoside phosphate metabolic process	2/60	82/2032	0.70695	0.882008	0.880593	ACACA/NT5C2	2
1396	DMR	GO:0046903	secretion	2/60	82/2032	0.70695	0.882008	0.880593	VAMP7/FGR	2
1397	DMR	GO:0048870	cell motility	3/60	122/2032	0.71061	0.882008	0.880593	CTNNA2/MYO1G/FGR	3
1398	DMR	GO:0007517	muscle organ development	1/60	41/2032	0.710995	0.882008	0.880593	BVES	1
1399	DMR	GO:0071900	regulation of protein serine/threonine kinase activity	1/60	41/2032	0.710995	0.882008	0.880593	CCND1	1
1400	DMR	GO:0048598	embryonic morphogenesis	2/60	83/2032	0.713355	0.882008	0.880593	WNT3A/BMI1	2
1401	DMR	GO:0048729	tissue morphogenesis	2/60	83/2032	0.713355	0.882008	0.880593	COL6A1/CTNNA2	2
1402	DMR	GO:1903047	mitotic cell cycle process	2/60	83/2032	0.713355	0.882008	0.880593	CCND1/MASTL	2
1403	DMR	GO:0051674	localization of cell	3/60	123/2032	0.715936	0.882008	0.880593	CTNNA2/MYO1G/FGR	3
1404	DMR	GO:0030163	protein catabolic process	2/60	84/2032	0.719645	0.882008	0.880593	CTSD/USP48	2
1405	DMR	GO:0006164	purine nucleotide biosynthetic process	1/60	42/2032	0.719704	0.882008	0.880593	ACACA	1
1406	DMR	GO:0006417	regulation of translation	1/60	42/2032	0.719704	0.882008	0.880593	RNASE6	1
1407	DMR	GO:0006470	protein dephosphorylation	1/60	42/2032	0.719704	0.882008	0.880593	MASTL	1
1408	DMR	GO:0006816	calcium ion transport	1/60	42/2032	0.719704	0.882008	0.880593	PRNP	1
1409	DMR	GO:0006874	cellular calcium ion homeostasis	1/60	42/2032	0.719704	0.882008	0.880593	PRNP	1
1410	DMR	GO:0009101	glycoprotein biosynthetic process	1/60	42/2032	0.719704	0.882008	0.880593	MGAT4A	1
1411	DMR	GO:0010942	positive regulation of cell death	1/60	42/2032	0.719704	0.882008	0.880593	PRNP	1
1412	DMR	GO:0030099	myeloid cell differentiation	1/60	42/2032	0.719704	0.882008	0.880593	IRF8	1
1413	DMR	GO:0030335	positive regulation of cell migration	1/60	42/2032	0.719704	0.882008	0.880593	FGR	1
1414	DMR	GO:0051052	regulation of DNA metabolic process	1/60	42/2032	0.719704	0.882008	0.880593	HSF1	1
1415	DMR	GO:0055074	calcium ion homeostasis	1/60	42/2032	0.719704	0.882008	0.880593	PRNP	1
1416	DMR	GO:0071396	cellular response to lipid	1/60	42/2032	0.719704	0.882008	0.880593	IRF8	1
1417	DMR	GO:0071826	ribonucleoprotein complex subunit organization	1/60	42/2032	0.719704	0.882008	0.880593	TFIP11	1
1418	DMR	GO:0048513	animal organ development	9/60	348/2032	0.723821	0.882407	0.880991	BARX1/WNT3A/COL6A1/CTNNA2/NFIB/IRF8/BVES/BMI1/MAF	9
1419	DMR	GO:0044283	small molecule biosynthetic process	2/60	85/2032	0.725821	0.882407	0.880991	ACACA/HAGH	2
1420	DMR	GO:1901135	carbohydrate derivative metabolic process	3/60	125/2032	0.726367	0.882407	0.880991	ACACA/MGAT4A/NT5C2	3
1421	DMR	GO:0001667	ameboidal-type cell migration	1/60	43/2032	0.728155	0.882407	0.880991	CTNNA2	1
1422	DMR	GO:0006914	autophagy	1/60	43/2032	0.728155	0.882407	0.880991	ATG4B	1
1423	DMR	GO:0060348	bone development	1/60	43/2032	0.728155	0.882407	0.880991	COL6A1	1
1424	DMR	GO:0061919	process utilizing autophagic mechanism	1/60	43/2032	0.728155	0.882407	0.880991	ATG4B	1
1425	DMR	GO:0044087	regulation of cellular component biogenesis	2/60	86/2032	0.731885	0.882407	0.880991	TFIP11/UTP15	2
1426	DMR	GO:0055086	nucleobase-containing small molecule metabolic process	2/60	86/2032	0.731885	0.882407	0.880991	ACACA/NT5C2	2
1427	DMR	GO:0008610	lipid biosynthetic process	1/60	44/2032	0.736355	0.882407	0.880991	ACACA	1
1428	DMR	GO:0009306	protein secretion	1/60	44/2032	0.736355	0.882407	0.880991	FGR	1
1429	DMR	GO:0042391	regulation of membrane potential	1/60	44/2032	0.736355	0.882407	0.880991	BVES	1
1430	DMR	GO:0072522	purine-containing compound biosynthetic process	1/60	44/2032	0.736355	0.882407	0.880991	ACACA	1
1431	DMR	GO:2000147	positive regulation of cell motility	1/60	44/2032	0.736355	0.882407	0.880991	FGR	1
1432	DMR	GO:1901700	response to oxygen-containing compound	3/60	128/2032	0.741466	0.882407	0.880991	IRF8/PRNP/ACACA	3
1433	DMR	GO:0070925	organelle assembly	2/60	88/2032	0.743679	0.882407	0.880991	ATG4B/CEP41	2
1434	DMR	GO:1901701	cellular response to oxygen-containing compound	2/60	88/2032	0.743679	0.882407	0.880991	IRF8/PRNP	2
1435	DMR	GO:0051272	positive regulation of cellular component movement	1/60	45/2032	0.744313	0.882407	0.880991	FGR	1
1436	DMR	GO:0030036	actin cytoskeleton organization	2/60	89/2032	0.749412	0.882407	0.880991	PDLIM4/ARHGAP26	2
1437	DMR	GO:1901137	carbohydrate derivative biosynthetic process	2/60	89/2032	0.749412	0.882407	0.880991	ACACA/MGAT4A	2
1438	DMR	GO:0007167	enzyme linked receptor protein signaling pathway	3/60	130/2032	0.751171	0.882407	0.880991	WNT3A/EFNB1/FGR	3
1439	DMR	GO:0010562	positive regulation of phosphorus metabolic process	3/60	130/2032	0.751171	0.882407	0.880991	CCND1/PRNP/FGR	3
1440	DMR	GO:0045937	positive regulation of phosphate metabolic process	3/60	130/2032	0.751171	0.882407	0.880991	CCND1/PRNP/FGR	3
1441	DMR	GO:0007166	cell surface receptor signaling pathway	7/60	283/2032	0.751684	0.882407	0.880991	BARX1/SOSTDC1/WNT3A/EFNB1/PRNP/MYO1G/FGR	7
1442	DMR	GO:0009100	glycoprotein metabolic process	1/60	46/2032	0.752033	0.882407	0.880991	MGAT4A	1
1443	DMR	GO:0018205	peptidyl-lysine modification	1/60	46/2032	0.752033	0.882407	0.880991	BMI1	1
1444	DMR	GO:0022411	cellular component disassembly	1/60	46/2032	0.752033	0.882407	0.880991	TFIP11	1
1445	DMR	GO:0043254	regulation of protein complex assembly	1/60	46/2032	0.752033	0.882407	0.880991	TFIP11	1
1446	DMR	GO:0051146	striated muscle cell differentiation	1/60	46/2032	0.752033	0.882407	0.880991	WNT3A	1
1447	DMR	GO:0090596	sensory organ morphogenesis	1/60	46/2032	0.752033	0.882407	0.880991	WNT3A	1
1448	DMR	GO:0097190	apoptotic signaling pathway	1/60	46/2032	0.752033	0.882407	0.880991	BMI1	1
1449	DMR	GO:0023056	positive regulation of signaling	4/60	170/2032	0.754111	0.882407	0.880991	WNT3A/BVES/VAMP7/FGR	4
1450	DMR	GO:0002521	leukocyte differentiation	1/60	47/2032	0.759525	0.882407	0.880991	BMI1	1
1451	DMR	GO:0002790	peptide secretion	1/60	47/2032	0.759525	0.882407	0.880991	FGR	1
1452	DMR	GO:0006302	double-strand break repair	1/60	47/2032	0.759525	0.882407	0.880991	HSF1	1
1453	DMR	GO:0006954	inflammatory response	1/60	47/2032	0.759525	0.882407	0.880991	VAMP7	1
1454	DMR	GO:0007178	transmembrane receptor protein serine/threonine kinase signaling pathway	1/60	47/2032	0.759525	0.882407	0.880991	WNT3A	1
1455	DMR	GO:0014706	striated muscle tissue development	1/60	47/2032	0.759525	0.882407	0.880991	BVES	1
1456	DMR	GO:0023061	signal release	1/60	47/2032	0.759525	0.882407	0.880991	VAMP7	1
1457	DMR	GO:0071345	cellular response to cytokine stimulus	1/60	47/2032	0.759525	0.882407	0.880991	IRF8	1
1458	DMR	GO:0072503	cellular divalent inorganic cation homeostasis	1/60	47/2032	0.759525	0.882407	0.880991	PRNP	1
1459	DMR	GO:0072507	divalent inorganic cation homeostasis	1/60	47/2032	0.759525	0.882407	0.880991	PRNP	1
1460	DMR	GO:0019725	cellular homeostasis	2/60	91/2032	0.760555	0.882407	0.880991	PRNP/ATP1B1	2
1461	DMR	GO:0010648	negative regulation of cell communication	3/60	133/2032	0.765194	0.882407	0.880991	BARX1/PRNP/BMI1	3
1462	DMR	GO:0023057	negative regulation of signaling	3/60	133/2032	0.765194	0.882407	0.880991	BARX1/PRNP/BMI1	3
1463	DMR	GO:0048646	anatomical structure formation involved in morphogenesis	3/60	133/2032	0.765194	0.882407	0.880991	CTNNA2/RNASE6/RNASE4	3
1464	DMR	GO:0051649	establishment of localization in cell	4/60	173/2032	0.766549	0.882407	0.880991	PRNP/CHMP2B/VAMP7/FGR	4
1465	DMR	GO:0009126	purine nucleoside monophosphate metabolic process	1/60	48/2032	0.766794	0.882407	0.880991	NT5C2	1
1466	DMR	GO:0009167	purine ribonucleoside monophosphate metabolic process	1/60	48/2032	0.766794	0.882407	0.880991	NT5C2	1
1467	DMR	GO:0022402	cell cycle process	3/60	134/2032	0.769728	0.882407	0.880991	CCND1/HSF1/MASTL	3
1468	DMR	GO:0006412	translation	2/60	93/2032	0.771276	0.882407	0.880991	RNASE6/MRPS6	2
1469	DMR	GO:0009165	nucleotide biosynthetic process	1/60	49/2032	0.773846	0.882407	0.880991	ACACA	1
1470	DMR	GO:0009792	embryo development ending in birth or egg hatching	1/60	49/2032	0.773846	0.882407	0.880991	BMI1	1
1471	DMR	GO:0044089	positive regulation of cellular component biogenesis	1/60	49/2032	0.773846	0.882407	0.880991	UTP15	1
1472	DMR	GO:0045786	negative regulation of cell cycle	1/60	49/2032	0.773846	0.882407	0.880991	CCND1	1
1473	DMR	GO:0060537	muscle tissue development	1/60	49/2032	0.773846	0.882407	0.880991	BVES	1
1474	DMR	GO:0070838	divalent metal ion transport	1/60	49/2032	0.773846	0.882407	0.880991	PRNP	1
1475	DMR	GO:0072511	divalent inorganic cation transport	1/60	49/2032	0.773846	0.882407	0.880991	PRNP	1
1476	DMR	GO:0030029	actin filament-based process	2/60	94/2032	0.776482	0.883268	0.881851	PDLIM4/ARHGAP26	2
1477	DMR	GO:0043043	peptide biosynthetic process	2/60	94/2032	0.776482	0.883268	0.881851	RNASE6/MRPS6	2
1478	DMR	GO:0016310	phosphorylation	6/60	253/2032	0.777388	0.883268	0.881851	YAP1/CCND1/PRNP/HSF1/MASTL/FGR	6
1479	DMR	GO:0031401	positive regulation of protein modification process	3/60	136/2032	0.778587	0.883576	0.882158	CCND1/PRNP/BMI1	3
1480	DMR	GO:0009161	ribonucleoside monophosphate metabolic process	1/60	50/2032	0.780689	0.884723	0.883303	NT5C2	1
1481	DMR	GO:0009056	catabolic process	5/60	216/2032	0.782002	0.884723	0.883303	CTSD/ATG4B/HAGHL/HAGH/USP48	5
1482	DMR	GO:1901575	organic substance catabolic process	4/60	177/2032	0.782389	0.884723	0.883303	CTSD/HAGHL/HAGH/USP48	4
1483	DMR	GO:0023051	regulation of signaling	8/60	331/2032	0.78625	0.885046	0.883626	BARX1/WNT3A/ARHGAP26/PRNP/BVES/VAMP7/BMI1/FGR	8
1484	DMR	GO:0006511	ubiquitin-dependent protein catabolic process	1/60	51/2032	0.787328	0.885046	0.883626	USP48	1
1485	DMR	GO:0007264	small GTPase mediated signal transduction	1/60	51/2032	0.787328	0.885046	0.883626	ARHGAP26	1
1486	DMR	GO:0071417	cellular response to organonitrogen compound	1/60	51/2032	0.787328	0.885046	0.883626	PRNP	1
1487	DMR	GO:1901293	nucleoside phosphate biosynthetic process	1/60	51/2032	0.787328	0.885046	0.883626	ACACA	1
1488	DMR	GO:0009123	nucleoside monophosphate metabolic process	1/60	52/2032	0.793769	0.886881	0.885458	NT5C2	1
1489	DMR	GO:0010608	posttranscriptional regulation of gene expression	1/60	52/2032	0.793769	0.886881	0.885458	RNASE6	1
1490	DMR	GO:0019941	modification-dependent protein catabolic process	1/60	52/2032	0.793769	0.886881	0.885458	USP48	1
1491	DMR	GO:0042692	muscle cell differentiation	1/60	52/2032	0.793769	0.886881	0.885458	WNT3A	1
1492	DMR	GO:0043632	modification-dependent macromolecule catabolic process	1/60	52/2032	0.793769	0.886881	0.885458	USP48	1
1493	DMR	GO:0006508	proteolysis	3/60	140/2032	0.795489	0.886881	0.885458	CTSD/ATG4B/USP48	3
1494	DMR	GO:0055085	transmembrane transport	3/60	140/2032	0.795489	0.886881	0.885458	KCNAB3/PRNP/ATP1B1	3
1495	DMR	GO:0010817	regulation of hormone levels	1/60	53/2032	0.800019	0.890887	0.889458	VAMP7	1
1496	DMR	GO:0048878	chemical homeostasis	2/60	99/2032	0.801015	0.890953	0.889523	PRNP/ATP1B1	2
1497	DMR	GO:0010975	regulation of neuron projection development	1/60	54/2032	0.806082	0.895542	0.894105	VAMP7	1
1498	DMR	GO:0051241	negative regulation of multicellular organismal process	2/60	101/2032	0.810155	0.898927	0.897484	NFIB/PRNP	2
1499	DMR	GO:0000280	nuclear division	1/60	55/2032	0.811964	0.898927	0.897484	CCND1	1
1500	DMR	GO:0034660	ncRNA metabolic process	1/60	55/2032	0.811964	0.898927	0.897484	UTP15	1
1501	MiR	GO:0070647	protein modification by small protein conjugation or removal	9/79	82/2032	0.00372413	0.767233	0.767233	EYA1/URM1/MAD2L2/OTUD6B/DCAF13/DESI2/KLHL20/UBAC1/YOD1	9
1502	MiR	GO:0006493	protein O-linked glycosylation	3/79	10/2032	0.0055725	0.767233	0.767233	GXYLT1/LARGE1/POMGNT2	3
1503	MiR	GO:0120034	positive regulation of plasma membrane bounded cell projection assembly	3/79	10/2032	0.0055725	0.767233	0.767233	NRP1/NDEL1/TAPT1	3
1504	MiR	GO:0007098	centrosome cycle	3/79	12/2032	0.00965695	0.767233	0.767233	PPP1R12A/NDEL1/CHMP4B	3
1505	MiR	GO:0050000	chromosome localization	3/79	12/2032	0.00965695	0.767233	0.767233	NDEL1/CHMP4B/CENPQ	3
1506	MiR	GO:0051303	establishment of chromosome localization	3/79	12/2032	0.00965695	0.767233	0.767233	NDEL1/CHMP4B/CENPQ	3
1507	MiR	GO:0032386	regulation of intracellular transport	5/79	38/2032	0.0143376	0.767233	0.767233	PPP1R12A/NDEL1/RAP1B/CPSF6/YOD1	5
1508	MiR	GO:0009895	negative regulation of catabolic process	4/79	25/2032	0.0143679	0.767233	0.767233	CHMP4B/TARDBP/MAD2L2/YOD1	4
1509	MiR	GO:0048738	cardiac muscle tissue development	4/79	26/2032	0.0164881	0.767233	0.767233	ACVR1/MYH15/CHD7/ACTC1	4
1510	MiR	GO:0016579	protein deubiquitination	3/79	15/2032	0.0183615	0.767233	0.767233	OTUD6B/DESI2/YOD1	3
1511	MiR	GO:0060491	regulation of cell projection assembly	3/79	15/2032	0.0183615	0.767233	0.767233	NRP1/NDEL1/TAPT1	3
1512	MiR	GO:0070646	protein modification by small protein removal	3/79	15/2032	0.0183615	0.767233	0.767233	OTUD6B/DESI2/YOD1	3
1513	MiR	GO:0120032	regulation of plasma membrane bounded cell projection assembly	3/79	15/2032	0.0183615	0.767233	0.767233	NRP1/NDEL1/TAPT1	3
1514	MiR	GO:0006464	cellular protein modification process	25/79	432/2032	0.0183859	0.767233	0.767233	CLOCK/ACVR1/IL6/PDGFRA/EYA1/EPHA7/LIMK2/PPP1R12A/PGP/URM1/GXYLT1/RAP1B/LARGE1/MAD2L2/OTUD6B/DCAF13/HDAC9/DESI2/KDM3A/GSKIP/SHOC2/KLHL20/UBAC1/YOD1/POMGNT2	25
1515	MiR	GO:0036211	protein modification process	25/79	432/2032	0.0183859	0.767233	0.767233	CLOCK/ACVR1/IL6/PDGFRA/EYA1/EPHA7/LIMK2/PPP1R12A/PGP/URM1/GXYLT1/RAP1B/LARGE1/MAD2L2/OTUD6B/DCAF13/HDAC9/DESI2/KDM3A/GSKIP/SHOC2/KLHL20/UBAC1/YOD1/POMGNT2	25
1516	MiR	GO:0031023	microtubule organizing center organization	3/79	16/2032	0.0219763	0.767233	0.767233	PPP1R12A/NDEL1/CHMP4B	3
1517	MiR	GO:0055007	cardiac muscle cell differentiation	3/79	16/2032	0.0219763	0.767233	0.767233	ACVR1/MYH15/ACTC1	3
1518	MiR	GO:1902850	microtubule cytoskeleton organization involved in mitosis	3/79	16/2032	0.0219763	0.767233	0.767233	NDEL1/CHMP4B/SPAST	3
1519	MiR	GO:0060341	regulation of cellular localization	7/79	74/2032	0.0226055	0.767233	0.767233	PPP1R12A/NDEL1/RAP1B/CPSF6/CHD7/CENPQ/YOD1	7
1520	MiR	GO:0000910	cytokinesis	3/79	17/2032	0.0259517	0.767233	0.767233	CHMP4B/BECN1/SPAST	3
1521	MiR	GO:0060828	regulation of canonical Wnt signaling pathway	4/79	30/2032	0.0268792	0.767233	0.767233	FRZB/WNT8A/MAD2L2/GSKIP	4
1522	MiR	GO:0043412	macromolecule modification	25/79	448/2032	0.0283455	0.767233	0.767233	CLOCK/ACVR1/IL6/PDGFRA/EYA1/EPHA7/LIMK2/PPP1R12A/PGP/URM1/GXYLT1/RAP1B/LARGE1/MAD2L2/OTUD6B/DCAF13/HDAC9/DESI2/KDM3A/GSKIP/SHOC2/KLHL20/UBAC1/YOD1/POMGNT2	25
1523	MiR	GO:0051607	defense response to virus	3/79	18/2032	0.0302873	0.767233	0.767233	IL6/IRF2/BECN1	3
1524	MiR	GO:0051656	establishment of organelle localization	5/79	46/2032	0.0307535	0.767233	0.767233	NDEL1/RAP1B/CHMP4B/SPAST/CENPQ	5
1525	MiR	GO:0072359	circulatory system development	9/79	115/2032	0.0314309	0.767233	0.767233	IRX4/ACVR1/NRXN1/MYH15/NRP1/THBS2/HDAC9/CHD7/ACTC1	9
1526	MiR	GO:0051649	establishment of localization in cell	12/79	173/2032	0.0319568	0.767233	0.767233	PPP1R12A/NDEL1/RAP1B/CPSF6/CHMP4B/BECN1/AMPH/CHD7/SPAST/CENPQ/KLHL20/YOD1	12
1527	MiR	GO:0007507	heart development	6/79	63/2032	0.0331147	0.767233	0.767233	IRX4/ACVR1/MYH15/HDAC9/CHD7/ACTC1	6
1528	MiR	GO:0014706	striated muscle tissue development	5/79	47/2032	0.0333949	0.767233	0.767233	ACVR1/MYH15/HDAC9/CHD7/ACTC1	5
1529	MiR	GO:0048513	animal organ development	20/79	348/2032	0.0390703	0.767233	0.767233	IRX4/DPYSL2/ACVR1/PDGFRA/MYH15/NRP1/EPHA7/LIMK2/FST/HOXD8/LHX9/NDEL1/LARGE1/MAD2L2/STAT3/HDAC9/CHD7/ASXL2/TAPT1/ACTC1	20
1530	MiR	GO:0060537	muscle tissue development	5/79	49/2032	0.0390935	0.767233	0.767233	ACVR1/MYH15/HDAC9/CHD7/ACTC1	5
1531	MiR	GO:0016072	rRNA metabolic process	3/79	20/2032	0.0400283	0.767233	0.767233	DCAF13/CHD7/TAF1B	3
1532	MiR	GO:0035051	cardiocyte differentiation	3/79	20/2032	0.0400283	0.767233	0.767233	ACVR1/MYH15/ACTC1	3
1533	MiR	GO:0002252	immune effector process	5/79	50/2032	0.0421534	0.767233	0.767233	IL6/IRF2/MAD2L2/BECN1/COLEC11	5
1534	MiR	GO:0051259	protein complex oligomerization	5/79	50/2032	0.0421534	0.767233	0.767233	KCTD7/CPSF6/CHMP4B/SPAST/IKZF5	5
1535	MiR	GO:0048699	generation of neurons	12/79	182/2032	0.0449458	0.767233	0.767233	DPYSL2/IL6/NRP1/EPHA7/FST/LHX9/WNT8A/NDEL1/STAT3/CHD7/SPAST/POMGNT2	12
1536	MiR	GO:0007018	microtubule-based movement	3/79	21/2032	0.0454249	0.767233	0.767233	KTN1/NDEL1/SPAST	3
1537	MiR	GO:0043244	regulation of protein complex disassembly	3/79	21/2032	0.0454249	0.767233	0.767233	CAPZA1/EIF5A/SPAST	3
1538	MiR	GO:0007409	axonogenesis	6/79	68/2032	0.0457743	0.767233	0.767233	DPYSL2/NRP1/EPHA7/LHX9/NDEL1/SPAST	6
1539	MiR	GO:0031344	regulation of cell projection organization	6/79	68/2032	0.0457743	0.767233	0.767233	DPYSL2/NRP1/EPHA7/FST/NDEL1/TAPT1	6
1540	MiR	GO:0032446	protein modification by small protein conjugation	6/79	68/2032	0.0457743	0.767233	0.767233	EYA1/URM1/MAD2L2/DCAF13/KLHL20/UBAC1	6
1541	MiR	GO:0120035	regulation of plasma membrane bounded cell projection organization	6/79	68/2032	0.0457743	0.767233	0.767233	DPYSL2/NRP1/EPHA7/FST/NDEL1/TAPT1	6
1542	MiR	GO:0044087	regulation of cellular component biogenesis	7/79	86/2032	0.0464912	0.767233	0.767233	NRP1/EPHA7/CAPZA1/NDEL1/RAP1B/CHMP4B/TAPT1	7
1543	MiR	GO:0045944	positive regulation of transcription by RNA polymerase II	11/79	164/2032	0.0488078	0.767233	0.767233	ACVR1/IL6/NR5A2/PPP1R12A/IRF2/HOXD8/GATA4/TARDBP/CHD7/ASXL2/IKZF5	11
1544	MiR	GO:0060322	head development	6/79	70/2032	0.0515847	0.767233	0.767233	DPYSL2/NRP1/EPHA7/LIMK2/NDEL1/CHD7	6
1545	MiR	GO:0007411	axon guidance	4/79	37/2032	0.0528282	0.767233	0.767233	DPYSL2/NRP1/EPHA7/LHX9	4
1546	MiR	GO:0097485	neuron projection guidance	4/79	37/2032	0.0528282	0.767233	0.767233	DPYSL2/NRP1/EPHA7/LHX9	4
1547	MiR	GO:0022008	neurogenesis	12/79	187/2032	0.0535847	0.767233	0.767233	DPYSL2/IL6/NRP1/EPHA7/FST/LHX9/WNT8A/NDEL1/STAT3/CHD7/SPAST/POMGNT2	12
1548	MiR	GO:0032924	activin receptor signaling pathway	2/79	10/2032	0.0548573	0.767233	0.767233	ACVR1/FST	2
1549	MiR	GO:0034250	positive regulation of cellular amide metabolic process	2/79	10/2032	0.0548573	0.767233	0.767233	IL6/EIF5A	2
1550	MiR	GO:0040014	regulation of multicellular organism growth	2/79	10/2032	0.0548573	0.767233	0.767233	STAT3/CHD7	2
1551	MiR	GO:0055008	cardiac muscle tissue morphogenesis	2/79	10/2032	0.0548573	0.767233	0.767233	CHD7/ACTC1	2
1552	MiR	GO:0060411	cardiac septum morphogenesis	2/79	10/2032	0.0548573	0.767233	0.767233	ACVR1/CHD7	2
1553	MiR	GO:0060415	muscle tissue morphogenesis	2/79	10/2032	0.0548573	0.767233	0.767233	CHD7/ACTC1	2
1554	MiR	GO:0061640	cytoskeleton-dependent cytokinesis	2/79	10/2032	0.0548573	0.767233	0.767233	CHMP4B/SPAST	2
1555	MiR	GO:0072384	organelle transport along microtubule	2/79	10/2032	0.0548573	0.767233	0.767233	NDEL1/SPAST	2
1556	MiR	GO:2001237	negative regulation of extrinsic apoptotic signaling pathway	2/79	10/2032	0.0548573	0.767233	0.767233	ACVR1/EYA1	2
1557	MiR	GO:0006357	regulation of transcription by RNA polymerase II	15/79	252/2032	0.0565406	0.767233	0.767233	ERG/ACVR1/IL6/NR5A2/PPP1R12A/IRF2/HOXD8/GATA4/TARDBP/MAD2L2/STAT3/HDAC9/CHD7/ASXL2/IKZF5	15
1558	MiR	GO:0016236	macroautophagy	3/79	23/2032	0.0572386	0.767233	0.767233	CHMP4B/BECN1/YOD1	3
1559	MiR	GO:0031330	negative regulation of cellular catabolic process	3/79	23/2032	0.0572386	0.767233	0.767233	CHMP4B/TARDBP/YOD1	3
1560	MiR	GO:0045893	positive regulation of transcription, DNA-templated	13/79	210/2032	0.057543	0.767233	0.767233	ACVR1/IL6/NR5A2/PPP1R12A/IRF2/HOXD8/GATA4/TARDBP/MAD2L2/STAT3/CHD7/ASXL2/IKZF5	13
1561	MiR	GO:0048468	cell development	15/79	253/2032	0.0582079	0.767233	0.767233	DPYSL2/ACVR1/IL6/MYH15/NRP1/EPHA7/FST/LHX9/NDEL1/RAP1B/HDAC9/CHD7/SPAST/TAPT1/ACTC1	15
1562	MiR	GO:0060548	negative regulation of cell death	8/79	111/2032	0.0627591	0.767233	0.767233	ACVR1/IL6/PDGFRA/EYA1/EPHA7/CHMP4B/ACTC1/KLHL20	8
1563	MiR	GO:0061061	muscle structure development	6/79	74/2032	0.0645176	0.767233	0.767233	ACVR1/MYH15/LARGE1/HDAC9/CHD7/ACTC1	6
1564	MiR	GO:0002526	acute inflammatory response	2/79	11/2032	0.0653925	0.767233	0.767233	ACVR1/IL6	2
1565	MiR	GO:0003231	cardiac ventricle development	2/79	11/2032	0.0653925	0.767233	0.767233	ACVR1/CHD7	2
1566	MiR	GO:0003279	cardiac septum development	2/79	11/2032	0.0653925	0.767233	0.767233	ACVR1/CHD7	2
1567	MiR	GO:0007052	mitotic spindle organization	2/79	11/2032	0.0653925	0.767233	0.767233	CHMP4B/SPAST	2
1568	MiR	GO:0042177	negative regulation of protein catabolic process	2/79	11/2032	0.0653925	0.767233	0.767233	MAD2L2/YOD1	2
1569	MiR	GO:0045739	positive regulation of DNA repair	2/79	11/2032	0.0653925	0.767233	0.767233	EYA1/MAD2L2	2
1570	MiR	GO:0046822	regulation of nucleocytoplasmic transport	2/79	11/2032	0.0653925	0.767233	0.767233	PPP1R12A/CPSF6	2
1571	MiR	GO:0048644	muscle organ morphogenesis	2/79	11/2032	0.0653925	0.767233	0.767233	CHD7/ACTC1	2
1572	MiR	GO:0050871	positive regulation of B cell activation	2/79	11/2032	0.0653925	0.767233	0.767233	IL6/MAD2L2	2
1573	MiR	GO:0055013	cardiac muscle cell development	2/79	11/2032	0.0653925	0.767233	0.767233	MYH15/ACTC1	2
1574	MiR	GO:0030111	regulation of Wnt signaling pathway	4/79	40/2032	0.0670209	0.767233	0.767233	FRZB/WNT8A/MAD2L2/GSKIP	4
1575	MiR	GO:0060070	canonical Wnt signaling pathway	4/79	40/2032	0.0670209	0.767233	0.767233	FRZB/WNT8A/MAD2L2/GSKIP	4
1576	MiR	GO:0006366	transcription by RNA polymerase II	15/79	258/2032	0.0670625	0.767233	0.767233	ERG/ACVR1/IL6/NR5A2/PPP1R12A/IRF2/HOXD8/GATA4/TARDBP/MAD2L2/STAT3/HDAC9/CHD7/ASXL2/IKZF5	15
1577	MiR	GO:0016311	dephosphorylation	5/79	57/2032	0.0675759	0.767233	0.767233	ACVR1/EYA1/PPP1R12A/PGP/SHOC2	5
1578	MiR	GO:0061564	axon development	6/79	75/2032	0.0680263	0.767233	0.767233	DPYSL2/NRP1/EPHA7/LHX9/NDEL1/SPAST	6
1579	MiR	GO:0010557	positive regulation of macromolecule biosynthetic process	14/79	237/2032	0.0683375	0.767233	0.767233	ACVR1/IL6/NR5A2/PPP1R12A/IRF2/HOXD8/GATA4/EIF5A/TARDBP/MAD2L2/STAT3/CHD7/ASXL2/IKZF5	14
1580	MiR	GO:0009615	response to virus	3/79	25/2032	0.0703587	0.767233	0.767233	IL6/IRF2/BECN1	3
1581	MiR	GO:0031175	neuron projection development	8/79	114/2032	0.071236	0.767233	0.767233	DPYSL2/IL6/NRP1/EPHA7/FST/LHX9/NDEL1/SPAST	8
1582	MiR	GO:0048514	blood vessel morphogenesis	5/79	58/2032	0.0717812	0.767233	0.767233	ACVR1/NRXN1/NRP1/THBS2/CHD7	5
1583	MiR	GO:0051640	organelle localization	5/79	58/2032	0.0717812	0.767233	0.767233	NDEL1/RAP1B/CHMP4B/SPAST/CENPQ	5
1584	MiR	GO:0007517	muscle organ development	4/79	41/2032	0.072153	0.767233	0.767233	LARGE1/HDAC9/CHD7/ACTC1	4
1585	MiR	GO:0048667	cell morphogenesis involved in neuron differentiation	6/79	77/2032	0.0753747	0.767233	0.767233	DPYSL2/NRP1/EPHA7/LHX9/NDEL1/SPAST	6
1586	MiR	GO:0006997	nucleus organization	2/79	12/2032	0.0765396	0.767233	0.767233	CHMP4B/SPAST	2
1587	MiR	GO:0010717	regulation of epithelial to mesenchymal transition	2/79	12/2032	0.0765396	0.767233	0.767233	ACVR1/MAD2L2	2
1588	MiR	GO:0031109	microtubule polymerization or depolymerization	2/79	12/2032	0.0765396	0.767233	0.767233	NDEL1/SPAST	2
1589	MiR	GO:0055006	cardiac cell development	2/79	12/2032	0.0765396	0.767233	0.767233	MYH15/ACTC1	2
1590	MiR	GO:0099504	synaptic vesicle cycle	2/79	12/2032	0.0765396	0.767233	0.767233	RAP1B/AMPH	2
1591	MiR	GO:2001022	positive regulation of response to DNA damage stimulus	2/79	12/2032	0.0765396	0.767233	0.767233	EYA1/MAD2L2	2
1592	MiR	GO:0043624	cellular protein complex disassembly	3/79	26/2032	0.0773853	0.767233	0.767233	CAPZA1/EIF5A/SPAST	3
1593	MiR	GO:0006470	protein dephosphorylation	4/79	42/2032	0.0774817	0.767233	0.767233	EYA1/PPP1R12A/PGP/SHOC2	4
1594	MiR	GO:0048638	regulation of developmental growth	4/79	42/2032	0.0774817	0.767233	0.767233	DPYSL2/EPHA7/STAT3/CHD7	4
1595	MiR	GO:0030154	cell differentiation	23/79	445/2032	0.0776129	0.767233	0.767233	ERG/DPYSL2/ACVR1/IL6/TLL1/PDGFRA/MYH15/FRZB/NRP1/EPHA7/FST/LHX9/WNT8A/NDEL1/RAP1B/MAD2L2/STAT3/HDAC9/CHD7/SPAST/TAPT1/ACTC1/POMGNT2	23
1596	MiR	GO:1902680	positive regulation of RNA biosynthetic process	13/79	220/2032	0.0778798	0.767233	0.767233	ACVR1/IL6/NR5A2/PPP1R12A/IRF2/HOXD8/GATA4/TARDBP/MAD2L2/STAT3/CHD7/ASXL2/IKZF5	13
1597	MiR	GO:1903508	positive regulation of nucleic acid-templated transcription	13/79	220/2032	0.0778798	0.767233	0.767233	ACVR1/IL6/NR5A2/PPP1R12A/IRF2/HOXD8/GATA4/TARDBP/MAD2L2/STAT3/CHD7/ASXL2/IKZF5	13
1598	MiR	GO:0007155	cell adhesion	10/79	157/2032	0.0787136	0.767233	0.767233	ACVR1/IL6/NRXN1/NRP1/EPHA7/PPP1R12A/THBS2/MAD2L2/CNTNAP5/NCAM1	10
1599	MiR	GO:0022610	biological adhesion	10/79	157/2032	0.0787136	0.767233	0.767233	ACVR1/IL6/NRXN1/NRP1/EPHA7/PPP1R12A/THBS2/MAD2L2/CNTNAP5/NCAM1	10
1600	MiR	GO:0009887	animal organ morphogenesis	9/79	137/2032	0.0800721	0.767233	0.767233	ACVR1/PDGFRA/NRP1/FST/HOXD8/STAT3/CHD7/ASXL2/ACTC1	9
1601	MiR	GO:0007420	brain development	5/79	60/2032	0.0806174	0.767233	0.767233	DPYSL2/NRP1/EPHA7/NDEL1/CHD7	5
1602	MiR	GO:0060284	regulation of cell development	7/79	98/2032	0.0826266	0.767233	0.767233	DPYSL2/IL6/EPHA7/FST/NDEL1/HDAC9/CHD7	7
1603	MiR	GO:0035239	tube morphogenesis	6/79	79/2032	0.0831631	0.767233	0.767233	ACVR1/NRXN1/NRP1/EPHA7/THBS2/CHD7	6
1604	MiR	GO:0045935	positive regulation of nucleobase-containing compound metabolic process	14/79	245/2032	0.0852874	0.767233	0.767233	ACVR1/IL6/EYA1/NR5A2/PPP1R12A/IRF2/HOXD8/GATA4/TARDBP/MAD2L2/STAT3/CHD7/ASXL2/IKZF5	14
1605	MiR	GO:0009653	anatomical structure morphogenesis	17/79	313/2032	0.0880469	0.767233	0.767233	DPYSL2/ACVR1/NRXN1/PDGFRA/NRP1/EPHA7/FST/HOXD8/LHX9/WNT8A/THBS2/NDEL1/STAT3/CHD7/SPAST/ASXL2/ACTC1	17
1606	MiR	GO:0003205	cardiac chamber development	2/79	13/2032	0.0882365	0.767233	0.767233	ACVR1/CHD7	2
1607	MiR	GO:0003206	cardiac chamber morphogenesis	2/79	13/2032	0.0882365	0.767233	0.767233	ACVR1/CHD7	2
1608	MiR	GO:0010970	transport along microtubule	2/79	13/2032	0.0882365	0.767233	0.767233	NDEL1/SPAST	2
1609	MiR	GO:0050864	regulation of B cell activation	2/79	13/2032	0.0882365	0.767233	0.767233	IL6/MAD2L2	2
1610	MiR	GO:0099111	microtubule-based transport	2/79	13/2032	0.0882365	0.767233	0.767233	NDEL1/SPAST	2
1611	MiR	GO:2001236	regulation of extrinsic apoptotic signaling pathway	2/79	13/2032	0.0882365	0.767233	0.767233	ACVR1/EYA1	2
1612	MiR	GO:0030030	cell projection organization	9/79	140/2032	0.0890849	0.767233	0.767233	DPYSL2/IL6/NRP1/EPHA7/FST/LHX9/NDEL1/SPAST/TAPT1	9
1613	MiR	GO:0120036	plasma membrane bounded cell projection organization	9/79	140/2032	0.0890849	0.767233	0.767233	DPYSL2/IL6/NRP1/EPHA7/FST/LHX9/NDEL1/SPAST/TAPT1	9
1614	MiR	GO:0048812	neuron projection morphogenesis	6/79	81/2032	0.0913885	0.767233	0.767233	DPYSL2/NRP1/EPHA7/LHX9/NDEL1/SPAST	6
1615	MiR	GO:0031328	positive regulation of cellular biosynthetic process	14/79	249/2032	0.0947114	0.767233	0.767233	ACVR1/IL6/NR5A2/PPP1R12A/IRF2/HOXD8/GATA4/EIF5A/TARDBP/MAD2L2/STAT3/CHD7/ASXL2/IKZF5	14
1616	MiR	GO:0046907	intracellular transport	9/79	142/2032	0.0954213	0.767233	0.767233	PPP1R12A/NDEL1/RAP1B/CPSF6/CHMP4B/BECN1/SPAST/KLHL20/YOD1	9
1617	MiR	GO:0051704	multi-organism process	9/79	142/2032	0.0954213	0.767233	0.767233	ACVR1/IL6/LIMK2/IRF2/CHMP4B/BECN1/STAT3/CHD7/COLEC11	9
1618	MiR	GO:0048858	cell projection morphogenesis	6/79	82/2032	0.0956635	0.767233	0.767233	DPYSL2/NRP1/EPHA7/LHX9/NDEL1/SPAST	6
1619	MiR	GO:0120039	plasma membrane bounded cell projection morphogenesis	6/79	82/2032	0.0956635	0.767233	0.767233	DPYSL2/NRP1/EPHA7/LHX9/NDEL1/SPAST	6
1620	MiR	GO:0010628	positive regulation of gene expression	14/79	251/2032	0.0996639	0.767233	0.767233	ACVR1/IL6/NR5A2/PPP1R12A/IRF2/HOXD8/GATA4/EIF5A/TARDBP/MAD2L2/STAT3/CHD7/ASXL2/IKZF5	14
1621	MiR	GO:0001568	blood vessel development	5/79	64/2032	0.0999601	0.767233	0.767233	ACVR1/NRXN1/NRP1/THBS2/CHD7	5
1622	MiR	GO:0000045	autophagosome assembly	2/79	14/2032	0.100425	0.767233	0.767233	CHMP4B/BECN1	2
1623	MiR	GO:0002700	regulation of production of molecular mediator of immune response	2/79	14/2032	0.100425	0.767233	0.767233	IL6/MAD2L2	2
1624	MiR	GO:0016482	cytosolic transport	2/79	14/2032	0.100425	0.767233	0.767233	BECN1/KLHL20	2
1625	MiR	GO:0019751	polyol metabolic process	2/79	14/2032	0.100425	0.767233	0.767233	PGP/ITPK1	2
1626	MiR	GO:0090101	negative regulation of transmembrane receptor protein serine/threonine kinase signaling pathway	2/79	14/2032	0.100425	0.767233	0.767233	ACVR1/FST	2
1627	MiR	GO:0110110	positive regulation of animal organ morphogenesis	2/79	14/2032	0.100425	0.767233	0.767233	ACVR1/FST	2
1628	MiR	GO:1905037	autophagosome organization	2/79	14/2032	0.100425	0.767233	0.767233	CHMP4B/BECN1	2
1629	MiR	GO:0051146	striated muscle cell differentiation	4/79	46/2032	0.100698	0.767233	0.767233	ACVR1/MYH15/HDAC9/ACTC1	4
1630	MiR	GO:0030182	neuron differentiation	10/79	165/2032	0.10197	0.767233	0.767233	DPYSL2/IL6/NRP1/EPHA7/FST/LHX9/WNT8A/NDEL1/STAT3/SPAST	10
1631	MiR	GO:0051254	positive regulation of RNA metabolic process	13/79	230/2032	0.102463	0.767233	0.767233	ACVR1/IL6/NR5A2/PPP1R12A/IRF2/HOXD8/GATA4/TARDBP/MAD2L2/STAT3/CHD7/ASXL2/IKZF5	13
1632	MiR	GO:0007417	central nervous system development	6/79	84/2032	0.104534	0.767233	0.767233	DPYSL2/NRP1/EPHA7/LHX9/NDEL1/CHD7	6
1633	MiR	GO:0032990	cell part morphogenesis	6/79	84/2032	0.104534	0.767233	0.767233	DPYSL2/NRP1/EPHA7/LHX9/NDEL1/SPAST	6
1634	MiR	GO:0009891	positive regulation of biosynthetic process	14/79	253/2032	0.104778	0.767233	0.767233	ACVR1/IL6/NR5A2/PPP1R12A/IRF2/HOXD8/GATA4/EIF5A/TARDBP/MAD2L2/STAT3/CHD7/ASXL2/IKZF5	14
1635	MiR	GO:0043066	negative regulation of apoptotic process	7/79	104/2032	0.105509	0.767233	0.767233	ACVR1/IL6/PDGFRA/EYA1/EPHA7/ACTC1/KLHL20	7
1636	MiR	GO:0043069	negative regulation of programmed cell death	7/79	104/2032	0.105509	0.767233	0.767233	ACVR1/IL6/PDGFRA/EYA1/EPHA7/ACTC1/KLHL20	7
1637	MiR	GO:0048869	cellular developmental process	23/79	461/2032	0.106839	0.767233	0.767233	ERG/DPYSL2/ACVR1/IL6/TLL1/PDGFRA/MYH15/FRZB/NRP1/EPHA7/FST/LHX9/WNT8A/NDEL1/RAP1B/MAD2L2/STAT3/HDAC9/CHD7/SPAST/TAPT1/ACTC1/POMGNT2	23
1638	MiR	GO:0007059	chromosome segregation	4/79	47/2032	0.106959	0.767233	0.767233	TOP2B/NDEL1/CHMP4B/CENPQ	4
1639	MiR	GO:0006486	protein glycosylation	3/79	30/2032	0.10835	0.767233	0.767233	GXYLT1/LARGE1/POMGNT2	3
1640	MiR	GO:0043413	macromolecule glycosylation	3/79	30/2032	0.10835	0.767233	0.767233	GXYLT1/LARGE1/POMGNT2	3
1641	MiR	GO:0070085	glycosylation	3/79	30/2032	0.10835	0.767233	0.767233	GXYLT1/LARGE1/POMGNT2	3
1642	MiR	GO:1903311	regulation of mRNA metabolic process	3/79	30/2032	0.10835	0.767233	0.767233	CPSF6/TARDBP/SRSF1	3
1643	MiR	GO:0007169	transmembrane receptor protein tyrosine kinase signaling pathway	6/79	85/2032	0.109128	0.767233	0.767233	PDGFRA/NRP1/EPHA7/WNT8A/NDEL1/STAT3	6
1644	MiR	GO:0051641	cellular localization	13/79	233/2032	0.110684	0.767233	0.767233	PPP1R12A/NDEL1/RAP1B/CPSF6/CHMP4B/BECN1/AMPH/CHD7/SPAST/CENPQ/TAPT1/KLHL20/YOD1	13
1645	MiR	GO:0030705	cytoskeleton-dependent intracellular transport	2/79	15/2032	0.11305	0.767233	0.767233	NDEL1/SPAST	2
1646	MiR	GO:0051291	protein heterooligomerization	2/79	15/2032	0.11305	0.767233	0.767233	CPSF6/IKZF5	2
1647	MiR	GO:0001525	angiogenesis	4/79	48/2032	0.113394	0.767233	0.767233	ACVR1/NRXN1/NRP1/THBS2	4
1648	MiR	GO:0050767	regulation of neurogenesis	6/79	86/2032	0.113825	0.767233	0.767233	DPYSL2/IL6/EPHA7/FST/NDEL1/CHD7	6
1649	MiR	GO:0006935	chemotaxis	5/79	67/2032	0.115878	0.767233	0.767233	DPYSL2/PDGFRA/NRP1/EPHA7/LHX9	5
1650	MiR	GO:0042330	taxis	5/79	67/2032	0.115878	0.767233	0.767233	DPYSL2/PDGFRA/NRP1/EPHA7/LHX9	5
1651	MiR	GO:0009888	tissue development	12/79	213/2032	0.116712	0.767233	0.767233	ACVR1/MYH15/NRP1/NR5A2/EPHA7/RAP1B/LARGE1/MAD2L2/HDAC9/CHD7/TAPT1/ACTC1	12
1652	MiR	GO:0006928	movement of cell or subcellular component	10/79	170/2032	0.118385	0.767233	0.767233	DPYSL2/ACVR1/NRP1/EPHA7/KTN1/LHX9/NDEL1/SPAST/ACTC1/POMGNT2	10
1653	MiR	GO:0009792	embryo development ending in birth or egg hatching	4/79	49/2032	0.119998	0.767233	0.767233	ACVR1/PDGFRA/MYH15/TAPT1	4
1654	MiR	GO:0070838	divalent metal ion transport	4/79	49/2032	0.119998	0.767233	0.767233	ATP2B1/ORAI2/CHD7/SLC30A7	4
1655	MiR	GO:0072511	divalent inorganic cation transport	4/79	49/2032	0.119998	0.767233	0.767233	ATP2B1/ORAI2/CHD7/SLC30A7	4
1656	MiR	GO:0055001	muscle cell development	3/79	32/2032	0.125384	0.767233	0.767233	MYH15/HDAC9/ACTC1	3
1657	MiR	GO:0055002	striated muscle cell development	3/79	32/2032	0.125384	0.767233	0.767233	MYH15/HDAC9/ACTC1	3
1658	MiR	GO:0070588	calcium ion transmembrane transport	3/79	32/2032	0.125384	0.767233	0.767233	ATP2B1/ORAI2/CHD7	3
1659	MiR	GO:0001763	morphogenesis of a branching structure	2/79	16/2032	0.126061	0.767233	0.767233	ACVR1/EPHA7	2
1660	MiR	GO:0002377	immunoglobulin production	2/79	16/2032	0.126061	0.767233	0.767233	IL6/MAD2L2	2
1661	MiR	GO:0007051	spindle organization	2/79	16/2032	0.126061	0.767233	0.767233	CHMP4B/SPAST	2
1662	MiR	GO:0007605	sensory perception of sound	2/79	16/2032	0.126061	0.767233	0.767233	EYA1/CHD7	2
1663	MiR	GO:0014032	neural crest cell development	2/79	16/2032	0.126061	0.767233	0.767233	ACVR1/TAPT1	2
1664	MiR	GO:0014033	neural crest cell differentiation	2/79	16/2032	0.126061	0.767233	0.767233	ACVR1/TAPT1	2
1665	MiR	GO:0035264	multicellular organism growth	2/79	16/2032	0.126061	0.767233	0.767233	STAT3/CHD7	2
1666	MiR	GO:0035335	peptidyl-tyrosine dephosphorylation	2/79	16/2032	0.126061	0.767233	0.767233	EYA1/PGP	2
1667	MiR	GO:0050954	sensory perception of mechanical stimulus	2/79	16/2032	0.126061	0.767233	0.767233	EYA1/CHD7	2
1668	MiR	GO:0051054	positive regulation of DNA metabolic process	2/79	16/2032	0.126061	0.767233	0.767233	EYA1/MAD2L2	2
1669	MiR	GO:0099003	vesicle-mediated transport in synapse	2/79	16/2032	0.126061	0.767233	0.767233	RAP1B/AMPH	2
1670	MiR	GO:2001234	negative regulation of apoptotic signaling pathway	2/79	16/2032	0.126061	0.767233	0.767233	ACVR1/EYA1	2
1671	MiR	GO:0090087	regulation of peptide transport	4/79	50/2032	0.126767	0.767233	0.767233	IL6/NDEL1/CHD7/YOD1	4
1672	MiR	GO:0001944	vasculature development	5/79	69/2032	0.12713	0.767233	0.767233	ACVR1/NRXN1/NRP1/THBS2/CHD7	5
1673	MiR	GO:0007167	enzyme linked receptor protein signaling pathway	8/79	130/2032	0.127877	0.767233	0.767233	ACVR1/PDGFRA/NRP1/EPHA7/FST/WNT8A/NDEL1/STAT3	8
1674	MiR	GO:0048666	neuron development	8/79	130/2032	0.127877	0.767233	0.767233	DPYSL2/IL6/NRP1/EPHA7/FST/LHX9/NDEL1/SPAST	8
1675	MiR	GO:0048589	developmental growth	6/79	89/2032	0.12853	0.767233	0.767233	DPYSL2/EPHA7/NDEL1/LARGE1/STAT3/CHD7	6
1676	MiR	GO:0051260	protein homooligomerization	3/79	33/2032	0.134246	0.767233	0.767233	KCTD7/CHMP4B/SPAST	3
1677	MiR	GO:0060560	developmental growth involved in morphogenesis	3/79	33/2032	0.134246	0.767233	0.767233	DPYSL2/EPHA7/NDEL1	3
1678	MiR	GO:0051049	regulation of transport	8/79	132/2032	0.136282	0.767233	0.767233	IL6/PPP1R12A/NDEL1/KCTD7/RAP1B/CPSF6/CHD7/YOD1	8
1679	MiR	GO:0007017	microtubule-based process	5/79	71/2032	0.138872	0.767233	0.767233	PPP1R12A/KTN1/NDEL1/CHMP4B/SPAST	5
1680	MiR	GO:0072358	cardiovascular system development	5/79	71/2032	0.138872	0.767233	0.767233	ACVR1/NRXN1/NRP1/THBS2/CHD7	5
1681	MiR	GO:0002699	positive regulation of immune effector process	2/79	17/2032	0.139408	0.767233	0.767233	IL6/MAD2L2	2
1682	MiR	GO:0006364	rRNA processing	2/79	17/2032	0.139408	0.767233	0.767233	DCAF13/CHD7	2
1683	MiR	GO:0007034	vacuolar transport	2/79	17/2032	0.139408	0.767233	0.767233	CHMP4B/BECN1	2
1684	MiR	GO:0010977	negative regulation of neuron projection development	2/79	17/2032	0.139408	0.767233	0.767233	EPHA7/FST	2
1685	MiR	GO:0014031	mesenchymal cell development	2/79	17/2032	0.139408	0.767233	0.767233	ACVR1/TAPT1	2
1686	MiR	GO:0030010	establishment of cell polarity	2/79	17/2032	0.139408	0.767233	0.767233	NDEL1/RAP1B	2
1687	MiR	GO:0033138	positive regulation of peptidyl-serine phosphorylation	2/79	17/2032	0.139408	0.767233	0.767233	IL6/MAD2L2	2
1688	MiR	GO:0048864	stem cell development	2/79	17/2032	0.139408	0.767233	0.767233	ACVR1/TAPT1	2
1689	MiR	GO:0090090	negative regulation of canonical Wnt signaling pathway	2/79	17/2032	0.139408	0.767233	0.767233	FRZB/MAD2L2	2
1690	MiR	GO:0010648	negative regulation of cell communication	8/79	133/2032	0.14059	0.767233	0.767233	ACVR1/PDGFRA/FRZB/EYA1/EPHA7/FST/RAP1B/MAD2L2	8
1691	MiR	GO:0023057	negative regulation of signaling	8/79	133/2032	0.14059	0.767233	0.767233	ACVR1/PDGFRA/FRZB/EYA1/EPHA7/FST/RAP1B/MAD2L2	8
1692	MiR	GO:0042692	muscle cell differentiation	4/79	52/2032	0.140779	0.767233	0.767233	ACVR1/MYH15/HDAC9/ACTC1	4
1693	MiR	GO:0010941	regulation of cell death	9/79	155/2032	0.142909	0.767233	0.767233	ACVR1/IL6/PDGFRA/EYA1/EPHA7/FST/CHMP4B/ACTC1/KLHL20	9
1694	MiR	GO:0040011	locomotion	9/79	155/2032	0.142909	0.767233	0.767233	DPYSL2/ACVR1/PDGFRA/NRP1/EPHA7/LHX9/NDEL1/CHMP4B/POMGNT2	9
1695	MiR	GO:0003007	heart morphogenesis	3/79	34/2032	0.14332	0.767233	0.767233	ACVR1/CHD7/ACTC1	3
1696	MiR	GO:0030031	cell projection assembly	3/79	34/2032	0.14332	0.767233	0.767233	NRP1/NDEL1/TAPT1	3
1697	MiR	GO:0032984	protein-containing complex disassembly	3/79	34/2032	0.14332	0.767233	0.767233	CAPZA1/EIF5A/SPAST	3
1698	MiR	GO:0120031	plasma membrane bounded cell projection assembly	3/79	34/2032	0.14332	0.767233	0.767233	NRP1/NDEL1/TAPT1	3
1699	MiR	GO:2000026	regulation of multicellular organismal development	11/79	199/2032	0.143521	0.767233	0.767233	DPYSL2/ACVR1/IL6/EPHA7/FST/THBS2/NDEL1/MAD2L2/HDAC9/CHD7/TAPT1	11
1700	MiR	GO:0022402	cell cycle process	8/79	134/2032	0.144968	0.767233	0.767233	ACVR1/TOP2B/PPP1R12A/NDEL1/CHMP4B/BECN1/SPAST/CENPQ	8
1701	MiR	GO:0048584	positive regulation of response to stimulus	11/79	201/2032	0.150823	0.767233	0.767233	ACVR1/IL6/PDGFRA/EYA1/EPHA7/WNT8A/RAP1B/MAD2L2/GSKIP/SHOC2/COLEC11	11
1702	MiR	GO:0070374	positive regulation of ERK1 and ERK2 cascade	3/79	35/2032	0.152595	0.767233	0.767233	PDGFRA/EPHA7/RAP1B	3
1703	MiR	GO:0033157	regulation of intracellular protein transport	2/79	18/2032	0.153049	0.767233	0.767233	NDEL1/YOD1	2
1704	MiR	GO:0051650	establishment of vesicle localization	2/79	18/2032	0.153049	0.767233	0.767233	NDEL1/RAP1B	2
1705	MiR	GO:0032879	regulation of localization	11/79	202/2032	0.154547	0.767233	0.767233	ACVR1/IL6/PPP1R12A/FST/NDEL1/KCTD7/RAP1B/CPSF6/CHD7/CENPQ/YOD1	11
1706	MiR	GO:0051960	regulation of nervous system development	6/79	94/2032	0.154988	0.767233	0.767233	DPYSL2/IL6/EPHA7/FST/NDEL1/CHD7	6
1707	MiR	GO:0010975	regulation of neuron projection development	4/79	54/2032	0.155386	0.767233	0.767233	DPYSL2/EPHA7/FST/NDEL1	4
1708	MiR	GO:0009790	embryo development	7/79	115/2032	0.155461	0.767233	0.767233	ACVR1/PDGFRA/MYH15/FST/WNT8A/CHD7/TAPT1	7
1709	MiR	GO:0008219	cell death	11/79	203/2032	0.15832	0.767233	0.767233	ACVR1/IL6/PDGFRA/EYA1/EPHA7/FST/CHMP4B/ACTC1/ITPK1/GSKIP/KLHL20	11
1710	MiR	GO:0048588	developmental cell growth	3/79	36/2032	0.162058	0.767233	0.767233	DPYSL2/EPHA7/NDEL1	3
1711	MiR	GO:0000280	nuclear division	4/79	55/2032	0.162899	0.767233	0.767233	TOP2B/NDEL1/CHMP4B/SPAST	4
1712	MiR	GO:0016567	protein ubiquitination	4/79	55/2032	0.162899	0.767233	0.767233	MAD2L2/DCAF13/KLHL20/UBAC1	4
1713	MiR	GO:0034660	ncRNA metabolic process	4/79	55/2032	0.162899	0.767233	0.767233	URM1/DCAF13/CHD7/TAF1B	4
1714	MiR	GO:0000904	cell morphogenesis involved in differentiation	6/79	96/2032	0.166213	0.767233	0.767233	DPYSL2/NRP1/EPHA7/LHX9/NDEL1/SPAST	6
1715	MiR	GO:0051173	positive regulation of nitrogen compound metabolic process	18/79	367/2032	0.166713	0.767233	0.767233	ACVR1/IL6/PDGFRA/EYA1/NR5A2/EPHA7/PPP1R12A/IRF2/HOXD8/GATA4/EIF5A/RAP1B/TARDBP/MAD2L2/STAT3/CHD7/ASXL2/IKZF5	18
1716	MiR	GO:0001764	neuron migration	2/79	19/2032	0.166939	0.767233	0.767233	NDEL1/POMGNT2	2
1717	MiR	GO:0021537	telencephalon development	2/79	19/2032	0.166939	0.767233	0.767233	NDEL1/CHD7	2
1718	MiR	GO:0031345	negative regulation of cell projection organization	2/79	19/2032	0.166939	0.767233	0.767233	EPHA7/FST	2
1719	MiR	GO:0033135	regulation of peptidyl-serine phosphorylation	2/79	19/2032	0.166939	0.767233	0.767233	IL6/MAD2L2	2
1720	MiR	GO:0046578	regulation of Ras protein signal transduction	2/79	19/2032	0.166939	0.767233	0.767233	SHOC2/RALGPS2	2
1721	MiR	GO:0051648	vesicle localization	2/79	19/2032	0.166939	0.767233	0.767233	NDEL1/RAP1B	2
1722	MiR	GO:0097191	extrinsic apoptotic signaling pathway	2/79	19/2032	0.166939	0.767233	0.767233	ACVR1/EYA1	2
1723	MiR	GO:1901879	regulation of protein depolymerization	2/79	19/2032	0.166939	0.767233	0.767233	CAPZA1/SPAST	2
1724	MiR	GO:0051252	regulation of RNA metabolic process	21/79	439/2032	0.168545	0.767233	0.767233	IRX4/CLOCK/ERG/ACVR1/IL6/NR5A2/PPP1R12A/IRF2/HOXD8/GATA4/LHX9/CPSF6/TARDBP/MAD2L2/STAT3/HDAC9/CHD7/ASXL2/SBNO1/IKZF5/SRSF1	21
1725	MiR	GO:0006351	transcription, DNA-templated	20/79	416/2032	0.171152	0.767233	0.767233	IRX4/CLOCK/ERG/ACVR1/IL6/NR5A2/PPP1R12A/IRF2/HOXD8/GATA4/LHX9/TARDBP/MAD2L2/STAT3/HDAC9/CHD7/TAF1B/ASXL2/SBNO1/IKZF5	20
1726	MiR	GO:0019219	regulation of nucleobase-containing compound metabolic process	22/79	464/2032	0.171293	0.767233	0.767233	IRX4/CLOCK/ERG/ACVR1/IL6/EYA1/NR5A2/PPP1R12A/IRF2/HOXD8/GATA4/LHX9/CPSF6/TARDBP/MAD2L2/STAT3/HDAC9/CHD7/ASXL2/SBNO1/IKZF5/SRSF1	22
1727	MiR	GO:0022407	regulation of cell-cell adhesion	3/79	37/2032	0.171696	0.767233	0.767233	IL6/EPHA7/MAD2L2	3
1728	MiR	GO:0098609	cell-cell adhesion	5/79	77/2032	0.176807	0.767233	0.767233	ACVR1/IL6/EPHA7/MAD2L2/NCAM1	5
1729	MiR	GO:0006282	regulation of DNA repair	2/79	20/2032	0.18104	0.767233	0.767233	EYA1/MAD2L2	2
1730	MiR	GO:0007033	vacuole organization	2/79	20/2032	0.18104	0.767233	0.767233	CHMP4B/BECN1	2
1731	MiR	GO:0007259	JAK-STAT cascade	2/79	20/2032	0.18104	0.767233	0.767233	IL6/STAT3	2
1732	MiR	GO:0010921	regulation of phosphatase activity	2/79	20/2032	0.18104	0.767233	0.767233	ACVR1/PPP1R12A	2
1733	MiR	GO:0030326	embryonic limb morphogenesis	2/79	20/2032	0.18104	0.767233	0.767233	WNT8A/CHD7	2
1734	MiR	GO:0050684	regulation of mRNA processing	2/79	20/2032	0.18104	0.767233	0.767233	CPSF6/SRSF1	2
1735	MiR	GO:0061387	regulation of extent of cell growth	2/79	20/2032	0.18104	0.767233	0.767233	DPYSL2/EPHA7	2
1736	MiR	GO:0097696	STAT cascade	2/79	20/2032	0.18104	0.767233	0.767233	IL6/STAT3	2
1737	MiR	GO:0009968	negative regulation of signal transduction	7/79	120/2032	0.181305	0.767233	0.767233	ACVR1/PDGFRA/FRZB/EYA1/EPHA7/FST/MAD2L2	7
1738	MiR	GO:0031346	positive regulation of cell projection organization	3/79	38/2032	0.181497	0.767233	0.767233	NRP1/NDEL1/TAPT1	3
1739	MiR	GO:0140014	mitotic nuclear division	3/79	38/2032	0.181497	0.767233	0.767233	NDEL1/CHMP4B/SPAST	3
1740	MiR	GO:0031325	positive regulation of cellular metabolic process	18/79	373/2032	0.185239	0.767233	0.767233	ACVR1/IL6/PDGFRA/EYA1/NR5A2/EPHA7/PPP1R12A/IRF2/HOXD8/GATA4/EIF5A/RAP1B/TARDBP/MAD2L2/STAT3/CHD7/ASXL2/IKZF5	18
1741	MiR	GO:0043068	positive regulation of programmed cell death	3/79	39/2032	0.191447	0.767233	0.767233	IL6/EPHA7/FST	3
1742	MiR	GO:0048762	mesenchymal cell differentiation	3/79	39/2032	0.191447	0.767233	0.767233	ACVR1/MAD2L2/TAPT1	3
1743	MiR	GO:0098813	nuclear chromosome segregation	3/79	39/2032	0.191447	0.767233	0.767233	TOP2B/CHMP4B/CENPQ	3
1744	MiR	GO:0032774	RNA biosynthetic process	20/79	423/2032	0.192083	0.767233	0.767233	IRX4/CLOCK/ERG/ACVR1/IL6/NR5A2/PPP1R12A/IRF2/HOXD8/GATA4/LHX9/TARDBP/MAD2L2/STAT3/HDAC9/CHD7/TAF1B/ASXL2/SBNO1/IKZF5	20
1745	MiR	GO:0097659	nucleic acid-templated transcription	20/79	423/2032	0.192083	0.767233	0.767233	IRX4/CLOCK/ERG/ACVR1/IL6/NR5A2/PPP1R12A/IRF2/HOXD8/GATA4/LHX9/TARDBP/MAD2L2/STAT3/HDAC9/CHD7/TAF1B/ASXL2/SBNO1/IKZF5	20
1746	MiR	GO:0000226	microtubule cytoskeleton organization	4/79	59/2032	0.194213	0.767233	0.767233	PPP1R12A/NDEL1/CHMP4B/SPAST	4
1747	MiR	GO:0044085	cellular component biogenesis	17/79	352/2032	0.194224	0.767233	0.767233	NRP1/EPHA7/CAPZA1/EDC3/NDEL1/KCTD7/RAP1B/CPSF6/CHMP4B/BECN1/DCAF13/CHD7/SPAST/TAF1B/TAPT1/ACTC1/IKZF5	17
1748	MiR	GO:0010604	positive regulation of macromolecule metabolic process	18/79	376/2032	0.194898	0.767233	0.767233	ACVR1/IL6/PDGFRA/EYA1/NR5A2/EPHA7/PPP1R12A/IRF2/HOXD8/GATA4/EIF5A/RAP1B/TARDBP/MAD2L2/STAT3/CHD7/ASXL2/IKZF5	18
1749	MiR	GO:0008361	regulation of cell size	2/79	21/2032	0.195315	0.767233	0.767233	DPYSL2/EPHA7	2
1750	MiR	GO:0035113	embryonic appendage morphogenesis	2/79	21/2032	0.195315	0.767233	0.767233	WNT8A/CHD7	2
1751	MiR	GO:0048706	embryonic skeletal system development	2/79	21/2032	0.195315	0.767233	0.767233	PDGFRA/TAPT1	2
1752	MiR	GO:0070507	regulation of microtubule cytoskeleton organization	2/79	21/2032	0.195315	0.767233	0.767233	CHMP4B/SPAST	2
1753	MiR	GO:0006396	RNA processing	6/79	101/2032	0.195738	0.767233	0.767233	URM1/CPSF6/TARDBP/DCAF13/CHD7/SRSF1	6
1754	MiR	GO:0007010	cytoskeleton organization	9/79	167/2032	0.195835	0.767233	0.767233	DPYSL2/LIMK2/PPP1R12A/CAPZA1/NDEL1/CHMP4B/MAD2L2/SPAST/ACTC1	9
1755	MiR	GO:0034470	ncRNA processing	3/79	40/2032	0.201536	0.767233	0.767233	URM1/DCAF13/CHD7	3
1756	MiR	GO:0043009	chordate embryonic development	3/79	40/2032	0.201536	0.767233	0.767233	ACVR1/PDGFRA/TAPT1	3
1757	MiR	GO:0012501	programmed cell death	10/79	191/2032	0.202281	0.767233	0.767233	ACVR1/IL6/PDGFRA/EYA1/EPHA7/FST/ACTC1/ITPK1/GSKIP/KLHL20	10
1758	MiR	GO:0001654	eye development	4/79	60/2032	0.202327	0.767233	0.767233	LIMK2/FST/STAT3/CHD7	4
1759	MiR	GO:0030155	regulation of cell adhesion	4/79	60/2032	0.202327	0.767233	0.767233	IL6/EPHA7/PPP1R12A/MAD2L2	4
1760	MiR	GO:0048285	organelle fission	4/79	60/2032	0.202327	0.767233	0.767233	TOP2B/NDEL1/CHMP4B/SPAST	4
1761	MiR	GO:0150063	visual system development	4/79	60/2032	0.202327	0.767233	0.767233	LIMK2/FST/STAT3/CHD7	4
1762	MiR	GO:0010468	regulation of gene expression	23/79	499/2032	0.202366	0.767233	0.767233	IRX4/CLOCK/ERG/ACVR1/IL6/NR5A2/PPP1R12A/IRF2/HOXD8/GATA4/LHX9/EIF5A/EDC3/CPSF6/TARDBP/MAD2L2/STAT3/HDAC9/CHD7/ASXL2/SBNO1/IKZF5/SRSF1	23
1763	MiR	GO:0043067	regulation of programmed cell death	8/79	146/2032	0.202561	0.767233	0.767233	ACVR1/IL6/PDGFRA/EYA1/EPHA7/FST/ACTC1/KLHL20	8
1764	MiR	GO:0048523	negative regulation of cellular process	23/79	500/2032	0.205365	0.767233	0.767233	ACVR1/IL6/PDGFRA/FRZB/EYA1/TOP2B/EPHA7/FST/HOXD8/LHX9/CAPZA1/PGP/RAP1B/CHMP4B/TARDBP/MAD2L2/HDAC9/CHD7/ACTC1/GSKIP/KLHL20/YOD1/IKZF5	23
1765	MiR	GO:0040007	growth	7/79	125/2032	0.208873	0.767233	0.767233	DPYSL2/EPHA7/NDEL1/LARGE1/MAD2L2/STAT3/CHD7	7
1766	MiR	GO:0007163	establishment or maintenance of cell polarity	2/79	22/2032	0.20973	0.767233	0.767233	NDEL1/RAP1B	2
1767	MiR	GO:0021953	central nervous system neuron differentiation	2/79	22/2032	0.20973	0.767233	0.767233	LHX9/NDEL1	2
1768	MiR	GO:0032886	regulation of microtubule-based process	2/79	22/2032	0.20973	0.767233	0.767233	CHMP4B/SPAST	2
1769	MiR	GO:0043410	positive regulation of MAPK cascade	4/79	61/2032	0.210543	0.767233	0.767233	IL6/PDGFRA/EPHA7/RAP1B	4
1770	MiR	GO:0048880	sensory system development	4/79	61/2032	0.210543	0.767233	0.767233	LIMK2/FST/STAT3/CHD7	4
1771	MiR	GO:0040008	regulation of growth	5/79	82/2032	0.211139	0.767233	0.767233	DPYSL2/EPHA7/MAD2L2/STAT3/CHD7	5
1772	MiR	GO:0070372	regulation of ERK1 and ERK2 cascade	3/79	41/2032	0.21175	0.767233	0.767233	PDGFRA/EPHA7/RAP1B	3
1773	MiR	GO:0043207	response to external biotic stimulus	5/79	83/2032	0.21826	0.767233	0.767233	IL6/IRF2/BECN1/CHD7/COLEC11	5
1774	MiR	GO:0048729	tissue morphogenesis	5/79	83/2032	0.21826	0.767233	0.767233	ACVR1/NRP1/EPHA7/CHD7/ACTC1	5
1775	MiR	GO:0051707	response to other organism	5/79	83/2032	0.21826	0.767233	0.767233	IL6/IRF2/BECN1/CHD7/COLEC11	5
1776	MiR	GO:1903047	mitotic cell cycle process	5/79	83/2032	0.21826	0.767233	0.767233	ACVR1/TOP2B/NDEL1/CHMP4B/SPAST	5
1777	MiR	GO:0048568	embryonic organ development	4/79	62/2032	0.218855	0.767233	0.767233	ACVR1/PDGFRA/FST/CHD7	4
1778	MiR	GO:0000278	mitotic cell cycle	6/79	105/2032	0.220715	0.767233	0.767233	ACVR1/TOP2B/PPP1R12A/NDEL1/CHMP4B/SPAST	6
1779	MiR	GO:0035295	tube development	6/79	105/2032	0.220715	0.767233	0.767233	ACVR1/NRXN1/NRP1/EPHA7/THBS2/CHD7	6
1780	MiR	GO:0051234	establishment of localization	20/79	432/2032	0.220892	0.767233	0.767233	ATP2B1/IL6/ABCC1/PPP1R12A/EIF5A/NDEL1/ORAI2/KCTD7/RAP1B/CPSF6/CHMP4B/BECN1/AMPH/CHD7/SPAST/CENPQ/SLC30A7/KLHL20/GJA3/YOD1	20
1781	MiR	GO:0006355	regulation of transcription, DNA-templated	19/79	408/2032	0.221532	0.767233	0.767233	IRX4/CLOCK/ERG/ACVR1/IL6/NR5A2/PPP1R12A/IRF2/HOXD8/GATA4/LHX9/TARDBP/MAD2L2/STAT3/HDAC9/CHD7/ASXL2/SBNO1/IKZF5	19
1782	MiR	GO:0006816	calcium ion transport	3/79	42/2032	0.222079	0.767233	0.767233	ATP2B1/ORAI2/CHD7	3
1783	MiR	GO:0009101	glycoprotein biosynthetic process	3/79	42/2032	0.222079	0.767233	0.767233	GXYLT1/LARGE1/POMGNT2	3
1784	MiR	GO:0010942	positive regulation of cell death	3/79	42/2032	0.222079	0.767233	0.767233	IL6/EPHA7/FST	3
1785	MiR	GO:0044772	mitotic cell cycle phase transition	3/79	42/2032	0.222079	0.767233	0.767233	ACVR1/CHMP4B/SPAST	3
1786	MiR	GO:0002440	production of molecular mediator of immune response	2/79	23/2032	0.224254	0.767233	0.767233	IL6/MAD2L2	2
1787	MiR	GO:0030178	negative regulation of Wnt signaling pathway	2/79	23/2032	0.224254	0.767233	0.767233	FRZB/MAD2L2	2
1788	MiR	GO:0035303	regulation of dephosphorylation	2/79	23/2032	0.224254	0.767233	0.767233	ACVR1/PPP1R12A	2
1789	MiR	GO:0060538	skeletal muscle organ development	2/79	23/2032	0.224254	0.767233	0.767233	LARGE1/HDAC9	2
1790	MiR	GO:0016049	cell growth	4/79	63/2032	0.227258	0.767233	0.767233	DPYSL2/EPHA7/NDEL1/MAD2L2	4
1791	MiR	GO:0022613	ribonucleoprotein complex biogenesis	4/79	63/2032	0.227258	0.767233	0.767233	EDC3/CPSF6/DCAF13/CHD7	4
1792	MiR	GO:0051129	negative regulation of cellular component organization	4/79	63/2032	0.227258	0.767233	0.767233	EPHA7/FST/CAPZA1/CHMP4B	4
1793	MiR	GO:0009967	positive regulation of signal transduction	8/79	151/2032	0.229034	0.767233	0.767233	ACVR1/IL6/PDGFRA/EPHA7/WNT8A/RAP1B/GSKIP/SHOC2	8
1794	MiR	GO:0006914	autophagy	3/79	43/2032	0.232509	0.767233	0.767233	CHMP4B/BECN1/YOD1	3
1795	MiR	GO:0061919	process utilizing autophagic mechanism	3/79	43/2032	0.232509	0.767233	0.767233	CHMP4B/BECN1/YOD1	3
1796	MiR	GO:0070371	ERK1 and ERK2 cascade	3/79	43/2032	0.232509	0.767233	0.767233	PDGFRA/EPHA7/RAP1B	3
1797	MiR	GO:1903827	regulation of cellular protein localization	3/79	43/2032	0.232509	0.767233	0.767233	NDEL1/CENPQ/YOD1	3
1798	MiR	GO:0009607	response to biotic stimulus	5/79	85/2032	0.232729	0.767233	0.767233	IL6/IRF2/BECN1/CHD7/COLEC11	5
1799	MiR	GO:0048585	negative regulation of response to stimulus	8/79	152/2032	0.23448	0.767233	0.767233	ACVR1/PDGFRA/FRZB/EYA1/EPHA7/FST/MAD2L2/YOD1	8
1800	MiR	GO:0009894	regulation of catabolic process	4/79	64/2032	0.235744	0.767233	0.767233	CHMP4B/TARDBP/MAD2L2/YOD1	4
1801	MiR	GO:0010562	positive regulation of phosphorus metabolic process	7/79	130/2032	0.237957	0.767233	0.767233	ACVR1/IL6/PDGFRA/EPHA7/PPP1R12A/RAP1B/MAD2L2	7
1802	MiR	GO:0045937	positive regulation of phosphate metabolic process	7/79	130/2032	0.237957	0.767233	0.767233	ACVR1/IL6/PDGFRA/EPHA7/PPP1R12A/RAP1B/MAD2L2	7
1803	MiR	GO:0001837	epithelial to mesenchymal transition	2/79	24/2032	0.238855	0.767233	0.767233	ACVR1/MAD2L2	2
1804	MiR	GO:0006402	mRNA catabolic process	2/79	24/2032	0.238855	0.767233	0.767233	EDC3/TARDBP	2
1805	MiR	GO:0006650	glycerophospholipid metabolic process	2/79	24/2032	0.238855	0.767233	0.767233	PGP/PIP4K2A	2
1806	MiR	GO:0035108	limb morphogenesis	2/79	24/2032	0.238855	0.767233	0.767233	WNT8A/CHD7	2
1807	MiR	GO:0051056	regulation of small GTPase mediated signal transduction	2/79	24/2032	0.238855	0.767233	0.767233	SHOC2/RALGPS2	2
1808	MiR	GO:0051261	protein depolymerization	2/79	24/2032	0.238855	0.767233	0.767233	CAPZA1/SPAST	2
1809	MiR	GO:0051302	regulation of cell division	2/79	24/2032	0.238855	0.767233	0.767233	BECN1/SPAST	2
1810	MiR	GO:1990138	neuron projection extension	2/79	24/2032	0.238855	0.767233	0.767233	DPYSL2/NDEL1	2
1811	MiR	GO:2001020	regulation of response to DNA damage stimulus	2/79	24/2032	0.238855	0.767233	0.767233	EYA1/MAD2L2	2
1812	MiR	GO:0051239	regulation of multicellular organismal process	13/79	270/2032	0.242612	0.767233	0.767233	DPYSL2/ACVR1/IL6/EPHA7/FST/WNT8A/THBS2/NDEL1/MAD2L2/STAT3/HDAC9/CHD7/TAPT1	13
1813	MiR	GO:1903506	regulation of nucleic acid-templated transcription	19/79	415/2032	0.245906	0.767233	0.767233	IRX4/CLOCK/ERG/ACVR1/IL6/NR5A2/PPP1R12A/IRF2/HOXD8/GATA4/LHX9/TARDBP/MAD2L2/STAT3/HDAC9/CHD7/ASXL2/SBNO1/IKZF5	19
1814	MiR	GO:2001141	regulation of RNA biosynthetic process	19/79	415/2032	0.245906	0.767233	0.767233	IRX4/CLOCK/ERG/ACVR1/IL6/NR5A2/PPP1R12A/IRF2/HOXD8/GATA4/LHX9/TARDBP/MAD2L2/STAT3/HDAC9/CHD7/ASXL2/SBNO1/IKZF5	19
1815	MiR	GO:0051128	regulation of cellular component organization	12/79	248/2032	0.249844	0.767233	0.767233	DPYSL2/NRP1/EPHA7/FST/CAPZA1/EIF5A/NDEL1/RAP1B/CHMP4B/MAD2L2/SPAST/TAPT1	12
1816	MiR	GO:0033365	protein localization to organelle	4/79	66/2032	0.252946	0.767233	0.767233	CHMP4B/BECN1/CENPQ/TAPT1	4
1817	MiR	GO:0034599	cellular response to oxidative stress	2/79	25/2032	0.253507	0.767233	0.767233	IL6/GSKIP	2
1818	MiR	GO:0035107	appendage morphogenesis	2/79	25/2032	0.253507	0.767233	0.767233	WNT8A/CHD7	2
1819	MiR	GO:0051251	positive regulation of lymphocyte activation	2/79	25/2032	0.253507	0.767233	0.767233	IL6/MAD2L2	2
1820	MiR	GO:2001233	regulation of apoptotic signaling pathway	2/79	25/2032	0.253507	0.767233	0.767233	ACVR1/EYA1	2
1821	MiR	GO:0001817	regulation of cytokine production	3/79	45/2032	0.253632	0.767233	0.767233	IL6/FST/WNT8A	3
1822	MiR	GO:0032535	regulation of cellular component size	3/79	45/2032	0.253632	0.767233	0.767233	DPYSL2/EPHA7/CAPZA1	3
1823	MiR	GO:0007399	nervous system development	12/79	249/2032	0.254339	0.767233	0.767233	DPYSL2/IL6/NRP1/EPHA7/FST/LHX9/WNT8A/NDEL1/STAT3/CHD7/SPAST/POMGNT2	12
1824	MiR	GO:0070925	organelle assembly	5/79	88/2032	0.25494	0.767233	0.767233	EDC3/CHMP4B/BECN1/TAPT1/ACTC1	5
1825	MiR	GO:0032270	positive regulation of cellular protein metabolic process	8/79	157/2032	0.262393	0.767233	0.767233	ACVR1/IL6/PDGFRA/EPHA7/PPP1R12A/EIF5A/RAP1B/MAD2L2	8
1826	MiR	GO:0001503	ossification	3/79	46/2032	0.264302	0.767233	0.767233	ACVR1/TAPT1/COLEC11	3
1827	MiR	GO:0007265	Ras protein signal transduction	3/79	46/2032	0.264302	0.767233	0.767233	RAP1B/SHOC2/RALGPS2	3
1828	MiR	GO:0009100	glycoprotein metabolic process	3/79	46/2032	0.264302	0.767233	0.767233	GXYLT1/LARGE1/POMGNT2	3
1829	MiR	GO:0022411	cellular component disassembly	3/79	46/2032	0.264302	0.767233	0.767233	CAPZA1/EIF5A/SPAST	3
1830	MiR	GO:0051223	regulation of protein transport	3/79	46/2032	0.264302	0.767233	0.767233	IL6/NDEL1/YOD1	3
1831	MiR	GO:0090596	sensory organ morphogenesis	3/79	46/2032	0.264302	0.767233	0.767233	FST/STAT3/CHD7	3
1832	MiR	GO:0097190	apoptotic signaling pathway	3/79	46/2032	0.264302	0.767233	0.767233	ACVR1/EYA1/GSKIP	3
1833	MiR	GO:0050793	regulation of developmental process	12/79	252/2032	0.268007	0.767233	0.767233	DPYSL2/ACVR1/IL6/EPHA7/FST/THBS2/NDEL1/MAD2L2/STAT3/HDAC9/CHD7/TAPT1	12
1834	MiR	GO:0002697	regulation of immune effector process	2/79	26/2032	0.268183	0.767233	0.767233	IL6/MAD2L2	2
1835	MiR	GO:0042113	B cell activation	2/79	26/2032	0.268183	0.767233	0.767233	IL6/MAD2L2	2
1836	MiR	GO:0051348	negative regulation of transferase activity	2/79	26/2032	0.268183	0.767233	0.767233	MAD2L2/GSKIP	2
1837	MiR	GO:2000027	regulation of animal organ morphogenesis	2/79	26/2032	0.268183	0.767233	0.767233	ACVR1/FST	2
1838	MiR	GO:0009893	positive regulation of metabolic process	18/79	397/2032	0.269273	0.767233	0.767233	ACVR1/IL6/PDGFRA/EYA1/NR5A2/EPHA7/PPP1R12A/IRF2/HOXD8/GATA4/EIF5A/RAP1B/TARDBP/MAD2L2/STAT3/CHD7/ASXL2/IKZF5	18
1839	MiR	GO:0009605	response to external stimulus	10/79	205/2032	0.269672	0.767233	0.767233	DPYSL2/IL6/PDGFRA/NRP1/EPHA7/IRF2/LHX9/BECN1/CHD7/COLEC11	10
1840	MiR	GO:0006810	transport	19/79	422/2032	0.271419	0.767233	0.767233	ATP2B1/IL6/ABCC1/PPP1R12A/EIF5A/NDEL1/ORAI2/KCTD7/RAP1B/CPSF6/CHMP4B/BECN1/AMPH/CHD7/SPAST/SLC30A7/KLHL20/GJA3/YOD1	19
1841	MiR	GO:0031401	positive regulation of protein modification process	7/79	136/2032	0.274537	0.767233	0.767233	ACVR1/IL6/PDGFRA/EPHA7/PPP1R12A/RAP1B/MAD2L2	7
1842	MiR	GO:0016055	Wnt signaling pathway	4/79	69/2032	0.279229	0.767233	0.767233	FRZB/WNT8A/MAD2L2/GSKIP	4
1843	MiR	GO:0198738	cell-cell signaling by wnt	4/79	69/2032	0.279229	0.767233	0.767233	FRZB/WNT8A/MAD2L2/GSKIP	4
1844	MiR	GO:0000819	sister chromatid segregation	2/79	27/2032	0.282861	0.767233	0.767233	TOP2B/CHMP4B	2
1845	MiR	GO:0006403	RNA localization	2/79	27/2032	0.282861	0.767233	0.767233	EIF5A/CPSF6	2
1846	MiR	GO:0050657	nucleic acid transport	2/79	27/2032	0.282861	0.767233	0.767233	EIF5A/CPSF6	2
1847	MiR	GO:0050658	RNA transport	2/79	27/2032	0.282861	0.767233	0.767233	EIF5A/CPSF6	2
1848	MiR	GO:0051090	regulation of DNA-binding transcription factor activity	2/79	27/2032	0.282861	0.767233	0.767233	IL6/MAD2L2	2
1849	MiR	GO:0051236	establishment of RNA localization	2/79	27/2032	0.282861	0.767233	0.767233	EIF5A/CPSF6	2
1850	MiR	GO:0060041	retina development in camera-type eye	2/79	27/2032	0.282861	0.767233	0.767233	FST/CHD7	2
1851	MiR	GO:0022607	cellular component assembly	15/79	328/2032	0.285084	0.767233	0.767233	NRP1/EPHA7/CAPZA1/EDC3/NDEL1/KCTD7/RAP1B/CPSF6/CHMP4B/BECN1/SPAST/TAF1B/TAPT1/ACTC1/IKZF5	15
1852	MiR	GO:0060485	mesenchyme development	3/79	48/2032	0.285805	0.767233	0.767233	ACVR1/MAD2L2/TAPT1	3
1853	MiR	GO:0070201	regulation of establishment of protein localization	3/79	48/2032	0.285805	0.767233	0.767233	IL6/NDEL1/YOD1	3
1854	MiR	GO:0044089	positive regulation of cellular component biogenesis	3/79	49/2032	0.296619	0.767233	0.767233	NRP1/NDEL1/TAPT1	3
1855	MiR	GO:0002696	positive regulation of leukocyte activation	2/79	28/2032	0.297518	0.767233	0.767233	IL6/MAD2L2	2
1856	MiR	GO:0006401	RNA catabolic process	2/79	28/2032	0.297518	0.767233	0.767233	EDC3/TARDBP	2
1857	MiR	GO:0044262	cellular carbohydrate metabolic process	2/79	28/2032	0.297518	0.767233	0.767233	PGP/ITPK1	2
1858	MiR	GO:0045665	negative regulation of neuron differentiation	2/79	28/2032	0.297518	0.767233	0.767233	EPHA7/FST	2
1859	MiR	GO:0048871	multicellular organismal homeostasis	2/79	28/2032	0.297518	0.767233	0.767233	CHMP4B/STAT3	2
1860	MiR	GO:0050770	regulation of axonogenesis	2/79	28/2032	0.297518	0.767233	0.767233	DPYSL2/EPHA7	2
1861	MiR	GO:1901214	regulation of neuron death	2/79	28/2032	0.297518	0.767233	0.767233	EPHA7/CHMP4B	2
1862	MiR	GO:0006508	proteolysis	7/79	140/2032	0.299747	0.767233	0.767233	TLL1/EPHA7/CHMP4B/OTUD6B/DESI2/KLHL20/YOD1	7
1863	MiR	GO:0007166	cell surface receptor signaling pathway	13/79	283/2032	0.300212	0.767233	0.767233	ACVR1/IL6/PDGFRA/FRZB/NRP1/EYA1/EPHA7/FST/WNT8A/NDEL1/MAD2L2/STAT3/GSKIP	13
1864	MiR	GO:2000112	regulation of cellular macromolecule biosynthetic process	20/79	455/2032	0.30304	0.767233	0.767233	IRX4/CLOCK/ERG/ACVR1/IL6/NR5A2/PPP1R12A/IRF2/HOXD8/GATA4/LHX9/EIF5A/TARDBP/MAD2L2/STAT3/HDAC9/CHD7/ASXL2/SBNO1/IKZF5	20
1865	MiR	GO:0045595	regulation of cell differentiation	9/79	188/2032	0.305016	0.767233	0.767233	DPYSL2/ACVR1/IL6/EPHA7/FST/NDEL1/MAD2L2/HDAC9/CHD7	9
1866	MiR	GO:0019953	sexual reproduction	3/79	50/2032	0.30746	0.767233	0.767233	ACVR1/LIMK2/STAT3	3
1867	MiR	GO:0043010	camera-type eye development	3/79	50/2032	0.30746	0.767233	0.767233	LIMK2/FST/CHD7	3
1868	MiR	GO:0044703	multi-organism reproductive process	3/79	50/2032	0.30746	0.767233	0.767233	ACVR1/LIMK2/STAT3	3
1869	MiR	GO:0048562	embryonic organ morphogenesis	3/79	50/2032	0.30746	0.767233	0.767233	ACVR1/PDGFRA/CHD7	3
1870	MiR	GO:0001934	positive regulation of protein phosphorylation	6/79	118/2032	0.3082	0.767233	0.767233	ACVR1/IL6/PDGFRA/EPHA7/RAP1B/MAD2L2	6
1871	MiR	GO:0009057	macromolecule catabolic process	6/79	118/2032	0.3082	0.767233	0.767233	EDC3/CHMP4B/TARDBP/MAD2L2/KLHL20/YOD1	6
1872	MiR	GO:0006575	cellular modified amino acid metabolic process	2/79	29/2032	0.312134	0.767233	0.767233	GATM/CHAC2	2
1873	MiR	GO:0015931	nucleobase-containing compound transport	2/79	29/2032	0.312134	0.767233	0.767233	EIF5A/CPSF6	2
1874	MiR	GO:0018105	peptidyl-serine phosphorylation	2/79	29/2032	0.312134	0.767233	0.767233	IL6/MAD2L2	2
1875	MiR	GO:0048193	Golgi vesicle transport	2/79	29/2032	0.312134	0.767233	0.767233	SPAST/KLHL20	2
1876	MiR	GO:0051480	regulation of cytosolic calcium ion concentration	2/79	29/2032	0.312134	0.767233	0.767233	ATP2B1/CHD7	2
1877	MiR	GO:0071375	cellular response to peptide hormone stimulus	2/79	29/2032	0.312134	0.767233	0.767233	NDEL1/STAT3	2
1878	MiR	GO:0031326	regulation of cellular biosynthetic process	21/79	483/2032	0.315266	0.767233	0.767233	IRX4/CLOCK/ERG/ACVR1/IL6/NR5A2/PPP1R12A/IRF2/HOXD8/GATA4/LHX9/EIF5A/PGP/TARDBP/MAD2L2/STAT3/HDAC9/CHD7/ASXL2/SBNO1/IKZF5	21
1879	MiR	GO:0044265	cellular macromolecule catabolic process	5/79	96/2032	0.316439	0.767233	0.767233	EDC3/CHMP4B/TARDBP/KLHL20/YOD1	5
1880	MiR	GO:0097435	supramolecular fiber organization	5/79	96/2032	0.316439	0.767233	0.767233	CAPZA1/NDEL1/MAD2L2/SPAST/ACTC1	5
1881	MiR	GO:0001558	regulation of cell growth	3/79	51/2032	0.318321	0.767233	0.767233	DPYSL2/EPHA7/MAD2L2	3
1882	MiR	GO:0001816	cytokine production	3/79	51/2032	0.318321	0.767233	0.767233	IL6/FST/WNT8A	3
1883	MiR	GO:0007264	small GTPase mediated signal transduction	3/79	51/2032	0.318321	0.767233	0.767233	RAP1B/SHOC2/RALGPS2	3
1884	MiR	GO:0044770	cell cycle phase transition	3/79	51/2032	0.318321	0.767233	0.767233	ACVR1/CHMP4B/SPAST	3
1885	MiR	GO:0071417	cellular response to organonitrogen compound	3/79	51/2032	0.318321	0.767233	0.767233	NDEL1/RAP1B/STAT3	3
1886	MiR	GO:0051247	positive regulation of protein metabolic process	8/79	167/2032	0.32101	0.767233	0.767233	ACVR1/IL6/PDGFRA/EPHA7/PPP1R12A/EIF5A/RAP1B/MAD2L2	8
1887	MiR	GO:0045664	regulation of neuron differentiation	4/79	74/2032	0.323931	0.767233	0.767233	DPYSL2/EPHA7/FST/NDEL1	4
1888	MiR	GO:0022603	regulation of anatomical structure morphogenesis	5/79	97/2032	0.324291	0.767233	0.767233	DPYSL2/ACVR1/EPHA7/FST/THBS2	5
1889	MiR	GO:0042981	regulation of apoptotic process	7/79	144/2032	0.325468	0.767233	0.767233	ACVR1/IL6/PDGFRA/EYA1/EPHA7/ACTC1/KLHL20	7
1890	MiR	GO:0018209	peptidyl-serine modification	2/79	30/2032	0.32669	0.767233	0.767233	IL6/MAD2L2	2
1891	MiR	GO:0035690	cellular response to drug	2/79	30/2032	0.32669	0.767233	0.767233	IL6/PPP1R12A	2
1892	MiR	GO:0050730	regulation of peptidyl-tyrosine phosphorylation	2/79	30/2032	0.32669	0.767233	0.767233	IL6/EPHA7	2
1893	MiR	GO:0050867	positive regulation of cell activation	2/79	30/2032	0.32669	0.767233	0.767233	IL6/MAD2L2	2
1894	MiR	GO:0051235	maintenance of location	2/79	30/2032	0.32669	0.767233	0.767233	CHD7/TAPT1	2
1895	MiR	GO:0060562	epithelial tube morphogenesis	2/79	30/2032	0.32669	0.767233	0.767233	ACVR1/EPHA7	2
1896	MiR	GO:0010647	positive regulation of cell communication	8/79	168/2032	0.32703	0.767233	0.767233	ACVR1/IL6/PDGFRA/EPHA7/WNT8A/RAP1B/GSKIP/SHOC2	8
1897	MiR	GO:0002819	regulation of adaptive immune response	1/79	10/2032	0.32796	0.767233	0.767233	MAD2L2	1
1898	MiR	GO:0002822	regulation of adaptive immune response based on somatic recombination of immune receptors built from immunoglobulin superfamily domains	1/79	10/2032	0.32796	0.767233	0.767233	MAD2L2	1
1899	MiR	GO:0003197	endocardial cushion development	1/79	10/2032	0.32796	0.767233	0.767233	ACVR1	1
1900	MiR	GO:0006405	RNA export from nucleus	1/79	10/2032	0.32796	0.767233	0.767233	CPSF6	1
1901	MiR	GO:0006476	protein deacetylation	1/79	10/2032	0.32796	0.767233	0.767233	HDAC9	1
1902	MiR	GO:0006892	post-Golgi vesicle-mediated transport	1/79	10/2032	0.32796	0.767233	0.767233	KLHL20	1
1903	MiR	GO:0007131	reciprocal meiotic recombination	1/79	10/2032	0.32796	0.767233	0.767233	TOP2B	1
1904	MiR	GO:0010569	regulation of double-strand break repair via homologous recombination	1/79	10/2032	0.32796	0.767233	0.767233	MAD2L2	1
1905	MiR	GO:0010842	retina layer formation	1/79	10/2032	0.32796	0.767233	0.767233	FST	1
1906	MiR	GO:0014904	myotube cell development	1/79	10/2032	0.32796	0.767233	0.767233	HDAC9	1
1907	MiR	GO:0016447	somatic recombination of immunoglobulin gene segments	1/79	10/2032	0.32796	0.767233	0.767233	MAD2L2	1
1908	MiR	GO:0021545	cranial nerve development	1/79	10/2032	0.32796	0.767233	0.767233	CHD7	1
1909	MiR	GO:0021954	central nervous system neuron development	1/79	10/2032	0.32796	0.767233	0.767233	NDEL1	1
1910	MiR	GO:0032675	regulation of interleukin-6 production	1/79	10/2032	0.32796	0.767233	0.767233	IL6	1
1911	MiR	GO:0032963	collagen metabolic process	1/79	10/2032	0.32796	0.767233	0.767233	IL6	1
1912	MiR	GO:0035825	homologous recombination	1/79	10/2032	0.32796	0.767233	0.767233	TOP2B	1
1913	MiR	GO:0036473	cell death in response to oxidative stress	1/79	10/2032	0.32796	0.767233	0.767233	GSKIP	1
1914	MiR	GO:0038034	signal transduction in absence of ligand	1/79	10/2032	0.32796	0.767233	0.767233	EYA1	1
1915	MiR	GO:0042246	tissue regeneration	1/79	10/2032	0.32796	0.767233	0.767233	LARGE1	1
1916	MiR	GO:0042509	regulation of tyrosine phosphorylation of STAT protein	1/79	10/2032	0.32796	0.767233	0.767233	IL6	1
1917	MiR	GO:0045454	cell redox homeostasis	1/79	10/2032	0.32796	0.767233	0.767233	GLRX	1
1918	MiR	GO:0046173	polyol biosynthetic process	1/79	10/2032	0.32796	0.767233	0.767233	PGP	1
1919	MiR	GO:0046847	filopodium assembly	1/79	10/2032	0.32796	0.767233	0.767233	NRP1	1
1920	MiR	GO:0048332	mesoderm morphogenesis	1/79	10/2032	0.32796	0.767233	0.767233	ACVR1	1
1921	MiR	GO:0048771	tissue remodeling	1/79	10/2032	0.32796	0.767233	0.767233	CHD7	1
1922	MiR	GO:0050729	positive regulation of inflammatory response	1/79	10/2032	0.32796	0.767233	0.767233	IL6	1
1923	MiR	GO:0051187	cofactor catabolic process	1/79	10/2032	0.32796	0.767233	0.767233	CHAC2	1
1924	MiR	GO:0051208	sequestering of calcium ion	1/79	10/2032	0.32796	0.767233	0.767233	CHD7	1
1925	MiR	GO:0051282	regulation of sequestering of calcium ion	1/79	10/2032	0.32796	0.767233	0.767233	CHD7	1
1926	MiR	GO:0051283	negative regulation of sequestering of calcium ion	1/79	10/2032	0.32796	0.767233	0.767233	CHD7	1
1927	MiR	GO:0051489	regulation of filopodium assembly	1/79	10/2032	0.32796	0.767233	0.767233	NRP1	1
1928	MiR	GO:0070167	regulation of biomineral tissue development	1/79	10/2032	0.32796	0.767233	0.767233	ACVR1	1
1929	MiR	GO:0070301	cellular response to hydrogen peroxide	1/79	10/2032	0.32796	0.767233	0.767233	IL6	1
1930	MiR	GO:0090263	positive regulation of canonical Wnt signaling pathway	1/79	10/2032	0.32796	0.767233	0.767233	GSKIP	1
1931	MiR	GO:0097192	extrinsic apoptotic signaling pathway in absence of ligand	1/79	10/2032	0.32796	0.767233	0.767233	EYA1	1
1932	MiR	GO:1901888	regulation of cell junction assembly	1/79	10/2032	0.32796	0.767233	0.767233	RAP1B	1
1933	MiR	GO:1903305	regulation of regulated secretory pathway	1/79	10/2032	0.32796	0.767233	0.767233	RAP1B	1
1934	MiR	GO:2000677	regulation of transcription regulatory region DNA binding	1/79	10/2032	0.32796	0.767233	0.767233	MAD2L2	1
1935	MiR	GO:2001021	negative regulation of response to DNA damage stimulus	1/79	10/2032	0.32796	0.767233	0.767233	MAD2L2	1
1936	MiR	GO:0010608	posttranscriptional regulation of gene expression	3/79	52/2032	0.32919	0.767233	0.767233	IL6/EIF5A/TARDBP	3
1937	MiR	GO:0000902	cell morphogenesis	6/79	121/2032	0.329342	0.767233	0.767233	DPYSL2/NRP1/EPHA7/LHX9/NDEL1/SPAST	6
1938	MiR	GO:0042327	positive regulation of phosphorylation	6/79	121/2032	0.329342	0.767233	0.767233	ACVR1/IL6/PDGFRA/EPHA7/RAP1B/MAD2L2	6
1939	MiR	GO:0009889	regulation of biosynthetic process	21/79	487/2032	0.330507	0.767233	0.767233	IRX4/CLOCK/ERG/ACVR1/IL6/NR5A2/PPP1R12A/IRF2/HOXD8/GATA4/LHX9/EIF5A/PGP/TARDBP/MAD2L2/STAT3/HDAC9/CHD7/ASXL2/SBNO1/IKZF5	21
1940	MiR	GO:0032989	cellular component morphogenesis	7/79	145/2032	0.331963	0.767233	0.767233	DPYSL2/NRP1/EPHA7/LHX9/NDEL1/SPAST/ACTC1	7
1941	MiR	GO:0000003	reproduction	5/79	98/2032	0.332168	0.767233	0.767233	ACVR1/TOP2B/LIMK2/STAT3/CHD7	5
1942	MiR	GO:0022414	reproductive process	5/79	98/2032	0.332168	0.767233	0.767233	ACVR1/TOP2B/LIMK2/STAT3/CHD7	5
1943	MiR	GO:0001775	cell activation	4/79	75/2032	0.332956	0.767233	0.767233	ACVR1/IL6/MAD2L2/CHD7	4
1944	MiR	GO:0010243	response to organonitrogen compound	4/79	75/2032	0.332956	0.767233	0.767233	NDEL1/RAP1B/STAT3/YOD1	4
1945	MiR	GO:0023056	positive regulation of signaling	8/79	170/2032	0.339137	0.767233	0.767233	ACVR1/IL6/PDGFRA/EPHA7/WNT8A/RAP1B/GSKIP/SHOC2	8
1946	MiR	GO:0001819	positive regulation of cytokine production	2/79	31/2032	0.341169	0.767233	0.767233	IL6/FST	2
1947	MiR	GO:0046486	glycerolipid metabolic process	2/79	31/2032	0.341169	0.767233	0.767233	PGP/PIP4K2A	2
1948	MiR	GO:0048592	eye morphogenesis	2/79	31/2032	0.341169	0.767233	0.767233	FST/STAT3	2
1949	MiR	GO:0048863	stem cell differentiation	2/79	31/2032	0.341169	0.767233	0.767233	ACVR1/TAPT1	2
1950	MiR	GO:0060173	limb development	2/79	31/2032	0.341169	0.767233	0.767233	WNT8A/CHD7	2
1951	MiR	GO:0070997	neuron death	2/79	31/2032	0.341169	0.767233	0.767233	EPHA7/CHMP4B	2
1952	MiR	GO:0090287	regulation of cellular response to growth factor stimulus	2/79	31/2032	0.341169	0.767233	0.767233	ACVR1/WNT8A	2
1953	MiR	GO:0098742	cell-cell adhesion via plasma-membrane adhesion molecules	2/79	31/2032	0.341169	0.767233	0.767233	ACVR1/NCAM1	2
1954	MiR	GO:0010556	regulation of macromolecule biosynthetic process	20/79	465/2032	0.341839	0.767233	0.767233	IRX4/CLOCK/ERG/ACVR1/IL6/NR5A2/PPP1R12A/IRF2/HOXD8/GATA4/LHX9/EIF5A/TARDBP/MAD2L2/STAT3/HDAC9/CHD7/ASXL2/SBNO1/IKZF5	20
1955	MiR	GO:0090066	regulation of anatomical structure size	3/79	54/2032	0.350924	0.767233	0.767233	DPYSL2/EPHA7/CAPZA1	3
1956	MiR	GO:0007423	sensory organ development	4/79	77/2032	0.351049	0.767233	0.767233	LIMK2/FST/STAT3/CHD7	4
1957	MiR	GO:0000041	transition metal ion transport	1/79	11/2032	0.354217	0.767233	0.767233	SLC30A7	1
1958	MiR	GO:0000380	alternative mRNA splicing, via spliceosome	1/79	11/2032	0.354217	0.767233	0.767233	SRSF1	1
1959	MiR	GO:0000381	regulation of alternative mRNA splicing, via spliceosome	1/79	11/2032	0.354217	0.767233	0.767233	SRSF1	1
1960	MiR	GO:0001754	eye photoreceptor cell differentiation	1/79	11/2032	0.354217	0.767233	0.767233	STAT3	1
1961	MiR	GO:0002705	positive regulation of leukocyte mediated immunity	1/79	11/2032	0.354217	0.767233	0.767233	MAD2L2	1
1962	MiR	GO:0006414	translational elongation	1/79	11/2032	0.354217	0.767233	0.767233	EIF5A	1
1963	MiR	GO:0006986	response to unfolded protein	1/79	11/2032	0.354217	0.767233	0.767233	YOD1	1
1964	MiR	GO:0007368	determination of left/right symmetry	1/79	11/2032	0.354217	0.767233	0.767233	ACVR1	1
1965	MiR	GO:0010906	regulation of glucose metabolic process	1/79	11/2032	0.354217	0.767233	0.767233	PGP	1
1966	MiR	GO:0017156	calcium ion regulated exocytosis	1/79	11/2032	0.354217	0.767233	0.767233	RAP1B	1
1967	MiR	GO:0019058	viral life cycle	1/79	11/2032	0.354217	0.767233	0.767233	CHMP4B	1
1968	MiR	GO:0021517	ventral spinal cord development	1/79	11/2032	0.354217	0.767233	0.767233	LHX9	1
1969	MiR	GO:0021543	pallium development	1/79	11/2032	0.354217	0.767233	0.767233	NDEL1	1
1970	MiR	GO:0030534	adult behavior	1/79	11/2032	0.354217	0.767233	0.767233	CHD7	1
1971	MiR	GO:0030902	hindbrain development	1/79	11/2032	0.354217	0.767233	0.767233	NRP1	1
1972	MiR	GO:0035967	cellular response to topologically incorrect protein	1/79	11/2032	0.354217	0.767233	0.767233	YOD1	1
1973	MiR	GO:0042102	positive regulation of T cell proliferation	1/79	11/2032	0.354217	0.767233	0.767233	IL6	1
1974	MiR	GO:0044774	mitotic DNA integrity checkpoint	1/79	11/2032	0.354217	0.767233	0.767233	TOP2B	1
1975	MiR	GO:0045669	positive regulation of osteoblast differentiation	1/79	11/2032	0.354217	0.767233	0.767233	ACVR1	1
1976	MiR	GO:0048660	regulation of smooth muscle cell proliferation	1/79	11/2032	0.354217	0.767233	0.767233	IL6	1
1977	MiR	GO:0050792	regulation of viral process	1/79	11/2032	0.354217	0.767233	0.767233	CHMP4B	1
1978	MiR	GO:0051224	negative regulation of protein transport	1/79	11/2032	0.354217	0.767233	0.767233	YOD1	1
1979	MiR	GO:0051963	regulation of synapse assembly	1/79	11/2032	0.354217	0.767233	0.767233	EPHA7	1
1980	MiR	GO:0060401	cytosolic calcium ion transport	1/79	11/2032	0.354217	0.767233	0.767233	CHD7	1
1981	MiR	GO:0060402	calcium ion transport into cytosol	1/79	11/2032	0.354217	0.767233	0.767233	CHD7	1
1982	MiR	GO:0061036	positive regulation of cartilage development	1/79	11/2032	0.354217	0.767233	0.767233	TAPT1	1
1983	MiR	GO:0072132	mesenchyme morphogenesis	1/79	11/2032	0.354217	0.767233	0.767233	ACVR1	1
1984	MiR	GO:1904950	negative regulation of establishment of protein localization	1/79	11/2032	0.354217	0.767233	0.767233	YOD1	1
1985	MiR	GO:0006644	phospholipid metabolic process	2/79	32/2032	0.355555	0.767233	0.767233	PGP/PIP4K2A	2
1986	MiR	GO:0048736	appendage development	2/79	32/2032	0.355555	0.767233	0.767233	WNT8A/CHD7	2
1987	MiR	GO:0016071	mRNA metabolic process	4/79	78/2032	0.360106	0.767233	0.767233	EDC3/CPSF6/TARDBP/SRSF1	4
1988	MiR	GO:0032880	regulation of protein localization	4/79	78/2032	0.360106	0.767233	0.767233	IL6/NDEL1/CENPQ/YOD1	4
1989	MiR	GO:0007015	actin filament organization	3/79	55/2032	0.361772	0.767233	0.767233	CAPZA1/MAD2L2/ACTC1	3
1990	MiR	GO:0031329	regulation of cellular catabolic process	3/79	55/2032	0.361772	0.767233	0.767233	CHMP4B/TARDBP/YOD1	3
1991	MiR	GO:0051345	positive regulation of hydrolase activity	3/79	55/2032	0.361772	0.767233	0.767233	ACVR1/PPP1R12A/NDEL1	3
1992	MiR	GO:1902533	positive regulation of intracellular signal transduction	5/79	102/2032	0.363851	0.767233	0.767233	IL6/PDGFRA/EPHA7/RAP1B/SHOC2	5
1993	MiR	GO:0010769	regulation of cell morphogenesis involved in differentiation	2/79	33/2032	0.369833	0.767233	0.767233	DPYSL2/EPHA7	2
1994	MiR	GO:0042176	regulation of protein catabolic process	2/79	33/2032	0.369833	0.767233	0.767233	MAD2L2/YOD1	2
1995	MiR	GO:0042254	ribosome biogenesis	2/79	33/2032	0.369833	0.767233	0.767233	DCAF13/CHD7	2
1996	MiR	GO:0050768	negative regulation of neurogenesis	2/79	33/2032	0.369833	0.767233	0.767233	EPHA7/FST	2
1997	MiR	GO:0050808	synapse organization	2/79	33/2032	0.369833	0.767233	0.767233	EPHA7/NCAM1	2
1998	MiR	GO:0051258	protein polymerization	2/79	33/2032	0.369833	0.767233	0.767233	CAPZA1/NDEL1	2
1999	MiR	GO:0090092	regulation of transmembrane receptor protein serine/threonine kinase signaling pathway	2/79	33/2032	0.369833	0.767233	0.767233	ACVR1/FST	2
[truncated: 912 more rows]

## Sheet: GO_Module
Groups		Cluster	ID	Description	GeneRatio	BgRatio	pvalue	p.adjust	qvalue	geneID	Count
cAMP-mediated signaling	4	RNA	GO:0019933	cAMP-mediated signaling	7/36	17/2032	5.09419e-09	1.09907e-06	8.78078e-07	GNAI1/CRHR1/ADCYAP1/ADORA2B/PTHLH/FSHR/CHRM4	7
cAMP-mediated signaling	1563	RNA_DMiR	GO:0019933	cAMP-mediated signaling	1/2	17/2032	0.0166664	0.121146	0.0850149	CALCB	1
Gprotein-coupled	6	RNA	GO:0007189	adenylate cyclase-activating G protein-coupled receptor signaling pathway	6/36	12/2032	1.71757e-08	2.47044e-06	1.9737e-06	CRHR1/ADCYAP1/ADORA2B/PTHLH/FSHR/CHRM4	6
Gprotein-coupled	1562	RNA_DMiR	GO:0007189	adenylate cyclase-activating G protein-coupled receptor signaling pathway	1/2	12/2032	0.011779	0.121146	0.0850149	CALCB	1
Gprotein-coupled	3	RNA	GO:0007188	adenylate cyclase-modulating G protein-coupled receptor signaling pathway	9/36	21/2032	1.49656e-11	4.30511e-09	3.43947e-09	GNAI1/PSAP/CHRM2/CRHR1/ADCYAP1/ADORA2B/PTHLH/FSHR/CHRM4	9
Gprotein-coupled	1565	RNA_DMiR	GO:0007188	adenylate cyclase-modulating G protein-coupled receptor signaling pathway	1/2	21/2032	0.0205675	0.121146	0.0850149	CALCB	1
Gprotein-coupled	1596	RNA_DMR	GO:0007188	adenylate cyclase-modulating G protein-coupled receptor signaling pathway	3/8	21/2032	5.15901e-05	0.00363712	0.00341013	NPY2R/MTNR1A/CHRM1	3
Gprotein-coupled	2	RNA	GO:0007186	G protein-coupled receptor signaling pathway	14/36	76/2032	6.11634e-12	2.6392e-09	2.10853e-09	ADORA1/NPY/GNAI1/P2RY1/PSAP/P2RY6/CHRM2/ANXA1/CRHR1/ADCYAP1/ADORA2B/PTHLH/FSHR/CHRM4	14
Gprotein-coupled	1580	RNA_DMiR	GO:0007186	G protein-coupled receptor signaling pathway	1/2	76/2032	0.073422	0.121146	0.0850149	CALCB	1
Gprotein-coupled	1598	RNA_DMR	GO:0007186	G protein-coupled receptor signaling pathway	4/8	76/2032	0.000113012	0.00517029	0.00484761	NPY2R/MTNR1A/GAL/CHRM1	4
Gprotein-coupled	1	RNA	GO:0007187	G protein-coupled receptor signaling pathway, coupled to cyclic nucleotide second messenger	10/36	22/2032	4.41142e-13	3.80706e-10	3.04156e-10	GNAI1/PSAP/CHRM2/ANXA1/CRHR1/ADCYAP1/ADORA2B/PTHLH/FSHR/CHRM4	10
Gprotein-coupled	1566	RNA_DMiR	GO:0007187	G protein-coupled receptor signaling pathway, coupled to cyclic nucleotide second messenger	1/2	22/2032	0.0215416	0.121146	0.0850149	CALCB	1
Gprotein-coupled	1597	RNA_DMR	GO:0007187	G protein-coupled receptor signaling pathway, coupled to cyclic nucleotide second messenger	3/8	22/2032	5.9625e-05	0.00363712	0.00341013	NPY2R/MTNR1A/CHRM1	3
ImmunoSystem	620	DMR	GO:0002253	activation of immune response	6/37	34/2032	2.22441e-05	0.00212654	0.0016648	LCK/BTK/SYK/FYN/CD28/MYO1G	6
ImmunoSystem	652	DMR	GO:0002250	adaptive immune response	4/37	25/2032	0.000896216	0.0203996	0.0159702	BTK/SYK/CD28/MYO1G	4
ImmunoSystem	808	DMR	GO:0002460	adaptive immune response based on somatic recombination of immune receptors built from immunoglobulin superfamily domains	2/37	15/2032	0.0291894	0.140227	0.109779	CD28/MYO1G	2
ImmunoSystem	163	RNA	GO:0046631	alpha-beta T cell activation	2/36	15/2032	0.0277292	0.145917	0.116577	ANXA1/IL18	2
ImmunoSystem	809	DMR	GO:0046631	alpha-beta T cell activation	2/37	15/2032	0.0291894	0.140227	0.109779	SYK/CD28	2
ImmunoSystem	724	DMR	GO:0097190	apoptotic signaling pathway	4/37	46/2032	0.00879355	0.0737424	0.0577305	LCK/CD28/SRC/KITLG	4
ImmunoSystem	1836	DMR_DMiR	GO:0042113	B cell activation	1/3	26/2032	0.0379152	0.112421	0.0691207	IL6	1
ImmunoSystem	111	RNA	GO:0006952	defense response	6/36	114/2032	0.0133454	0.103757	0.0828944	ADORA1/IL8L2/ANXA1/ADCYAP1/ADORA2B/IL18	6
ImmunoSystem	758	DMR	GO:0006952	defense response	6/37	114/2032	0.0152167	0.0940149	0.0736012	BTK/SYK/CD28/CDC42/FN1/RNASE4	6
ImmunoSystem	1924	DMR_DMiR	GO:0098542	defense response to other organism	1/3	59/2032	0.0846421	0.148069	0.0910386	IL6	1
ImmunoSystem	1806	DMR_DMiR	GO:0051607	defense response to virus	1/3	18/2032	0.0263529	0.112421	0.0691207	IL6	1
ImmunoSystem	1907	DMR_DMiR	GO:0002252	immune effector process	1/3	50/2032	0.072052	0.136983	0.0842223	IL6	1
ImmunoSystem	181	RNA	GO:0006955	immune response	5/36	104/2032	0.0338938	0.161604	0.12911	IL8L2/ANXA1/ADCYAP1/ADORA2B/IL18	5
ImmunoSystem	677	DMR	GO:0006955	immune response	7/37	104/2032	0.00216837	0.0309398	0.0242217	LCK/BTK/SYK/FYN/CD28/CDC42/MYO1G	7
ImmunoSystem	1976	DMR_DMiR	GO:0006955	immune response	1/3	104/2032	0.145887	0.198771	0.122212	IL6	1
ImmunoSystem	611	DMR	GO:0002429	immune response-activating cell surface receptor signaling pathway	6/37	15/2032	1.06452e-07	8.0345e-05	6.28995e-05	LCK/BTK/SYK/FYN/CD28/MYO1G	6
ImmunoSystem	617	DMR	GO:0002757	immune response-activating signal transduction	6/37	27/2032	5.3716e-06	0.000733608	0.000574317	LCK/BTK/SYK/FYN/CD28/MYO1G	6
ImmunoSystem	612	DMR	GO:0002768	immune response-regulating cell surface receptor signaling pathway	6/37	16/2032	1.68086e-07	8.0345e-05	6.28995e-05	LCK/BTK/SYK/FYN/CD28/MYO1G	6
ImmunoSystem	618	DMR	GO:0002764	immune response-regulating signaling pathway	6/37	29/2032	8.39473e-06	0.00100317	0.000785349	LCK/BTK/SYK/FYN/CD28/MYO1G	6
ImmunoSystem	693	DMR	GO:0002520	immune system development	6/37	86/2032	0.00389606	0.0448752	0.0351313	LCK/SYK/CD28/SRC/PTPN11/KITLG	6
ImmunoSystem	623	DMR	GO:0002376	immune system process	12/37	181/2032	4.42059e-05	0.00325084	0.00254497	IKZF1/LCK/BTK/SYK/FYN/CD28/SRC/PTPN11/CDC42/KITLG/VEGFA/MYO1G	12
ImmunoSystem	814	DMR	GO:0002377	immunoglobulin production	2/37	16/2032	0.0329815	0.15232	0.119247	IKZF1/CD28	2
ImmunoSystem	1790	DMR_DMiR	GO:0002377	immunoglobulin production	1/3	16/2032	0.023448	0.112421	0.0691207	IL6	1
ImmunoSystem	146	RNA	GO:0045321	leukocyte activation	4/36	63/2032	0.0234985	0.137064	0.109504	IL8L2/ANXA1/ADORA2B/IL18	4
ImmunoSystem	1933	DMR_DMiR	GO:0045321	leukocyte activation	1/3	63/2032	0.0902009	0.15126	0.0930007	IL6	1
ImmunoSystem	733	DMR	GO:0007159	leukocyte cell-cell adhesion	3/37	26/2032	0.0108332	0.082764	0.0647932	LCK/SYK/CD28	3
ImmunoSystem	1835	DMR_DMiR	GO:0007159	leukocyte cell-cell adhesion	1/3	26/2032	0.0379152	0.112421	0.0691207	IL6	1
ImmunoSystem	140	RNA	GO:0030595	leukocyte chemotaxis	2/36	13/2032	0.0210608	0.126657	0.10119	IL8L2/ANXA1	2
ImmunoSystem	793	DMR	GO:0030595	leukocyte chemotaxis	2/37	13/2032	0.0221841	0.114022	0.0892639	SYK/VEGFA	2
ImmunoSystem	659	DMR	GO:0002521	leukocyte differentiation	5/37	47/2032	0.00133425	0.0243049	0.0190275	LCK/SYK/CD28/SRC/KITLG	5
ImmunoSystem	709	DMR	GO:0002443	leukocyte mediated immunity	3/37	21/2032	0.00589968	0.0564009	0.0441544	SYK/CD28/MYO1G	3
ImmunoSystem	81	RNA	GO:0050900	leukocyte migration	3/36	20/2032	0.00473521	0.0498352	0.0398146	ADORA1/IL8L2/ANXA1	3
ImmunoSystem	619	DMR	GO:0050900	leukocyte migration	5/37	20/2032	1.92858e-05	0.00204858	0.00160377	SYK/CDC42/KITLG/VEGFA/MYO1G	5
ImmunoSystem	785	DMR	GO:0070661	leukocyte proliferation	3/37	32/2032	0.019175	0.10475	0.0820056	SYK/CD28/KITLG	3
ImmunoSystem	1870	DMR_DMiR	GO:0070661	leukocyte proliferation	1/3	32/2032	0.0465265	0.115259	0.0708658	IL6	1
ImmunoSystem	1920	DMR_DMiR	GO:0046649	lymphocyte activation	1/3	57/2032	0.0818542	0.147068	0.0904231	IL6	1
ImmunoSystem	784	DMR	GO:0030098	lymphocyte differentiation	3/37	32/2032	0.019175	0.10475	0.0820056	LCK/SYK/CD28	3
ImmunoSystem	807	DMR	GO:0002449	lymphocyte mediated immunity	2/37	15/2032	0.0291894	0.140227	0.109779	CD28/MYO1G	2
ImmunoSystem	1855	DMR_DMiR	GO:0046651	lymphocyte proliferation	1/3	29/2032	0.0422273	0.112421	0.0691207	IL6	1
ImmunoSystem	829	DMR	GO:0030099	myeloid cell differentiation	3/37	42/2032	0.0391949	0.17032	0.133338	SRC/PTPN11/KITLG	3
ImmunoSystem	1822	DMR_DMiR	GO:0002262	myeloid cell homeostasis	1/3	24/2032	0.0350333	0.112421	0.0691207	IL6	1
ImmunoSystem	160	RNA	GO:0002274	myeloid leukocyte activation	2/36	15/2032	0.0277292	0.145917	0.116577	IL8L2/ADORA2B	2
ImmunoSystem	851	DMR	GO:0002573	myeloid leukocyte differentiation	2/37	20/2032	0.0499013	0.194717	0.152438	SRC/KITLG	2
ImmunoSystem	122	RNA	GO:0097529	myeloid leukocyte migration	2/36	11/2032	0.0151844	0.106538	0.0851157	IL8L2/ANXA1	2
ImmunoSystem	767	DMR	GO:0097529	myeloid leukocyte migration	2/37	11/2032	0.0160046	0.0940149	0.0736012	SYK/VEGFA	2
ImmunoSystem	124	RNA	GO:0002683	negative regulation of immune system process	3/36	31/2032	0.0163358	0.111887	0.0893899	ADORA1/ANXA1/ADCYAP1	3
ImmunoSystem	766	DMR	GO:0050871	positive regulation of B cell activation	2/37	11/2032	0.0160046	0.0940149	0.0736012	SYK/CD28	2
ImmunoSystem	1771	DMR_DMiR	GO:0050871	positive regulation of B cell activation	1/3	11/2032	0.0161603	0.112421	0.0691207	IL6	1
ImmunoSystem	65	RNA	GO:0001819	positive regulation of cytokine production	4/36	31/2032	0.00185821	0.024274	0.0193931	ANXA1/ADCYAP1/ADORA2B/IL18	4
ImmunoSystem	1867	DMR_DMiR	GO:0001819	positive regulation of cytokine production	1/3	31/2032	0.0450949	0.113431	0.0697419	IL6	1
ImmunoSystem	1837	DMR_DMiR	GO:0031349	positive regulation of defense response	1/3	27/2032	0.039354	0.112421	0.0691207	IL6	1
ImmunoSystem	182	RNA	GO:0002699	positive regulation of immune effector process	2/36	17/2032	0.0351299	0.162124	0.129525	ANXA1/ADORA2B	2
ImmunoSystem	821	DMR	GO:0002699	positive regulation of immune effector process	2/37	17/2032	0.0369561	0.165094	0.129246	SYK/CD28	2
ImmunoSystem	1795	DMR_DMiR	GO:0002699	positive regulation of immune effector process	1/3	17/2032	0.0249012	0.112421	0.0691207	IL6	1
ImmunoSystem	631	DMR	GO:0050778	positive regulation of immune response	6/37	48/2032	0.000168566	0.00767377	0.00600755	LCK/BTK/SYK/FYN/CD28/MYO1G	6
ImmunoSystem	622	DMR	GO:0002684	positive regulation of immune system process	8/37	75/2032	3.85094e-05	0.00306792	0.00240177	LCK/BTK/SYK/FYN/CD28/KITLG/VEGFA/MYO1G	8
ImmunoSystem	1943	DMR_DMiR	GO:0002684	positive regulation of immune system process	1/3	75/2032	0.106742	0.16944	0.104179	IL6	1
ImmunoSystem	104	RNA	GO:0002696	positive regulation of leukocyte activation	3/36	28/2032	0.0123466	0.0985598	0.0787421	ANXA1/ADORA2B/IL18	3
ImmunoSystem	753	DMR	GO:0002696	positive regulation of leukocyte activation	3/37	28/2032	0.0133129	0.0883829	0.0691921	LCK/SYK/CD28	3
ImmunoSystem	1842	DMR_DMiR	GO:0002696	positive regulation of leukocyte activation	1/3	28/2032	0.0407914	0.112421	0.0691207	IL6	1
ImmunoSystem	691	DMR	GO:1903039	positive regulation of leukocyte cell-cell adhesion	3/37	18/2032	0.00375851	0.0441408	0.0345564	LCK/SYK/CD28	3
ImmunoSystem	1808	DMR_DMiR	GO:1903039	positive regulation of leukocyte cell-cell adhesion	1/3	18/2032	0.0263529	0.112421	0.0691207	IL6	1
ImmunoSystem	768	DMR	GO:1902107	positive regulation of leukocyte differentiation	2/37	11/2032	0.0160046	0.0940149	0.0736012	SYK/KITLG	2
ImmunoSystem	762	DMR	GO:0002705	positive regulation of leukocyte mediated immunity	2/37	11/2032	0.0160046	0.0940149	0.0736012	SYK/CD28	2
ImmunoSystem	194	RNA	GO:0070665	positive regulation of leukocyte proliferation	2/36	18/2032	0.039087	0.173877	0.138915	ANXA1/IL18	2
ImmunoSystem	690	DMR	GO:0070665	positive regulation of leukocyte proliferation	3/37	18/2032	0.00375851	0.0441408	0.0345564	SYK/CD28/KITLG	3
ImmunoSystem	1807	DMR_DMiR	GO:0070665	positive regulation of leukocyte proliferation	1/3	18/2032	0.0263529	0.112421	0.0691207	IL6	1
ImmunoSystem	727	DMR	GO:0051251	positive regulation of lymphocyte activation	3/37	25/2032	0.00970388	0.0779572	0.0610301	LCK/SYK/CD28	3
ImmunoSystem	1831	DMR_DMiR	GO:0051251	positive regulation of lymphocyte activation	1/3	25/2032	0.0364749	0.112421	0.0691207	IL6	1
ImmunoSystem	172	RNA	GO:0050671	positive regulation of lymphocyte proliferation	2/36	16/2032	0.0313417	0.154559	0.123481	ANXA1/IL18	2
ImmunoSystem	816	DMR	GO:0050671	positive regulation of lymphocyte proliferation	2/37	16/2032	0.0329815	0.15232	0.119247	SYK/CD28	2
ImmunoSystem	1793	DMR_DMiR	GO:0050671	positive regulation of lymphocyte proliferation	1/3	16/2032	0.023448	0.112421	0.0691207	IL6	1
ImmunoSystem	689	DMR	GO:0050870	positive regulation of T cell activation	3/37	18/2032	0.00375851	0.0441408	0.0345564	LCK/SYK/CD28	3
ImmunoSystem	1804	DMR_DMiR	GO:0050870	positive regulation of T cell activation	1/3	18/2032	0.0263529	0.112421	0.0691207	IL6	1
ImmunoSystem	765	DMR	GO:0042102	positive regulation of T cell proliferation	2/37	11/2032	0.0160046	0.0940149	0.0736012	SYK/CD28	2
ImmunoSystem	1769	DMR_DMiR	GO:0042102	positive regulation of T cell proliferation	1/3	11/2032	0.0161603	0.112421	0.0691207	IL6	1
ImmunoSystem	1819	DMR_DMiR	GO:0002440	production of molecular mediator of immune response	1/3	23/2032	0.0335901	0.112421	0.0691207	IL6	1
ImmunoSystem	750	DMR	GO:0046634	regulation of alpha-beta T cell activation	2/37	10/2032	0.0132456	0.0883829	0.0691921	SYK/CD28	2
ImmunoSystem	795	DMR	GO:0050864	regulation of B cell activation	2/37	13/2032	0.0221841	0.114022	0.0892639	SYK/CD28	2
ImmunoSystem	1779	DMR_DMiR	GO:0050864	regulation of B cell activation	1/3	13/2032	0.0190797	0.112421	0.0691207	IL6	1
ImmunoSystem	87	RNA	GO:0001817	regulation of cytokine production	4/36	45/2032	0.00737258	0.071929	0.057466	ANXA1/ADCYAP1/ADORA2B/IL18	4
ImmunoSystem	1898	DMR_DMiR	GO:0001817	regulation of cytokine production	1/3	45/2032	0.0650079	0.13122	0.080679	IL6	1
ImmunoSystem	121	RNA	GO:0050707	regulation of cytokine secretion	2/36	11/2032	0.0151844	0.106538	0.0851157	ANXA1/IL18	2
ImmunoSystem	58	RNA	GO:0031347	regulation of defense response	5/36	45/2032	0.000959509	0.0142768	0.0114061	ADORA1/IL8L2/ANXA1/ADCYAP1/ADORA2B	5
ImmunoSystem	1899	DMR_DMiR	GO:0031347	regulation of defense response	1/3	45/2032	0.0650079	0.13122	0.080679	IL6	1
ImmunoSystem	1834	DMR_DMiR	GO:0002697	regulation of immune effector process	1/3	26/2032	0.0379152	0.112421	0.0691207	IL6	1
ImmunoSystem	642	DMR	GO:0050776	regulation of immune response	6/37	58/2032	0.000486829	0.014544	0.011386	LCK/BTK/SYK/FYN/CD28/MYO1G	6
ImmunoSystem	168	RNA	GO:0002682	regulation of immune system process	5/36	101/2032	0.0303355	0.154559	0.123481	ADORA1/ANXA1/ADCYAP1/ADORA2B/IL18	5
ImmunoSystem	639	DMR	GO:0002682	regulation of immune system process	8/37	101/2032	0.000328212	0.0108197	0.00847038	LCK/BTK/SYK/FYN/CD28/KITLG/VEGFA/MYO1G	8
ImmunoSystem	1974	DMR_DMiR	GO:0002682	regulation of immune system process	1/3	101/2032	0.141892	0.196604	0.12088	IL6	1
ImmunoSystem	165	RNA	GO:0002694	regulation of leukocyte activation	3/36	38/2032	0.028171	0.146455	0.117007	ANXA1/ADORA2B/IL18	3
ImmunoSystem	811	DMR	GO:0002694	regulation of leukocyte activation	3/37	38/2032	0.0302672	0.143245	0.112142	LCK/SYK/CD28	3
ImmunoSystem	1883	DMR_DMiR	GO:0002694	regulation of leukocyte activation	1/3	38/2032	0.0550864	0.123378	0.0758579	IL6	1
ImmunoSystem	729	DMR	GO:1903037	regulation of leukocyte cell-cell adhesion	3/37	25/2032	0.00970388	0.0779572	0.0610301	LCK/SYK/CD28	3
ImmunoSystem	1832	DMR_DMiR	GO:1903037	regulation of leukocyte cell-cell adhesion	1/3	25/2032	0.0364749	0.112421	0.0691207	IL6	1
ImmunoSystem	700	DMR	GO:1902105	regulation of leukocyte differentiation	3/37	19/2032	0.00440755	0.046818	0.0366522	SYK/CD28/KITLG	3
ImmunoSystem	790	DMR	GO:0002703	regulation of leukocyte mediated immunity	2/37	13/2032	0.0221841	0.114022	0.0892639	SYK/CD28	2
ImmunoSystem	116	RNA	GO:0002685	regulation of leukocyte migration	2/36	11/2032	0.0151844	0.106538	0.0851157	ADORA1/ANXA1	2
ImmunoSystem	761	DMR	GO:0002685	regulation of leukocyte migration	2/37	11/2032	0.0160046	0.0940149	0.0736012	KITLG/VEGFA	2
ImmunoSystem	743	DMR	GO:0070663	regulation of leukocyte proliferation	3/37	27/2032	0.012036	0.0865143	0.0677292	SYK/CD28/KITLG	3
ImmunoSystem	1840	DMR_DMiR	GO:0070663	regulation of leukocyte proliferation	1/3	27/2032	0.039354	0.112421	0.0691207	IL6	1
ImmunoSystem	1781	DMR_DMiR	GO:0002700	regulation of production of molecular mediator of immune response	1/3	14/2032	0.0205373	0.112421	0.0691207	IL6	1
ImmunoSystem	742	DMR	GO:0050863	regulation of T cell activation	3/37	27/2032	0.012036	0.0865143	0.0677292	LCK/SYK/CD28	3
ImmunoSystem	1838	DMR_DMiR	GO:0050863	regulation of T cell activation	1/3	27/2032	0.039354	0.112421	0.0691207	IL6	1
ImmunoSystem	834	DMR	GO:0042129	regulation of T cell proliferation	2/37	18/2032	0.0411058	0.173733	0.13601	SYK/CD28	2
ImmunoSystem	1803	DMR_DMiR	GO:0042129	regulation of T cell proliferation	1/3	18/2032	0.0263529	0.112421	0.0691207	IL6	1
ImmunoSystem	1921	DMR_DMiR	GO:0034097	response to cytokine	1/3	58/2032	0.0832488	0.147148	0.0904724	IL6	1
ImmunoSystem	841	DMR	GO:0042110	T cell activation	3/37	44/2032	0.0441116	0.18177	0.142302	LCK/SYK/CD28	3
ImmunoSystem	1896	DMR_DMiR	GO:0042110	T cell activation	1/3	44/2032	0.0635948	0.130789	0.0804145	IL6	1
ImmunoSystem	845	DMR	GO:0042098	T cell proliferation	2/37	19/2032	0.0454232	0.183226	0.143442	SYK/CD28	2
ImmunoSystem	1812	DMR_DMiR	GO:0042098	T cell proliferation	1/3	19/2032	0.0278033	0.112421	0.0691207	IL6	1
ImmunoSystem	644	DMR	GO:0050852	T cell receptor signaling pathway	3/37	10/2032	0.000611264	0.0171873	0.0134554	BTK/FYN/CD28	3
NervousSystem	133	RNA	GO:0097480	establishment of synaptic vesicle localization	2/36	12/2032	0.0180198	0.115193	0.0920307	CHRM2/ADORA2B	2
NervousSystem	173	RNA	GO:0060079	excitatory postsynaptic potential	2/36	16/2032	0.0313417	0.154559	0.123481	ADORA1/CHRNA5	2
NervousSystem	166	RNA	GO:0030900	forebrain development	3/36	38/2032	0.028171	0.146455	0.117007	NPY/ADCYAP1/EPHA5	3
NervousSystem	1789	DMR_DMiR	GO:0048699	generation of neurons	2/3	182/2032	0.0225307	0.112421	0.0691207	STAT3/IL6	2
NervousSystem	853	DMR	GO:0010001	glial cell differentiation	2/37	20/2032	0.0499013	0.194717	0.152438	PTPN11/FGF2	2
NervousSystem	105	RNA	GO:0042063	gliogenesis	3/36	28/2032	0.0123466	0.0985598	0.0787421	ANXA1/ADCYAP1/MXRA8	3
NervousSystem	1843	DMR_DMiR	GO:0042063	gliogenesis	1/3	28/2032	0.0407914	0.112421	0.0691207	IL6	1
NervousSystem	764	DMR	GO:0030902	hindbrain development	2/37	11/2032	0.0160046	0.0940149	0.0736012	PTPN11/FGF2	2
NervousSystem	1848	DMR_DMiR	GO:0007399	nervous system development	2/3	249/2032	0.0412476	0.112421	0.0691207	STAT3/IL6	2
NervousSystem	1794	DMR_DMiR	GO:0022008	neurogenesis	2/3	187/2032	0.0237477	0.112421	0.0691207	STAT3/IL6	2
NervousSystem	1777	DMR_DMiR	GO:0030182	neuron differentiation	2/3	165/2032	0.0186175	0.112421	0.0691207	STAT3/IL6	2
NervousSystem	129	RNA	GO:0007269	neurotransmitter secretion	2/36	12/2032	0.0180198	0.115193	0.0920307	CHRM2/ADORA2B	2
NervousSystem	78	RNA	GO:0006836	neurotransmitter transport	3/36	19/2032	0.00407426	0.0445074	0.0355582	CHRM2/ADCYAP1/ADORA2B	3
NervousSystem	1912	DMR_DMiR	GO:0051962	positive regulation of nervous system development	1/3	51/2032	0.0734565	0.137259	0.0843922	IL6	1
NervousSystem	1897	DMR_DMiR	GO:0050769	positive regulation of neurogenesis	1/3	44/2032	0.0635948	0.130789	0.0804145	IL6	1
NervousSystem	164	RNA	GO:0050806	positive regulation of synaptic transmission	2/36	15/2032	0.0277292	0.145917	0.116577	ADORA1/ADCYAP1	2
NervousSystem	1967	DMR_DMiR	GO:0051960	regulation of nervous system development	1/3	94/2032	0.132521	0.189233	0.116348	IL6	1
NervousSystem	1959	DMR_DMiR	GO:0050767	regulation of neurogenesis	1/3	86/2032	0.121728	0.180113	0.110741	IL6	1
NervousSystem	132	RNA	GO:0051588	regulation of neurotransmitter transport	2/36	12/2032	0.0180198	0.115193	0.0920307	CHRM2/ADORA2B	2
NervousSystem	84	RNA	GO:0060078	regulation of postsynaptic membrane potential	3/36	22/2032	0.00624282	0.0641376	0.0512412	ADORA1/ADCYAP1/CHRNA5	3
NervousSystem	25	RNA	GO:0099177	regulation of trans-synaptic signaling	5/36	27/2032	7.98843e-05	0.00275761	0.00220313	ADORA1/GNAI1/CHRM2/ADCYAP1/ADORA2B	5
NervousSystem	135	RNA	GO:0099643	signal release from synapse	2/36	12/2032	0.0180198	0.115193	0.0920307	CHRM2/ADORA2B	2
NervousSystem	51	RNA	GO:0099536	synaptic signaling	6/36	61/2032	0.00055044	0.00931432	0.00744145	ADORA1/GNAI1/CHRM2/ADCYAP1/ADORA2B/CHRNA5	6
NervousSystem	134	RNA	GO:0099504	synaptic vesicle cycle	2/36	12/2032	0.0180198	0.115193	0.0920307	CHRM2/ADORA2B	2
NervousSystem	142	RNA	GO:0097479	synaptic vesicle localization	2/36	13/2032	0.0210608	0.126657	0.10119	CHRM2/ADORA2B	2
NervousSystem	131	RNA	GO:0048489	synaptic vesicle transport	2/36	12/2032	0.0180198	0.115193	0.0920307	CHRM2/ADORA2B	2
sex	74	RNA	GO:0046545	development of primary female sexual characteristics	3/36	17/2032	0.0029297	0.0337111	0.0269327	GNRH1/ADCYAP1/FSHR	3
sex	96	RNA	GO:0045137	development of primary sexual characteristics	3/36	25/2032	0.00898974	0.080814	0.0645645	GNRH1/ADCYAP1/FSHR	3
sex	73	RNA	GO:0008585	female gonad development	3/36	17/2032	0.0029297	0.0337111	0.0269327	GNRH1/ADCYAP1/FSHR	3
sex	79	RNA	GO:0046660	female sex differentiation	3/36	19/2032	0.00407426	0.0445074	0.0355582	GNRH1/ADCYAP1/FSHR	3
Sex	95	RNA	GO:0008406	gonad development	3/36	25/2032	0.00898974	0.080814	0.0645645	GNRH1/ADCYAP1/FSHR	3
sex	156	RNA	GO:0000003	reproduction	5/36	98/2032	0.0270267	0.145917	0.116577	GNRH1/PSAP/ANXA1/ADCYAP1/FSHR	5
sex	1484	DMiR	GO:0000003	reproduction	9/76	98/2032	0.00940199	0.0926366	0.083524	EAF2/TBPL1/MRE11/BLM/BRIP1/RMI1/MSH6/MCM8/ARNTL	9
sex	1970	DMR_DMiR	GO:0000003	reproduction	1/3	98/2032	0.137884	0.192684	0.11847	STAT3	1
sex	157	RNA	GO:0022414	reproductive process	5/36	98/2032	0.0270267	0.145917	0.116577	GNRH1/PSAP/ANXA1/ADCYAP1/FSHR	5
sex	1485	DMiR	GO:0022414	reproductive process	9/76	98/2032	0.00940199	0.0926366	0.083524	EAF2/TBPL1/MRE11/BLM/BRIP1/RMI1/MSH6/MCM8/ARNTL	9
sex	1971	DMR_DMiR	GO:0022414	reproductive process	1/3	98/2032	0.137884	0.192684	0.11847	STAT3	1
sex	33	RNA	GO:0048608	reproductive structure development	5/36	34/2032	0.000251677	0.00610156	0.0048747	GNRH1/PSAP/ANXA1/ADCYAP1/FSHR	5
sex	34	RNA	GO:0061458	reproductive system development	5/36	34/2032	0.000251677	0.00610156	0.0048747	GNRH1/PSAP/ANXA1/ADCYAP1/FSHR	5
sex	176	RNA	GO:0048545	response to steroid hormone	3/36	40/2032	0.032207	0.15615	0.124752	GNRH1/ANXA1/ADCYAP1	3
sex	1888	DMR_DMiR	GO:0048545	response to steroid hormone	1/3	40/2032	0.0579282	0.125447	0.0771299	IL6	1
sex	112	RNA	GO:0007548	sex differentiation	3/36	29/2032	0.0136052	0.104833	0.0837538	GNRH1/ADCYAP1/FSHR	3
sex	1908	DMR_DMiR	GO:0019953	sexual reproduction	1/3	50/2032	0.072052	0.136983	0.0842223	STAT3	1
stress	719	DMR	GO:0006950	response to stress	13/37	357/2032	0.0074965	0.0657491	0.0514728	P2RY8/BTK/SYK/CD28/PTPN11/CDC42/VEGFA/FGF2/FN1/RNASE4/BVES/CCND1/MASTL	13
stress	1400	DMiR	GO:0006950	response to stress	30/76	357/2032	3.50592e-06	0.000281058	0.00025341	ATF2/GTF2H5/ERCC3/SUMO1/INTS7/SSRP1/XPA/POLE2/MRE11/BLM/RMI2/BRIP1/DNA2/TIPIN/RMI1/XRCC6/RAD54L/MSH6/SMC5/LIG4/ASF1A/MCM9/MCM8/DTL/MAD2L2/HMGB2/ANXA5/ARNTL/INIP/LARGE1	30
stress	1427	DMiR	GO:0009411	response to UV	5/76	18/2032	0.000375304	0.00880591	0.00793968	ERCC3/XPA/MSH6/DTL/MAD2L2	5
	1768	DMR_DMiR	GO:0002526	acute inflammatory response	1/3	11/2032	0.0161603	0.112421	0.0691207	IL6	1
	837	DMR	GO:0001667	ameboidal-type cell migration	3/37	43/2032	0.0416159	0.173733	0.13601	PTPN11/KITLG/FGF2	3
	712	DMR	GO:0060249	anatomical structure homeostasis	4/37	42/2032	0.00635364	0.0592932	0.0464187	SYK/SRC/PTPN11/FGF2	4
	1496	DMiR	GO:0060249	anatomical structure homeostasis	5/76	42/2032	0.0184738	0.164554	0.148367	MRE11/BLM/DNA2/XRCC6/SMC5	5
	716	DMR	GO:0009653	anatomical structure morphogenesis	12/37	313/2032	0.0070479	0.0631891	0.0494686	SYK/FYN/PTPN11/CDC42/VEGFA/FGF2/PDGFRA/FN1/RNASE4/BVES/COL6A1/RNASE6	12
	730	DMR	GO:0001525	angiogenesis	4/37	48/2032	0.0102163	0.0807173	0.0631909	VEGFA/FGF2/RNASE4/RNASE6	4
	179	RNA	GO:0048513	animal organ development	11/36	348/2032	0.0328286	0.158274	0.126449	NPY/IL8L2/GNRH1/PSAP/ANXA1/ADCYAP1/PTHLH/FSHR/EPHA5/TSPAN12/GJA1	11
	711	DMR	GO:0048513	animal organ development	13/37	348/2032	0.00599658	0.0567597	0.0444353	LCK/SYK/FYN/CD28/SRC/PTPN11/CDC42/KITLG/VEGFA/FGF2/PDGFRA/BVES/COL6A1	13
	48	RNA	GO:0098916	anterograde trans-synaptic signaling	6/36	60/2032	0.000502727	0.00872638	0.00697174	ADORA1/GNAI1/CHRM2/ADCYAP1/ADORA2B/CHRNA5	6
	615	DMR	GO:0050851	antigen receptor-mediated signaling pathway	5/37	13/2032	1.75649e-06	0.000335842	0.00026292	LCK/BTK/SYK/FYN/CD28	5
	1894	DMR_DMiR	GO:0007610	behavior	1/3	43/2032	0.0621803	0.130339	0.0801379	STAT3	1
	627	DMR	GO:0022610	biological adhesion	11/37	157/2032	6.06815e-05	0.00341244	0.00267149	LCK/SYK/CD28/SRC/PTPN11/KITLG/VEGFA/FN1/BVES/NTM/COL6A1	11
	44	RNA	GO:0008015	blood circulation	5/36	38/2032	0.000431269	0.00845876	0.00675793	ADORA1/NPY/CHRM2/ADCYAP1/ADORA2B	5
	1602	RNA_DMR	GO:0008015	blood circulation	3/8	38/2032	0.000317028	0.00697039	0.00653536	NTS/CHRM1/AGT	3
	779	DMR	GO:0007596	blood coagulation	2/37	12/2032	0.018987	0.10475	0.0820056	P2RY8/SYK	2
	651	DMR	GO:0001568	blood vessel development	6/37	64/2032	0.000832644	0.0194148	0.0151992	SYK/VEGFA/FGF2/RNASE4/BVES/RNASE6	6
	641	DMR	GO:0048514	blood vessel morphogenesis	6/37	58/2032	0.000486829	0.014544	0.011386	SYK/VEGFA/FGF2/RNASE4/BVES/RNASE6	6
	839	DMR	GO:0060348	bone development	3/37	43/2032	0.0416159	0.173733	0.13601	SRC/PTPN11/COL6A1	3
	1570	RNA_DMiR	GO:0055074	calcium ion homeostasis	1/2	42/2032	0.0409213	0.121146	0.0850149	CALCB	1
	119	RNA	GO:0017156	calcium ion regulated exocytosis	2/36	11/2032	0.0151844	0.106538	0.0851157	CHRM2/ADORA2B	2
	1797	DMR_DMiR	GO:0033500	carbohydrate homeostasis	1/3	17/2032	0.0249012	0.112421	0.0691207	STAT3	1
	749	DMR	GO:0034219	carbohydrate transmembrane transport	2/37	10/2032	0.0132456	0.0883829	0.0691921	YES1/PTPN11	2
	792	DMR	GO:0008643	carbohydrate transport	2/37	13/2032	0.0221841	0.114022	0.0892639	YES1/PTPN11	2
	667	DMR	GO:0072358	cardiovascular system development	6/37	71/2032	0.00144914	0.0243049	0.0190275	SYK/VEGFA/FGF2/RNASE4/BVES/RNASE6	6
	1577	RNA_DMiR	GO:0055080	cation homeostasis	1/2	71/2032	0.0686776	0.121146	0.0850149	CALCB	1
	97	RNA	GO:0001775	cell activation	5/36	75/2032	0.00922309	0.081053	0.0647554	IL8L2/P2RY1/ANXA1/ADORA2B/IL18	5
	1942	DMR_DMiR	GO:0001775	cell activation	1/3	75/2032	0.106742	0.16944	0.104179	IL6	1
	626	DMR	GO:0007155	cell adhesion	11/37	157/2032	6.06815e-05	0.00341244	0.00267149	LCK/SYK/CD28/SRC/PTPN11/KITLG/VEGFA/FN1/BVES/NTM/COL6A1	11
	813	DMR	GO:0007049	cell cycle	8/37	211/2032	0.0320948	0.151146	0.118327	CD28/SRC/PTPN11/CDC42/FGF2/CCND1/MASTL/SMC2	8
	1402	DMiR	GO:0007049	cell cycle	21/76	211/2032	1.35737e-05	0.00093271	0.00084096	JUN/ERCC3/CDC73/UBE2I/RBBP4/MRE11/BLM/RMI2/BRIP1/DNA2/TIPIN/RMI1/MSH6/SMC5/LIG4/DTL/CCNA2/MAD2L2/CHMP7/ARNTL/MAPRE1	21
	1424	DMiR	GO:0000075	cell cycle checkpoint	6/76	27/2032	0.000355204	0.00880591	0.00793968	MRE11/BLM/DNA2/TIPIN/MSH6/DTL	6
	1455	DMiR	GO:0044839	cell cycle G2/M phase transition	5/76	25/2032	0.00189454	0.0268022	0.0241657	MRE11/BLM/MSH6/DTL/CCNA2	5
	1407	DMiR	GO:0044770	cell cycle phase transition	9/76	51/2032	7.58271e-05	0.00342372	0.00308693	ERCC3/CDC73/MRE11/BLM/TIPIN/MSH6/DTL/CCNA2/CHMP7	9
	1410	DMiR	GO:0022402	cell cycle process	15/76	134/2032	7.82971e-05	0.00342372	0.00308693	ERCC3/CDC73/MRE11/BLM/RMI2/BRIP1/DNA2/TIPIN/RMI1/MSH6/SMC5/DTL/CCNA2/CHMP7/MAPRE1	15
	685	DMR	GO:0030154	cell differentiation	16/37	445/2032	0.00274751	0.0350216	0.0274172	LCK/SYK/FYN/CD28/SRC/YES1/PTPN11/CDC42/KITLG/VEGFA/FGF2/PDGFRA/BVES/ZEB1/COL6A1/RNASE6	16
	1960	DMR_DMiR	GO:0030154	cell differentiation	2/3	445/2032	0.12273	0.180778	0.111149	STAT3/IL6	2
	208	RNA	GO:0008283	cell proliferation	7/36	193/2032	0.0483946	0.200791	0.160417	IL8L2/P2RY6/ANXA1/ADCYAP1/PTHLH/FGFR2/IL18	7
	209	RNA	GO:0001525	angiogenesis	3/36	48/2032	0.051212	0.210457	0.16814	IL8L2/ANXA1/TSPAN12	3
	210	RNA	GO:0009611	response to wounding	3/36	48/2032	0.051212	0.210457	0.16814	IL8L2/P2RY1/ANXA1	3
	211	RNA	GO:0015850	organic hydroxy compound transport	2/36	21/2032	0.0519042	0.211289	0.168805	GNRH1/CRHR1	2
	212	RNA	GO:1901654	response to ketone	2/36	21/2032	0.0519042	0.211289	0.168805	GNAI1/P2RY6	2
	213	RNA	GO:0016477	cell migration	5/36	117/2032	0.0522995	0.211899	0.169292	ADORA1/SST/IL8L2/GNRH1/ANXA1	5
	214	RNA	GO:0001934	positive regulation of protein phosphorylation	5/36	118/2032	0.0539208	0.217447	0.173724	P2RY6/ADCYAP1/FSHR/FGFR2/EPHA5	5
	215	RNA	GO:0040013	negative regulation of locomotion	2/36	22/2032	0.0564704	0.224298	0.179198	ADORA1/GNRH1	2
	216	RNA	GO:0051271	negative regulation of cellular component movement	2/36	22/2032	0.0564704	0.224298	0.179198	ADORA1/GNRH1	2
	217	RNA	GO:0007346	regulation of mitotic cell cycle	3/36	50/2032	0.0566594	0.224298	0.179198	GNAI1/ANXA1/NDC80	3
	218	RNA	GO:0090087	regulation of peptide transport	3/36	50/2032	0.0566594	0.224298	0.179198	ANXA1/ADCYAP1/IL18	3
	219	RNA	GO:0042327	positive regulation of phosphorylation	5/36	121/2032	0.058963	0.232352	0.185632	P2RY6/ADCYAP1/FSHR/FGFR2/EPHA5	5
	220	RNA	GO:0071417	cellular response to organonitrogen compound	3/36	51/2032	0.0594841	0.23334	0.186421	P2RY1/P2RY6/CRHR1	3
	221	RNA	GO:0048870	cell motility	5/36	122/2032	0.0607033	0.234633	0.187454	ADORA1/SST/IL8L2/GNRH1/ANXA1	5
	222	RNA	GO:0002263	cell activation involved in immune response	2/36	23/2032	0.061173	0.234633	0.187454	ANXA1/ADORA2B	2
	223	RNA	GO:0002366	leukocyte activation involved in immune response	2/36	23/2032	0.061173	0.234633	0.187454	ANXA1/ADORA2B	2
	224	RNA	GO:0071383	cellular response to steroid hormone stimulus	2/36	23/2032	0.061173	0.234633	0.187454	ANXA1/ADCYAP1	2
	225	RNA	GO:1901990	regulation of mitotic cell cycle phase transition	2/36	23/2032	0.061173	0.234633	0.187454	ANXA1/NDC80	2
	226	RNA	GO:0051674	localization of cell	5/36	123/2032	0.0624733	0.23856	0.190592	ADORA1/SST/IL8L2/GNRH1/ANXA1	5
	227	RNA	GO:0051240	positive regulation of multicellular organismal process	6/36	163/2032	0.0630497	0.2397	0.191503	GNRH1/ANXA1/ADCYAP1/ADORA2B/FSHR/IL18	6
	228	RNA	GO:0009605	response to external stimulus	7/36	205/2032	0.0635704	0.24062	0.192237	ADORA1/IL8L2/CHRM2/ANXA1/ADCYAP1/ADORA2B/EPHA5	7
	229	RNA	GO:0032944	regulation of mononuclear cell proliferation	2/36	24/2032	0.0660062	0.246595	0.197011	ANXA1/IL18	2
	230	RNA	GO:0050670	regulation of lymphocyte proliferation	2/36	24/2032	0.0660062	0.246595	0.197011	ANXA1/IL18	2
	231	RNA	GO:1903829	positive regulation of cellular protein localization	2/36	24/2032	0.0660062	0.246595	0.197011	GNAI1/NDC80	2
	232	RNA	GO:0065008	regulation of biological quality	11/36	391/2032	0.0691214	0.25712	0.20542	ADORA1/NPY/GNRH1/P2RY1/CHRM2/ANXA1/CRHR1/ADCYAP1/ADORA2B/FSHR/CHRNA5	11
	233	RNA	GO:0051251	positive regulation of lymphocyte activation	2/36	25/2032	0.0709642	0.262842	0.209991	ANXA1/IL18	2
	234	RNA	GO:0051093	negative regulation of developmental process	4/36	90/2032	0.0719091	0.265203	0.211878	GNRH1/ANXA1/ADCYAP1/PTHLH	4
	235	RNA	GO:0006928	movement of cell or subcellular component	6/36	170/2032	0.074417	0.273284	0.218334	ADORA1/SST/IL8L2/GNRH1/ANXA1/EPHA5	6
	236	RNA	GO:0002697	regulation of immune effector process	2/36	26/2032	0.0760412	0.275729	0.220288	ANXA1/ADORA2B	2
	237	RNA	GO:0060326	cell chemotaxis	2/36	26/2032	0.0760412	0.275729	0.220288	IL8L2/ANXA1	2
	238	RNA	GO:0090068	positive regulation of cell cycle process	2/36	26/2032	0.0760412	0.275729	0.220288	ANXA1/NDC80	2
	239	RNA	GO:0048514	blood vessel morphogenesis	3/36	58/2032	0.0810674	0.28849	0.230482	IL8L2/ANXA1/TSPAN12	3
	240	RNA	GO:0050776	regulation of immune response	3/36	58/2032	0.0810674	0.28849	0.230482	ANXA1/ADCYAP1/ADORA2B	3
	241	RNA	GO:0051640	organelle localization	3/36	58/2032	0.0810674	0.28849	0.230482	CHRM2/ADORA2B/NDC80	3
	242	RNA	GO:0031349	positive regulation of defense response	2/36	27/2032	0.0812319	0.28849	0.230482	IL8L2/ADORA2B	2
	243	RNA	GO:0070663	regulation of leukocyte proliferation	2/36	27/2032	0.0812319	0.28849	0.230482	ANXA1/IL18	2
	244	RNA	GO:0048646	anatomical structure formation involved in morphogenesis	5/36	133/2032	0.0818078	0.289345	0.231165	IL8L2/ANXA1/C1H2ORF49/MYL9/TSPAN12	5
	245	RNA	GO:0007420	brain development	3/36	60/2032	0.0877895	0.309234	0.247055	NPY/ADCYAP1/EPHA5	3
	246	RNA	GO:0031401	positive regulation of protein modification process	5/36	136/2032	0.0881825	0.309356	0.247152	P2RY6/ADCYAP1/FSHR/FGFR2/EPHA5	5
	247	RNA	GO:0022603	regulation of anatomical structure morphogenesis	4/36	97/2032	0.0893785	0.312282	0.24949	P2RY1/ANXA1/PTHLH/TSPAN12	4
	248	RNA	GO:0007600	sensory perception	3/36	61/2032	0.0912384	0.316087	0.25253	ADORA1/ADCYAP1/CRYBB2	3
	249	RNA	GO:0001655	urogenital system development	2/36	29/2032	0.0919326	0.316087	0.25253	PSAP/ANXA1	2
	250	RNA	GO:0032943	mononuclear cell proliferation	2/36	29/2032	0.0919326	0.316087	0.25253	ANXA1/IL18	2
	251	RNA	GO:0046651	lymphocyte proliferation	2/36	29/2032	0.0919326	0.316087	0.25253	ANXA1/IL18	2
	252	RNA	GO:0048869	cellular developmental process	12/36	461/2032	0.0938909	0.321539	0.256886	NPY/IL8L2/GNRH1/P2RY1/PSAP/ANXA1/ADCYAP1/PTHLH/FGFR2/EPHA5/MYL9/MXRA8	12
	253	RNA	GO:0002376	immune system process	6/36	181/2032	0.0945728	0.322594	0.257729	ADORA1/IL8L2/ANXA1/ADCYAP1/ADORA2B/IL18	6
	254	RNA	GO:0001505	regulation of neurotransmitter levels	2/36	30/2032	0.0974325	0.329742	0.26344	CHRM2/ADORA2B	2
	255	RNA	GO:0050708	regulation of protein secretion	2/36	30/2032	0.0974325	0.329742	0.26344	ANXA1/IL18	2
	256	RNA	GO:0050877	nervous system process	4/36	101/2032	0.100221	0.337855	0.269922	ADORA1/ADCYAP1/CRYBB2/CHRNA5	4
	257	RNA	GO:0001568	blood vessel development	3/36	64/2032	0.101924	0.342259	0.27344	IL8L2/ANXA1/TSPAN12	3
	258	RNA	GO:0035265	organ growth	2/36	31/2032	0.103025	0.344616	0.275323	PSAP/PTHLH	2
	259	RNA	GO:0042981	regulation of apoptotic process	5/36	144/2032	0.106447	0.354282	0.283045	ANXA1/ADCYAP1/FGFR2/EPHA5/C1H2ORF49	5
	260	RNA	GO:0022008	neurogenesis	6/36	187/2032	0.106736	0.354282	0.283045	NPY/GNRH1/ANXA1/ADCYAP1/EPHA5/MXRA8	6
	261	RNA	GO:0009991	response to extracellular stimulus	2/36	32/2032	0.108706	0.354457	0.283185	ADCYAP1/ADORA2B	2
	262	RNA	GO:0070661	leukocyte proliferation	2/36	32/2032	0.108706	0.354457	0.283185	ANXA1/IL18	2
	263	RNA	GO:1901987	regulation of cell cycle phase transition	2/36	32/2032	0.108706	0.354457	0.283185	ANXA1/NDC80	2
	264	RNA	GO:0019220	regulation of phosphate metabolic process	6/36	188/2032	0.108842	0.354457	0.283185	P2RY6/ADCYAP1/ADORA2B/FSHR/FGFR2/EPHA5	6
	265	RNA	GO:0051174	regulation of phosphorus metabolic process	6/36	188/2032	0.108842	0.354457	0.283185	P2RY6/ADCYAP1/ADORA2B/FSHR/FGFR2/EPHA5	6
	266	RNA	GO:0010564	regulation of cell cycle process	3/36	66/2032	0.10932	0.354675	0.283359	GNAI1/ANXA1/NDC80	3
	267	RNA	GO:0043067	regulation of programmed cell death	5/36	146/2032	0.111295	0.359572	0.287271	ANXA1/ADCYAP1/FGFR2/EPHA5/C1H2ORF49	5
	268	RNA	GO:0051726	regulation of cell cycle	4/36	105/2032	0.111663	0.359572	0.287271	GNAI1/ANXA1/ADCYAP1/NDC80	4
	269	RNA	GO:0006935	chemotaxis	3/36	67/2032	0.113097	0.361491	0.288805	IL8L2/ANXA1/EPHA5	3
	270	RNA	GO:0042330	taxis	3/36	67/2032	0.113097	0.361491	0.288805	IL8L2/ANXA1/EPHA5	3
	271	RNA	GO:0006936	muscle contraction	2/36	33/2032	0.114471	0.363193	0.290165	CHRM2/ADORA2B	2
	272	RNA	GO:0050768	negative regulation of neurogenesis	2/36	33/2032	0.114471	0.363193	0.290165	GNRH1/ADCYAP1	2
	273	RNA	GO:0051961	negative regulation of nervous system development	2/36	34/2032	0.120315	0.380336	0.30386	GNRH1/ADCYAP1	2
	274	RNA	GO:0001944	vasculature development	3/36	69/2032	0.120801	0.380479	0.303975	IL8L2/ANXA1/TSPAN12	3
	275	RNA	GO:0060322	head development	3/36	70/2032	0.124727	0.391261	0.312589	NPY/ADCYAP1/EPHA5	3
	276	RNA	GO:0006820	anion transport	2/36	35/2032	0.126233	0.391261	0.312589	P2RY6/ANXA1	2
	277	RNA	GO:0043434	response to peptide hormone	2/36	35/2032	0.126233	0.391261	0.312589	ANXA1/CRHR1	2
	278	RNA	GO:0051249	regulation of lymphocyte activation	2/36	35/2032	0.126233	0.391261	0.312589	ANXA1/IL18	2
	279	RNA	GO:0048585	negative regulation of response to stimulus	5/36	152/2032	0.126491	0.391261	0.312589	ADORA1/ANXA1/ADCYAP1/FGFR2/EPHA5	5
	280	RNA	GO:0072358	cardiovascular system development	3/36	71/2032	0.1287	0.396671	0.316911	IL8L2/ANXA1/TSPAN12	3
	281	RNA	GO:0043086	negative regulation of catalytic activity	3/36	72/2032	0.132719	0.407604	0.325645	ANXA1/ADCYAP1/CHRM4	3
	282	RNA	GO:0006811	ion transport	5/36	155/2032	0.134446	0.40999	0.327552	P2RY1/P2RY6/ANXA1/ADCYAP1/CHRNA5	5
	283	RNA	GO:0010941	regulation of cell death	5/36	155/2032	0.134446	0.40999	0.327552	ANXA1/ADCYAP1/FGFR2/EPHA5/C1H2ORF49	5
	284	RNA	GO:0044255	cellular lipid metabolic process	3/36	73/2032	0.136784	0.415298	0.331792	PSAP/ANXA1/CHRM4	3
	285	RNA	GO:0001932	regulation of protein phosphorylation	5/36	156/2032	0.137149	0.415298	0.331792	P2RY6/ADCYAP1/FSHR/FGFR2/EPHA5	5
	286	RNA	GO:0045787	positive regulation of cell cycle	2/36	37/2032	0.138277	0.415794	0.332189	ANXA1/NDC80	2
	287	RNA	GO:0051346	negative regulation of hydrolase activity	2/36	37/2032	0.138277	0.415794	0.332189	ANXA1/ADCYAP1	2
	288	RNA	GO:0032270	positive regulation of cellular protein metabolic process	5/36	157/2032	0.139878	0.41899	0.334742	P2RY6/ADCYAP1/FSHR/FGFR2/EPHA5	5
	289	RNA	GO:0051128	regulation of cellular component organization	7/36	248/2032	0.140311	0.41899	0.334742	GNAI1/P2RY1/ANXA1/ADCYAP1/PTHLH/NDC80/EPHA5	7
	290	RNA	GO:0072359	circulatory system development	4/36	115/2032	0.14272	0.424715	0.339316	IL8L2/ANXA1/TSPAN12/GJA1	4
	291	RNA	GO:0030154	cell differentiation	11/36	445/2032	0.14419	0.426753	0.340944	NPY/IL8L2/GNRH1/PSAP/ANXA1/ADCYAP1/PTHLH/FGFR2/EPHA5/MYL9/MXRA8	11
	292	RNA	GO:0032386	regulation of intracellular transport	2/36	38/2032	0.144394	0.426753	0.340944	CHRM2/ADORA2B	2
	293	RNA	GO:0002684	positive regulation of immune system process	3/36	75/2032	0.145044	0.42713	0.341246	ANXA1/ADORA2B/IL18	3
	294	RNA	GO:0016192	vesicle-mediated transport	4/36	116/2032	0.146006	0.42713	0.341246	CHRM2/ANXA1/ADORA2B/SH3GL3	4
	295	RNA	GO:0019637	organophosphate metabolic process	4/36	116/2032	0.146006	0.42713	0.341246	P2RY6/ADCYAP1/ADORA2B/CHRM4	4
	296	RNA	GO:0043087	regulation of GTPase activity	2/36	39/2032	0.150569	0.436888	0.349042	ADCYAP1/EPHA5	2
	297	RNA	GO:1901652	response to peptide	2/36	39/2032	0.150569	0.436888	0.349042	ANXA1/CRHR1	2
	298	RNA	GO:0048468	cell development	7/36	253/2032	0.151451	0.436888	0.349042	NPY/GNRH1/ADCYAP1/PTHLH/EPHA5/MYL9/MXRA8	7
	299	RNA	GO:0042325	regulation of phosphorylation	5/36	164/2032	0.159663	0.436888	0.349042	P2RY6/ADCYAP1/FSHR/FGFR2/EPHA5	5
	300	RNA	GO:0006796	phosphate-containing compound metabolic process	9/36	354/2032	0.160588	0.436888	0.349042	P2RY6/ADCYAP1/ADORA2B/FSHR/FGFR2/EPHA5/ALPL/CHRM4/SSU72	9
	301	RNA	GO:0035239	tube morphogenesis	3/36	79/2032	0.162058	0.436888	0.349042	IL8L2/ANXA1/TSPAN12	3
	302	RNA	GO:0006793	phosphorus metabolic process	9/36	355/2032	0.162614	0.436888	0.349042	P2RY6/ADCYAP1/ADORA2B/FSHR/FGFR2/EPHA5/ALPL/CHRM4/SSU72	9
	303	RNA	GO:0002819	regulation of adaptive immune response	1/36	10/2032	0.164023	0.436888	0.349042	ANXA1	1
	304	RNA	GO:0002822	regulation of adaptive immune response based on somatic recombination of immune receptors built from immunoglobulin superfamily domains	1/36	10/2032	0.164023	0.436888	0.349042	ANXA1	1
	305	RNA	GO:0008016	regulation of heart contraction	1/36	10/2032	0.164023	0.436888	0.349042	CHRM2	1
	306	RNA	GO:0010842	retina layer formation	1/36	10/2032	0.164023	0.436888	0.349042	TSPAN12	1
	307	RNA	GO:0015718	monocarboxylic acid transport	1/36	10/2032	0.164023	0.436888	0.349042	ANXA1	1
	308	RNA	GO:0021954	central nervous system neuron development	1/36	10/2032	0.164023	0.436888	0.349042	NPY	1
	309	RNA	GO:0031016	pancreas development	1/36	10/2032	0.164023	0.436888	0.349042	ANXA1	1
	310	RNA	GO:0031532	actin cytoskeleton reorganization	1/36	10/2032	0.164023	0.436888	0.349042	ANXA1	1
	311	RNA	GO:0042246	tissue regeneration	1/36	10/2032	0.164023	0.436888	0.349042	ANXA1	1
	312	RNA	GO:0045580	regulation of T cell differentiation	1/36	10/2032	0.164023	0.436888	0.349042	ANXA1	1
	313	RNA	GO:0045913	positive regulation of carbohydrate metabolic process	1/36	10/2032	0.164023	0.436888	0.349042	P2RY6	1
	314	RNA	GO:0046173	polyol biosynthetic process	1/36	10/2032	0.164023	0.436888	0.349042	P2RY6	1
	315	RNA	GO:0046634	regulation of alpha-beta T cell activation	1/36	10/2032	0.164023	0.436888	0.349042	ANXA1	1
	316	RNA	GO:0046890	regulation of lipid biosynthetic process	1/36	10/2032	0.164023	0.436888	0.349042	ANXA1	1
	317	RNA	GO:0048144	fibroblast proliferation	1/36	10/2032	0.164023	0.436888	0.349042	IL8L2	1
	318	RNA	GO:0048771	tissue remodeling	1/36	10/2032	0.164023	0.436888	0.349042	ANXA1	1
	319	RNA	GO:0051383	kinetochore organization	1/36	10/2032	0.164023	0.436888	0.349042	NDC80	1
	320	RNA	GO:0061041	regulation of wound healing	1/36	10/2032	0.164023	0.436888	0.349042	ANXA1	1
	321	RNA	GO:0070301	cellular response to hydrogen peroxide	1/36	10/2032	0.164023	0.436888	0.349042	ANXA1	1
	322	RNA	GO:0090174	organelle membrane fusion	1/36	10/2032	0.164023	0.436888	0.349042	ANXA1	1
	323	RNA	GO:1901989	positive regulation of cell cycle phase transition	1/36	10/2032	0.164023	0.436888	0.349042	ANXA1	1
	324	RNA	GO:1904375	regulation of protein localization to cell periphery	1/36	10/2032	0.164023	0.436888	0.349042	GNAI1	1
	325	RNA	GO:0007010	cytoskeleton organization	5/36	167/2032	0.168495	0.439876	0.351429	GNAI1/ANXA1/NDC80/EPHA5/MYL9	5
	326	RNA	GO:0051247	positive regulation of protein metabolic process	5/36	167/2032	0.168495	0.439876	0.351429	P2RY6/ADCYAP1/FSHR/FGFR2/EPHA5	5
	327	RNA	GO:0044772	mitotic cell cycle phase transition	2/36	42/2032	0.169406	0.439876	0.351429	ANXA1/NDC80	2
	328	RNA	GO:0033036	macromolecule localization	7/36	262/2032	0.172577	0.439876	0.351429	GNAI1/GNRH1/ANXA1/CRHR1/ADCYAP1/NDC80/IL18	7
	329	RNA	GO:0033043	regulation of organelle organization	4/36	124/2032	0.173365	0.439876	0.351429	GNAI1/ANXA1/NDC80/EPHA5	4
	330	RNA	GO:0050790	regulation of catalytic activity	6/36	215/2032	0.173764	0.439876	0.351429	ANXA1/ADCYAP1/ADORA2B/FSHR/EPHA5/CHRM4	6
	331	RNA	GO:0006897	endocytosis	2/36	43/2032	0.175777	0.439876	0.351429	ANXA1/SH3GL3	2
	332	RNA	GO:1903827	regulation of cellular protein localization	2/36	43/2032	0.175777	0.439876	0.351429	GNAI1/NDC80	2
	333	RNA	GO:0009653	anatomical structure morphogenesis	8/36	313/2032	0.178277	0.439876	0.351429	IL8L2/P2RY1/ANXA1/PTHLH/EPHA5/C1H2ORF49/MYL9/TSPAN12	8
	334	RNA	GO:0002526	acute inflammatory response	1/36	11/2032	0.178907	0.439876	0.351429	ADCYAP1	1
	335	RNA	GO:0002705	positive regulation of leukocyte mediated immunity	1/36	11/2032	0.178907	0.439876	0.351429	ADORA2B	1
	336	RNA	GO:0006633	fatty acid biosynthetic process	1/36	11/2032	0.178907	0.439876	0.351429	ANXA1	1
	337	RNA	GO:0006643	membrane lipid metabolic process	1/36	11/2032	0.178907	0.439876	0.351429	PSAP	1
	338	RNA	GO:0007271	synaptic transmission, cholinergic	1/36	11/2032	0.178907	0.439876	0.351429	CHRNA5	1
	339	RNA	GO:0015698	inorganic anion transport	1/36	11/2032	0.178907	0.439876	0.351429	P2RY6	1
	340	RNA	GO:0042102	positive regulation of T cell proliferation	1/36	11/2032	0.178907	0.439876	0.351429	ANXA1	1
	341	RNA	GO:0042446	hormone biosynthetic process	1/36	11/2032	0.178907	0.439876	0.351429	GNRH1	1
	342	RNA	GO:0043271	negative regulation of ion transport	1/36	11/2032	0.178907	0.439876	0.351429	ADCYAP1	1
	343	RNA	GO:0045834	positive regulation of lipid metabolic process	1/36	11/2032	0.178907	0.439876	0.351429	ANXA1	1
	344	RNA	GO:0046632	alpha-beta T cell differentiation	1/36	11/2032	0.178907	0.439876	0.351429	ANXA1	1
	345	RNA	GO:0048284	organelle fusion	1/36	11/2032	0.178907	0.439876	0.351429	ANXA1	1
	346	RNA	GO:0048660	regulation of smooth muscle cell proliferation	1/36	11/2032	0.178907	0.439876	0.351429	P2RY6	1
	347	RNA	GO:0051224	negative regulation of protein transport	1/36	11/2032	0.178907	0.439876	0.351429	ANXA1	1
	348	RNA	GO:0051983	regulation of chromosome segregation	1/36	11/2032	0.178907	0.439876	0.351429	NDC80	1
	349	RNA	GO:1902107	positive regulation of leukocyte differentiation	1/36	11/2032	0.178907	0.439876	0.351429	ANXA1	1
	350	RNA	GO:1902806	regulation of cell cycle G1/S phase transition	1/36	11/2032	0.178907	0.439876	0.351429	ANXA1	1
	351	RNA	GO:1904950	negative regulation of establishment of protein localization	1/36	11/2032	0.178907	0.439876	0.351429	ANXA1	1
	352	RNA	GO:1903047	mitotic cell cycle process	3/36	83/2032	0.179668	0.440492	0.351921	GNAI1/ANXA1/NDC80	3
	353	RNA	GO:0042110	T cell activation	2/36	44/2032	0.182188	0.443021	0.353941	ANXA1/IL18	2
	354	RNA	GO:0007417	central nervous system development	3/36	84/2032	0.184155	0.443021	0.353941	NPY/ADCYAP1/EPHA5	3
	355	RNA	GO:1905114	cell surface receptor signaling pathway involved in cell-cell signaling	3/36	86/2032	0.193223	0.443021	0.353941	ADORA1/CHRNA5/TSPAN12	3
	356	RNA	GO:0002040	sprouting angiogenesis	1/36	12/2032	0.193533	0.443021	0.353941	ANXA1	1
	357	RNA	GO:0002695	negative regulation of leukocyte activation	1/36	12/2032	0.193533	0.443021	0.353941	ANXA1	1
	358	RNA	GO:0006909	phagocytosis	1/36	12/2032	0.193533	0.443021	0.353941	ANXA1	1
	359	RNA	GO:0007274	neuromuscular synaptic transmission	1/36	12/2032	0.193533	0.443021	0.353941	CHRNA5	1
	360	RNA	GO:0007596	blood coagulation	1/36	12/2032	0.193533	0.443021	0.353941	P2RY1	1
	361	RNA	GO:0007599	hemostasis	1/36	12/2032	0.193533	0.443021	0.353941	P2RY1	1
	362	RNA	GO:0009913	epidermal cell differentiation	1/36	12/2032	0.193533	0.443021	0.353941	ANXA1	1
	363	RNA	GO:0014068	positive regulation of phosphatidylinositol 3-kinase signaling	1/36	12/2032	0.193533	0.443021	0.353941	FSHR	1
	364	RNA	GO:0043255	regulation of carbohydrate biosynthetic process	1/36	12/2032	0.193533	0.443021	0.353941	P2RY6	1
	365	RNA	GO:0045619	regulation of lymphocyte differentiation	1/36	12/2032	0.193533	0.443021	0.353941	ANXA1	1
	366	RNA	GO:0045766	positive regulation of angiogenesis	1/36	12/2032	0.193533	0.443021	0.353941	ANXA1	1
	367	RNA	GO:0046488	phosphatidylinositol metabolic process	1/36	12/2032	0.193533	0.443021	0.353941	CHRM4	1
	368	RNA	GO:0048167	regulation of synaptic plasticity	1/36	12/2032	0.193533	0.443021	0.353941	ADORA1	1
	369	RNA	GO:0048659	smooth muscle cell proliferation	1/36	12/2032	0.193533	0.443021	0.353941	P2RY6	1
	370	RNA	GO:0050000	chromosome localization	1/36	12/2032	0.193533	0.443021	0.353941	NDC80	1
	371	RNA	GO:0050866	negative regulation of cell activation	1/36	12/2032	0.193533	0.443021	0.353941	ANXA1	1
	372	RNA	GO:0051250	negative regulation of lymphocyte activation	1/36	12/2032	0.193533	0.443021	0.353941	ANXA1	1
	373	RNA	GO:0051303	establishment of chromosome localization	1/36	12/2032	0.193533	0.443021	0.353941	NDC80	1
	374	RNA	GO:0051304	chromosome separation	1/36	12/2032	0.193533	0.443021	0.353941	NDC80	1
	375	RNA	GO:1903522	regulation of blood circulation	1/36	12/2032	0.193533	0.443021	0.353941	CHRM2	1
	376	RNA	GO:1903707	negative regulation of hemopoiesis	1/36	12/2032	0.193533	0.443021	0.353941	ANXA1	1
	377	RNA	GO:2000177	regulation of neural precursor cell proliferation	1/36	12/2032	0.193533	0.443021	0.353941	ADCYAP1	1
	378	RNA	GO:0022411	cellular component disassembly	2/36	46/2032	0.195118	0.444292	0.354957	DENR/SPATA18	2
	379	RNA	GO:0051223	regulation of protein transport	2/36	46/2032	0.195118	0.444292	0.354957	ANXA1/IL18	2
	380	RNA	GO:0071702	organic substance transport	6/36	224/2032	0.198548	0.450914	0.360247	ADORA1/GNRH1/ANXA1/CRHR1/ADCYAP1/IL18	6
	381	RNA	GO:0010648	negative regulation of cell communication	4/36	133/2032	0.206177	0.452521	0.361531	ADORA1/GNAI1/FGFR2/EPHA5	4
	382	RNA	GO:0023057	negative regulation of signaling	4/36	133/2032	0.206177	0.452521	0.361531	ADORA1/GNAI1/FGFR2/EPHA5	4
	383	RNA	GO:0030036	actin cytoskeleton organization	3/36	89/2032	0.207041	0.452521	0.361531	ANXA1/EPHA5/MYL9	3
	384	RNA	GO:0048589	developmental growth	3/36	89/2032	0.207041	0.452521	0.361531	PSAP/ANXA1/PTHLH	3
	385	RNA	GO:0001889	liver development	1/36	13/2032	0.207906	0.452521	0.361531	ANXA1	1
	386	RNA	GO:0002703	regulation of leukocyte mediated immunity	1/36	13/2032	0.207906	0.452521	0.361531	ADORA2B	1
	387	RNA	GO:0019730	antimicrobial humoral response	1/36	13/2032	0.207906	0.452521	0.361531	IL8L2	1
	388	RNA	GO:0035094	response to nicotine	1/36	13/2032	0.207906	0.452521	0.361531	CHRNA5	1
	389	RNA	GO:0042180	cellular ketone metabolic process	1/36	13/2032	0.207906	0.452521	0.361531	ANXA1	1
	390	RNA	GO:0050817	coagulation	1/36	13/2032	0.207906	0.452521	0.361531	P2RY1	1
	391	RNA	GO:0061008	hepaticobiliary system development	1/36	13/2032	0.207906	0.452521	0.361531	ANXA1	1
	392	RNA	GO:1903531	negative regulation of secretion by cell	1/36	13/2032	0.207906	0.452521	0.361531	ANXA1	1
	393	RNA	GO:1904018	positive regulation of vasculature development	1/36	13/2032	0.207906	0.452521	0.361531	ANXA1	1
	394	RNA	GO:2001251	negative regulation of chromosome organization	1/36	13/2032	0.207906	0.452521	0.361531	NDC80	1
	395	RNA	GO:0043269	regulation of ion transport	2/36	48/2032	0.20817	0.452521	0.361531	P2RY1/ADCYAP1	2
	396	RNA	GO:0050778	positive regulation of immune response	2/36	48/2032	0.20817	0.452521	0.361531	ANXA1/ADORA2B	2
	397	RNA	GO:0070201	regulation of establishment of protein localization	2/36	48/2032	0.20817	0.452521	0.361531	ANXA1/IL18	2
	398	RNA	GO:0045786	negative regulation of cell cycle	2/36	49/2032	0.214735	0.465076	0.371561	ADCYAP1/NDC80	2
	399	RNA	GO:0044092	negative regulation of molecular function	3/36	91/2032	0.216386	0.465076	0.371561	ANXA1/ADCYAP1/CHRM4	3
	400	RNA	GO:0002252	immune effector process	2/36	50/2032	0.221321	0.465076	0.371561	ANXA1/ADORA2B	2
	401	RNA	GO:0000082	G1/S transition of mitotic cell cycle	1/36	14/2032	0.222029	0.465076	0.371561	ANXA1	1
	402	RNA	GO:0001818	negative regulation of cytokine production	1/36	14/2032	0.222029	0.465076	0.371561	ANXA1	1
	403	RNA	GO:0003418	growth plate cartilage chondrocyte differentiation	1/36	14/2032	0.222029	0.465076	0.371561	PTHLH	1
	404	RNA	GO:0008544	epidermis development	1/36	14/2032	0.222029	0.465076	0.371561	ANXA1	1
	405	RNA	GO:0010634	positive regulation of epithelial cell migration	1/36	14/2032	0.222029	0.465076	0.371561	ANXA1	1
	406	RNA	GO:0010675	regulation of cellular carbohydrate metabolic process	1/36	14/2032	0.222029	0.465076	0.371561	P2RY6	1
	407	RNA	GO:0014066	regulation of phosphatidylinositol 3-kinase signaling	1/36	14/2032	0.222029	0.465076	0.371561	FSHR	1
	408	RNA	GO:0019751	polyol metabolic process	1/36	14/2032	0.222029	0.465076	0.371561	P2RY6	1
	409	RNA	GO:0042542	response to hydrogen peroxide	1/36	14/2032	0.222029	0.465076	0.371561	ANXA1	1
	410	RNA	GO:0048013	ephrin receptor signaling pathway	1/36	14/2032	0.222029	0.465076	0.371561	EPHA5	1
	411	RNA	GO:0048640	negative regulation of developmental growth	1/36	14/2032	0.222029	0.465076	0.371561	PTHLH	1
	412	RNA	GO:1901991	negative regulation of mitotic cell cycle phase transition	1/36	14/2032	0.222029	0.465076	0.371561	NDC80	1
	413	RNA	GO:0044770	cell cycle phase transition	2/36	51/2032	0.227927	0.476273	0.380507	ANXA1/NDC80	2
	414	RNA	GO:0006915	apoptotic process	5/36	186/2032	0.228738	0.476814	0.380939	ANXA1/ADCYAP1/FGFR2/EPHA5/C1H2ORF49	5
	415	RNA	GO:0030029	actin filament-based process	3/36	94/2032	0.230578	0.479492	0.383079	ANXA1/EPHA5/MYL9	3
	416	RNA	GO:0002285	lymphocyte activation involved in immune response	1/36	15/2032	0.235908	0.482437	0.385432	ANXA1	1
	417	RNA	GO:0002460	adaptive immune response based on somatic recombination of immune receptors built from immunoglobulin superfamily domains	1/36	15/2032	0.235908	0.482437	0.385432	ANXA1	1
	418	RNA	GO:0032330	regulation of chondrocyte differentiation	1/36	15/2032	0.235908	0.482437	0.385432	PTHLH	1
	419	RNA	GO:0032496	response to lipopolysaccharide	1/36	15/2032	0.235908	0.482437	0.385432	IL8L2	1
	420	RNA	GO:0034614	cellular response to reactive oxygen species	1/36	15/2032	0.235908	0.482437	0.385432	ANXA1	1
	421	RNA	GO:0043542	endothelial cell migration	1/36	15/2032	0.235908	0.482437	0.385432	ANXA1	1
	422	RNA	GO:0043588	skin development	1/36	15/2032	0.235908	0.482437	0.385432	ANXA1	1
	423	RNA	GO:0071705	nitrogen compound transport	5/36	189/2032	0.23884	0.487279	0.3893	ADORA1/ANXA1/CRHR1/ADCYAP1/IL18	5
	424	RNA	GO:0012501	programmed cell death	5/36	191/2032	0.24565	0.491037	0.392302	ANXA1/ADCYAP1/FGFR2/EPHA5/C1H2ORF49	5
	425	RNA	GO:0022604	regulation of cell morphogenesis	2/36	54/2032	0.247832	0.491037	0.392302	P2RY1/ANXA1	2
	426	RNA	GO:0090066	regulation of anatomical structure size	2/36	54/2032	0.247832	0.491037	0.392302	ADCYAP1/ADORA2B	2
	427	RNA	GO:0003413	chondrocyte differentiation involved in endochondral bone morphogenesis	1/36	16/2032	0.249545	0.491037	0.392302	PTHLH	1
	428	RNA	GO:0006109	regulation of carbohydrate metabolic process	1/36	16/2032	0.249545	0.491037	0.392302	P2RY6	1
	429	RNA	GO:0014065	phosphatidylinositol 3-kinase signaling	1/36	16/2032	0.249545	0.491037	0.392302	FSHR	1
	430	RNA	GO:0030282	bone mineralization	1/36	16/2032	0.249545	0.491037	0.392302	PTHLH	1
	431	RNA	GO:0032508	DNA duplex unwinding	1/36	16/2032	0.249545	0.491037	0.392302	ANXA1	1
	432	RNA	GO:0048015	phosphatidylinositol-mediated signaling	1/36	16/2032	0.249545	0.491037	0.392302	FSHR	1
	433	RNA	GO:0048017	inositol lipid-mediated signaling	1/36	16/2032	0.249545	0.491037	0.392302	FSHR	1
	434	RNA	GO:0060042	retina morphogenesis in camera-type eye	1/36	16/2032	0.249545	0.491037	0.392302	TSPAN12	1
	435	RNA	GO:0061025	membrane fusion	1/36	16/2032	0.249545	0.491037	0.392302	ANXA1	1
	436	RNA	GO:0090276	regulation of peptide hormone secretion	1/36	16/2032	0.249545	0.491037	0.392302	ADCYAP1	1
	437	RNA	GO:1903034	regulation of response to wounding	1/36	16/2032	0.249545	0.491037	0.392302	ANXA1	1
	438	RNA	GO:1903708	positive regulation of hemopoiesis	1/36	16/2032	0.249545	0.491037	0.392302	ANXA1	1
	439	RNA	GO:0060284	regulation of cell development	3/36	98/2032	0.249786	0.491037	0.392302	GNRH1/ADCYAP1/PTHLH	3
	440	RNA	GO:0031399	regulation of protein modification process	5/36	193/2032	0.252518	0.494326	0.39493	P2RY6/ADCYAP1/FSHR/FGFR2/EPHA5	5
	441	RNA	GO:0032989	cellular component morphogenesis	4/36	145/2032	0.252604	0.494326	0.39493	P2RY1/ANXA1/EPHA5/MYL9	4
	442	RNA	GO:0098657	import into cell	2/36	56/2032	0.261151	0.502042	0.401094	ANXA1/SH3GL3	2
	443	RNA	GO:0002063	chondrocyte development	1/36	17/2032	0.262946	0.502042	0.401094	PTHLH	1
	444	RNA	GO:0007093	mitotic cell cycle checkpoint	1/36	17/2032	0.262946	0.502042	0.401094	NDC80	1
	445	RNA	GO:0015849	organic acid transport	1/36	17/2032	0.262946	0.502042	0.401094	ANXA1	1
	446	RNA	GO:0016032	viral process	1/36	17/2032	0.262946	0.502042	0.401094	DENR	1
	447	RNA	GO:0022408	negative regulation of cell-cell adhesion	1/36	17/2032	0.262946	0.502042	0.401094	ANXA1	1
	448	RNA	GO:0030010	establishment of cell polarity	1/36	17/2032	0.262946	0.502042	0.401094	NDC80	1
	449	RNA	GO:0044843	cell cycle G1/S phase transition	1/36	17/2032	0.262946	0.502042	0.401094	ANXA1	1
	450	RNA	GO:0046942	carboxylic acid transport	1/36	17/2032	0.262946	0.502042	0.401094	ANXA1	1
	451	RNA	GO:0050714	positive regulation of protein secretion	1/36	17/2032	0.262946	0.502042	0.401094	IL18	1
	452	RNA	GO:0061351	neural precursor cell proliferation	1/36	17/2032	0.262946	0.502042	0.401094	ADCYAP1	1
	453	RNA	GO:0006629	lipid metabolic process	3/36	101/2032	0.264368	0.503642	0.402373	PSAP/ANXA1/CHRM4	3
	454	RNA	GO:0016311	dephosphorylation	2/36	57/2032	0.267819	0.504967	0.403431	ALPL/SSU72	2
	455	RNA	GO:0046649	lymphocyte activation	2/36	57/2032	0.267819	0.504967	0.403431	ANXA1/IL18	2
	456	RNA	GO:2000026	regulation of multicellular organismal development	5/36	199/2032	0.273435	0.504967	0.403431	GNRH1/ANXA1/ADCYAP1/PTHLH/TSPAN12	5
	457	RNA	GO:0007399	nervous system development	6/36	249/2032	0.273894	0.504967	0.403431	NPY/GNRH1/ANXA1/ADCYAP1/EPHA5/MXRA8	6
	458	RNA	GO:0034097	response to cytokine	2/36	58/2032	0.274489	0.504967	0.403431	IL8L2/ANXA1	2
	459	RNA	GO:0051493	regulation of cytoskeleton organization	2/36	58/2032	0.274489	0.504967	0.403431	GNAI1/EPHA5	2
	460	RNA	GO:0002237	response to molecule of bacterial origin	1/36	18/2032	0.276115	0.504967	0.403431	IL8L2	1
	461	RNA	GO:0003015	heart process	1/36	18/2032	0.276115	0.504967	0.403431	CHRM2	1
	462	RNA	GO:0003417	growth plate cartilage development	1/36	18/2032	0.276115	0.504967	0.403431	PTHLH	1
	463	RNA	GO:0010212	response to ionizing radiation	1/36	18/2032	0.276115	0.504967	0.403431	ANXA1	1
	464	RNA	GO:0010632	regulation of epithelial cell migration	1/36	18/2032	0.276115	0.504967	0.403431	ANXA1	1
	465	RNA	GO:0031123	RNA 3'-end processing	1/36	18/2032	0.276115	0.504967	0.403431	SSU72	1
	466	RNA	GO:0042129	regulation of T cell proliferation	1/36	18/2032	0.276115	0.504967	0.403431	ANXA1	1
	467	RNA	GO:0042594	response to starvation	1/36	18/2032	0.276115	0.504967	0.403431	ADCYAP1	1
	468	RNA	GO:0043270	positive regulation of ion transport	1/36	18/2032	0.276115	0.504967	0.403431	P2RY1	1
	469	RNA	GO:0050870	positive regulation of T cell activation	1/36	18/2032	0.276115	0.504967	0.403431	ANXA1	1
	470	RNA	GO:0060047	heart contraction	1/36	18/2032	0.276115	0.504967	0.403431	CHRM2	1
	471	RNA	GO:1903039	positive regulation of leukocyte cell-cell adhesion	1/36	18/2032	0.276115	0.504967	0.403431	ANXA1	1
	472	RNA	GO:0043066	negative regulation of apoptotic process	3/36	104/2032	0.279072	0.504967	0.403431	ADCYAP1/FGFR2/EPHA5	3
	473	RNA	GO:0043069	negative regulation of programmed cell death	3/36	104/2032	0.279072	0.504967	0.403431	ADCYAP1/FGFR2/EPHA5	3
	474	RNA	GO:0006468	protein phosphorylation	5/36	201/2032	0.280502	0.504967	0.403431	P2RY6/ADCYAP1/FSHR/FGFR2/EPHA5	5
	475	RNA	GO:0000226	microtubule cytoskeleton organization	2/36	59/2032	0.281158	0.504967	0.403431	GNAI1/NDC80	2
	476	RNA	GO:0050793	regulation of developmental process	6/36	252/2032	0.283454	0.504967	0.403431	GNRH1/P2RY1/ANXA1/ADCYAP1/PTHLH/TSPAN12	6
	477	RNA	GO:0000278	mitotic cell cycle	3/36	105/2032	0.283996	0.504967	0.403431	GNAI1/ANXA1/NDC80	3
	478	RNA	GO:0035295	tube development	3/36	105/2032	0.283996	0.504967	0.403431	IL8L2/ANXA1/TSPAN12	3
	479	RNA	GO:0008219	cell death	5/36	203/2032	0.287613	0.504967	0.403431	ANXA1/ADCYAP1/FGFR2/EPHA5/C1H2ORF49	5
	480	RNA	GO:0030855	epithelial cell differentiation	2/36	60/2032	0.287826	0.504967	0.403431	PSAP/ANXA1	2
	481	RNA	GO:0060429	epithelium development	3/36	106/2032	0.28893	0.504967	0.403431	PSAP/ANXA1/C1H2ORF49	3
	482	RNA	GO:0000302	response to reactive oxygen species	1/36	19/2032	0.289054	0.504967	0.403431	ANXA1	1
	483	RNA	GO:0001764	neuron migration	1/36	19/2032	0.289054	0.504967	0.403431	GNRH1	1
	484	RNA	GO:0003416	endochondral bone growth	1/36	19/2032	0.289054	0.504967	0.403431	PTHLH	1
	485	RNA	GO:0006631	fatty acid metabolic process	1/36	19/2032	0.289054	0.504967	0.403431	ANXA1	1
	486	RNA	GO:0007088	regulation of mitotic nuclear division	1/36	19/2032	0.289054	0.504967	0.403431	NDC80	1
	487	RNA	GO:0008543	fibroblast growth factor receptor signaling pathway	1/36	19/2032	0.289054	0.504967	0.403431	FGFR2	1
	488	RNA	GO:0022409	positive regulation of cell-cell adhesion	1/36	19/2032	0.289054	0.504967	0.403431	ANXA1	1
	489	RNA	GO:0031099	regeneration	1/36	19/2032	0.289054	0.504967	0.403431	ANXA1	1
	490	RNA	GO:0042098	T cell proliferation	1/36	19/2032	0.289054	0.504967	0.403431	ANXA1	1
	491	RNA	GO:0046165	alcohol biosynthetic process	1/36	19/2032	0.289054	0.504967	0.403431	P2RY6	1
	492	RNA	GO:0071229	cellular response to acid chemical	1/36	19/2032	0.289054	0.504967	0.403431	P2RY6	1
	493	RNA	GO:0098868	bone growth	1/36	19/2032	0.289054	0.504967	0.403431	PTHLH	1
	494	RNA	GO:1902105	regulation of leukocyte differentiation	1/36	19/2032	0.289054	0.504967	0.403431	ANXA1	1
	495	RNA	GO:0006950	response to stress	8/36	357/2032	0.290292	0.506106	0.404341	ADORA1/IL8L2/P2RY1/ANXA1/ADCYAP1/ADORA2B/SPATA18/IL18	8
	496	RNA	GO:0044281	small molecule metabolic process	5/36	205/2032	0.294764	0.51265	0.40957	P2RY6/ANXA1/ADCYAP1/ADORA2B/EARS2	5
	497	RNA	GO:0000070	mitotic sister chromatid segregation	1/36	20/2032	0.301768	0.51265	0.40957	NDC80	1
	498	RNA	GO:0003407	neural retina development	1/36	20/2032	0.301768	0.51265	0.40957	TSPAN12	1
	499	RNA	GO:0006399	tRNA metabolic process	1/36	20/2032	0.301768	0.51265	0.40957	EARS2	1
	500	RNA	GO:0006413	translational initiation	1/36	20/2032	0.301768	0.51265	0.40957	DENR	1
	501	RNA	GO:0007204	positive regulation of cytosolic calcium ion concentration	1/36	20/2032	0.301768	0.51265	0.40957	ADCYAP1	1
	502	RNA	GO:0010001	glial cell differentiation	1/36	20/2032	0.301768	0.51265	0.40957	MXRA8	1
	503	RNA	GO:0031668	cellular response to extracellular stimulus	1/36	20/2032	0.301768	0.51265	0.40957	ADORA2B	1
	504	RNA	GO:0032392	DNA geometric change	1/36	20/2032	0.301768	0.51265	0.40957	ANXA1	1
	505	RNA	GO:0044344	cellular response to fibroblast growth factor stimulus	1/36	20/2032	0.301768	0.51265	0.40957	FGFR2	1
	506	RNA	GO:0061035	regulation of cartilage development	1/36	20/2032	0.301768	0.51265	0.40957	PTHLH	1
	507	RNA	GO:1901988	negative regulation of cell cycle phase transition	1/36	20/2032	0.301768	0.51265	0.40957	NDC80	1
	508	RNA	GO:2000241	regulation of reproductive process	1/36	20/2032	0.301768	0.51265	0.40957	GNRH1	1
	509	RNA	GO:0015833	peptide transport	4/36	159/2032	0.309456	0.522558	0.417486	ANXA1/CRHR1/ADCYAP1/IL18	4
	510	RNA	GO:0042886	amide transport	4/36	160/2032	0.31359	0.522558	0.417486	ANXA1/CRHR1/ADCYAP1/IL18	4
	511	RNA	GO:0043085	positive regulation of catalytic activity	3/36	111/2032	0.31371	0.522558	0.417486	ADCYAP1/ADORA2B/FSHR	3
	512	RNA	GO:0051336	regulation of hydrolase activity	3/36	111/2032	0.31371	0.522558	0.417486	ANXA1/ADCYAP1/EPHA5	3
	513	RNA	GO:0060548	negative regulation of cell death	3/36	111/2032	0.31371	0.522558	0.417486	ADCYAP1/FGFR2/EPHA5	3
	514	RNA	GO:0002181	cytoplasmic translation	1/36	21/2032	0.314262	0.522558	0.417486	DENR	1
	515	RNA	GO:0002443	leukocyte mediated immunity	1/36	21/2032	0.314262	0.522558	0.417486	ADORA2B	1
	516	RNA	GO:0006959	humoral immune response	1/36	21/2032	0.314262	0.522558	0.417486	IL8L2	1
	517	RNA	GO:0030239	myofibril assembly	1/36	21/2032	0.314262	0.522558	0.417486	MYL9	1
	518	RNA	GO:0070507	regulation of microtubule cytoskeleton organization	1/36	21/2032	0.314262	0.522558	0.417486	GNAI1	1
	519	RNA	GO:0071774	response to fibroblast growth factor	1/36	21/2032	0.314262	0.522558	0.417486	FGFR2	1
	520	RNA	GO:0006163	purine nucleotide metabolic process	2/36	65/2032	0.32107	0.53183	0.424893	ADCYAP1/ADORA2B	2
	521	RNA	GO:0018108	peptidyl-tyrosine phosphorylation	2/36	65/2032	0.32107	0.53183	0.424893	FGFR2/EPHA5	2
	522	RNA	GO:0007163	establishment or maintenance of cell polarity	1/36	22/2032	0.326537	0.535745	0.428021	NDC80	1
	523	RNA	GO:0021953	central nervous system neuron differentiation	1/36	22/2032	0.326537	0.535745	0.428021	NPY	1
	524	RNA	GO:0032388	positive regulation of intracellular transport	1/36	22/2032	0.326537	0.535745	0.428021	ADORA2B	1
	525	RNA	GO:0032886	regulation of microtubule-based process	1/36	22/2032	0.326537	0.535745	0.428021	GNAI1	1
	526	RNA	GO:0060351	cartilage development involved in endochondral bone morphogenesis	1/36	22/2032	0.326537	0.535745	0.428021	PTHLH	1
	527	RNA	GO:0018212	peptidyl-tyrosine modification	2/36	66/2032	0.327687	0.536611	0.428713	FGFR2/EPHA5	2
	528	RNA	GO:0031175	neuron projection development	3/36	114/2032	0.328636	0.537145	0.429139	NPY/ADCYAP1/EPHA5	3
	529	RNA	GO:0008285	negative regulation of cell proliferation	2/36	67/2032	0.33429	0.54517	0.435551	IL8L2/ADCYAP1	2
	530	RNA	GO:0010959	regulation of metal ion transport	1/36	23/2032	0.338599	0.54517	0.435551	ADCYAP1	1
	531	RNA	GO:0030308	negative regulation of cell growth	1/36	23/2032	0.338599	0.54517	0.435551	PTHLH	1
	532	RNA	GO:0031214	biomineral tissue development	1/36	23/2032	0.338599	0.54517	0.435551	PTHLH	1
	533	RNA	GO:0033002	muscle cell proliferation	1/36	23/2032	0.338599	0.54517	0.435551	P2RY6	1
	534	RNA	GO:0044403	symbiont process	1/36	23/2032	0.338599	0.54517	0.435551	DENR	1
	535	RNA	GO:0045930	negative regulation of mitotic cell cycle	1/36	23/2032	0.338599	0.54517	0.435551	NDC80	1
	536	RNA	GO:0071496	cellular response to external stimulus	1/36	23/2032	0.338599	0.54517	0.435551	ADORA2B	1
	537	RNA	GO:0072521	purine-containing compound metabolic process	2/36	68/2032	0.340877	0.547815	0.437664	ADCYAP1/ADORA2B	2
	538	RNA	GO:0090407	organophosphate biosynthetic process	2/36	69/2032	0.347446	0.552906	0.441731	P2RY6/ADORA2B	2
	539	RNA	GO:0001649	osteoblast differentiation	1/36	24/2032	0.350451	0.552906	0.441731	PTHLH	1
	540	RNA	GO:0002262	myeloid cell homeostasis	1/36	24/2032	0.350451	0.552906	0.441731	ANXA1	1
	541	RNA	GO:0006650	glycerophospholipid metabolic process	1/36	24/2032	0.350451	0.552906	0.441731	CHRM4	1
	542	RNA	GO:0010948	negative regulation of cell cycle process	1/36	24/2032	0.350451	0.552906	0.441731	NDC80	1
	543	RNA	GO:0019221	cytokine-mediated signaling pathway	1/36	24/2032	0.350451	0.552906	0.441731	IL8L2	1
	544	RNA	GO:0030217	T cell differentiation	1/36	24/2032	0.350451	0.552906	0.441731	ANXA1	1
	545	RNA	GO:0042445	hormone metabolic process	1/36	24/2032	0.350451	0.552906	0.441731	GNRH1	1
	546	RNA	GO:0048593	camera-type eye morphogenesis	1/36	24/2032	0.350451	0.552906	0.441731	TSPAN12	1
	547	RNA	GO:0060350	endochondral bone morphogenesis	1/36	24/2032	0.350451	0.552906	0.441731	PTHLH	1
	548	RNA	GO:0007017	microtubule-based process	2/36	71/2032	0.360527	0.560017	0.447412	GNAI1/NDC80	2
	549	RNA	GO:0030097	hemopoiesis	2/36	71/2032	0.360527	0.560017	0.447412	IL8L2/ANXA1	2
	550	RNA	GO:0002250	adaptive immune response	1/36	25/2032	0.362097	0.560017	0.447412	ANXA1	1
	551	RNA	GO:0007369	gastrulation	1/36	25/2032	0.362097	0.560017	0.447412	C1H2ORF49	1
	552	RNA	GO:0009615	response to virus	1/36	25/2032	0.362097	0.560017	0.447412	CHRM2	1
	553	RNA	GO:0010631	epithelial cell migration	1/36	25/2032	0.362097	0.560017	0.447412	ANXA1	1
	554	RNA	GO:0010927	cellular component assembly involved in morphogenesis	1/36	25/2032	0.362097	0.560017	0.447412	MYL9	1
	555	RNA	GO:0015711	organic anion transport	1/36	25/2032	0.362097	0.560017	0.447412	ANXA1	1
	556	RNA	GO:0034599	cellular response to oxidative stress	1/36	25/2032	0.362097	0.560017	0.447412	ANXA1	1
	557	RNA	GO:0051783	regulation of nuclear division	1/36	25/2032	0.362097	0.560017	0.447412	NDC80	1
	558	RNA	GO:1903037	regulation of leukocyte cell-cell adhesion	1/36	25/2032	0.362097	0.560017	0.447412	ANXA1	1
	559	RNA	GO:0000902	cell morphogenesis	3/36	121/2032	0.363486	0.56116	0.448325	P2RY1/ANXA1/EPHA5	3
	560	RNA	GO:0008104	protein localization	5/36	226/2032	0.371549	0.572583	0.457451	GNAI1/ANXA1/ADCYAP1/NDC80/IL18	5
	561	RNA	GO:0007159	leukocyte cell-cell adhesion	1/36	26/2032	0.373539	0.572583	0.457451	ANXA1	1
	562	RNA	GO:0090132	epithelium migration	1/36	26/2032	0.373539	0.572583	0.457451	ANXA1	1
	563	RNA	GO:2000027	regulation of animal organ morphogenesis	1/36	26/2032	0.373539	0.572583	0.457451	PTHLH	1
	564	RNA	GO:0040007	growth	3/36	125/2032	0.383335	0.580536	0.463805	PSAP/ANXA1/PTHLH	3
	565	RNA	GO:0000075	cell cycle checkpoint	1/36	27/2032	0.384781	0.580536	0.463805	NDC80	1
	566	RNA	GO:0000819	sister chromatid segregation	1/36	27/2032	0.384781	0.580536	0.463805	NDC80	1
	567	RNA	GO:0007162	negative regulation of cell adhesion	1/36	27/2032	0.384781	0.580536	0.463805	ANXA1	1
	568	RNA	GO:0016050	vesicle organization	1/36	27/2032	0.384781	0.580536	0.463805	ANXA1	1
	569	RNA	GO:0022412	cellular process involved in reproduction in multicellular organism	1/36	27/2032	0.384781	0.580536	0.463805	FSHR	1
	570	RNA	GO:0050863	regulation of T cell activation	1/36	27/2032	0.384781	0.580536	0.463805	ANXA1	1
	571	RNA	GO:0060041	retina development in camera-type eye	1/36	27/2032	0.384781	0.580536	0.463805	TSPAN12	1
	572	RNA	GO:0060349	bone morphogenesis	1/36	27/2032	0.384781	0.580536	0.463805	PTHLH	1
	573	RNA	GO:0048523	negative regulation of cellular process	10/36	500/2032	0.389675	0.586892	0.468884	ADORA1/GNAI1/IL8L2/GNRH1/ANXA1/ADCYAP1/PTHLH/FGFR2/NDC80/EPHA5	10
	574	RNA	GO:0006813	potassium ion transport	1/36	28/2032	0.395828	0.591002	0.472167	ADCYAP1	1
	575	RNA	GO:0044262	cellular carbohydrate metabolic process	1/36	28/2032	0.395828	0.591002	0.472167	P2RY6	1
	576	RNA	GO:0051222	positive regulation of protein transport	1/36	28/2032	0.395828	0.591002	0.472167	IL18	1
	577	RNA	GO:0090130	tissue migration	1/36	28/2032	0.395828	0.591002	0.472167	ANXA1	1
	578	RNA	GO:1904951	positive regulation of establishment of protein localization	1/36	28/2032	0.395828	0.591002	0.472167	IL18	1
	579	RNA	GO:0048534	hematopoietic or lymphoid organ development	2/36	77/2032	0.399214	0.595029	0.475384	IL8L2/ANXA1	2
	580	RNA	GO:0048699	generation of neurons	4/36	182/2032	0.40543	0.596881	0.476864	NPY/GNRH1/ADCYAP1/EPHA5	4
	581	RNA	GO:0009893	positive regulation of metabolic process	8/36	397/2032	0.406017	0.596881	0.476864	IL8L2/P2RY6/ANXA1/ADCYAP1/ADORA2B/FSHR/FGFR2/EPHA5	8
	582	RNA	GO:0010976	positive regulation of neuron projection development	1/36	29/2032	0.406681	0.596881	0.476864	ADCYAP1	1
	583	RNA	GO:0043547	positive regulation of GTPase activity	1/36	29/2032	0.406681	0.596881	0.476864	ADCYAP1	1
	584	RNA	GO:0045926	negative regulation of growth	1/36	29/2032	0.406681	0.596881	0.476864	PTHLH	1
	585	RNA	GO:0051480	regulation of cytosolic calcium ion concentration	1/36	29/2032	0.406681	0.596881	0.476864	ADCYAP1	1
	586	RNA	GO:0071375	cellular response to peptide hormone stimulus	1/36	29/2032	0.406681	0.596881	0.476864	CRHR1	1
	587	RNA	GO:0097237	cellular response to toxic substance	1/36	29/2032	0.406681	0.596881	0.476864	ANXA1	1
	588	RNA	GO:1990778	protein localization to cell periphery	1/36	29/2032	0.406681	0.596881	0.476864	GNAI1	1
	589	RNA	GO:0048666	neuron development	3/36	130/2032	0.407994	0.597791	0.477591	NPY/ADCYAP1/EPHA5	3
	590	RNA	GO:0002062	chondrocyte differentiation	1/36	30/2032	0.417345	0.606344	0.484425	PTHLH	1
	591	RNA	GO:0031667	response to nutrient levels	1/36	30/2032	0.417345	0.606344	0.484425	ADCYAP1	1
	592	RNA	GO:0045785	positive regulation of cell adhesion	1/36	30/2032	0.417345	0.606344	0.484425	ANXA1	1
	593	RNA	GO:1901617	organic hydroxy compound biosynthetic process	1/36	30/2032	0.417345	0.606344	0.484425	P2RY6	1
	594	RNA	GO:1903706	regulation of hemopoiesis	1/36	30/2032	0.417345	0.606344	0.484425	ANXA1	1
	595	RNA	GO:0009117	nucleotide metabolic process	2/36	81/2032	0.424451	0.615351	0.49162	ADCYAP1/ADORA2B	2
	596	RNA	GO:0022402	cell cycle process	3/36	134/2032	0.427549	0.615351	0.49162	GNAI1/ANXA1/NDC80	3
	597	RNA	GO:0001101	response to acid chemical	1/36	31/2032	0.427822	0.615351	0.49162	P2RY6	1
	598	RNA	GO:0044419	interspecies interaction between organisms	1/36	31/2032	0.427822	0.615351	0.49162	DENR	1
	599	RNA	GO:0046486	glycerolipid metabolic process	1/36	31/2032	0.427822	0.615351	0.49162	CHRM4	1
	600	RNA	GO:0048592	eye morphogenesis	1/36	31/2032	0.427822	0.615351	0.49162	TSPAN12	1
	601	RNA	GO:0045595	regulation of cell differentiation	4/36	188/2032	0.43039	0.617406	0.493262	GNRH1/ANXA1/ADCYAP1/PTHLH	4
	602	RNA	GO:0006753	nucleoside phosphate metabolic process	2/36	82/2032	0.430682	0.617406	0.493262	ADCYAP1/ADORA2B	2
	603	RNA	GO:0043207	response to external biotic stimulus	2/36	83/2032	0.43688	0.619827	0.495196	IL8L2/CHRM2	2
	604	RNA	GO:0051707	response to other organism	2/36	83/2032	0.43688	0.619827	0.495196	IL8L2/CHRM2	2
	605	RNA	GO:0006644	phospholipid metabolic process	1/36	32/2032	0.438116	0.619827	0.495196	CHRM4	1
	606	RNA	GO:0007005	mitochondrion organization	1/36	32/2032	0.438116	0.619827	0.495196	SPATA18	1
	607	RNA	GO:0030098	lymphocyte differentiation	1/36	32/2032	0.438116	0.619827	0.495196	ANXA1	1
	608	RNA	GO:0048872	homeostasis of number of cells	1/36	32/2032	0.438116	0.619827	0.495196	ANXA1	1
	609	RNA	GO:0055001	muscle cell development	1/36	32/2032	0.438116	0.619827	0.495196	MYL9	1
	610	RNA	GO:0055002	striated muscle cell development	1/36	32/2032	0.438116	0.619827	0.495196	MYL9	1
	713	DMR	GO:0051301	cell division	6/37	95/2032	0.00638828	0.0592932	0.0464187	CDC42/VEGFA/FGF2/CCND1/MASTL/SMC2	6
	1457	DMiR	GO:0051301	cell division	10/76	95/2032	0.0022658	0.0315899	0.0284824	UBE2I/BLM/BRIP1/TIPIN/SMC5/LIG4/CCNA2/MAD2L2/CHMP7/MAPRE1	10
	630	DMR	GO:0016477	cell migration	9/37	117/2032	0.000162188	0.00767377	0.00600755	SYK/FYN/PTPN11/CDC42/KITLG/VEGFA/FGF2/FN1/MYO1G	9
	786	DMR	GO:0000902	cell morphogenesis	6/37	121/2032	0.0199746	0.108498	0.0849397	FYN/PTPN11/CDC42/FN1/BVES/COL6A1	6
	633	DMR	GO:0048870	cell motility	9/37	122/2032	0.000224484	0.00879093	0.00688213	SYK/FYN/PTPN11/CDC42/KITLG/VEGFA/FGF2/FN1/MYO1G	9
	88	RNA	GO:0007166	cell surface receptor signaling pathway	11/36	283/2032	0.00742869	0.071929	0.057466	ADORA1/IL8L2/P2RY1/P2RY6/ANXA1/CRHR1/ADORA2B/FGFR2/EPHA5/CHRNA5/TSPAN12	11
	634	DMR	GO:0007166	cell surface receptor signaling pathway	14/37	283/2032	0.000226173	0.00879093	0.00688213	P2RY8/LCK/BTK/SYK/FYN/CD28/SRC/YES1/PTPN11/KITLG/VEGFA/FGF2/PDGFRA/MYO1G	14
	1880	DMR_DMiR	GO:0007166	cell surface receptor signaling pathway	2/3	283/2032	0.0526592	0.120416	0.0740368	STAT3/IL6	2
	849	DMR	GO:0098609	cell-cell adhesion	4/37	77/2032	0.0488226	0.194717	0.152438	LCK/SYK/CD28/BVES	4
	1947	DMR_DMiR	GO:0098609	cell-cell adhesion	1/3	77/2032	0.10948	0.171291	0.105317	IL6	1
	15	RNA	GO:0007267	cell-cell signaling	12/36	165/2032	1.23948e-05	0.000713113	0.000569725	ADORA1/GNAI1/GNRH1/CHRM2/ANXA1/CRHR1/ADCYAP1/ADORA2B/FSHR/CHRNA5/TSPAN12/GJA1	12
	1569	RNA_DMiR	GO:0006874	cellular calcium ion homeostasis	1/2	42/2032	0.0409213	0.121146	0.0850149	CALCB	1
	1576	RNA_DMiR	GO:0030003	cellular cation homeostasis	1/2	67/2032	0.0648734	0.121146	0.0850149	CALCB	1
	1579	RNA_DMiR	GO:0055082	cellular chemical homeostasis	1/2	75/2032	0.0724741	0.121146	0.0850149	CALCB	1
	840	DMR	GO:0032989	cellular component morphogenesis	6/37	145/2032	0.0438688	0.18177	0.142302	FYN/PTPN11/CDC42/FN1/BVES/COL6A1	6
	661	DMR	GO:0048869	cellular developmental process	17/37	461/2032	0.00135979	0.0243049	0.0190275	LCK/SYK/FYN/CD28/SRC/YES1/PTPN11/CDC42/KITLG/VEGFA/FGF2/PDGFRA/FN1/BVES/ZEB1/COL6A1/RNASE6	17
	1964	DMR_DMiR	GO:0048869	cellular developmental process	2/3	461/2032	0.130914	0.188964	0.116182	STAT3/IL6	2
	1571	RNA_DMiR	GO:0072503	cellular divalent inorganic cation homeostasis	1/2	47/2032	0.045736	0.121146	0.0850149	CALCB	1
	1583	RNA_DMiR	GO:0019725	cellular homeostasis	1/2	91/2032	0.0875824	0.131374	0.092192	CALCB	1
	1575	RNA_DMiR	GO:0006873	cellular ion homeostasis	1/2	67/2032	0.0648734	0.121146	0.0850149	CALCB	1
	1573	RNA_DMiR	GO:0006875	cellular metal ion homeostasis	1/2	60/2032	0.0581974	0.121146	0.0850149	CALCB	1
	705	DMR	GO:0006464	cellular protein modification process	15/37	432/2032	0.00573572	0.0564009	0.0441544	LCK/BTK/SYK/FYN/SRC/YES1/PTPN11/CDC42/KITLG/VEGFA/FGF2/PDGFRA/ATG4B/CCND1/MASTL	15
	153	RNA	GO:0071236	cellular response to antibiotic	2/36	14/2032	0.0242998	0.137064	0.109504	GNAI1/ANXA1	2
	1785	DMR_DMiR	GO:0071236	cellular response to antibiotic	1/3	14/2032	0.0205373	0.112421	0.0691207	IL6	1
	70	RNA	GO:0070887	cellular response to chemical stimulus	12/36	283/2032	0.00232357	0.0286463	0.0228863	GNAI1/IL8L2/P2RY1/P2RY6/CHRM2/ANXA1/TSHB/CRHR1/ADCYAP1/FSHR/FGFR2/CHRM4	12
	1881	DMR_DMiR	GO:0070887	cellular response to chemical stimulus	2/3	283/2032	0.0526592	0.120416	0.0740368	STAT3/IL6	2
	1905	DMR_DMiR	GO:0071345	cellular response to cytokine stimulus	1/3	47/2032	0.0678298	0.132816	0.0816608	IL6	1
	1389	DMiR	GO:0006974	cellular response to DNA damage stimulus	25/76	122/2032	1.61008e-13	1.07574e-10	9.69916e-11	ATF2/GTF2H5/ERCC3/INTS7/SSRP1/XPA/POLE2/MRE11/BLM/RMI2/BRIP1/DNA2/TIPIN/RMI1/XRCC6/RAD54L/MSH6/SMC5/LIG4/ASF1A/MCM9/MCM8/DTL/MAD2L2/INIP	25
	63	RNA	GO:0035690	cellular response to drug	4/36	30/2032	0.00163905	0.0224523	0.0179378	GNAI1/CHRM2/ANXA1/CHRM4	4
	1861	DMR_DMiR	GO:0035690	cellular response to drug	1/3	30/2032	0.0436618	0.112421	0.0691207	IL6	1
	31	RNA	GO:0071495	cellular response to endogenous stimulus	10/36	155/2032	0.000224266	0.00610156	0.0048747	P2RY1/P2RY6/CHRM2/ANXA1/TSHB/CRHR1/ADCYAP1/FSHR/FGFR2/CHRM4	10
	14	RNA	GO:0032870	cellular response to hormone stimulus	8/36	66/2032	1.18573e-05	0.000713113	0.000569725	P2RY6/CHRM2/ANXA1/TSHB/CRHR1/ADCYAP1/FSHR/CHRM4	8
	1936	DMR_DMiR	GO:0032870	cellular response to hormone stimulus	1/3	66/2032	0.0943552	0.155829	0.0958099	STAT3	1
	1764	DMR_DMiR	GO:0070301	cellular response to hydrogen peroxide	1/3	10/2032	0.0146984	0.112421	0.0691207	IL6	1
	55	RNA	GO:0071396	cellular response to lipid	5/36	42/2032	0.000694307	0.0108943	0.00870375	GNAI1/IL8L2/P2RY6/ANXA1/ADCYAP1	5
	1893	DMR_DMiR	GO:0071396	cellular response to lipid	1/3	42/2032	0.0607643	0.128193	0.0788183	IL6	1
	76	RNA	GO:1901699	cellular response to nitrogen compound	5/36	58/2032	0.00304544	0.0345818	0.0276283	P2RY1/P2RY6/CHRM2/CRHR1/CHRM4	5
	1923	DMR_DMiR	GO:1901699	cellular response to nitrogen compound	1/3	58/2032	0.0832488	0.147148	0.0904724	STAT3	1
	46	RNA	GO:0071407	cellular response to organic cyclic compound	5/36	39/2032	0.000488381	0.00872638	0.00697174	GNAI1/P2RY1/P2RY6/ANXA1/ADCYAP1	5
	37	RNA	GO:0071310	cellular response to organic substance	12/36	225/2032	0.000281306	0.00610156	0.0048747	GNAI1/IL8L2/P2RY1/P2RY6/CHRM2/ANXA1/TSHB/CRHR1/ADCYAP1/FSHR/FGFR2/CHRM4	12
	1821	DMR_DMiR	GO:0071310	cellular response to organic substance	2/3	225/2032	0.0339538	0.112421	0.0691207	STAT3/IL6	2
	1913	DMR_DMiR	GO:0071417	cellular response to organonitrogen compound	1/3	51/2032	0.0734565	0.137259	0.0843922	STAT3	1
	1829	DMR_DMiR	GO:0034599	cellular response to oxidative stress	1/3	25/2032	0.0364749	0.112421	0.0691207	IL6	1
	54	RNA	GO:1901701	cellular response to oxygen-containing compound	7/36	88/2032	0.000673197	0.0107587	0.0085954	GNAI1/IL8L2/P2RY6/CHRM2/ANXA1/CRHR1/CHRM4	7
	1741	DMR_DMiR	GO:1901701	cellular response to oxygen-containing compound	2/3	88/2032	0.00540813	0.112421	0.0691207	STAT3/IL6	2
	1871	DMR_DMiR	GO:1901653	cellular response to peptide	1/3	33/2032	0.0479568	0.117499	0.0722432	STAT3	1
	1856	DMR_DMiR	GO:0071375	cellular response to peptide hormone stimulus	1/3	29/2032	0.0422273	0.112421	0.0691207	STAT3	1
	1489	DMiR	GO:0071478	cellular response to radiation	4/76	24/2032	0.0108696	0.103531	0.0933464	GTF2H5/XPA/BLM/XRCC6	4
	1787	DMR_DMiR	GO:0034614	cellular response to reactive oxygen species	1/3	15/2032	0.0219933	0.112421	0.0691207	IL6	1
	1393	DMiR	GO:0033554	cellular response to stress	27/76	212/2032	1.88676e-09	3.63013e-07	3.27304e-07	ATF2/GTF2H5/ERCC3/SUMO1/INTS7/SSRP1/XPA/POLE2/MRE11/BLM/RMI2/BRIP1/DNA2/TIPIN/RMI1/XRCC6/RAD54L/MSH6/SMC5/LIG4/ASF1A/MCM9/MCM8/DTL/MAD2L2/ARNTL/INIP	27
	1857	DMR_DMiR	GO:0097237	cellular response to toxic substance	1/3	29/2032	0.0422273	0.112421	0.0691207	IL6	1
	1584	RNA_DMiR	GO:0048878	chemical homeostasis	1/2	99/2032	0.0950901	0.136434	0.0957429	CALCB	1
	1973	DMR_DMiR	GO:0048878	chemical homeostasis	1/3	99/2032	0.139221	0.193725	0.11911	STAT3	1
	47	RNA	GO:0007268	chemical synaptic transmission	6/36	60/2032	0.000502727	0.00872638	0.00697174	ADORA1/GNAI1/CHRM2/ADCYAP1/ADORA2B/CHRNA5	6
	186	RNA	GO:0099565	chemical synaptic transmission, postsynaptic	2/36	17/2032	0.0351299	0.162124	0.129525	ADORA1/CHRNA5	2
	1483	DMiR	GO:0006325	chromatin organization	10/76	115/2032	0.00908955	0.0920436	0.0829893	HDAC1/ATF2/HIST1H2A3/USP7/HDAC2/CDC73/WDR61/RBBP4/ASF1A/HMGB2	10
	1396	DMiR	GO:0051276	chromosome organization	22/76	178/2032	1.71333e-07	2.06028e-05	1.85761e-05	HDAC1/ATF2/HIST1H2A3/ERCC3/USP7/HDAC2/CDC73/WDR61/RBBP4/XPA/MRE11/BLM/RMI2/BRIP1/DNA2/XRCC6/RAD54L/MSH6/SMC5/ASF1A/HMGB2/CHMP7	22
	1419	DMiR	GO:0007059	chromosome segregation	8/76	47/2032	0.000255475	0.00792797	0.0071481	UBE2I/MRE11/BLM/RMI2/BRIP1/RMI1/SMC5/CHMP7	8
	650	DMR	GO:0072359	circulatory system development	8/37	115/2032	0.000799032	0.0190969	0.0149503	SYK/PTPN11/CDC42/VEGFA/FGF2/RNASE4/BVES/RNASE6	8
	43	RNA	GO:0003013	circulatory system process	5/36	38/2032	0.000431269	0.00845876	0.00675793	ADORA1/NPY/CHRM2/ADCYAP1/ADORA2B	5
	1601	RNA_DMR	GO:0003013	circulatory system process	3/8	38/2032	0.000317028	0.00697039	0.00653536	NTS/CHRM1/AGT	3
	794	DMR	GO:0050817	coagulation	2/37	13/2032	0.0221841	0.114022	0.0892639	P2RY8/SYK	2
	1759	DMR_DMiR	GO:0032963	collagen metabolic process	1/3	10/2032	0.0146984	0.112421	0.0691207	IL6	1
	5	RNA	GO:0019935	cyclic-nucleotide-mediated signaling	7/36	18/2032	8.23125e-09	1.42071e-06	1.13505e-06	GNAI1/CRHR1/ADCYAP1/ADORA2B/PTHLH/FSHR/CHRM4	7
	1564	RNA_DMiR	GO:0019935	cyclic-nucleotide-mediated signaling	1/2	18/2032	0.0176424	0.121146	0.0850149	CALCB	1
	103	RNA	GO:0001816	cytokine production	4/36	51/2032	0.0114647	0.0960586	0.0767437	ANXA1/ADCYAP1/ADORA2B/IL18	4
	1911	DMR_DMiR	GO:0001816	cytokine production	1/3	51/2032	0.0734565	0.137259	0.0843922	IL6	1
	141	RNA	GO:0050663	cytokine secretion	2/36	13/2032	0.0210608	0.126657	0.10119	ANXA1/IL18	2
	1823	DMR_DMiR	GO:0019221	cytokine-mediated signaling pathway	1/3	24/2032	0.0350333	0.112421	0.0691207	IL6	1
	776	DMR	GO:0016311	dephosphorylation	4/37	57/2032	0.0184536	0.10475	0.0820056	LCK/PTPN11/MASTL/NT5C2	4
	1961	DMR_DMiR	GO:0048589	developmental growth	1/3	89/2032	0.125786	0.184448	0.113406	STAT3	1
	64	RNA	GO:0003006	developmental process involved in reproduction	5/36	51/2032	0.00170806	0.0230322	0.018401	GNRH1/PSAP/ANXA1/ADCYAP1/FSHR	5
	1572	RNA_DMiR	GO:0072507	divalent inorganic cation homeostasis	1/2	47/2032	0.045736	0.121146	0.0850149	CALCB	1
	1429	DMiR	GO:0071897	DNA biosynthetic process	5/76	18/2032	0.000375304	0.00880591	0.00793968	POLE2/BLM/LIG4/DTL/MAD2L2	5
	1408	DMiR	GO:0071103	DNA conformation change	9/76	51/2032	7.58271e-05	0.00342372	0.00308693	ERCC3/RBBP4/BLM/BRIP1/DNA2/XRCC6/RAD54L/ASF1A/HMGB2	9
	831	DMR	GO:0000077	DNA damage checkpoint	2/37	18/2032	0.0411058	0.173733	0.13601	PTPN11/CCND1	2
	1425	DMiR	GO:0000077	DNA damage checkpoint	5/76	18/2032	0.000375304	0.00880591	0.00793968	MRE11/BLM/TIPIN/MSH6/DTL	5
	1418	DMiR	GO:0032508	DNA duplex unwinding	5/76	16/2032	0.000202943	0.00650771	0.00586755	ERCC3/BLM/BRIP1/DNA2/XRCC6	5
	1401	DMiR	GO:0032392	DNA geometric change	7/76	20/2032	4.07132e-06	0.000301278	0.000271641	ERCC3/BLM/BRIP1/DNA2/XRCC6/RAD54L/HMGB2	7
	1409	DMiR	GO:0031570	DNA integrity checkpoint	6/76	21/2032	7.79247e-05	0.00342372	0.00308693	MRE11/BLM/DNA2/TIPIN/MSH6/DTL	6
	1391	DMiR	GO:0006259	DNA metabolic process	25/76	143/2032	7.48067e-12	2.3988e-09	2.16283e-09	GTF2H5/ERCC3/SSRP1/RBBP4/XPA/POLE2/MRE11/BLM/RMI2/BRIP1/DNA2/TIPIN/RMI1/XRCC6/RAD54L/MSH6/SMC5/LIG4/ASF1A/MCM9/MCM8/DTL/MAD2L2/HMGB2/INIP	25
	1394	DMiR	GO:0006310	DNA recombination	14/76	60/2032	1.3795e-08	2.2118e-06	1.99422e-06	ERCC3/MRE11/BLM/RMI2/BRIP1/RMI1/XRCC6/MSH6/SMC5/LIG4/MCM9/MCM8/MAD2L2/HMGB2	14
	1390	DMiR	GO:0006281	DNA repair	22/76	92/2032	2.23646e-13	1.07574e-10	9.69916e-11	GTF2H5/ERCC3/SSRP1/XPA/POLE2/MRE11/BLM/RMI2/BRIP1/DNA2/RMI1/XRCC6/RAD54L/MSH6/SMC5/LIG4/ASF1A/MCM9/MCM8/DTL/MAD2L2/INIP	22
	1392	DMiR	GO:0006260	DNA replication	14/76	43/2032	1.02836e-10	2.47322e-08	2.22993e-08	SSRP1/RBBP4/POLE2/MRE11/BLM/RMI2/DNA2/TIPIN/RMI1/MSH6/LIG4/MCM9/MCM8/DTL	14
	1397	DMiR	GO:0006261	DNA-dependent DNA replication	8/76	25/2032	1.71277e-06	0.000183076	0.000165067	POLE2/MRE11/BLM/DNA2/TIPIN/MSH6/MCM9/MCM8	8
	1406	DMiR	GO:0045005	DNA-dependent DNA replication maintenance of fidelity	5/76	13/2032	6.53285e-05	0.00342372	0.00308693	MRE11/BLM/DNA2/TIPIN/MSH6	5
	1443	DMiR	GO:0006352	DNA-templated transcription, initiation	4/76	13/2032	0.00100019	0.0174942	0.0157733	TBP/TAF1B/ERCC3/TBPL1	4
	1395	DMiR	GO:0006302	double-strand break repair	12/76	47/2032	5.69989e-08	7.83327e-06	7.06271e-06	MRE11/BLM/RMI2/BRIP1/DNA2/RMI1/XRCC6/SMC5/LIG4/MCM9/MCM8/MAD2L2	12
	1398	DMiR	GO:0000724	double-strand break repair via homologous recombination	8/76	26/2032	2.40007e-06	0.000209897	0.000189249	MRE11/BLM/RMI2/RMI1/SMC5/MCM9/MCM8/MAD2L2	8
	1405	DMiR	GO:0006303	double-strand break repair via nonhomologous end joining	5/76	13/2032	6.53285e-05	0.00342372	0.00308693	MRE11/BLM/XRCC6/LIG4/MAD2L2	5
	61	RNA	GO:0060986	endocrine hormone secretion	3/36	13/2032	0.00129387	0.0183051	0.0146244	GNRH1/CRHR1/FSHR	3
	62	RNA	GO:0050886	endocrine process	3/36	14/2032	0.00162675	0.0224523	0.0179378	GNRH1/CRHR1/FSHR	3
	191	RNA	GO:0035270	endocrine system development	2/36	18/2032	0.039087	0.173877	0.138915	ANXA1/ADCYAP1	2
	838	DMR	GO:0006897	endocytosis	3/37	43/2032	0.0416159	0.173733	0.13601	SYK/CDC42/MYO1G	3
	789	DMR	GO:0001935	endothelial cell proliferation	2/37	13/2032	0.0221841	0.114022	0.0892639	VEGFA/FGF2	2
	670	DMR	GO:0007167	enzyme linked receptor protein signaling pathway	8/37	130/2032	0.00180003	0.0271698	0.0212703	LCK/FYN/SRC/YES1/PTPN11/VEGFA/FGF2/PDGFRA	8
	791	DMR	GO:0007173	epidermal growth factor receptor signaling pathway	2/37	13/2032	0.0221841	0.114022	0.0892639	SRC/PTPN11	2
	788	DMR	GO:0050673	epithelial cell proliferation	3/37	33/2032	0.0208313	0.111881	0.0875877	CDC42/VEGFA/FGF2	3
	721	DMR	GO:0001837	epithelial to mesenchymal transition	3/37	24/2032	0.00864696	0.0737424	0.0577305	VEGFA/FGF2/BVES	3
	735	DMR	GO:0090132	epithelium migration	3/37	26/2032	0.0108332	0.082764	0.0647932	PTPN11/FGF2/BVES	3
	801	DMR	GO:0038127	ERBB signaling pathway	2/37	14/2032	0.0255877	0.126661	0.0991588	SRC/PTPN11	2
	56	RNA	GO:0070371	ERK1 and ERK2 cascade	5/36	43/2032	0.00077564	0.0119532	0.00954971	P2RY6/ADCYAP1/FSHR/FGFR2/EPHA5	5
	715	DMR	GO:0070371	ERK1 and ERK2 cascade	4/37	43/2032	0.00691475	0.0629572	0.0492871	SYK/PTPN11/FGF2/PDGFRA	4
	80	RNA	GO:0051234	establishment of localization	15/36	432/2032	0.00421329	0.0454509	0.0363119	ADORA1/GNRH1/P2RY1/P2RY6/CHRM2/ANXA1/CRHR1/ADCYAP1/ADORA2B/FSHR/NDC80/CHRNA5/IL18/SH3GL3/GJA1	15
	201	RNA	GO:0051656	establishment of organelle localization	3/36	46/2032	0.0460385	0.197315	0.157641	CHRM2/ADORA2B/NDC80	3
	193	RNA	GO:0051650	establishment of vesicle localization	2/36	18/2032	0.039087	0.173877	0.138915	CHRM2/ADORA2B	2
	94	RNA	GO:0006887	exocytosis	3/36	25/2032	0.00898974	0.080814	0.0645645	CHRM2/ANXA1/ADORA2B	3
	847	DMR	GO:0097191	extrinsic apoptotic signaling pathway	2/37	19/2032	0.0454232	0.183226	0.143442	SRC/KITLG	2
	1926	DMR_DMiR	GO:0001654	eye development	1/3	60/2032	0.0860339	0.148069	0.0910386	STAT3	1
	1868	DMR_DMiR	GO:0048592	eye morphogenesis	1/3	31/2032	0.0450949	0.113431	0.0697419	STAT3	1
	1767	DMR_DMiR	GO:0001754	eye photoreceptor cell differentiation	1/3	11/2032	0.0161603	0.112421	0.0691207	STAT3	1
	1423	DMiR	GO:0031572	G2 DNA damage checkpoint	4/76	10/2032	0.00032012	0.00879872	0.00793319	MRE11/BLM/MSH6/DTL	4
	843	DMR	GO:0000086	G2/M transition of mitotic cell cycle	2/37	19/2032	0.0454232	0.183226	0.143442	CCND1/MASTL	2
	1433	DMiR	GO:0000086	G2/M transition of mitotic cell cycle	5/76	19/2032	0.000494567	0.0105727	0.0095327	MRE11/BLM/MSH6/DTL/CCNA2	5
	177	RNA	GO:0048732	gland development	3/36	40/2032	0.032207	0.15615	0.124752	PSAP/ANXA1/ADCYAP1	3
	1798	DMR_DMiR	GO:0042593	glucose homeostasis	1/3	17/2032	0.0249012	0.112421	0.0691207	STAT3	1
	752	DMR	GO:1904659	glucose transmembrane transport	2/37	10/2032	0.0132456	0.0883829	0.0691921	YES1/PTPN11	2
	678	DMR	GO:0048534	hematopoietic or lymphoid organ development	6/37	77/2032	0.00221489	0.0311387	0.0243775	LCK/SYK/CD28/SRC/PTPN11/KITLG	6
	666	DMR	GO:0030097	hemopoiesis	6/37	71/2032	0.00144914	0.0243049	0.0190275	LCK/SYK/CD28/SRC/PTPN11/KITLG	6
	780	DMR	GO:0007599	hemostasis	2/37	12/2032	0.018987	0.10475	0.0820056	P2RY8/SYK	2
	1445	DMiR	GO:0018130	heterocycle biosynthetic process	31/76	499/2032	0.00107691	0.0181752	0.0163873	HDAC1/JUN/ATF2/TBP/TAF1B/GTF2H5/ERCC3/USP7/SUMO1/HDAC2/CDC73/EAF2/RPRD1A/WDR61/TBPL1/UBE2I/POLE2/BLM/BRIP1/XRCC6/LIG4/DTL/MAD2L2/HMGB2/CCNC/GATA4/ARNTL/UFL1/ADCY9/TSC22D1/NR2E1	31
	1766	DMR_DMiR	GO:0018130	heterocycle biosynthetic process	3/3	499/2032	0.014742	0.112421	0.0691207	STAT3/IL6/POU2F1	3
	746	DMR	GO:0008645	hexose transmembrane transport	2/37	10/2032	0.0132456	0.0883829	0.0691921	YES1/PTPN11	2
	1501	DMiR	GO:0016570	histone modification	6/76	60/2032	0.0225319	0.190138	0.171434	HDAC1/ATF2/USP7/HDAC2/CDC73/WDR61	6
	1869	DMR_DMiR	GO:0048872	homeostasis of number of cells	1/3	32/2032	0.0465265	0.115259	0.0708658	IL6	1
	732	DMR	GO:0042592	homeostatic process	8/37	173/2032	0.0105738	0.082764	0.0647932	P2RY8/IKZF1/LCK/SYK/SRC/PTPN11/KITLG/FGF2	8
	1780	DMR_DMiR	GO:0042592	homeostatic process	2/3	173/2032	0.0204156	0.112421	0.0691207	STAT3/IL6	2
	1473	DMiR	GO:0035825	homologous recombination	3/76	10/2032	0.00499314	0.0558535	0.0503592	BLM/BRIP1/RMI1	3
	32	RNA	GO:0046879	hormone secretion	5/36	34/2032	0.000251677	0.00610156	0.0048747	GNRH1/ANXA1/CRHR1/ADCYAP1/FSHR	5
	38	RNA	GO:0009914	hormone transport	5/36	35/2032	0.000289877	0.00610156	0.0048747	GNRH1/ANXA1/CRHR1/ADCYAP1/FSHR	5
	100	RNA	GO:0009755	hormone-mediated signaling pathway	3/36	26/2032	0.0100396	0.086642	0.0692206	TSHB/CRHR1/FSHR	3
	27	RNA	GO:0006954	inflammatory response	6/36	47/2032	0.000127442	0.00407341	0.00325436	ADORA1/IL8L2/ANXA1/ADCYAP1/ADORA2B/IL18	6
	1904	DMR_DMiR	GO:0006954	inflammatory response	1/3	47/2032	0.0678298	0.132816	0.0816608	IL6	1
	1578	RNA_DMiR	GO:0098771	inorganic ion homeostasis	1/2	71/2032	0.0686776	0.121146	0.0850149	CALCB	1
	183	RNA	GO:0030073	insulin secretion	2/36	17/2032	0.0351299	0.162124	0.129525	ANXA1/ADCYAP1	2
	763	DMR	GO:0007229	integrin-mediated signaling pathway	2/37	11/2032	0.0160046	0.0940149	0.0736012	SYK/PTPN11	2
	130	RNA	GO:0032635	interleukin-6 production	2/36	12/2032	0.0180198	0.115193	0.0920307	ADCYAP1/ADORA2B	2
	1773	DMR_DMiR	GO:0032635	interleukin-6 production	1/3	12/2032	0.0176207	0.112421	0.0691207	IL6	1
	101	RNA	GO:0035556	intracellular signal transduction	10/36	254/2032	0.0101636	0.0868435	0.0693816	GNAI1/P2RY6/CRHR1/ADCYAP1/ADORA2B/PTHLH/FSHR/FGFR2/EPHA5/CHRM4	10
	637	DMR	GO:0035556	intracellular signal transduction	13/37	254/2032	0.000296609	0.0105022	0.00822179	P2RY8/GRB2/LCK/BTK/SYK/CD28/SRC/PTPN11/CDC42/KITLG/FGF2/PDGFRA/MASTL	13
	1859	DMR_DMiR	GO:0035556	intracellular signal transduction	2/3	254/2032	0.0428475	0.112421	0.0691207	STAT3/IL6	2
	1581	RNA_DMiR	GO:0050801	ion homeostasis	1/2	76/2032	0.073422	0.121146	0.0850149	CALCB	1
	1739	DMR_DMiR	GO:0007259	JAK-STAT cascade	2/3	20/2032	0.000274597	0.0448967	0.0276043	STAT3/IL6	2
	128	RNA	GO:0010876	lipid localization	3/36	32/2032	0.0178088	0.115193	0.0920307	GNRH1/ANXA1/CRHR1	3
	125	RNA	GO:0006869	lipid transport	3/36	31/2032	0.0163358	0.111887	0.0893899	GNRH1/ANXA1/CRHR1	3
	636	DMR	GO:0051674	localization of cell	9/37	123/2032	0.000239084	0.00879093	0.00688213	SYK/FYN/PTPN11/CDC42/KITLG/VEGFA/FGF2/FN1/MYO1G	9
	127	RNA	GO:0040011	locomotion	7/36	155/2032	0.0166143	0.112899	0.0901979	ADORA1/SST/IL8L2/GNRH1/ANXA1/EPHA5/CHRM4	7
	625	DMR	GO:0040011	locomotion	11/37	155/2032	5.37797e-05	0.00341244	0.00267149	SYK/FYN/PTPN11/CDC42/KITLG/VEGFA/FGF2/PDGFRA/FN1/BVES/MYO1G	11
	833	DMR	GO:0030324	lung development	2/37	18/2032	0.0411058	0.173733	0.13601	CDC42/FGF2	2
	720	DMR	GO:0043412	macromolecule modification	15/37	448/2032	0.00818974	0.0711763	0.0557216	LCK/BTK/SYK/FYN/SRC/YES1/PTPN11/CDC42/KITLG/VEGFA/FGF2/PDGFRA/ATG4B/CCND1/MASTL	15
	1488	DMiR	GO:0048232	male gamete generation	4/76	24/2032	0.0108696	0.103531	0.0933464	TBPL1/BRIP1/MCM8/ARNTL	4
	136	RNA	GO:0000165	MAPK cascade	5/36	90/2032	0.0193774	0.122961	0.098237	P2RY6/ADCYAP1/FSHR/FGFR2/EPHA5	5
	703	DMR	GO:0000165	MAPK cascade	6/37	90/2032	0.00489174	0.050285	0.0393665	SYK/PTPN11/CDC42/KITLG/FGF2/PDGFRA	6
	1962	DMR_DMiR	GO:0000165	MAPK cascade	1/3	90/2032	0.127136	0.185595	0.114111	IL6	1
	1481	DMiR	GO:0007127	meiosis I	3/76	12/2032	0.00867216	0.0887513	0.0800208	BLM/BRIP1/RMI1	3
	1413	DMiR	GO:0061982	meiosis I cell cycle process	5/76	14/2032	9.86668e-05	0.0037967	0.00342322	MRE11/BLM/BRIP1/RMI1/MSH6	5
	1456	DMiR	GO:0051321	meiotic cell cycle	5/76	25/2032	0.00189454	0.0268022	0.0241657	MRE11/BLM/BRIP1/RMI1/MSH6	5
	1441	DMiR	GO:1903046	meiotic cell cycle process	5/76	21/2032	0.000816048	0.014812	0.013355	MRE11/BLM/BRIP1/RMI1/MSH6	5
	1490	DMiR	GO:0045132	meiotic chromosome segregation	3/76	14/2032	0.0135955	0.128224	0.115611	BLM/BRIP1/RMI1	3
	702	DMR	GO:0048762	mesenchymal cell differentiation	4/37	39/2032	0.00485485	0.050285	0.0393665	KITLG/VEGFA/FGF2/BVES	4
	731	DMR	GO:0060485	mesenchyme development	4/37	48/2032	0.0102163	0.0807173	0.0631909	KITLG/VEGFA/FGF2/BVES	4
	1574	RNA_DMiR	GO:0055065	metal ion homeostasis	1/2	64/2032	0.0620151	0.121146	0.0850149	CALCB	1
	175	RNA	GO:1902850	microtubule cytoskeleton organization involved in mitosis	2/36	16/2032	0.0313417	0.154559	0.123481	GNAI1/NDC80	2
	826	DMR	GO:0000278	mitotic cell cycle	5/37	105/2032	0.0390086	0.17032	0.133338	CD28/PTPN11/CDC42/CCND1/MASTL	5
	1449	DMiR	GO:0000278	mitotic cell cycle	11/76	105/2032	0.0014015	0.0221024	0.0199282	ERCC3/CDC73/MRE11/BLM/DNA2/TIPIN/MSH6/SMC5/DTL/CCNA2/CHMP7	11
	1462	DMiR	GO:0007093	mitotic cell cycle checkpoint	4/76	17/2032	0.00297	0.0376128	0.0339128	MRE11/BLM/TIPIN/MSH6	4
	1414	DMiR	GO:0044772	mitotic cell cycle phase transition	8/76	42/2032	0.000111595	0.00412901	0.00372284	ERCC3/CDC73/MRE11/BLM/MSH6/DTL/CCNA2/CHMP7	8
	1416	DMiR	GO:1903047	mitotic cell cycle process	11/76	83/2032	0.00017726	0.00609015	0.00549107	ERCC3/CDC73/MRE11/BLM/DNA2/TIPIN/MSH6/SMC5/DTL/CCNA2/CHMP7	11
	1431	DMiR	GO:0044774	mitotic DNA integrity checkpoint	4/76	11/2032	0.000488829	0.0105727	0.0095327	MRE11/BLM/TIPIN/MSH6	4
	812	DMR	GO:0140014	mitotic nuclear division	3/37	38/2032	0.0302672	0.143245	0.112142	CD28/CDC42/CCND1	3
	118	RNA	GO:0007052	mitotic spindle organization	2/36	11/2032	0.0151844	0.106538	0.0851157	GNAI1/NDC80	2
	24	RNA	GO:0050804	modulation of chemical synaptic transmission	5/36	27/2032	7.98843e-05	0.00275761	0.00220313	ADORA1/GNAI1/CHRM2/ADCYAP1/ADORA2B	5
	1854	DMR_DMiR	GO:0032943	mononuclear cell proliferation	1/3	29/2032	0.0422273	0.112421	0.0691207	IL6	1
	747	DMR	GO:0015749	monosaccharide transmembrane transport	2/37	10/2032	0.0132456	0.0883829	0.0691921	YES1/PTPN11	2
	682	DMR	GO:0006928	movement of cell or subcellular component	9/37	170/2032	0.00259089	0.0339301	0.0265627	SYK/FYN/PTPN11/CDC42/KITLG/VEGFA/FGF2/FN1/MYO1G	9
	1792	DMR_DMiR	GO:0035264	multicellular organism growth	1/3	16/2032	0.023448	0.112421	0.0691207	STAT3	1
	664	DMR	GO:0048871	multicellular organismal homeostasis	4/37	28/2032	0.00139488	0.0243049	0.0190275	SYK/SRC/PTPN11/FGF2	4
	1845	DMR_DMiR	GO:0048871	multicellular organismal homeostasis	1/3	28/2032	0.0407914	0.112421	0.0691207	STAT3	1
	1757	DMR_DMiR	GO:0051704	multi-organism process	2/3	142/2032	0.0138853	0.112421	0.0691207	STAT3/IL6	2
	1909	DMR_DMiR	GO:0044703	multi-organism reproductive process	1/3	50/2032	0.072052	0.136983	0.0842223	STAT3	1
	1820	DMR_DMiR	GO:0033002	muscle cell proliferation	1/3	23/2032	0.0335901	0.112421	0.0691207	IL6	1
	1599	RNA_DMR	GO:0006936	muscle contraction	3/8	33/2032	0.00020696	0.00697039	0.00653536	NMU/CHRM1/MLN	3
	167	RNA	GO:0003012	muscle system process	3/36	39/2032	0.0301527	0.154559	0.123481	P2RY1/CHRM2/ADORA2B	3
	1603	RNA_DMR	GO:0003012	muscle system process	3/8	39/2032	0.000342806	0.00697039	0.00653536	NMU/CHRM1/MLN	3
	1468	DMiR	GO:0034660	ncRNA metabolic process	7/76	55/2032	0.00370782	0.0435404	0.0392573	TAF1B/GTF2H5/INTS9/INTS7/INTS11/INTS2/URM1	7
	1466	DMiR	GO:0034470	ncRNA processing	6/76	40/2032	0.00312507	0.0385425	0.0347511	GTF2H5/INTS9/INTS7/INTS11/INTS2/URM1	6
	1977	DMR_DMiR	GO:0043066	negative regulation of apoptotic process	1/3	104/2032	0.145887	0.198771	0.122212	IL6	1
	1454	DMiR	GO:0045786	negative regulation of cell cycle	7/76	49/2032	0.00188007	0.0268022	0.0241657	CDC73/MRE11/BLM/DNA2/TIPIN/MSH6/DTL	7
	1432	DMiR	GO:1902750	negative regulation of cell cycle G2/M phase transition	4/76	11/2032	0.000488829	0.0105727	0.0095327	MRE11/BLM/MSH6/DTL	4
	1436	DMiR	GO:1901988	negative regulation of cell cycle phase transition	5/76	20/2032	0.000640304	0.0128328	0.0115704	CDC73/MRE11/BLM/MSH6/DTL	5
	1450	DMiR	GO:0010948	negative regulation of cell cycle process	5/76	24/2032	0.00156076	0.0238325	0.0214881	CDC73/MRE11/BLM/MSH6/DTL	5
	154	RNA	GO:0010721	negative regulation of cell development	3/36	37/2032	0.0262619	0.145917	0.116577	GNRH1/ADCYAP1/PTHLH	3
	188	RNA	GO:0045596	negative regulation of cell differentiation	4/36	72/2032	0.0362524	0.166414	0.132952	GNRH1/ANXA1/ADCYAP1/PTHLH	4
	161	RNA	GO:0030336	negative regulation of cell migration	2/36	15/2032	0.0277292	0.145917	0.116577	ADORA1/GNRH1	2
	187	RNA	GO:2000146	negative regulation of cell motility	2/36	17/2032	0.0351299	0.162124	0.129525	ADORA1/GNRH1	2
	1451	DMiR	GO:0051053	negative regulation of DNA metabolic process	5/76	24/2032	0.00156076	0.0238325	0.0214881	BLM/RMI2/TIPIN/MSH6/MAD2L2	5
	1459	DMiR	GO:0045910	negative regulation of DNA recombination	4/76	16/2032	0.00233686	0.0316628	0.0285482	BLM/RMI2/MSH6/MAD2L2	4
	1446	DMiR	GO:0045930	negative regulation of mitotic cell cycle	5/76	23/2032	0.00127241	0.0211044	0.0190284	CDC73/MRE11/BLM/TIPIN/MSH6	5
	1447	DMiR	GO:1901991	negative regulation of mitotic cell cycle phase transition	4/76	14/2032	0.0013608	0.0221024	0.0199282	CDC73/MRE11/BLM/MSH6	4
	90	RNA	GO:0051241	negative regulation of multicellular organismal process	6/36	101/2032	0.00750128	0.071929	0.057466	ADORA1/GNRH1/ANXA1/ADCYAP1/ADORA2B/PTHLH	6
	1978	DMR_DMiR	GO:0043069	negative regulation of programmed cell death	1/3	104/2032	0.145887	0.198771	0.122212	IL6	1
	1474	DMiR	GO:2001021	negative regulation of response to DNA damage stimulus	3/76	10/2032	0.00499314	0.0558535	0.0503592	BLM/RMI2/MAD2L2	3
	190	RNA	GO:0032102	negative regulation of response to external stimulus	2/36	18/2032	0.039087	0.173877	0.138915	ADORA1/ADCYAP1	2
	151	RNA	GO:0051048	negative regulation of secretion	2/36	14/2032	0.0242998	0.137064	0.109504	ADORA1/ANXA1	2
	139	RNA	GO:0051051	negative regulation of transport	3/36	34/2032	0.0209719	0.126657	0.10119	ADORA1/ANXA1/ADCYAP1	3
	1412	DMiR	GO:0000726	non-recombinational repair	5/76	14/2032	9.86668e-05	0.0037967	0.00342322	MRE11/BLM/XRCC6/LIG4/MAD2L2	5
	1430	DMiR	GO:0098813	nuclear chromosome segregation	7/76	39/2032	0.000455037	0.0104225	0.00939725	MRE11/BLM/RMI2/BRIP1/RMI1/SMC5/CHMP7	7
	1491	DMiR	GO:0000280	nuclear division	6/76	55/2032	0.0151235	0.14125	0.127355	BLM/BRIP1/RMI1/SMC5/CCNA2/CHMP7	6
	1453	DMiR	GO:0097659	nucleic acid-templated transcription	27/76	423/2032	0.00179607	0.0265818	0.023967	HDAC1/JUN/ATF2/TBP/TAF1B/GTF2H5/ERCC3/USP7/SUMO1/HDAC2/CDC73/EAF2/RPRD1A/WDR61/TBPL1/UBE2I/BLM/BRIP1/XRCC6/MAD2L2/HMGB2/CCNC/GATA4/ARNTL/UFL1/TSC22D1/NR2E1	27
	1748	DMR_DMiR	GO:0097659	nucleic acid-templated transcription	3/3	423/2032	0.00897026	0.112421	0.0691207	STAT3/IL6/POU2F1	3
	1437	DMiR	GO:0034654	nucleobase-containing compound biosynthetic process	31/76	486/2032	0.000663782	0.0129929	0.0117148	HDAC1/JUN/ATF2/TBP/TAF1B/GTF2H5/ERCC3/USP7/SUMO1/HDAC2/CDC73/EAF2/RPRD1A/WDR61/TBPL1/UBE2I/POLE2/BLM/BRIP1/XRCC6/LIG4/DTL/MAD2L2/HMGB2/CCNC/GATA4/ARNTL/UFL1/ADCY9/TSC22D1/NR2E1	31
	1755	DMR_DMiR	GO:0034654	nucleobase-containing compound biosynthetic process	3/3	486/2032	0.0136174	0.112421	0.0691207	STAT3/IL6/POU2F1	3
	1480	DMiR	GO:0006997	nucleus organization	3/76	12/2032	0.00867216	0.0887513	0.0800208	SUMO1/TBPL1/CHMP7	3
	1502	DMiR	GO:0048285	organelle fission	6/76	60/2032	0.0225319	0.190138	0.171434	BLM/BRIP1/RMI1/SMC5/CCNA2/CHMP7	6
	1420	DMiR	GO:0006996	organelle organization	30/76	443/2032	0.000287326	0.00837668	0.00755266	HDAC1/ATF2/HIST1H2A3/ACTB/ERCC3/USP7/SUMO1/HDAC2/CDC73/WDR61/TBPL1/RBBP4/XPA/MRE11/BLM/RMI2/BRIP1/DNA2/RMI1/XRCC6/RAD54L/MSH6/SMC5/ASF1A/CCNA2/MAD2L2/HMGB2/TAPT1/CHMP7/MAPRE1	30
	120	RNA	GO:0021543	pallium development	2/36	11/2032	0.0151844	0.106538	0.0851157	NPY/EPHA5	2
	1966	DMR_DMiR	GO:0043043	peptide biosynthetic process	1/3	94/2032	0.132521	0.189233	0.116348	IL6	1
	86	RNA	GO:0030072	peptide hormone secretion	3/36	23/2032	0.00709244	0.0711718	0.0568611	ANXA1/CRHR1/ADCYAP1	3
	93	RNA	GO:0002790	peptide secretion	4/36	47/2032	0.00860601	0.0798601	0.0638023	ANXA1/CRHR1/ADCYAP1/IL18	4
	1903	DMR_DMiR	GO:0002790	peptide secretion	1/3	47/2032	0.0678298	0.132816	0.0816608	IL6	1
	638	DMR	GO:0018193	peptidyl-amino acid modification	10/37	157/2032	0.000319678	0.0108197	0.00847038	LCK/BTK/SYK/FYN/SRC/YES1/KITLG/VEGFA/PDGFRA/MASTL	10
	1860	DMR_DMiR	GO:0018209	peptidyl-serine modification	1/3	30/2032	0.0436618	0.112421	0.0691207	IL6	1
	1853	DMR_DMiR	GO:0018105	peptidyl-serine phosphorylation	1/3	29/2032	0.0422273	0.112421	0.0691207	IL6	1
	614	DMR	GO:0018212	peptidyl-tyrosine modification	9/37	66/2032	1.40046e-06	0.00033471	0.000262034	LCK/BTK/SYK/FYN/SRC/YES1/KITLG/VEGFA/PDGFRA	9
	1935	DMR_DMiR	GO:0018212	peptidyl-tyrosine modification	1/3	66/2032	0.0943552	0.155829	0.0958099	IL6	1
	613	DMR	GO:0018108	peptidyl-tyrosine phosphorylation	9/37	65/2032	1.22502e-06	0.00033471	0.000262034	LCK/BTK/SYK/FYN/SRC/YES1/KITLG/VEGFA/PDGFRA	9
	1934	DMR_DMiR	GO:0018108	peptidyl-tyrosine phosphorylation	1/3	65/2032	0.0929719	0.155111	0.0953686	IL6	1
	654	DMR	GO:0006909	phagocytosis	3/37	12/2032	0.00109276	0.0237426	0.0185873	SYK/CDC42/MYO1G	3
	646	DMR	GO:0006796	phosphate-containing compound metabolic process	15/37	354/2032	0.000705813	0.0186964	0.0146368	LCK/BTK/SYK/FYN/SRC/YES1/PTPN11/CDC42/KITLG/VEGFA/FGF2/PDGFRA/CCND1/MASTL/NT5C2	15
	647	DMR	GO:0006793	phosphorus metabolic process	15/37	355/2032	0.00072821	0.0186964	0.0146368	LCK/BTK/SYK/FYN/SRC/YES1/PTPN11/CDC42/KITLG/VEGFA/FGF2/PDGFRA/CCND1/MASTL/NT5C2	15
	628	DMR	GO:0016310	phosphorylation	14/37	253/2032	6.4735e-05	0.00343815	0.00269161	LCK/BTK/SYK/FYN/SRC/YES1/PTPN11/CDC42/KITLG/VEGFA/FGF2/PDGFRA/CCND1/MASTL	14
	1778	DMR_DMiR	GO:0046530	photoreceptor cell differentiation	1/3	13/2032	0.0190797	0.112421	0.0691207	STAT3	1
	782	DMR	GO:0045766	positive regulation of angiogenesis	2/37	12/2032	0.018987	0.10475	0.0820056	VEGFA/FGF2	2
	803	DMR	GO:0110110	positive regulation of animal organ morphogenesis	2/37	14/2032	0.0255877	0.126661	0.0991588	CDC42/FGF2	2
	1884	DMR_DMiR	GO:0043065	positive regulation of apoptotic process	1/3	38/2032	0.0550864	0.123378	0.0758579	IL6	1
	1858	DMR_DMiR	GO:0009891	positive regulation of biosynthetic process	2/3	253/2032	0.0425253	0.112421	0.0691207	STAT3/IL6	2
	755	DMR	GO:0043085	positive regulation of catalytic activity	6/37	111/2032	0.0134464	0.0886534	0.0694038	LCK/PTPN11/CDC42/KITLG/FGF2/CCND1	6
	115	RNA	GO:0050867	positive regulation of cell activation	3/36	30/2032	0.0149348	0.106538	0.0851157	ANXA1/ADORA2B/IL18	3
	772	DMR	GO:0050867	positive regulation of cell activation	3/37	30/2032	0.0160921	0.0940149	0.0736012	LCK/SYK/CD28	3
	1865	DMR_DMiR	GO:0050867	positive regulation of cell activation	1/3	30/2032	0.0436618	0.112421	0.0691207	IL6	1
	674	DMR	GO:0045785	positive regulation of cell adhesion	4/37	30/2032	0.0018189	0.0271698	0.0212703	LCK/SYK/CD28/VEGFA	4
	1862	DMR_DMiR	GO:0045785	positive regulation of cell adhesion	1/3	30/2032	0.0436618	0.112421	0.0691207	IL6	1
	89	RNA	GO:0010647	positive regulation of cell communication	8/36	168/2032	0.00748692	0.071929	0.057466	ADORA1/GNRH1/P2RY6/ADCYAP1/ADORA2B/FSHR/FGFR2/EPHA5	8
	725	DMR	GO:0010647	positive regulation of cell communication	8/37	168/2032	0.00889437	0.0739393	0.0578846	P2RY8/LCK/CD28/PTPN11/CDC42/KITLG/FGF2/PDGFRA	8
	695	DMR	GO:0045787	positive regulation of cell cycle	4/37	37/2032	0.00400117	0.0450014	0.0352301	CD28/PTPN11/CDC42/CCND1	4
	856	DMR	GO:0006954	inflammatory response	3/37	47/2032	0.052041	0.20061	0.157051	SYK/CD28/FN1	3
	857	DMR	GO:0072503	cellular divalent inorganic cation homeostasis	3/37	47/2032	0.052041	0.20061	0.157051	P2RY8/IKZF1/LCK	3
	858	DMR	GO:0072507	divalent inorganic cation homeostasis	3/37	47/2032	0.052041	0.20061	0.157051	P2RY8/IKZF1/LCK	3
	859	DMR	GO:0012501	programmed cell death	7/37	191/2032	0.0525335	0.201695	0.1579	LCK/CD28/SRC/KITLG/FGF2/PDGFRA/CTSD	7
	860	DMR	GO:0015850	organic hydroxy compound transport	2/37	21/2032	0.0545331	0.206879	0.161959	SYK/PTPN11	2
	861	DMR	GO:0031570	DNA integrity checkpoint	2/37	21/2032	0.0545331	0.206879	0.161959	PTPN11/CCND1	2
	862	DMR	GO:0060541	respiratory system development	2/37	21/2032	0.0545331	0.206879	0.161959	CDC42/FGF2	2
	863	DMR	GO:0009611	response to wounding	3/37	48/2032	0.0548293	0.207181	0.162195	P2RY8/SYK/FGF2	3
	864	DMR	GO:0008283	cell proliferation	7/37	193/2032	0.0550757	0.207293	0.162283	SYK/CD28/CDC42/KITLG/VEGFA/FGF2/CCND1	7
	865	DMR	GO:0044089	positive regulation of cellular component biogenesis	3/37	49/2032	0.057689	0.216277	0.169316	CDC42/VEGFA/UTP15	3
	866	DMR	GO:0002252	immune effector process	3/37	50/2032	0.0606192	0.225494	0.176532	SYK/CD28/MYO1G	3
	867	DMR	GO:0045087	innate immune response	3/37	50/2032	0.0606192	0.225494	0.176532	BTK/SYK/CDC42	3
	868	DMR	GO:1903047	mitotic cell cycle process	4/37	83/2032	0.0613709	0.227405	0.178028	CD28/CDC42/CCND1/MASTL	4
	869	DMR	GO:2000026	regulation of multicellular organismal development	7/37	199/2032	0.063173	0.233179	0.182548	SYK/CD28/CDC42/KITLG/VEGFA/FGF2/ZEB1	7
	870	DMR	GO:0002263	cell activation involved in immune response	2/37	23/2032	0.0642308	0.233478	0.182782	SYK/CD28	2
	871	DMR	GO:0002366	leukocyte activation involved in immune response	2/37	23/2032	0.0642308	0.233478	0.182782	SYK/CD28	2
	872	DMR	GO:0002440	production of molecular mediator of immune response	2/37	23/2032	0.0642308	0.233478	0.182782	IKZF1/CD28	2
	873	DMR	GO:0097193	intrinsic apoptotic signaling pathway	2/37	23/2032	0.0642308	0.233478	0.182782	LCK/SRC	2
	874	DMR	GO:0044087	regulation of cellular component biogenesis	4/37	86/2032	0.0682392	0.244411	0.191341	PTPN11/CDC42/VEGFA/UTP15	4
	875	DMR	GO:0008219	cell death	7/37	203/2032	0.0689681	0.244411	0.191341	LCK/CD28/SRC/KITLG/FGF2/PDGFRA/CTSD	7
	876	DMR	GO:0030217	T cell differentiation	2/37	24/2032	0.0692839	0.244411	0.191341	LCK/CD28	2
	877	DMR	GO:0032944	regulation of mononuclear cell proliferation	2/37	24/2032	0.0692839	0.244411	0.191341	SYK/CD28	2
	878	DMR	GO:0045862	positive regulation of proteolysis	2/37	24/2032	0.0692839	0.244411	0.191341	LCK/FGF2	2
	879	DMR	GO:0048839	inner ear development	2/37	24/2032	0.0692839	0.244411	0.191341	PTPN11/FGF2	2
	880	DMR	GO:0050670	regulation of lymphocyte proliferation	2/37	24/2032	0.0692839	0.244411	0.191341	SYK/CD28	2
	881	DMR	GO:0051056	regulation of small GTPase mediated signal transduction	2/37	24/2032	0.0692839	0.244411	0.191341	P2RY8/KITLG	2
	882	DMR	GO:0071363	cellular response to growth factor stimulus	4/37	87/2032	0.0706155	0.248193	0.194302	YES1/PTPN11/VEGFA/FGF2	4
	883	DMR	GO:0010631	epithelial cell migration	2/37	25/2032	0.0744648	0.258867	0.202658	PTPN11/FGF2	2
	884	DMR	GO:0044839	cell cycle G2/M phase transition	2/37	25/2032	0.0744648	0.258867	0.202658	CCND1/MASTL	2
	885	DMR	GO:2001233	regulation of apoptotic signaling pathway	2/37	25/2032	0.0744648	0.258867	0.202658	LCK/SRC	2
	886	DMR	GO:0001501	skeletal system development	4/37	89/2032	0.0754973	0.261505	0.204724	SRC/PTPN11/PDGFRA/COL6A1	4
	887	DMR	GO:0000280	nuclear division	3/37	55/2032	0.0762985	0.263326	0.206149	CD28/CDC42/CCND1	3
	888	DMR	GO:0070848	response to growth factor	4/37	90/2032	0.0780023	0.265706	0.208013	YES1/PTPN11/VEGFA/FGF2	4
	889	DMR	GO:0032101	regulation of response to external stimulus	3/37	56/2032	0.0796333	0.265706	0.208013	SYK/CD28/VEGFA	3
	890	DMR	GO:0098657	import into cell	3/37	56/2032	0.0796333	0.265706	0.208013	SYK/CDC42/MYO1G	3
	891	DMR	GO:0048468	cell development	8/37	253/2032	0.0797432	0.265706	0.208013	SRC/PTPN11/CDC42/KITLG/FGF2/BVES/ZEB1/COL6A1	8
	892	DMR	GO:0002697	regulation of immune effector process	2/37	26/2032	0.0797674	0.265706	0.208013	SYK/CD28	2
	893	DMR	GO:0009755	hormone-mediated signaling pathway	2/37	26/2032	0.0797674	0.265706	0.208013	SRC/PTPN11	2
	894	DMR	GO:0042113	B cell activation	2/37	26/2032	0.0797674	0.265706	0.208013	SYK/CD28	2
	895	DMR	GO:0043583	ear development	2/37	26/2032	0.0797674	0.265706	0.208013	PTPN11/FGF2	2
	896	DMR	GO:0060326	cell chemotaxis	2/37	26/2032	0.0797674	0.265706	0.208013	SYK/VEGFA	2
	897	DMR	GO:2000027	regulation of animal organ morphogenesis	2/37	26/2032	0.0797674	0.265706	0.208013	CDC42/FGF2	2
	898	DMR	GO:0046649	lymphocyte activation	3/37	57/2032	0.0830322	0.275621	0.215774	LCK/SYK/CD28	3
	899	DMR	GO:0000075	cell cycle checkpoint	2/37	27/2032	0.0851859	0.281792	0.220605	PTPN11/CCND1	2
	900	DMR	GO:0048646	anatomical structure formation involved in morphogenesis	5/37	133/2032	0.0898456	0.296181	0.23187	PTPN11/VEGFA/FGF2/RNASE4/RNASE6	5
	901	DMR	GO:0042063	gliogenesis	2/37	28/2032	0.0907146	0.298018	0.233308	PTPN11/FGF2	2
	902	DMR	GO:0006875	cellular metal ion homeostasis	3/37	60/2032	0.0936022	0.304334	0.238253	P2RY8/IKZF1/LCK	3
	903	DMR	GO:0007420	brain development	3/37	60/2032	0.0936022	0.304334	0.238253	FYN/PTPN11/FGF2	3
	904	DMR	GO:0048285	organelle fission	3/37	60/2032	0.0936022	0.304334	0.238253	CD28/CDC42/CCND1	3
	905	DMR	GO:0000904	cell morphogenesis involved in differentiation	4/37	96/2032	0.0939106	0.304334	0.238253	PTPN11/CDC42/BVES/COL6A1	4
	906	DMR	GO:0007548	sex differentiation	2/37	29/2032	0.096348	0.306009	0.239564	PTPN11/KITLG	2
	907	DMR	GO:0032147	activation of protein kinase activity	2/37	29/2032	0.096348	0.306009	0.239564	PTPN11/FGF2	2
	908	DMR	GO:0032943	mononuclear cell proliferation	2/37	29/2032	0.096348	0.306009	0.239564	SYK/CD28	2
	909	DMR	GO:0034332	adherens junction organization	2/37	29/2032	0.096348	0.306009	0.239564	CDC42/VEGFA	2
	910	DMR	GO:0046651	lymphocyte proliferation	2/37	29/2032	0.096348	0.306009	0.239564	SYK/CD28	2
	911	DMR	GO:0051480	regulation of cytosolic calcium ion concentration	2/37	29/2032	0.096348	0.306009	0.239564	P2RY8/IKZF1	2
	912	DMR	GO:0009887	animal organ morphogenesis	5/37	137/2032	0.0990935	0.313687	0.245575	CDC42/FGF2/PDGFRA/BVES/COL6A1	5
	913	DMR	GO:0030334	regulation of cell migration	3/37	62/2032	0.100949	0.318506	0.249348	KITLG/VEGFA/FGF2	3
	914	DMR	GO:0048878	chemical homeostasis	4/37	99/2032	0.102415	0.322067	0.252135	P2RY8/IKZF1/LCK/PTPN11	4
	915	DMR	GO:0007507	heart development	3/37	63/2032	0.104709	0.327131	0.2561	PTPN11/CDC42/BVES	3
	916	DMR	GO:0045321	leukocyte activation	3/37	63/2032	0.104709	0.327131	0.2561	LCK/SYK/CD28	3
	917	DMR	GO:0051239	regulation of multicellular organismal process	8/37	270/2032	0.107447	0.330992	0.259123	SYK/CD28/PTPN11/CDC42/KITLG/VEGFA/FGF2/ZEB1	8
	918	DMR	GO:0001819	positive regulation of cytokine production	2/37	31/2032	0.107907	0.330992	0.259123	CD28/PTPN11	2
	919	DMR	GO:0006869	lipid transport	2/37	31/2032	0.107907	0.330992	0.259123	SYK/PTPN11	2
	920	DMR	GO:0035265	organ growth	2/37	31/2032	0.107907	0.330992	0.259123	PTPN11/COL6A1	2
	921	DMR	GO:0048863	stem cell differentiation	2/37	31/2032	0.107907	0.330992	0.259123	KITLG/FGF2	2
	922	DMR	GO:0065009	regulation of molecular function	9/37	316/2032	0.108023	0.330992	0.259123	LCK/PTPN11/CDC42/KITLG/VEGFA/FGF2/BVES/CCND1/MASTL	9
	923	DMR	GO:0055065	metal ion homeostasis	3/37	64/2032	0.108525	0.331471	0.259498	P2RY8/IKZF1/LCK	3
	924	DMR	GO:0010876	lipid localization	2/37	32/2032	0.113823	0.344349	0.26958	SYK/PTPN11	2
	925	DMR	GO:0031589	cell-substrate adhesion	2/37	32/2032	0.113823	0.344349	0.26958	VEGFA/BVES	2
	926	DMR	GO:0048872	homeostasis of number of cells	2/37	32/2032	0.113823	0.344349	0.26958	PTPN11/KITLG	2
	927	DMR	GO:0010564	regulation of cell cycle process	3/37	66/2032	0.116322	0.349698	0.273767	CD28/CDC42/CCND1	3
	928	DMR	GO:2000145	regulation of cell motility	3/37	66/2032	0.116322	0.349698	0.273767	KITLG/VEGFA/FGF2	3
	929	DMR	GO:0006873	cellular ion homeostasis	3/37	67/2032	0.1203	0.357164	0.279612	P2RY8/IKZF1/LCK	3
	930	DMR	GO:0006935	chemotaxis	3/37	67/2032	0.1203	0.357164	0.279612	SYK/VEGFA/PDGFRA	3
	931	DMR	GO:0030003	cellular cation homeostasis	3/37	67/2032	0.1203	0.357164	0.279612	P2RY8/IKZF1/LCK	3
	932	DMR	GO:0042330	taxis	3/37	67/2032	0.1203	0.357164	0.279612	SYK/VEGFA/PDGFRA	3
	933	DMR	GO:0043067	regulation of programmed cell death	5/37	146/2032	0.121631	0.359999	0.281831	LCK/SRC/KITLG/FGF2/PDGFRA	5
	934	DMR	GO:0048608	reproductive structure development	2/37	34/2032	0.125901	0.370341	0.289928	PTPN11/KITLG	2
	935	DMR	GO:0061458	reproductive system development	2/37	34/2032	0.125901	0.370341	0.289928	PTPN11/KITLG	2
	936	DMR	GO:0034329	cell junction assembly	2/37	35/2032	0.132054	0.383957	0.300587	CDC42/VEGFA	2
	937	DMR	GO:0051047	positive regulation of secretion	2/37	35/2032	0.132054	0.383957	0.300587	SYK/PTPN11	2
	938	DMR	GO:1903532	positive regulation of secretion by cell	2/37	35/2032	0.132054	0.383957	0.300587	SYK/PTPN11	2
	939	DMR	GO:0051270	regulation of cellular component movement	3/37	70/2032	0.132537	0.383957	0.300587	KITLG/VEGFA/FGF2	3
	940	DMR	GO:0060322	head development	3/37	70/2032	0.132537	0.383957	0.300587	FYN/PTPN11/FGF2	3
	941	DMR	GO:0010629	negative regulation of gene expression	6/37	194/2032	0.134636	0.388859	0.304425	IKZF1/CD28/ZEB1/LIN28B/CCND1/RNASE6	6
	942	DMR	GO:0045597	positive regulation of cell differentiation	4/37	110/2032	0.136525	0.391313	0.306346	SYK/KITLG/FGF2/ZEB1	4
	943	DMR	GO:0055080	cation homeostasis	3/37	71/2032	0.136714	0.391313	0.306346	P2RY8/IKZF1/LCK	3
	944	DMR	GO:0098771	inorganic ion homeostasis	3/37	71/2032	0.136714	0.391313	0.306346	P2RY8/IKZF1/LCK	3
	945	DMR	GO:0090305	nucleic acid phosphodiester bond hydrolysis	2/37	37/2032	0.144565	0.412551	0.322972	RNASE4/RNASE6	2
	946	DMR	GO:0010941	regulation of cell death	5/37	155/2032	0.146441	0.416659	0.326189	LCK/SRC/KITLG/FGF2/PDGFRA	5
	947	DMR	GO:0003013	circulatory system process	2/37	38/2032	0.150915	0.422073	0.330427	CDC42/VEGFA	2
	948	DMR	GO:0008015	blood circulation	2/37	38/2032	0.150915	0.422073	0.330427	CDC42/VEGFA	2
	949	DMR	GO:0030900	forebrain development	2/37	38/2032	0.150915	0.422073	0.330427	FYN/FGF2	2
	950	DMR	GO:0032386	regulation of intracellular transport	2/37	38/2032	0.150915	0.422073	0.330427	SYK/PTPN11	2
	951	DMR	GO:0042742	defense response to bacterium	2/37	38/2032	0.150915	0.422073	0.330427	SYK/RNASE4	2
	952	DMR	GO:0001775	cell activation	3/37	75/2032	0.153872	0.422073	0.330427	LCK/SYK/CD28	3
	953	DMR	GO:0055082	cellular chemical homeostasis	3/37	75/2032	0.153872	0.422073	0.330427	P2RY8/IKZF1/LCK	3
	954	DMR	GO:0032879	regulation of localization	6/37	202/2032	0.154783	0.422073	0.330427	SYK/YES1/PTPN11/KITLG/VEGFA/FGF2	6
	955	DMR	GO:0016192	vesicle-mediated transport	4/37	116/2032	0.156909	0.422073	0.330427	SYK/CDC42/BVES/MYO1G	4
	956	DMR	GO:0050801	ion homeostasis	3/37	76/2032	0.158269	0.422073	0.330427	P2RY8/IKZF1/LCK	3
	957	DMR	GO:0034330	cell junction organization	2/37	40/2032	0.163782	0.422073	0.330427	CDC42/VEGFA	2
	958	DMR	GO:0034470	ncRNA processing	2/37	40/2032	0.163782	0.422073	0.330427	LIN28B/UTP15	2
	959	DMR	GO:0034762	regulation of transmembrane transport	2/37	40/2032	0.163782	0.422073	0.330427	YES1/PTPN11	2
	960	DMR	GO:0002819	regulation of adaptive immune response	1/37	10/2032	0.168211	0.422073	0.330427	CD28	1
	961	DMR	GO:0002822	regulation of adaptive immune response based on somatic recombination of immune receptors built from immunoglobulin superfamily domains	1/37	10/2032	0.168211	0.422073	0.330427	CD28	1
	962	DMR	GO:0006638	neutral lipid metabolic process	1/37	10/2032	0.168211	0.422073	0.330427	PTPN11	1
	963	DMR	GO:0006639	acylglycerol metabolic process	1/37	10/2032	0.168211	0.422073	0.330427	PTPN11	1
	964	DMR	GO:0006766	vitamin metabolic process	1/37	10/2032	0.168211	0.422073	0.330427	HAGH	1
	965	DMR	GO:0010389	regulation of G2/M transition of mitotic cell cycle	1/37	10/2032	0.168211	0.422073	0.330427	CCND1	1
	966	DMR	GO:0015718	monocarboxylic acid transport	1/37	10/2032	0.168211	0.422073	0.330427	SYK	1
	967	DMR	GO:0016447	somatic recombination of immunoglobulin gene segments	1/37	10/2032	0.168211	0.422073	0.330427	CD28	1
	968	DMR	GO:0032675	regulation of interleukin-6 production	1/37	10/2032	0.168211	0.422073	0.330427	PTPN11	1
	969	DMR	GO:0038034	signal transduction in absence of ligand	1/37	10/2032	0.168211	0.422073	0.330427	KITLG	1
	970	DMR	GO:0040014	regulation of multicellular organism growth	1/37	10/2032	0.168211	0.422073	0.330427	PTPN11	1
	971	DMR	GO:0042246	tissue regeneration	1/37	10/2032	0.168211	0.422073	0.330427	FGF2	1
	972	DMR	GO:0044060	regulation of endocrine process	1/37	10/2032	0.168211	0.422073	0.330427	PTPN11	1
	973	DMR	GO:0045580	regulation of T cell differentiation	1/37	10/2032	0.168211	0.422073	0.330427	CD28	1
	974	DMR	GO:0045639	positive regulation of myeloid cell differentiation	1/37	10/2032	0.168211	0.422073	0.330427	KITLG	1
	975	DMR	GO:0046847	filopodium assembly	1/37	10/2032	0.168211	0.422073	0.330427	CDC42	1
	976	DMR	GO:0048332	mesoderm morphogenesis	1/37	10/2032	0.168211	0.422073	0.330427	FGF2	1
	977	DMR	GO:0048678	response to axon injury	1/37	10/2032	0.168211	0.422073	0.330427	FGF2	1
	978	DMR	GO:0050729	positive regulation of inflammatory response	1/37	10/2032	0.168211	0.422073	0.330427	CD28	1
	979	DMR	GO:0051489	regulation of filopodium assembly	1/37	10/2032	0.168211	0.422073	0.330427	CDC42	1
	980	DMR	GO:0060536	cartilage morphogenesis	1/37	10/2032	0.168211	0.422073	0.330427	COL6A1	1
	981	DMR	GO:0061041	regulation of wound healing	1/37	10/2032	0.168211	0.422073	0.330427	SYK	1
	982	DMR	GO:0070301	cellular response to hydrogen peroxide	1/37	10/2032	0.168211	0.422073	0.330427	SYK	1
	983	DMR	GO:0090263	positive regulation of canonical Wnt signaling pathway	1/37	10/2032	0.168211	0.422073	0.330427	FGF2	1
	984	DMR	GO:0097192	extrinsic apoptotic signaling pathway in absence of ligand	1/37	10/2032	0.168211	0.422073	0.330427	KITLG	1
	985	DMR	GO:0120034	positive regulation of plasma membrane bounded cell projection assembly	1/37	10/2032	0.168211	0.422073	0.330427	CDC42	1
	986	DMR	GO:1901888	regulation of cell junction assembly	1/37	10/2032	0.168211	0.422073	0.330427	VEGFA	1
	987	DMR	GO:1901989	positive regulation of cell cycle phase transition	1/37	10/2032	0.168211	0.422073	0.330427	CCND1	1
	988	DMR	GO:1903305	regulation of regulated secretory pathway	1/37	10/2032	0.168211	0.422073	0.330427	SYK	1
	989	DMR	GO:1903391	regulation of adherens junction organization	1/37	10/2032	0.168211	0.422073	0.330427	VEGFA	1
	990	DMR	GO:2001023	regulation of response to drug	1/37	10/2032	0.168211	0.422073	0.330427	PTPN11	1
	991	DMR	GO:2001237	negative regulation of extrinsic apoptotic signaling pathway	1/37	10/2032	0.168211	0.422073	0.330427	SRC	1
	992	DMR	GO:0006874	cellular calcium ion homeostasis	2/37	42/2032	0.176847	0.43299	0.338974	P2RY8/IKZF1	2
	993	DMR	GO:0044772	mitotic cell cycle phase transition	2/37	42/2032	0.176847	0.43299	0.338974	CCND1/MASTL	2
	994	DMR	GO:0055074	calcium ion homeostasis	2/37	42/2032	0.176847	0.43299	0.338974	P2RY8/IKZF1	2
	995	DMR	GO:0071396	cellular response to lipid	2/37	42/2032	0.176847	0.43299	0.338974	SRC/YES1	2
	996	DMR	GO:0002526	acute inflammatory response	1/37	11/2032	0.183432	0.43299	0.338974	FN1	1
	997	DMR	GO:0003018	vascular process in circulatory system	1/37	11/2032	0.183432	0.43299	0.338974	VEGFA	1
	998	DMR	GO:0003433	chondrocyte development involved in endochondral bone morphogenesis	1/37	11/2032	0.183432	0.43299	0.338974	COL6A1	1
	999	DMR	GO:0009119	ribonucleoside metabolic process	1/37	11/2032	0.183432	0.43299	0.338974	NT5C2	1
	1000	DMR	GO:0014855	striated muscle cell proliferation	1/37	11/2032	0.183432	0.43299	0.338974	FGF2	1
	1001	DMR	GO:0016441	posttranscriptional gene silencing	1/37	11/2032	0.183432	0.43299	0.338974	LIN28B	1
	1002	DMR	GO:0030261	chromosome condensation	1/37	11/2032	0.183432	0.43299	0.338974	SMC2	1
	1003	DMR	GO:0033077	T cell differentiation in thymus	1/37	11/2032	0.183432	0.43299	0.338974	CD28	1
	1004	DMR	GO:0035194	posttranscriptional gene silencing by RNA	1/37	11/2032	0.183432	0.43299	0.338974	LIN28B	1
	1005	DMR	GO:0035305	negative regulation of dephosphorylation	1/37	11/2032	0.183432	0.43299	0.338974	MASTL	1
	1006	DMR	GO:0044774	mitotic DNA integrity checkpoint	1/37	11/2032	0.183432	0.43299	0.338974	CCND1	1
	1007	DMR	GO:0045669	positive regulation of osteoblast differentiation	1/37	11/2032	0.183432	0.43299	0.338974	FGF2	1
	1008	DMR	GO:0045834	positive regulation of lipid metabolic process	1/37	11/2032	0.183432	0.43299	0.338974	CDC42	1
	1009	DMR	GO:0046822	regulation of nucleocytoplasmic transport	1/37	11/2032	0.183432	0.43299	0.338974	PTPN11	1
	1010	DMR	GO:0050796	regulation of insulin secretion	1/37	11/2032	0.183432	0.43299	0.338974	PTPN11	1
	1011	DMR	GO:0051224	negative regulation of protein transport	1/37	11/2032	0.183432	0.43299	0.338974	PTPN11	1
	1012	DMR	GO:0051785	positive regulation of nuclear division	1/37	11/2032	0.183432	0.43299	0.338974	CD28	1
	1013	DMR	GO:0051983	regulation of chromosome segregation	1/37	11/2032	0.183432	0.43299	0.338974	CDC42	1
	1014	DMR	GO:1902806	regulation of cell cycle G1/S phase transition	1/37	11/2032	0.183432	0.43299	0.338974	CCND1	1
	1015	DMR	GO:1904950	negative regulation of establishment of protein localization	1/37	11/2032	0.183432	0.43299	0.338974	PTPN11	1
	1016	DMR	GO:0009888	tissue development	6/37	213/2032	0.184632	0.43475	0.340351	CDC42/KITLG/VEGFA/FGF2/BVES/COL6A1	6
	1017	DMR	GO:2000112	regulation of cellular macromolecule biosynthetic process	11/37	455/2032	0.186655	0.438433	0.343234	IKZF1/CD28/YES1/FGF2/TBXT/ZEB1/LIN28B/CCND1/RNASE6/UTP15/NFKB1	11
	1018	DMR	GO:0040007	growth	4/37	125/2032	0.189528	0.443271	0.347022	IKZF1/PTPN11/FGF2/COL6A1	4
	1019	DMR	GO:0010469	regulation of signaling receptor activity	3/37	83/2032	0.190106	0.443271	0.347022	KITLG/VEGFA/FGF2	3
	1020	DMR	GO:0048729	tissue morphogenesis	3/37	83/2032	0.190106	0.443271	0.347022	CDC42/FGF2/COL6A1	3
	1021	DMR	GO:0006355	regulation of transcription, DNA-templated	10/37	408/2032	0.192378	0.447294	0.350172	IKZF1/CD28/YES1/FGF2/TBXT/ZEB1/LIN28B/CCND1/UTP15/NFKB1	10
	1022	DMR	GO:0007417	central nervous system development	3/37	84/2032	0.194791	0.447294	0.350172	FYN/PTPN11/FGF2	3
	1023	DMR	GO:0001817	regulation of cytokine production	2/37	45/2032	0.196748	0.447294	0.350172	CD28/PTPN11	2
	1024	DMR	GO:0002562	somatic diversification of immune receptors via germline recombination within a single locus	1/37	12/2032	0.198381	0.447294	0.350172	CD28	1
	1025	DMR	GO:0014068	positive regulation of phosphatidylinositol 3-kinase signaling	1/37	12/2032	0.198381	0.447294	0.350172	CD28	1
	1026	DMR	GO:0016485	protein processing	1/37	12/2032	0.198381	0.447294	0.350172	FGF2	1
	1027	DMR	GO:0032635	interleukin-6 production	1/37	12/2032	0.198381	0.447294	0.350172	PTPN11	1
	1028	DMR	GO:0043473	pigmentation	1/37	12/2032	0.198381	0.447294	0.350172	KITLG	1
	1029	DMR	GO:0046916	cellular transition metal ion homeostasis	1/37	12/2032	0.198381	0.447294	0.350172	LCK	1
	1030	DMR	GO:0050830	defense response to Gram-positive bacterium	1/37	12/2032	0.198381	0.447294	0.350172	RNASE4	1
	1031	DMR	GO:0060317	cardiac epithelial to mesenchymal transition	1/37	12/2032	0.198381	0.447294	0.350172	BVES	1
	1032	DMR	GO:0060324	face development	1/37	12/2032	0.198381	0.447294	0.350172	PTPN11	1
	1033	DMR	GO:0060996	dendritic spine development	1/37	12/2032	0.198381	0.447294	0.350172	CDC42	1
	1034	DMR	GO:2000177	regulation of neural precursor cell proliferation	1/37	12/2032	0.198381	0.447294	0.350172	FGF2	1
	1035	DMR	GO:0051656	establishment of organelle localization	2/37	46/2032	0.203449	0.451196	0.353227	SYK/CDC42	2
	1036	DMR	GO:0010556	regulation of macromolecule biosynthetic process	11/37	465/2032	0.207415	0.451196	0.353227	IKZF1/CD28/YES1/FGF2/TBXT/ZEB1/LIN28B/CCND1/RNASE6/UTP15/NFKB1	11
	1037	DMR	GO:1903506	regulation of nucleic acid-templated transcription	10/37	415/2032	0.207712	0.451196	0.353227	IKZF1/CD28/YES1/FGF2/TBXT/ZEB1/LIN28B/CCND1/UTP15/NFKB1	10
	1038	DMR	GO:2001141	regulation of RNA biosynthetic process	10/37	415/2032	0.207712	0.451196	0.353227	IKZF1/CD28/YES1/FGF2/TBXT/ZEB1/LIN28B/CCND1/UTP15/NFKB1	10
	1039	DMR	GO:0006351	transcription, DNA-templated	10/37	416/2032	0.209949	0.451196	0.353227	IKZF1/CD28/YES1/FGF2/TBXT/ZEB1/LIN28B/CCND1/UTP15/NFKB1	10
	1040	DMR	GO:0014706	striated muscle tissue development	2/37	47/2032	0.210178	0.451196	0.353227	CDC42/BVES	2
	1041	DMR	GO:0001755	neural crest cell migration	1/37	13/2032	0.213065	0.451196	0.353227	KITLG	1
	1042	DMR	GO:0001952	regulation of cell-matrix adhesion	1/37	13/2032	0.213065	0.451196	0.353227	VEGFA	1
	1043	DMR	GO:0007044	cell-substrate junction assembly	1/37	13/2032	0.213065	0.451196	0.353227	VEGFA	1
	1044	DMR	GO:0007045	cell-substrate adherens junction assembly	1/37	13/2032	0.213065	0.451196	0.353227	VEGFA	1
	1045	DMR	GO:0007050	cell cycle arrest	1/37	13/2032	0.213065	0.451196	0.353227	CCND1	1
	1046	DMR	GO:0016444	somatic cell DNA recombination	1/37	13/2032	0.213065	0.451196	0.353227	CD28	1
	1047	DMR	GO:0016445	somatic diversification of immunoglobulins	1/37	13/2032	0.213065	0.451196	0.353227	CD28	1
	1048	DMR	GO:0030100	regulation of endocytosis	1/37	13/2032	0.213065	0.451196	0.353227	SYK	1
	1049	DMR	GO:0042180	cellular ketone metabolic process	1/37	13/2032	0.213065	0.451196	0.353227	HAGH	1
	1050	DMR	GO:0043112	receptor metabolic process	1/37	13/2032	0.213065	0.451196	0.353227	BVES	1
	1051	DMR	GO:0043666	regulation of phosphoprotein phosphatase activity	1/37	13/2032	0.213065	0.451196	0.353227	MASTL	1
	1052	DMR	GO:0045185	maintenance of protein location	1/37	13/2032	0.213065	0.451196	0.353227	CDC42	1
	1053	DMR	GO:0048041	focal adhesion assembly	1/37	13/2032	0.213065	0.451196	0.353227	VEGFA	1
	1054	DMR	GO:0050918	positive chemotaxis	1/37	13/2032	0.213065	0.451196	0.353227	VEGFA	1
	1055	DMR	GO:0060986	endocrine hormone secretion	1/37	13/2032	0.213065	0.451196	0.353227	PTPN11	1
	1056	DMR	GO:0072006	nephron development	1/37	13/2032	0.213065	0.451196	0.353227	FGF2	1
	1057	DMR	GO:0072009	nephron epithelium development	1/37	13/2032	0.213065	0.451196	0.353227	FGF2	1
	1058	DMR	GO:0099173	postsynapse organization	1/37	13/2032	0.213065	0.451196	0.353227	CDC42	1
	1059	DMR	GO:1903531	negative regulation of secretion by cell	1/37	13/2032	0.213065	0.451196	0.353227	PTPN11	1
	1060	DMR	GO:2001236	regulation of extrinsic apoptotic signaling pathway	1/37	13/2032	0.213065	0.451196	0.353227	SRC	1
	1061	DMR	GO:1901701	cellular response to oxygen-containing compound	3/37	88/2032	0.213823	0.451196	0.353227	SYK/YES1/PTPN11	3
	1062	DMR	GO:0010605	negative regulation of macromolecule metabolic process	7/37	272/2032	0.217765	0.451196	0.353227	IKZF1/CD28/ZEB1/LIN28B/CCND1/RNASE6/MASTL	7
	1063	DMR	GO:0048589	developmental growth	3/37	89/2032	0.218648	0.451196	0.353227	PTPN11/FGF2/COL6A1	3
	1064	DMR	GO:0071310	cellular response to organic substance	6/37	225/2032	0.219735	0.451196	0.353227	SRC/YES1/PTPN11/CDC42/VEGFA/FGF2	6
	1065	DMR	GO:0010033	response to organic substance	7/37	273/2032	0.220526	0.451196	0.353227	SYK/SRC/YES1/PTPN11/CDC42/VEGFA/FGF2	7
	1066	DMR	GO:0045786	negative regulation of cell cycle	2/37	49/2032	0.223709	0.451196	0.353227	PTPN11/CCND1	2
	1067	DMR	GO:0060537	muscle tissue development	2/37	49/2032	0.223709	0.451196	0.353227	CDC42/BVES	2
	1068	DMR	GO:0022402	cell cycle process	4/37	134/2032	0.224221	0.451196	0.353227	CD28/CDC42/CCND1/MASTL	4
	1069	DMR	GO:0032774	RNA biosynthetic process	10/37	423/2032	0.225915	0.451196	0.353227	IKZF1/CD28/YES1/FGF2/TBXT/ZEB1/LIN28B/CCND1/UTP15/NFKB1	10
	1070	DMR	GO:0097659	nucleic acid-templated transcription	10/37	423/2032	0.225915	0.451196	0.353227	IKZF1/CD28/YES1/FGF2/TBXT/ZEB1/LIN28B/CCND1/UTP15/NFKB1	10
	1071	DMR	GO:0000045	autophagosome assembly	1/37	14/2032	0.227486	0.451196	0.353227	ATG4B	1
	1072	DMR	GO:0000082	G1/S transition of mitotic cell cycle	1/37	14/2032	0.227486	0.451196	0.353227	CCND1	1
	1073	DMR	GO:0002065	columnar/cuboidal epithelial cell differentiation	1/37	14/2032	0.227486	0.451196	0.353227	FGF2	1
	1074	DMR	GO:0002700	regulation of production of molecular mediator of immune response	1/37	14/2032	0.227486	0.451196	0.353227	CD28	1
	1075	DMR	GO:0003418	growth plate cartilage chondrocyte differentiation	1/37	14/2032	0.227486	0.451196	0.353227	COL6A1	1
	1076	DMR	GO:0007498	mesoderm development	1/37	14/2032	0.227486	0.451196	0.353227	FGF2	1
	1077	DMR	GO:0010634	positive regulation of epithelial cell migration	1/37	14/2032	0.227486	0.451196	0.353227	FGF2	1
	1078	DMR	GO:0014066	regulation of phosphatidylinositol 3-kinase signaling	1/37	14/2032	0.227486	0.451196	0.353227	CD28	1
	1079	DMR	GO:0030177	positive regulation of Wnt signaling pathway	1/37	14/2032	0.227486	0.451196	0.353227	FGF2	1
	1080	DMR	GO:0034764	positive regulation of transmembrane transport	1/37	14/2032	0.227486	0.451196	0.353227	PTPN11	1
	1081	DMR	GO:0042542	response to hydrogen peroxide	1/37	14/2032	0.227486	0.451196	0.353227	SYK	1
	1082	DMR	GO:0045778	positive regulation of ossification	1/37	14/2032	0.227486	0.451196	0.353227	FGF2	1
	1083	DMR	GO:0048013	ephrin receptor signaling pathway	1/37	14/2032	0.227486	0.451196	0.353227	PTPN11	1
	1084	DMR	GO:0048813	dendrite morphogenesis	1/37	14/2032	0.227486	0.451196	0.353227	CDC42	1
	1085	DMR	GO:0050829	defense response to Gram-negative bacterium	1/37	14/2032	0.227486	0.451196	0.353227	RNASE4	1
	1086	DMR	GO:0050886	endocrine process	1/37	14/2032	0.227486	0.451196	0.353227	PTPN11	1
	1087	DMR	GO:0050920	regulation of chemotaxis	1/37	14/2032	0.227486	0.451196	0.353227	VEGFA	1
	1088	DMR	GO:0051048	negative regulation of secretion	1/37	14/2032	0.227486	0.451196	0.353227	PTPN11	1
	1089	DMR	GO:0071236	cellular response to antibiotic	1/37	14/2032	0.227486	0.451196	0.353227	SYK	1
	1090	DMR	GO:1901991	negative regulation of mitotic cell cycle phase transition	1/37	14/2032	0.227486	0.451196	0.353227	CCND1	1
	1091	DMR	GO:1905037	autophagosome organization	1/37	14/2032	0.227486	0.451196	0.353227	ATG4B	1
	1092	DMR	GO:2000377	regulation of reactive oxygen species metabolic process	1/37	14/2032	0.227486	0.451196	0.353227	SYK	1
	1093	DMR	GO:0019725	cellular homeostasis	3/37	91/2032	0.228371	0.452014	0.353867	P2RY8/IKZF1/LCK	3
	1094	DMR	GO:0048699	generation of neurons	5/37	182/2032	0.232433	0.454759	0.356016	FYN/PTPN11/CDC42/FGF2/ZEB1	5
	1095	DMR	GO:0001816	cytokine production	2/37	51/2032	0.237316	0.454759	0.356016	CD28/PTPN11	2
	1096	DMR	GO:0003006	developmental process involved in reproduction	2/37	51/2032	0.237316	0.454759	0.356016	PTPN11/KITLG	2
	1097	DMR	GO:0044770	cell cycle phase transition	2/37	51/2032	0.237316	0.454759	0.356016	CCND1/MASTL	2
	1098	DMR	GO:0048705	skeletal system morphogenesis	2/37	51/2032	0.237316	0.454759	0.356016	PDGFRA/COL6A1	2
	1099	DMR	GO:0051962	positive regulation of nervous system development	2/37	51/2032	0.237316	0.454759	0.356016	FGF2/ZEB1	2
	1100	DMR	GO:0001704	formation of primary germ layer	1/37	15/2032	0.24165	0.454759	0.356016	FGF2	1
	1101	DMR	GO:0002088	lens development in camera-type eye	1/37	15/2032	0.24165	0.454759	0.356016	FGF2	1
	1102	DMR	GO:0002200	somatic diversification of immune receptors	1/37	15/2032	0.24165	0.454759	0.356016	CD28	1
	1103	DMR	GO:0002274	myeloid leukocyte activation	1/37	15/2032	0.24165	0.454759	0.356016	SYK	1
	1104	DMR	GO:0002285	lymphocyte activation involved in immune response	1/37	15/2032	0.24165	0.454759	0.356016	CD28	1
	1105	DMR	GO:0006611	protein export from nucleus	1/37	15/2032	0.24165	0.454759	0.356016	PTPN11	1
	1106	DMR	GO:0008584	male gonad development	1/37	15/2032	0.24165	0.454759	0.356016	KITLG	1
	1107	DMR	GO:0009116	nucleoside metabolic process	1/37	15/2032	0.24165	0.454759	0.356016	NT5C2	1
	1108	DMR	GO:0030183	B cell differentiation	1/37	15/2032	0.24165	0.454759	0.356016	SYK	1
	1109	DMR	GO:0034333	adherens junction assembly	1/37	15/2032	0.24165	0.454759	0.356016	VEGFA	1
	1110	DMR	GO:0034614	cellular response to reactive oxygen species	1/37	15/2032	0.24165	0.454759	0.356016	SYK	1
	1111	DMR	GO:0035304	regulation of protein dephosphorylation	1/37	15/2032	0.24165	0.454759	0.356016	MASTL	1
	1112	DMR	GO:0043542	endothelial cell migration	1/37	15/2032	0.24165	0.454759	0.356016	FGF2	1
	1113	DMR	GO:0045055	regulated exocytosis	1/37	15/2032	0.24165	0.454759	0.356016	SYK	1
	1114	DMR	GO:0045667	regulation of osteoblast differentiation	1/37	15/2032	0.24165	0.454759	0.356016	FGF2	1
	1115	DMR	GO:0046546	development of primary male sexual characteristics	1/37	15/2032	0.24165	0.454759	0.356016	KITLG	1
	1116	DMR	GO:0055076	transition metal ion homeostasis	1/37	15/2032	0.24165	0.454759	0.356016	LCK	1
	1117	DMR	GO:0060491	regulation of cell projection assembly	1/37	15/2032	0.24165	0.454759	0.356016	CDC42	1
	1118	DMR	GO:0120032	regulation of plasma membrane bounded cell projection assembly	1/37	15/2032	0.24165	0.454759	0.356016	CDC42	1
	1119	DMR	GO:0010608	posttranscriptional regulation of gene expression	2/37	52/2032	0.244141	0.457521	0.358179	LIN28B/RNASE6	2
	1120	DMR	GO:0006915	apoptotic process	5/37	186/2032	0.246368	0.457521	0.358179	LCK/CD28/SRC/KITLG/PDGFRA	5
	1121	DMR	GO:0031326	regulation of cellular biosynthetic process	11/37	483/2032	0.247418	0.457521	0.358179	IKZF1/CD28/YES1/FGF2/TBXT/ZEB1/LIN28B/CCND1/RNASE6/UTP15/NFKB1	11
	1122	DMR	GO:0042493	response to drug	3/37	95/2032	0.248075	0.457521	0.358179	LCK/SYK/PTPN11	3
	1123	DMR	GO:0006508	proteolysis	4/37	140/2032	0.248284	0.457521	0.358179	LCK/FGF2/ATG4B/CTSD	4
	1124	DMR	GO:0070887	cellular response to chemical stimulus	7/37	283/2032	0.248867	0.457521	0.358179	SYK/SRC/YES1/PTPN11/CDC42/VEGFA/FGF2	7
	1125	DMR	GO:0022008	neurogenesis	5/37	187/2032	0.24989	0.457521	0.358179	FYN/PTPN11/CDC42/FGF2/ZEB1	5
	1126	DMR	GO:0045595	regulation of cell differentiation	5/37	188/2032	0.253427	0.457521	0.358179	SYK/CD28/KITLG/FGF2/ZEB1	5
	1127	DMR	GO:0003413	chondrocyte differentiation involved in endochondral bone morphogenesis	1/37	16/2032	0.255561	0.457521	0.358179	COL6A1	1
	1128	DMR	GO:0014032	neural crest cell development	1/37	16/2032	0.255561	0.457521	0.358179	KITLG	1
	1129	DMR	GO:0014033	neural crest cell differentiation	1/37	16/2032	0.255561	0.457521	0.358179	KITLG	1
	1130	DMR	GO:0014065	phosphatidylinositol 3-kinase signaling	1/37	16/2032	0.255561	0.457521	0.358179	CD28	1
	1131	DMR	GO:0017157	regulation of exocytosis	1/37	16/2032	0.255561	0.457521	0.358179	SYK	1
	1132	DMR	GO:0031047	gene silencing by RNA	1/37	16/2032	0.255561	0.457521	0.358179	LIN28B	1
	1133	DMR	GO:0035264	multicellular organism growth	1/37	16/2032	0.255561	0.457521	0.358179	PTPN11	1
	1134	DMR	GO:0035335	peptidyl-tyrosine dephosphorylation	1/37	16/2032	0.255561	0.457521	0.358179	PTPN11	1
	1135	DMR	GO:0043281	regulation of cysteine-type endopeptidase activity involved in apoptotic process	1/37	16/2032	0.255561	0.457521	0.358179	LCK	1
	1136	DMR	GO:0046661	male sex differentiation	1/37	16/2032	0.255561	0.457521	0.358179	KITLG	1
	1137	DMR	GO:0048015	phosphatidylinositol-mediated signaling	1/37	16/2032	0.255561	0.457521	0.358179	CD28	1
	1138	DMR	GO:0048017	inositol lipid-mediated signaling	1/37	16/2032	0.255561	0.457521	0.358179	CD28	1
	1139	DMR	GO:0048704	embryonic skeletal system morphogenesis	1/37	16/2032	0.255561	0.457521	0.358179	PDGFRA	1
	1140	DMR	GO:0051054	positive regulation of DNA metabolic process	1/37	16/2032	0.255561	0.457521	0.358179	CD28	1
	1141	DMR	GO:0090276	regulation of peptide hormone secretion	1/37	16/2032	0.255561	0.457521	0.358179	PTPN11	1
	1142	DMR	GO:1903034	regulation of response to wounding	1/37	16/2032	0.255561	0.457521	0.358179	SYK	1
	1143	DMR	GO:2000116	regulation of cysteine-type endopeptidase activity	1/37	16/2032	0.255561	0.457521	0.358179	LCK	1
	1144	DMR	GO:2001234	negative regulation of apoptotic signaling pathway	1/37	16/2032	0.255561	0.457521	0.358179	SRC	1
	1145	DMR	GO:0009889	regulation of biosynthetic process	11/37	487/2032	0.256731	0.458756	0.359145	IKZF1/CD28/YES1/FGF2/TBXT/ZEB1/LIN28B/CCND1/RNASE6/UTP15/NFKB1	11
	1146	DMR	GO:0051252	regulation of RNA metabolic process	10/37	439/2032	0.264309	0.462079	0.361747	IKZF1/CD28/YES1/FGF2/TBXT/ZEB1/LIN28B/CCND1/UTP15/NFKB1	10
	1147	DMR	GO:0042981	regulation of apoptotic process	4/37	144/2032	0.264665	0.462079	0.361747	LCK/SRC/KITLG/PDGFRA	4
	1148	DMR	GO:0009617	response to bacterium	2/37	55/2032	0.264671	0.462079	0.361747	SYK/RNASE4	2
	1149	DMR	GO:0034660	ncRNA metabolic process	2/37	55/2032	0.264671	0.462079	0.361747	LIN28B/UTP15	2
	1150	DMR	GO:0000910	cytokinesis	1/37	17/2032	0.269224	0.462079	0.361747	CDC42	1
	1151	DMR	GO:0002063	chondrocyte development	1/37	17/2032	0.269224	0.462079	0.361747	COL6A1	1
	1152	DMR	GO:0006364	rRNA processing	1/37	17/2032	0.269224	0.462079	0.361747	UTP15	1
	1153	DMR	GO:0007093	mitotic cell cycle checkpoint	1/37	17/2032	0.269224	0.462079	0.361747	CCND1	1
	1154	DMR	GO:0014031	mesenchymal cell development	1/37	17/2032	0.269224	0.462079	0.361747	KITLG	1
	1155	DMR	GO:0015849	organic acid transport	1/37	17/2032	0.269224	0.462079	0.361747	SYK	1
	1156	DMR	GO:0030010	establishment of cell polarity	1/37	17/2032	0.269224	0.462079	0.361747	CDC42	1
	1157	DMR	GO:0030073	insulin secretion	1/37	17/2032	0.269224	0.462079	0.361747	PTPN11	1
	1158	DMR	GO:0032869	cellular response to insulin stimulus	1/37	17/2032	0.269224	0.462079	0.361747	PTPN11	1
	1159	DMR	GO:0033500	carbohydrate homeostasis	1/37	17/2032	0.269224	0.462079	0.361747	PTPN11	1
	1160	DMR	GO:0042593	glucose homeostasis	1/37	17/2032	0.269224	0.462079	0.361747	PTPN11	1
	1161	DMR	GO:0044843	cell cycle G1/S phase transition	1/37	17/2032	0.269224	0.462079	0.361747	CCND1	1
	1162	DMR	GO:0046887	positive regulation of hormone secretion	1/37	17/2032	0.269224	0.462079	0.361747	PTPN11	1
	1163	DMR	GO:0046942	carboxylic acid transport	1/37	17/2032	0.269224	0.462079	0.361747	SYK	1
	1164	DMR	GO:0061351	neural precursor cell proliferation	1/37	17/2032	0.269224	0.462079	0.361747	FGF2	1
	1165	DMR	GO:0071695	anatomical structure maturation	1/37	17/2032	0.269224	0.462079	0.361747	VEGFA	1
	1166	DMR	GO:1901657	glycosyl compound metabolic process	1/37	17/2032	0.269224	0.462079	0.361747	NT5C2	1
	1167	DMR	GO:1902749	regulation of cell cycle G2/M phase transition	1/37	17/2032	0.269224	0.462079	0.361747	CCND1	1
	1168	DMR	GO:1903530	regulation of secretion by cell	2/37	56/2032	0.271524	0.465192	0.364183	SYK/PTPN11	2
	1169	DMR	GO:0009892	negative regulation of metabolic process	7/37	291/2032	0.27241	0.465875	0.364719	IKZF1/CD28/ZEB1/LIN28B/CCND1/RNASE6/MASTL	7
	1170	DMR	GO:0006396	RNA processing	3/37	101/2032	0.278141	0.471564	0.369172	ARL6IP4/LIN28B/UTP15	3
	1171	DMR	GO:0003015	heart process	1/37	18/2032	0.282643	0.471564	0.369172	CDC42	1
	1172	DMR	GO:0003417	growth plate cartilage development	1/37	18/2032	0.282643	0.471564	0.369172	COL6A1	1
	1173	DMR	GO:0009411	response to UV	1/37	18/2032	0.282643	0.471564	0.369172	CCND1	1
	1174	DMR	GO:0010632	regulation of epithelial cell migration	1/37	18/2032	0.282643	0.471564	0.369172	FGF2	1
	1175	DMR	GO:0017148	negative regulation of translation	1/37	18/2032	0.282643	0.471564	0.369172	RNASE6	1
	1176	DMR	GO:0030522	intracellular receptor signaling pathway	1/37	18/2032	0.282643	0.471564	0.369172	SRC	1
	1177	DMR	GO:0031123	RNA 3'-end processing	1/37	18/2032	0.282643	0.471564	0.369172	LIN28B	1
	1178	DMR	GO:0032526	response to retinoic acid	1/37	18/2032	0.282643	0.471564	0.369172	YES1	1
	1179	DMR	GO:0033157	regulation of intracellular protein transport	1/37	18/2032	0.282643	0.471564	0.369172	PTPN11	1
	1180	DMR	GO:0035270	endocrine system development	1/37	18/2032	0.282643	0.471564	0.369172	FGF2	1
	1181	DMR	GO:0043401	steroid hormone mediated signaling pathway	1/37	18/2032	0.282643	0.471564	0.369172	SRC	1
	1182	DMR	GO:0060047	heart contraction	1/37	18/2032	0.282643	0.471564	0.369172	CDC42	1
	1183	DMR	GO:0072073	kidney epithelium development	1/37	18/2032	0.282643	0.471564	0.369172	FGF2	1
	1184	DMR	GO:0030162	regulation of proteolysis	2/37	58/2032	0.285231	0.473022	0.370313	LCK/FGF2	2
	1185	DMR	GO:0051046	regulation of secretion	2/37	58/2032	0.285231	0.473022	0.370313	SYK/PTPN11	2
	1186	DMR	GO:0051640	organelle localization	2/37	58/2032	0.285231	0.473022	0.370313	SYK/CDC42	2
	1187	DMR	GO:0010468	regulation of gene expression	11/37	499/2032	0.285496	0.473022	0.370313	IKZF1/CD28/YES1/FGF2/TBXT/ZEB1/LIN28B/CCND1/RNASE6/UTP15/NFKB1	11
	1188	DMR	GO:0048523	negative regulation of cellular process	11/37	500/2032	0.287945	0.476255	0.372844	IKZF1/SRC/PTPN11/CDC42/KITLG/FGF2/PDGFRA/ZEB1/CCND1/RNASE6/MASTL	11
	1189	DMR	GO:0098542	defense response to other organism	2/37	59/2032	0.292081	0.47852	0.374618	SYK/RNASE4	2
	1190	DMR	GO:0043066	negative regulation of apoptotic process	3/37	104/2032	0.293341	0.47852	0.374618	SRC/KITLG/PDGFRA	3
	1191	DMR	GO:0043069	negative regulation of programmed cell death	3/37	104/2032	0.293341	0.47852	0.374618	SRC/KITLG/PDGFRA	3
	1192	DMR	GO:0042221	response to chemical	9/37	400/2032	0.29553	0.47852	0.374618	LCK/SYK/SRC/YES1/PTPN11/CDC42/VEGFA/FGF2/PDGFRA	9
	1193	DMR	GO:0000302	response to reactive oxygen species	1/37	19/2032	0.295822	0.47852	0.374618	SYK	1
	1194	DMR	GO:0001764	neuron migration	1/37	19/2032	0.295822	0.47852	0.374618	FYN	1
	1195	DMR	GO:0003416	endochondral bone growth	1/37	19/2032	0.295822	0.47852	0.374618	COL6A1	1
	1196	DMR	GO:0006836	neurotransmitter transport	1/37	19/2032	0.295822	0.47852	0.374618	SYK	1
	1197	DMR	GO:0008543	fibroblast growth factor receptor signaling pathway	1/37	19/2032	0.295822	0.47852	0.374618	FGF2	1
	1198	DMR	GO:0010810	regulation of cell-substrate adhesion	1/37	19/2032	0.295822	0.47852	0.374618	VEGFA	1
	1199	DMR	GO:0031099	regeneration	1/37	19/2032	0.295822	0.47852	0.374618	FGF2	1
	1200	DMR	GO:0071229	cellular response to acid chemical	1/37	19/2032	0.295822	0.47852	0.374618	YES1	1
	1201	DMR	GO:0098868	bone growth	1/37	19/2032	0.295822	0.47852	0.374618	COL6A1	1
	1202	DMR	GO:0030855	epithelial cell differentiation	2/37	60/2032	0.298925	0.482723	0.377908	CDC42/FGF2	2
	1203	DMR	GO:0006357	regulation of transcription by RNA polymerase II	6/37	252/2032	0.306238	0.485492	0.380076	IKZF1/CD28/YES1/FGF2/CCND1/NFKB1	6
	1204	DMR	GO:0001666	response to hypoxia	1/37	20/2032	0.308765	0.485492	0.380076	VEGFA	1
	1205	DMR	GO:0003407	neural retina development	1/37	20/2032	0.308765	0.485492	0.380076	FGF2	1
	1206	DMR	GO:0007033	vacuole organization	1/37	20/2032	0.308765	0.485492	0.380076	ATG4B	1
	1207	DMR	GO:0010921	regulation of phosphatase activity	1/37	20/2032	0.308765	0.485492	0.380076	MASTL	1
	1208	DMR	GO:0016072	rRNA metabolic process	1/37	20/2032	0.308765	0.485492	0.380076	UTP15	1
	1209	DMR	GO:0019216	regulation of lipid metabolic process	1/37	20/2032	0.308765	0.485492	0.380076	CDC42	1
	1210	DMR	GO:0032868	response to insulin	1/37	20/2032	0.308765	0.485492	0.380076	PTPN11	1
	1211	DMR	GO:0034249	negative regulation of cellular amide metabolic process	1/37	20/2032	0.308765	0.485492	0.380076	RNASE6	1
	1212	DMR	GO:0036293	response to decreased oxygen levels	1/37	20/2032	0.308765	0.485492	0.380076	VEGFA	1
	1213	DMR	GO:0043393	regulation of protein binding	1/37	20/2032	0.308765	0.485492	0.380076	CDC42	1
	1214	DMR	GO:0044344	cellular response to fibroblast growth factor stimulus	1/37	20/2032	0.308765	0.485492	0.380076	FGF2	1
	1215	DMR	GO:0045637	regulation of myeloid cell differentiation	1/37	20/2032	0.308765	0.485492	0.380076	KITLG	1
	1216	DMR	GO:0051168	nuclear export	1/37	20/2032	0.308765	0.485492	0.380076	PTPN11	1
	1217	DMR	GO:0051604	protein maturation	1/37	20/2032	0.308765	0.485492	0.380076	FGF2	1
	1218	DMR	GO:1901988	negative regulation of cell cycle phase transition	1/37	20/2032	0.308765	0.485492	0.380076	CCND1	1
	1219	DMR	GO:0071495	cellular response to endogenous stimulus	4/37	155/2032	0.310763	0.487831	0.381907	SRC/YES1/PTPN11/FGF2	4
	1220	DMR	GO:0048568	embryonic organ development	2/37	62/2032	0.312589	0.489893	0.383521	KITLG/PDGFRA	2
	1221	DMR	GO:0009605	response to external stimulus	5/37	205/2032	0.315401	0.493491	0.386338	SYK/CD28/VEGFA/PDGFRA/RNASE4	5
	1222	DMR	GO:0007160	cell-matrix adhesion	1/37	21/2032	0.321476	0.498915	0.390584	VEGFA	1
	1223	DMR	GO:0016358	dendrite development	1/37	21/2032	0.321476	0.498915	0.390584	CDC42	1
	1224	DMR	GO:0048706	embryonic skeletal system development	1/37	21/2032	0.321476	0.498915	0.390584	PDGFRA	1
	1225	DMR	GO:0070482	response to oxygen levels	1/37	21/2032	0.321476	0.498915	0.390584	VEGFA	1
	1226	DMR	GO:0071774	response to fibroblast growth factor	1/37	21/2032	0.321476	0.498915	0.390584	FGF2	1
	1227	DMR	GO:0006366	transcription by RNA polymerase II	6/37	258/2032	0.326474	0.505426	0.395681	IKZF1/CD28/YES1/FGF2/CCND1/NFKB1	6
	1228	DMR	GO:0019219	regulation of nucleobase-containing compound metabolic process	10/37	464/2032	0.328702	0.505426	0.395681	IKZF1/CD28/YES1/FGF2/TBXT/ZEB1/LIN28B/CCND1/UTP15/NFKB1	10
	1229	DMR	GO:0051336	regulation of hydrolase activity	3/37	111/2032	0.329051	0.505426	0.395681	LCK/BVES/MASTL	3
	1230	DMR	GO:0060548	negative regulation of cell death	3/37	111/2032	0.329051	0.505426	0.395681	SRC/KITLG/PDGFRA	3
	1231	DMR	GO:0000018	regulation of DNA recombination	1/37	22/2032	0.33396	0.505426	0.395681	CD28	1
	1232	DMR	GO:0001822	kidney development	1/37	22/2032	0.33396	0.505426	0.395681	FGF2	1
	1233	DMR	GO:0007163	establishment or maintenance of cell polarity	1/37	22/2032	0.33396	0.505426	0.395681	CDC42	1
	1234	DMR	GO:0007519	skeletal muscle tissue development	1/37	22/2032	0.33396	0.505426	0.395681	BVES	1
	1235	DMR	GO:0015893	drug transport	1/37	22/2032	0.33396	0.505426	0.395681	PTPN11	1
	1236	DMR	GO:0021700	developmental maturation	1/37	22/2032	0.33396	0.505426	0.395681	VEGFA	1
	1237	DMR	GO:0030278	regulation of ossification	1/37	22/2032	0.33396	0.505426	0.395681	FGF2	1
	1238	DMR	GO:0031333	negative regulation of protein complex assembly	1/37	22/2032	0.33396	0.505426	0.395681	CDC42	1
	1239	DMR	GO:0031334	positive regulation of protein complex assembly	1/37	22/2032	0.33396	0.505426	0.395681	VEGFA	1
	1240	DMR	GO:0032388	positive regulation of intracellular transport	1/37	22/2032	0.33396	0.505426	0.395681	SYK	1
	1241	DMR	GO:0060351	cartilage development involved in endochondral bone morphogenesis	1/37	22/2032	0.33396	0.505426	0.395681	COL6A1	1
	1242	DMR	GO:0045893	positive regulation of transcription, DNA-templated	5/37	210/2032	0.334131	0.505426	0.395681	IKZF1/CD28/YES1/FGF2/UTP15	5
	1243	DMR	GO:0032870	cellular response to hormone stimulus	2/37	66/2032	0.339765	0.513137	0.401718	SRC/PTPN11	2
	1244	DMR	GO:0016236	macroautophagy	1/37	23/2032	0.346221	0.515556	0.403612	ATG4B	1
	1245	DMR	GO:0030072	peptide hormone secretion	1/37	23/2032	0.346221	0.515556	0.403612	PTPN11	1
	1246	DMR	GO:0033002	muscle cell proliferation	1/37	23/2032	0.346221	0.515556	0.403612	FGF2	1
	1247	DMR	GO:0035303	regulation of dephosphorylation	1/37	23/2032	0.346221	0.515556	0.403612	MASTL	1
	1248	DMR	GO:0045930	negative regulation of mitotic cell cycle	1/37	23/2032	0.346221	0.515556	0.403612	CCND1	1
	1249	DMR	GO:0060538	skeletal muscle organ development	1/37	23/2032	0.346221	0.515556	0.403612	BVES	1
	1250	DMR	GO:0071383	cellular response to steroid hormone stimulus	1/37	23/2032	0.346221	0.515556	0.403612	SRC	1
	1251	DMR	GO:0072001	renal system development	1/37	23/2032	0.346221	0.515556	0.403612	FGF2	1
	1252	DMR	GO:1901990	regulation of mitotic cell cycle phase transition	1/37	23/2032	0.346221	0.515556	0.403612	CCND1	1
	1253	DMR	GO:0045944	positive regulation of transcription by RNA polymerase II	4/37	164/2032	0.349206	0.518039	0.405556	IKZF1/CD28/YES1/FGF2	4
	1254	DMR	GO:2000113	negative regulation of cellular macromolecule biosynthetic process	4/37	164/2032	0.349206	0.518039	0.405556	IKZF1/ZEB1/CCND1/RNASE6	4
	1255	DMR	GO:0009790	embryo development	3/37	115/2032	0.349514	0.518039	0.405556	KITLG/FGF2/PDGFRA	3
	1256	DMR	GO:0030182	neuron differentiation	4/37	165/2032	0.353499	0.523134	0.409545	PTPN11/CDC42/FGF2/ZEB1	4
	1257	DMR	GO:0001649	osteoblast differentiation	1/37	24/2032	0.358261	0.524499	0.410613	FGF2	1
	1258	DMR	GO:0002262	myeloid cell homeostasis	1/37	24/2032	0.358261	0.524499	0.410613	KITLG	1
	1259	DMR	GO:0010948	negative regulation of cell cycle process	1/37	24/2032	0.358261	0.524499	0.410613	CCND1	1
	1260	DMR	GO:0042445	hormone metabolic process	1/37	24/2032	0.358261	0.524499	0.410613	PTPN11	1
	1261	DMR	GO:0046364	monosaccharide biosynthetic process	1/37	24/2032	0.358261	0.524499	0.410613	HAGH	1
	1262	DMR	GO:0048593	camera-type eye morphogenesis	1/37	24/2032	0.358261	0.524499	0.410613	FGF2	1
	1263	DMR	GO:0060350	endochondral bone morphogenesis	1/37	24/2032	0.358261	0.524499	0.410613	COL6A1	1
	1264	DMR	GO:0051130	positive regulation of cellular component organization	3/37	117/2032	0.359738	0.525381	0.411304	CD28/CDC42/VEGFA	3
	1265	DMR	GO:0051050	positive regulation of transport	2/37	69/2032	0.359963	0.525381	0.411304	SYK/PTPN11	2
	1266	DMR	GO:0006887	exocytosis	1/37	25/2032	0.370086	0.534445	0.418399	SYK	1
	1267	DMR	GO:0007369	gastrulation	1/37	25/2032	0.370086	0.534445	0.418399	FGF2	1
	1268	DMR	GO:0008406	gonad development	1/37	25/2032	0.370086	0.534445	0.418399	KITLG	1
	1269	DMR	GO:0015711	organic anion transport	1/37	25/2032	0.370086	0.534445	0.418399	SYK	1
	1270	DMR	GO:0034599	cellular response to oxidative stress	1/37	25/2032	0.370086	0.534445	0.418399	SYK	1
	1271	DMR	GO:0045137	development of primary sexual characteristics	1/37	25/2032	0.370086	0.534445	0.418399	KITLG	1
	1272	DMR	GO:0050727	regulation of inflammatory response	1/37	25/2032	0.370086	0.534445	0.418399	CD28	1
	1273	DMR	GO:0010558	negative regulation of macromolecule biosynthetic process	4/37	169/2032	0.370685	0.534502	0.418444	IKZF1/ZEB1/CCND1/RNASE6	4
	1274	DMR	GO:1902680	positive regulation of RNA biosynthetic process	5/37	220/2032	0.371971	0.534744	0.418633	IKZF1/CD28/YES1/FGF2/UTP15	5
	1275	DMR	GO:1903508	positive regulation of nucleic acid-templated transcription	5/37	220/2032	0.371971	0.534744	0.418633	IKZF1/CD28/YES1/FGF2/UTP15	5
	1276	DMR	GO:0044282	small molecule catabolic process	1/37	26/2032	0.381699	0.546264	0.427652	HAGH	1
	1277	DMR	GO:0048738	cardiac muscle tissue development	1/37	26/2032	0.381699	0.546264	0.427652	CDC42	1
	1278	DMR	GO:0072593	reactive oxygen species metabolic process	1/37	26/2032	0.381699	0.546264	0.427652	SYK	1
	1279	DMR	GO:0006974	cellular response to DNA damage stimulus	3/37	122/2032	0.385225	0.550486	0.430957	PTPN11/CCND1/MASTL	3
	1280	DMR	GO:0044255	cellular lipid metabolic process	2/37	73/2032	0.386569	0.551582	0.431815	PTPN11/CDC42	2
	1281	DMR	GO:0034654	nucleobase-containing compound biosynthetic process	10/37	486/2032	0.388477	0.553478	0.4333	IKZF1/CD28/YES1/FGF2/TBXT/ZEB1/LIN28B/CCND1/UTP15/NFKB1	10
	1282	DMR	GO:0007162	negative regulation of cell adhesion	1/37	27/2032	0.393103	0.553542	0.43335	PTPN11	1
	1283	DMR	GO:0031349	positive regulation of defense response	1/37	27/2032	0.393103	0.553542	0.43335	CD28	1
	1284	DMR	GO:0046883	regulation of hormone secretion	1/37	27/2032	0.393103	0.553542	0.43335	PTPN11	1
	1285	DMR	GO:0060041	retina development in camera-type eye	1/37	27/2032	0.393103	0.553542	0.43335	FGF2	1
	1286	DMR	GO:0060349	bone morphogenesis	1/37	27/2032	0.393103	0.553542	0.43335	COL6A1	1
	1287	DMR	GO:0071559	response to transforming growth factor beta	1/37	27/2032	0.393103	0.553542	0.43335	YES1	1
	1288	DMR	GO:0071560	cellular response to transforming growth factor beta stimulus	1/37	27/2032	0.393103	0.553542	0.43335	YES1	1
	1289	DMR	GO:0060341	regulation of cellular localization	2/37	74/2032	0.393154	0.553542	0.43335	SYK/PTPN11	2
	1290	DMR	GO:0033043	regulation of organelle organization	3/37	124/2032	0.395374	0.555849	0.435156	CD28/CDC42/CCND1	3
	1291	DMR	GO:0031327	negative regulation of cellular biosynthetic process	4/37	175/2032	0.39646	0.556557	0.43571	IKZF1/ZEB1/CCND1/RNASE6	4
	1292	DMR	GO:0006401	RNA catabolic process	1/37	28/2032	0.404303	0.565906	0.443029	LIN28B	1
	1293	DMR	GO:0046677	response to antibiotic	1/37	28/2032	0.404303	0.565906	0.443029	SYK	1
	1294	DMR	GO:0009890	negative regulation of biosynthetic process	4/37	177/2032	0.405035	0.566101	0.443182	IKZF1/ZEB1/CCND1/RNASE6	4
	1295	DMR	GO:0051254	positive regulation of RNA metabolic process	5/37	230/2032	0.410016	0.571622	0.447504	IKZF1/CD28/YES1/FGF2/UTP15	5
	1296	DMR	GO:0007423	sensory organ development	2/37	77/2032	0.412729	0.571622	0.447504	PTPN11/FGF2	2
	1297	DMR	GO:0033993	response to lipid	2/37	77/2032	0.412729	0.571622	0.447504	SRC/YES1	2
	1298	DMR	GO:0048667	cell morphogenesis involved in neuron differentiation	2/37	77/2032	0.412729	0.571622	0.447504	PTPN11/CDC42	2
	1299	DMR	GO:0001655	urogenital system development	1/37	29/2032	0.415301	0.571622	0.447504	FGF2	1
	1300	DMR	GO:0016458	gene silencing	1/37	29/2032	0.415301	0.571622	0.447504	LIN28B	1
	1301	DMR	GO:0018105	peptidyl-serine phosphorylation	1/37	29/2032	0.415301	0.571622	0.447504	MASTL	1
	1302	DMR	GO:0040029	regulation of gene expression, epigenetic	1/37	29/2032	0.415301	0.571622	0.447504	LIN28B	1
	1303	DMR	GO:0071375	cellular response to peptide hormone stimulus	1/37	29/2032	0.415301	0.571622	0.447504	PTPN11	1
	1304	DMR	GO:0097237	cellular response to toxic substance	1/37	29/2032	0.415301	0.571622	0.447504	SYK	1
	1305	DMR	GO:1901700	response to oxygen-containing compound	3/37	128/2032	0.415562	0.571622	0.447504	SYK/YES1/PTPN11	3
	1306	DMR	GO:0009719	response to endogenous stimulus	4/37	180/2032	0.417868	0.573968	0.449341	SRC/YES1/PTPN11/FGF2	4
	1307	DMR	GO:0032940	secretion by cell	2/37	78/2032	0.419191	0.574959	0.450116	SYK/PTPN11	2
	1308	DMR	GO:0018130	heterocycle biosynthetic process	10/37	499/2032	0.424564	0.576988	0.451705	IKZF1/CD28/YES1/FGF2/TBXT/ZEB1/LIN28B/CCND1/UTP15/NFKB1	10
	1309	DMR	GO:0002062	chondrocyte differentiation	1/37	30/2032	0.426102	0.576988	0.451705	COL6A1	1
	1310	DMR	GO:0005996	monosaccharide metabolic process	1/37	30/2032	0.426102	0.576988	0.451705	HAGH	1
	1311	DMR	GO:0009108	coenzyme biosynthetic process	1/37	30/2032	0.426102	0.576988	0.451705	HAGH	1
	1312	DMR	GO:0018209	peptidyl-serine modification	1/37	30/2032	0.426102	0.576988	0.451705	MASTL	1
	1313	DMR	GO:0035690	cellular response to drug	1/37	30/2032	0.426102	0.576988	0.451705	SYK	1
	1314	DMR	GO:0050708	regulation of protein secretion	1/37	30/2032	0.426102	0.576988	0.451705	PTPN11	1
	1315	DMR	GO:0051235	maintenance of location	1/37	30/2032	0.426102	0.576988	0.451705	CDC42	1
	1316	DMR	GO:0060828	regulation of canonical Wnt signaling pathway	1/37	30/2032	0.426102	0.576988	0.451705	FGF2	1
	1317	DMR	GO:0051049	regulation of transport	3/37	132/2032	0.435567	0.584725	0.457762	SYK/YES1/PTPN11	3
	1318	DMR	GO:0010557	positive regulation of macromolecule biosynthetic process	5/37	237/2032	0.436583	0.584725	0.457762	IKZF1/CD28/YES1/FGF2/UTP15	5
	1319	DMR	GO:0001101	response to acid chemical	1/37	31/2032	0.436709	0.584725	0.457762	YES1	1
	1320	DMR	GO:0002683	negative regulation of immune system process	1/37	31/2032	0.436709	0.584725	0.457762	KITLG	1
	1321	DMR	GO:0006323	DNA packaging	1/37	31/2032	0.436709	0.584725	0.457762	SMC2	1
	1322	DMR	GO:0046486	glycerolipid metabolic process	1/37	31/2032	0.436709	0.584725	0.457762	PTPN11	1
	1323	DMR	GO:0048592	eye morphogenesis	1/37	31/2032	0.436709	0.584725	0.457762	FGF2	1
	1324	DMR	GO:0060627	regulation of vesicle-mediated transport	1/37	31/2032	0.436709	0.584725	0.457762	SYK	1
	1325	DMR	GO:0048812	neuron projection morphogenesis	2/37	81/2032	0.438372	0.586131	0.458863	PTPN11/CDC42	2
	1326	DMR	GO:0010648	negative regulation of cell communication	3/37	133/2032	0.440536	0.587381	0.459841	SRC/PTPN11/PDGFRA	3
	1327	DMR	GO:0023057	negative regulation of signaling	3/37	133/2032	0.440536	0.587381	0.459841	SRC/PTPN11/PDGFRA	3
	1328	DMR	GO:0046903	secretion	2/37	82/2032	0.444695	0.590456	0.462249	SYK/PTPN11	2
	1329	DMR	GO:0048858	cell projection morphogenesis	2/37	82/2032	0.444695	0.590456	0.462249	PTPN11/CDC42	2
	1330	DMR	GO:0120039	plasma membrane bounded cell projection morphogenesis	2/37	82/2032	0.444695	0.590456	0.462249	PTPN11/CDC42	2
	1331	DMR	GO:0006644	phospholipid metabolic process	1/37	32/2032	0.447124	0.592037	0.463487	CDC42	1
	1332	DMR	GO:1901987	regulation of cell cycle phase transition	1/37	32/2032	0.447124	0.592037	0.463487	CCND1	1
	1333	DMR	GO:0043207	response to external biotic stimulus	2/37	83/2032	0.450981	0.594673	0.46555	SYK/RNASE4	2
	1334	DMR	GO:0048598	embryonic morphogenesis	2/37	83/2032	0.450981	0.594673	0.46555	FGF2/PDGFRA	2
	1335	DMR	GO:0051707	response to other organism	2/37	83/2032	0.450981	0.594673	0.46555	SYK/RNASE4	2
	1336	DMR	GO:0032990	cell part morphogenesis	2/37	84/2032	0.45723	0.598944	0.468894	PTPN11/CDC42	2
	1337	DMR	GO:0042254	ribosome biogenesis	1/37	33/2032	0.457353	0.598944	0.468894	UTP15	1
	1338	DMR	GO:0050808	synapse organization	1/37	33/2032	0.457353	0.598944	0.468894	CDC42	1
	1339	DMR	GO:0051260	protein homooligomerization	1/37	33/2032	0.457353	0.598944	0.468894	BVES	1
	1340	DMR	GO:1901653	cellular response to peptide	1/37	33/2032	0.457353	0.598944	0.468894	PTPN11	1
	1341	DMR	GO:0009607	response to biotic stimulus	2/37	85/2032	0.46344	0.601388	0.470807	SYK/RNASE4	2
	1342	DMR	GO:0045935	positive regulation of nucleobase-containing compound metabolic process	5/37	245/2032	0.466721	0.601388	0.470807	IKZF1/CD28/YES1/FGF2/UTP15	5
	1343	DMR	GO:0002791	regulation of peptide secretion	1/37	34/2032	0.467397	0.601388	0.470807	PTPN11	1
	1344	DMR	GO:0003007	heart morphogenesis	1/37	34/2032	0.467397	0.601388	0.470807	BVES	1
	1345	DMR	GO:0009416	response to light stimulus	1/37	34/2032	0.467397	0.601388	0.470807	CCND1	1
	1346	DMR	GO:0016051	carbohydrate biosynthetic process	1/37	34/2032	0.467397	0.601388	0.470807	HAGH	1
	1347	DMR	GO:0030031	cell projection assembly	1/37	34/2032	0.467397	0.601388	0.470807	CDC42	1
	1348	DMR	GO:0045165	cell fate commitment	1/37	34/2032	0.467397	0.601388	0.470807	CDC42	1
	1349	DMR	GO:0046879	hormone secretion	1/37	34/2032	0.467397	0.601388	0.470807	PTPN11	1
	1350	DMR	GO:0051051	negative regulation of transport	1/37	34/2032	0.467397	0.601388	0.470807	PTPN11	1
	1351	DMR	GO:0051188	cofactor biosynthetic process	1/37	34/2032	0.467397	0.601388	0.470807	HAGH	1
	1352	DMR	GO:0052548	regulation of endopeptidase activity	1/37	34/2032	0.467397	0.601388	0.470807	LCK	1
	1353	DMR	GO:0120031	plasma membrane bounded cell projection assembly	1/37	34/2032	0.467397	0.601388	0.470807	CDC42	1
	1354	DMR	GO:0045892	negative regulation of transcription, DNA-templated	3/37	139/2032	0.470022	0.603953	0.472815	IKZF1/ZEB1/CCND1	3
	1355	DMR	GO:0006820	anion transport	1/37	35/2032	0.47726	0.61079	0.478167	SYK	1
	1356	DMR	GO:0009914	hormone transport	1/37	35/2032	0.47726	0.61079	0.478167	PTPN11	1
	1357	DMR	GO:0043434	response to peptide hormone	1/37	35/2032	0.47726	0.61079	0.478167	PTPN11	1
	1358	DMR	GO:0051172	negative regulation of nitrogen compound metabolic process	5/37	248/2032	0.477931	0.610832	0.4782	IKZF1/ZEB1/CCND1/RNASE6/MASTL	5
	1359	DMR	GO:0007399	nervous system development	5/37	249/2032	0.481654	0.613949	0.48064	FYN/PTPN11/CDC42/FGF2/ZEB1	5
	1360	DMR	GO:0031328	positive regulation of cellular biosynthetic process	5/37	249/2032	0.481654	0.613949	0.48064	IKZF1/CD28/YES1/FGF2/UTP15	5
	1361	DMR	GO:0046907	intracellular transport	3/37	142/2032	0.484534	0.615158	0.481587	SYK/PTPN11/CDC42	3
	1362	DMR	GO:1902679	negative regulation of RNA biosynthetic process	3/37	142/2032	0.484534	0.615158	0.481587	IKZF1/ZEB1/CCND1	3
	1363	DMR	GO:1903507	negative regulation of nucleic acid-templated transcription	3/37	142/2032	0.484534	0.615158	0.481587	IKZF1/ZEB1/CCND1	3
	1364	DMR	GO:0006979	response to oxidative stress	1/37	36/2032	0.486945	0.616582	0.482702	SYK	1
	1365	DMR	GO:0052547	regulation of peptidase activity	1/37	36/2032	0.486945	0.616582	0.482702	LCK	1
	1366	DMR	GO:0010628	positive regulation of gene expression	5/37	251/2032	0.48908	0.618466	0.484177	IKZF1/CD28/YES1/FGF2/UTP15	5
	1367	DMR	GO:0006913	nucleocytoplasmic transport	1/37	37/2032	0.496455	0.623692	0.488268	PTPN11	1
	1368	DMR	GO:0045666	positive regulation of neuron differentiation	1/37	37/2032	0.496455	0.623692	0.488268	ZEB1	1
	1369	DMR	GO:0051169	nuclear transport	1/37	37/2032	0.496455	0.623692	0.488268	PTPN11	1
	1370	DMR	GO:0051346	negative regulation of hydrolase activity	1/37	37/2032	0.496455	0.623692	0.488268	MASTL	1
	1371	DMR	GO:0009891	positive regulation of biosynthetic process	5/37	253/2032	0.496474	0.623692	0.488268	IKZF1/CD28/YES1/FGF2/UTP15	5
	1372	DMR	GO:0009725	response to hormone	2/37	91/2032	0.49986	0.626299	0.490309	SRC/PTPN11	2
	1373	DMR	GO:0032269	negative regulation of cellular protein metabolic process	2/37	91/2032	0.49986	0.626299	0.490309	RNASE6/MASTL	2
	1374	DMR	GO:0031346	positive regulation of cell projection organization	1/37	38/2032	0.505794	0.631252	0.494187	CDC42	1
	1375	DMR	GO:0043065	positive regulation of apoptotic process	1/37	38/2032	0.505794	0.631252	0.494187	LCK	1
	1376	DMR	GO:1902532	negative regulation of intracellular signal transduction	1/37	38/2032	0.505794	0.631252	0.494187	SRC	1
	1377	DMR	GO:0006412	translation	2/37	93/2032	0.511665	0.635234	0.497304	MRPS6/RNASE6	2
	1378	DMR	GO:0006732	coenzyme metabolic process	1/37	39/2032	0.514965	0.635234	0.497304	HAGH	1
	1379	DMR	GO:0010035	response to inorganic substance	1/37	39/2032	0.514965	0.635234	0.497304	SYK	1
	1380	DMR	GO:0043068	positive regulation of programmed cell death	1/37	39/2032	0.514965	0.635234	0.497304	LCK	1
	1381	DMR	GO:0043087	regulation of GTPase activity	1/37	39/2032	0.514965	0.635234	0.497304	BVES	1
	1382	DMR	GO:0051098	regulation of binding	1/37	39/2032	0.514965	0.635234	0.497304	CDC42	1
	1383	DMR	GO:0071407	cellular response to organic cyclic compound	1/37	39/2032	0.514965	0.635234	0.497304	SRC	1
	1384	DMR	GO:0098813	nuclear chromosome segregation	1/37	39/2032	0.514965	0.635234	0.497304	CDC42	1
	1385	DMR	GO:1901652	response to peptide	1/37	39/2032	0.514965	0.635234	0.497304	PTPN11	1
	1386	DMR	GO:0043043	peptide biosynthetic process	2/37	94/2032	0.517503	0.635904	0.497828	MRPS6/RNASE6	2
	1387	DMR	GO:0051248	negative regulation of protein metabolic process	2/37	94/2032	0.517503	0.635904	0.497828	RNASE6/MASTL	2
	1388	DMR	GO:0051960	regulation of nervous system development	2/37	94/2032	0.517503	0.635904	0.497828	FGF2/ZEB1	2
	734	DMR	GO:0090068	positive regulation of cell cycle process	3/37	26/2032	0.0108332	0.082764	0.0647932	CD28/CDC42/CCND1	3
	1891	DMR_DMiR	GO:0010942	positive regulation of cell death	1/3	42/2032	0.0607643	0.128193	0.0788183	IL6	1
	1916	DMR_DMiR	GO:0010720	positive regulation of cell development	1/3	54/2032	0.0776617	0.142671	0.0877196	IL6	1
	684	DMR	GO:0051781	positive regulation of cell division	3/37	16/2032	0.00264501	0.0341707	0.0267511	CDC42/VEGFA/FGF2	3
	830	DMR	GO:0030335	positive regulation of cell migration	3/37	42/2032	0.0391949	0.17032	0.133338	KITLG/VEGFA/FGF2	3
	842	DMR	GO:2000147	positive regulation of cell motility	3/37	44/2032	0.0441116	0.18177	0.142302	KITLG/VEGFA/FGF2	3
	147	RNA	GO:0008284	positive regulation of cell proliferation	5/36	95/2032	0.0239616	0.137064	0.109504	P2RY6/ANXA1/ADCYAP1/FGFR2/IL18	5
	658	DMR	GO:0008284	positive regulation of cell proliferation	7/37	95/2032	0.00127119	0.0243049	0.0190275	SYK/CD28/CDC42/KITLG/VEGFA/FGF2/CCND1	7
	1968	DMR_DMiR	GO:0008284	positive regulation of cell proliferation	1/3	95/2032	0.133864	0.189495	0.116509	IL6	1
	699	DMR	GO:0022409	positive regulation of cell-cell adhesion	3/37	19/2032	0.00440755	0.046818	0.0366522	LCK/SYK/CD28	3
	1810	DMR_DMiR	GO:0022409	positive regulation of cell-cell adhesion	1/3	19/2032	0.0278033	0.112421	0.0691207	IL6	1
	1760	DMR_DMiR	GO:0034250	positive regulation of cellular amide metabolic process	1/3	10/2032	0.0146984	0.112421	0.0691207	IL6	1
	1849	DMR_DMiR	GO:0031328	positive regulation of cellular biosynthetic process	2/3	249/2032	0.0412476	0.112421	0.0691207	STAT3/IL6	2
	848	DMR	GO:0051272	positive regulation of cellular component movement	3/37	45/2032	0.0466814	0.18751	0.146796	KITLG/VEGFA/FGF2	3
	736	DMR	GO:0031325	positive regulation of cellular metabolic process	13/37	373/2032	0.0109082	0.082764	0.0647932	IKZF1/LCK/CD28/YES1/PTPN11/CDC42/KITLG/VEGFA/FGF2/PDGFRA/BVES/CCND1/UTP15	13
	1931	DMR_DMiR	GO:0031325	positive regulation of cellular metabolic process	2/3	373/2032	0.0885755	0.150073	0.0922712	STAT3/IL6	2
	668	DMR	GO:0032270	positive regulation of cellular protein metabolic process	9/37	157/2032	0.00147466	0.0243065	0.0190287	LCK/YES1/PTPN11/CDC42/KITLG/VEGFA/FGF2/PDGFRA/CCND1	9
	852	DMR	GO:0007204	positive regulation of cytosolic calcium ion concentration	2/37	20/2032	0.0499013	0.194717	0.152438	P2RY8/IKZF1	2
	744	DMR	GO:0051094	positive regulation of developmental process	7/37	142/2032	0.0122254	0.0872201	0.0682818	SYK/CD28/CDC42/KITLG/VEGFA/FGF2/ZEB1	7
	1497	DMiR	GO:0051054	positive regulation of DNA metabolic process	3/76	16/2032	0.0198219	0.173352	0.156299	BLM/DNA2/MAD2L2	3
	1805	DMR_DMiR	GO:0051091	positive regulation of DNA-binding transcription factor activity	1/3	18/2032	0.0263529	0.112421	0.0691207	IL6	1
	687	DMR	GO:0050679	positive regulation of epithelial cell proliferation	3/37	17/2032	0.00317169	0.0393784	0.030828	CDC42/VEGFA/FGF2	3
	40	RNA	GO:0070374	positive regulation of ERK1 and ERK2 cascade	5/36	35/2032	0.000289877	0.00610156	0.0048747	P2RY6/ADCYAP1/FSHR/FGFR2/EPHA5	5
	800	DMR	GO:0070374	positive regulation of ERK1 and ERK2 cascade	3/37	35/2032	0.0243747	0.122643	0.0960135	PTPN11/FGF2/PDGFRA	3
	1847	DMR_DMiR	GO:1904951	positive regulation of establishment of protein localization	1/3	28/2032	0.0407914	0.112421	0.0691207	IL6	1
	1850	DMR_DMiR	GO:0010628	positive regulation of gene expression	2/3	251/2032	0.0418843	0.112421	0.0691207	STAT3/IL6	2
	817	DMR	GO:1903708	positive regulation of hemopoiesis	2/37	16/2032	0.0329815	0.15232	0.119247	SYK/KITLG	2
	75	RNA	GO:0046887	positive regulation of hormone secretion	3/36	17/2032	0.0029297	0.0337111	0.0269327	GNRH1/ADCYAP1/FSHR	3
	109	RNA	GO:0050729	positive regulation of inflammatory response	2/36	10/2032	0.0125627	0.0985598	0.0787421	IL8L2/ADORA2B	2
	1763	DMR_DMiR	GO:0050729	positive regulation of inflammatory response	1/3	10/2032	0.0146984	0.112421	0.0691207	IL6	1
	91	RNA	GO:1902533	positive regulation of intracellular signal transduction	6/36	102/2032	0.00786786	0.074615	0.0596119	P2RY6/ADCYAP1/ADORA2B/FSHR/FGFR2/EPHA5	6
	640	DMR	GO:1902533	positive regulation of intracellular signal transduction	8/37	102/2032	0.000351498	0.0112011	0.00876896	P2RY8/LCK/CD28/PTPN11/CDC42/KITLG/FGF2/PDGFRA	8
	1975	DMR_DMiR	GO:1902533	positive regulation of intracellular signal transduction	1/3	102/2032	0.143225	0.197614	0.121501	IL6	1
	1774	DMR_DMiR	GO:0046427	positive regulation of JAK-STAT cascade	1/3	12/2032	0.0176207	0.112421	0.0691207	IL6	1
	660	DMR	GO:0033674	positive regulation of kinase activity	5/37	47/2032	0.00133425	0.0243049	0.0190275	PTPN11/CDC42/KITLG/FGF2/CCND1	5
	726	DMR	GO:0040017	positive regulation of locomotion	4/37	47/2032	0.00948743	0.0779572	0.0610301	KITLG/VEGFA/FGF2/BVES	4
	1833	DMR_DMiR	GO:0010557	positive regulation of macromolecule biosynthetic process	2/3	237/2032	0.0375204	0.112421	0.0691207	STAT3/IL6	2
	739	DMR	GO:0010604	positive regulation of macromolecule metabolic process	13/37	376/2032	0.0116685	0.0864733	0.0676971	IKZF1/LCK/CD28/YES1/PTPN11/CDC42/KITLG/VEGFA/FGF2/PDGFRA/BVES/CCND1/UTP15	13
	1932	DMR_DMiR	GO:0010604	positive regulation of macromolecule metabolic process	2/3	376/2032	0.089907	0.15126	0.0930007	STAT3/IL6	2
	710	DMR	GO:0043406	positive regulation of MAP kinase activity	3/37	21/2032	0.00589968	0.0564009	0.0441544	PTPN11/KITLG/FGF2	3
	77	RNA	GO:0043410	positive regulation of MAPK cascade	5/36	61/2032	0.00380467	0.0426419	0.0340678	P2RY6/ADCYAP1/FSHR/FGFR2/EPHA5	5
	697	DMR	GO:0043410	positive regulation of MAPK cascade	5/37	61/2032	0.00429887	0.046818	0.0366522	PTPN11/CDC42/KITLG/FGF2/PDGFRA	5
	1929	DMR_DMiR	GO:0043410	positive regulation of MAPK cascade	1/3	61/2032	0.0874243	0.148895	0.0915463	IL6	1
	775	DMR	GO:0009893	positive regulation of metabolic process	13/37	397/2032	0.0182491	0.10475	0.0820056	IKZF1/LCK/CD28/YES1/PTPN11/CDC42/KITLG/VEGFA/FGF2/PDGFRA/BVES/CCND1/UTP15	13
	1940	DMR_DMiR	GO:0009893	positive regulation of metabolic process	2/3	397/2032	0.0994562	0.161001	0.0989898	STAT3/IL6	2
	184	RNA	GO:0045931	positive regulation of mitotic cell cycle	2/36	17/2032	0.0351299	0.162124	0.129525	ANXA1/NDC80	2
	686	DMR	GO:0045931	positive regulation of mitotic cell cycle	3/37	17/2032	0.00317169	0.0393784	0.030828	CD28/PTPN11/CCND1	3
	825	DMR	GO:0044093	positive regulation of molecular function	6/37	141/2032	0.0390044	0.17032	0.133338	LCK/PTPN11/CDC42/KITLG/FGF2/CCND1	6
	171	RNA	GO:0032946	positive regulation of mononuclear cell proliferation	2/36	16/2032	0.0313417	0.154559	0.123481	ANXA1/IL18	2
	815	DMR	GO:0032946	positive regulation of mononuclear cell proliferation	2/37	16/2032	0.0329815	0.15232	0.119247	SYK/CD28	2
	1791	DMR_DMiR	GO:0032946	positive regulation of mononuclear cell proliferation	1/3	16/2032	0.023448	0.112421	0.0691207	IL6	1
	718	DMR	GO:0051240	positive regulation of multicellular organismal process	8/37	163/2032	0.00742609	0.0657347	0.0514615	SYK/CD28/PTPN11/CDC42/KITLG/VEGFA/FGF2/ZEB1	8
	798	DMR	GO:0051173	positive regulation of nitrogen compound metabolic process	12/37	367/2032	0.0243512	0.122643	0.0960135	IKZF1/LCK/CD28/YES1/PTPN11/CDC42/KITLG/VEGFA/FGF2/PDGFRA/CCND1/UTP15	12
	1925	DMR_DMiR	GO:0051173	positive regulation of nitrogen compound metabolic process	2/3	367/2032	0.0859374	0.148069	0.0910386	STAT3/IL6	2
	1818	DMR_DMiR	GO:1903508	positive regulation of nucleic acid-templated transcription	2/3	220/2032	0.0325157	0.112421	0.0691207	STAT3/IL6	2
[truncated: 622 more rows]

[truncated: 2 more sheets: KEGG, KEGG_Module]
