# Supplementary material for: Sex‐Specific Methylomic and Transcriptomic Responses of the Avian Pineal Gland to Unpredictable Illumination Patterns
Source: J Pineal Res. 2025 Mar 17;77(2):e70040. doi: 10.1111/jpi.70040 (PMC11911909; doi:10.1111/jpi.70040)
Supplement: Supplementary file 7 — Supporting information. [file JPI-77-e70040-s002.xlsx]

## Sheet: Sheet1
gene_id	ensembl_id	symbol	Module
428980	ENSGALG00000023521	ADRA2A	DEG-DMR
100857687	ENSGALG00000004346	P2RY4	DEG-DMR
771674	ENSGALG00000007785	PROK2	DEG-DMR
373890	ENSGALG00000001416	ADRA1B	DEG-DMR-DMiR
373933	ENSGALG00000017238	GRM5	DEG-DMR-DMiR
772239	ENSGALG00000026591	GNG12	DEG-DMR-DMiR
95337	ENSGALG00000010915	IL6	DMR-DMiR
395871	ENSGALG00000007130	RAC1	DMR-DMiR
420027	ENSGALG00000003267	STAT3	DMR-DMiR
396463	ENSGALG00000015446	POU2F1	DMR-DMiR
419929	ENSGALG00000003498	TAF8	DEG-DMiR
423485	ENSGALG00000011533	XRCC3	DEG-DMiR
DMR
loc_id	logFC	AveExpr	t	P.Value	adj.P.Val	B	annotation	geneChr	geneStart	geneEnd	geneLength	geneStrand	geneId	transcriptId	distanceToTSS	ENTREZID	SYMBOL	GENENAME
chr6_27201927_27202295	1.85081	3.73574	2.79506	0.00518922	0.999556	-4.50072	Distal Intergenic	6	27190992	27192326	1335	1	ENSGALG00000023521.3	ENSGALT00000039041.3	10936	428980	ADRA2A	adrenoceptor alpha 2A
chr12_16705776_16706322	1.74723	3.96617	2.66033	0.00916503	0.999381	-4.53102	Promoter (1-2kb)	12	16703105	16707773	4669	2	ENSGALG00000007785.6	ENSGALT00000012626.6	1451	771674	PROK2	prokineticin 2
chr6_27201950_27202181	1.68797	3.6502	2.53024	0.0113989	0.999556	-4.52137	Distal Intergenic	6	27190992	27192326	1335	1	ENSGALG00000023521.3	ENSGALT00000039041.3	10959	428980	ADRA2A	adrenoceptor alpha 2A
chr12_16705876_16706231	1.63722	3.91183	2.48433	0.0147309	0.999381	-4.54089	Promoter (1-2kb)	12	16703105	16707773	4669	2	ENSGALG00000007785.6	ENSGALT00000012626.6	1542	771674	PROK2	prokineticin 2
chr12_16705894_16706224	1.4779	3.83092	2.22648	0.0283463	0.999381	-4.55399	Promoter (1-2kb)	12	16703105	16707773	4669	2	ENSGALG00000007785.6	ENSGALT00000012626.6	1549	771674	PROK2	prokineticin 2
chr6_27158209_27158531	-0.910434	4.51516	-1.52159	0.128112	0.999556	-4.57318	Exon (ENSGALT00000014267.7/ENSGALG00000008771.7, exon 3 of 9)	6	27190992	27192326	1335	1	ENSGALG00000023521.3	ENSGALT00000039041.3	-32461	428980	ADRA2A	adrenoceptor alpha 2A
chr4_1216303_1216566	0.907208	4.2374	1.4719	0.144355	0.999381	-4.58132	Promoter (2-3kb)	4	1219019	1222865	3847	1	ENSGALG00000004367.6	ENSGALT00000049663.2	-2453	428693	AWAT1/P2RY4	acyl-CoA wax alcohol acyltransferase 1
chr6_27158343_27158621	-0.915456	3.9999	-1.42187	0.155064	0.999556	-4.58036	Intron (ENSGALT00000014267.7/ENSGALG00000008771.7, intron 3 of 8)	6	27190992	27192326	1335	1	ENSGALG00000023521.3	ENSGALT00000039041.3	-32371	428980	ADRA2A	adrenoceptor alpha 2A
chr1_189340953_189341405	0.477378	4.06447	0.747448	0.454794	0.999556	-4.60192	Intron (ENSGALT00000027866.4/ENSGALG00000017238.6, intron 2 of 10)	1	189236711	189484068	247358	1	ENSGALG00000017238.6	ENSGALT00000076401.3	104243	373933	GRM5	glutamate receptor, metabotropic 5
chr1_93096441_93097068	0.481064	3.89234	0.727465	0.468731	0.999381	-4.60046	Intron (ENSGALT00000068822.2/ENSGALG00000015446.6, intron 7 of 15)	1	93077757	93129751	51995	2	ENSGALG00000015446.6	ENSGALT00000068822.2	32683	396463	POU2F1	POU class 2 homeobox 1
chr1_93096345_93097063	0.47933	3.95277	0.724595	0.470482	0.999381	-4.60059	Intron (ENSGALT00000068822.2/ENSGALG00000015446.6, intron 7 of 15)	1	93077757	93129751	51995	2	ENSGALG00000015446.6	ENSGALT00000068822.2	32688	396463	POU2F1	POU class 2 homeobox 1
chr5_50655021_50655246	-0.467594	3.79972	-0.717597	0.474768	0.999381	-4.60049	Exon (ENSGALT00000050670.2/ENSGALG00000011528.7, exon 14 of 16)	5	50666216	50674921	8706	2	ENSGALG00000011533.6	ENSGALT00000088092.2	19675	423485	XRCC3	X-ray repair cross complementing 3
chr5_50655021_50655246	-0.467594	3.79972	-0.717597	0.474768	0.999381	-4.60049	Exon (ENSGALT00000050670.2/ENSGALG00000011528.7, exon 14 of 16)	5	50666216	50674921	8706	2	ENSGALG00000011533.6	ENSGALT00000088092.2	19675	423485	XRCC3	X-ray repair cross complementing 3
chr8_29053801_29054168	0.477367	3.29441	0.699013	0.484545	0.999556	-4.60198	Intron (ENSGALT00000046551.2/ENSGALG00000026591.4, intron 3 of 4)	8	29045392	29058530	13139	2	ENSGALG00000026591.4	ENSGALT00000046551.2	4362	772239	GNG12	G protein subunit gamma 12
chr8_29079009_29080432	-0.456972	3.51812	-0.678094	0.497712	0.999556	-4.60255	Exon (ENSGALT00000018328.6/ENSGALG00000011238.6, exon 5 of 12)	8	29045443	29063231	17789	2	ENSGALG00000026591.4	ENSGALT00000044036.3	-15779	772239	GNG12	G protein subunit gamma 12
chr1_93112332_93112717	0.472424	3.52631	0.671192	0.503728	0.999381	-4.60084	Intron (ENSGALT00000068822.2/ENSGALG00000015446.6, intron 5 of 15)	1	93077757	93129751	51995	2	ENSGALG00000015446.6	ENSGALT00000068822.2	17034	396463	POU2F1	POU class 2 homeobox 1
chr1_189341080_189341546	0.42508	4.09104	0.667867	0.504219	0.999556	-4.60366	Intron (ENSGALT00000027866.4/ENSGALG00000017238.6, intron 2 of 10)	1	189236711	189484068	247358	1	ENSGALG00000017238.6	ENSGALT00000076401.3	104370	373933	GRM5	glutamate receptor, metabotropic 5
chr1_93129730_93130288	0.418047	3.83092	0.620913	0.536144	0.999381	-4.60195	Promoter (<=1kb)	1	93077757	93129751	51995	2	ENSGALG00000015446.6	ENSGALT00000068822.2	0	396463	POU2F1	POU class 2 homeobox 1
chr13_8751783_8752069	0.237612	3.81348	0.361527	0.717705	0.999556	-4.60757	Distal Intergenic	13	8713341	8730589	17249	2	ENSGALG00000001416.6	ENSGALT00000002157.5	-21195	373890	ADRA1B	adrenoceptor alpha 1B
chr2_30865011_30865450	-0.21532	3.6814	-0.323606	0.746236	0.999556	-4.60763	Promoter (1-2kb)	2	30863330	30865974	2645	1	ENSGALG00000010915.5	ENSGALT00000104949.1	1682	395337	IL6	interleukin 6
chr6_27196771_27196972	0.12339	2.9898	0.178625	0.858233	0.999556	-4.60767	Distal Intergenic	6	27190992	27192326	1335	1	ENSGALG00000023521.3	ENSGALT00000039041.3	5780	428980	ADRA2A	adrenoceptor alpha 2A
chr6_27192046_27192257	-0.117269	3.48083	-0.173572	0.862202	0.999556	-4.60825	Promoter (1-2kb)	6	27190992	27192326	1335	1	ENSGALG00000023521.3	ENSGALT00000039041.3	1055	428980	ADRA2A	adrenoceptor alpha 2A
chr6_27192066_27192727	-0.0629694	3.4567	-0.093056	0.925859	0.999556	-4.6085	Promoter (1-2kb)	6	27190992	27192326	1335	1	ENSGALG00000023521.3	ENSGALT00000039041.3	1075	428980	ADRA2A	adrenoceptor alpha 2A
DEG
ensembl_id	logFC	AveExpr	t	P.Value	adj.P.Val	B	gene_id	symbol
ENSGALG00000011533	-0.841864	3.6239	-3.70458	0.00215472	0.893452	-4.12808	423485	XRCC3
ENSGALG00000004346	0.654412	2.86998	2.68832	0.0169723	0.893452	-4.38746	100857687	P2RY4
ENSGALG00000003498	-0.540066	4.32565	-2.64126	0.0186414	0.893452	-4.23337	419929	TAF8
ENSGALG00000026591	0.276099	4.65608	1.38924	0.18526	0.893452	-4.52466	772239	GNG12
ENSGALG00000015446	0.238085	4.2111	0.85917	0.403915	0.893696	-4.62415	396463	POU2F1
ENSGALG00000007130	0.170554	3.30803	0.534991	0.600584	0.928315	-4.64242	395871	RAC1
ENSGALG00000003267	0.0817439	8.73462	0.467651	0.646829	0.934663	-4.71228	420027	STAT3
ENSGALG00000023521	0.149141	3.97371	0.449688	0.659435	0.937673	-4.66418	428980	ADRA2A
DMiR
mirbase_id	logFC	AveExpr	t	P.Value	adj.P.Val	B	gene_id	ensembl_id	symbol	accession	pred_score
gga-miR-1747-5p	-3.20271	1.27264	-3.9657	0.00128576	0.430731	-2.95967	373933	ENSGALG00000017238	GRM5	XM_015279789	95.3988
gga-miR-1747-5p	-3.20271	1.27265	-3.9657	0.00128576	0.430731	-2.95967	772239	ENSGALG0000002659	GNG12	XM_015291094	83.1923
gga-miR-1747-5p	-3.20271	1.27264	-3.9657	0.00128576	0.430731	-2.95967	420027	ENSGALG00000003267	STAT3	XM_015299600	90.5534
gga-miR-19a-5p	1.8797	-0.0993688	2.70468	0.0165152	0.982899	-3.84913	373890	ENSGALG00000001416	ADRA1B	XM_004944816	89.3567
gga-miR-19a-5p	1.8797	-0.0993688	2.70468	0.0165152	0.982899	-3.84913	395337	ENSGALG00000010915	IL6	NM_204628	90.4587
gga-miR-19a-5p	1.8797	-0.0993688	2.70468	0.0165152	0.982899	-3.84913	395871	ENSGALG00000007130	RAC1	XM_015294138	88.0677
gga-miR-19a-5p	1.8797	-0.0993688	2.70468	0.0165152	0.982899	-3.84913	396463	ENSGALG00000015446	POU2F1	XM_015295906	80.3218
gga-miR-7467-3p	-1.26023	1.34888	-2.34461	0.0335136	0.982899	-3.91242	396463	ENSGALG00000015446	POU2F1	XM_015295868	84.7029
gga-miR-30d	0.63782	13.8505	2.14669	0.0489097	0.982899	-3.73489	428980	ENSGALG00000023521	ADRA2A	XM_004942276	97.1711
gga-miR-6631-5p	-0.613018	1.5744	-1.46343	0.164377	0.982899	-4.43391	419929	ENSGALG00000003498	TAF8	NM_001030923	85.0865
gga-miR-190a-3p	0.261746	4.19383	0.547836	0.592016	0.982899	-4.94497	419929	ENSGALG00000003498	TAF8	XM_015298954	95.9065
gga-miR-1786	0.298525	0.0558515	0.506552	0.619972	0.982899	-4.76465	419929	ENSGALG00000003498	TAF8	XM_015298955	97.0521
gga-miR-1656	-0.237948	0.239215	-0.474122	0.64237	0.982899	-4.77604	419929	ENSGALG00000003498	TAF8	XM_015298955	83.7045
